# Supplementary material for: A Genome-Wide Association Study of Attention Function in a Population-Based Sample of Children
Source: PLoS One. 2016 Sep 22;11(9):e0163048. doi: 10.1371/journal.pone.0163048 (PMC5033492; doi:10.1371/journal.pone.0163048)
Supplement: S1 File — (GZ) [file pone.0163048.s002.gz]

Archive with 1 entries (1 files):
- All_results_ALERTING_20160805.txt
