# Supplementary material for: A Genome-Wide Association Study of Attention Function in a Population-Based Sample of Children
Source: PLoS One. 2016 Sep 22;11(9):e0163048. doi: 10.1371/journal.pone.0163048 (PMC5033492; doi:10.1371/journal.pone.0163048)
Supplement: S1 File — (GZ) [file pone.0163048.s002.gz › All_results_ALERTING_20160805.txt]

SNP CHR POS Eff.All Other.All MAF N HWE BETA SE P-value
rs10015679 4 40644376 T C 0.3186 1491 0.4039 -13.804 2.9969 4.1016e-06
rs4861297 4 40652510 T G 0.273 1491 0.4342 -13.85 3.0683 6.365e-06
rs13048083 21 28286853 T C 0.2465 1491 0.5769 -14.483 3.23 7.3258e-06
rs4287919 3 161226185 T C 0.4167 1488 0.311 11.8 2.7665 1.9955e-05
rs2916163 8 75798282 T C 0.3604 1490 0.9552 12.201 2.8734 2.1735e-05
rs12482125 21 26783415 G A 0.1932 1491 0.618 14.24 3.5244 5.3361e-05
rs17047392 2 118534260 G A 0.4158 1491 0.0376 11.615 2.8807 5.5295e-05
rs9821185 3 161237020 T C 0.3754 1485 0.6185 11.371 2.8353 6.0562e-05
rs11074363 16 19143250 T C 0.2938 1491 0.7554 12.094 3.0193 6.1875e-05
rs3775500 4 100743513 T G 0.2807 1491 0.4416 -12.374 3.1057 6.7657e-05
rs1923731 13 112582067 T C 0.4594 1491 0.4041 10.896 2.7395 6.9703e-05
rs1861500 2 7997419 T C 0.2921 1491 0.9501 12.036 3.0319 7.1959e-05
rs4527385 3 174628523 G A 0.1841 1491 0.796 -14.085 3.5502 7.2639e-05
rs10282743 7 19682148 G A 0.4584 1491 0.434 10.839 2.7422 7.7239e-05
rs2433236 8 52961970 T C 0.2166 1491 0.5416 13.01 3.3246 9.1048e-05
rs3921595 3 161221705 C A 0.4651 1491 0.8351 10.842 2.7772 9.4691e-05
rs1585535 2 6594973 T C 0.3592 1491 0.2607 -11.386 2.9217 9.7353e-05
rs11702862 21 28245349 G A 0.2562 1491 0.9459 -12.328 3.1671 9.925e-05
rs1590919 13 105015223 G A 0.1737 1491 0.5883 14.076 3.6183 0.00010014
rs4234236 3 33019416 T C 0.1761 1491 0.6551 14.193 3.6517 0.00010164
rs1368321 5 155528034 T C 0.2428 1491 0.324 12.293 3.1786 0.00010994
rs10105863 8 77588548 T G 0.218 1491 0.4038 13.08 3.3826 0.00011027
rs3821473 3 59625877 G A 0.231 1491 0.6103 12.576 3.2542 0.00011125
rs6313 13 47469940 G A 0.449 1491 0.9583 10.718 2.7739 0.00011159
rs580384 3 62733366 T C 0.0795 1491 0.7253 -19.824 5.1371 0.00011387
rs661595 1 96051831 T G 0.4017 1491 0.7465 -10.807 2.8027 0.0001153
rs9511890 13 26295986 T C 0.1261 1491 0.3459 16.169 4.2194 0.00012708
rs11735694 4 101026248 T C 0.2441 1491 0.9441 12.316 3.2186 0.00012994
rs367201 2 118506345 G A 0.4738 1491 0.0147 10.933 2.8575 0.00013013
rs10757049 9 19281501 G A 0.4145 1491 0.5941 10.733 2.8223 0.00014302
rs2120315 18 42503284 G A 0.2492 1491 1 12.078 3.1948 0.00015649
rs1468035 17 78923953 G A 0.4363 1491 1 10.518 2.7828 0.00015697
rs7754964 6 155022713 T C 0.4886 1491 0.2333 10.589 2.8069 0.00016155
rs6441392 3 161339062 T C 0.4806 1491 0.8357 10.451 2.7716 0.00016274
rs1399916 3 161359375 T C 0.4487 1491 0.6375 10.37 2.7575 0.00016948
rs9655209 7 21160678 T C 0.1982 1491 0.415 13.176 3.5043 0.00016995
rs10778172 12 102689595 G A 0.2911 1491 0.6604 -11.353 3.0209 0.00017108
kgp8849071 22 28964032 G A 0.1764 1491 0.1536 -13.853 3.694 0.00017669
rs11872163 18 4582624 G A 0.1928 1491 0.8029 -12.99 3.4873 0.00019542
rs2178219 11 23861993 T C 0.1704 1491 1 13.673 3.6743 0.00019814
rs1387927 9 87788048 G A 0.4095 1491 0.8305 -10.395 2.7994 0.00020472
rs1038106 16 7165350 G A 0.0419 1491 0.5143 25.881 6.9834 0.00021045
rs6509156 19 44871027 T C 0.3404 1491 0.3273 -10.927 2.9521 0.00021447
rs9684145 4 75152436 G A 0.1858 1491 1 -13.148 3.5529 0.00021506
rs7188668 16 25711358 C A 0.2777 1491 0.5187 11.298 3.0567 0.00021897
rs7744421 6 155094764 G A 0.4614 1491 0.3483 10.355 2.8052 0.00022293
rs17143888 7 21163915 T C 0.1978 1491 0.3278 12.959 3.5127 0.00022492
rs9596381 13 33423771 T G 0.0151 1491 1 41.939 11.359 0.00022987
rs1503573 8 107312556 T C 0.4755 1491 0.2132 10.314 2.8104 0.00024274
rs267583 9 82503489 G A 0.2378 1491 0.6168 11.817 3.2206 0.00024318
rs12320481 12 67634643 T C 0.1281 1491 0.1033 -15.5 4.2264 0.00024493
rs4142900 13 47473550 T G 0.4476 1490 0.7936 10.145 2.7686 0.00024798
rs1946920 4 68207449 G A 0.3132 1491 0.4338 10.782 2.9456 0.0002517
rs4687112 3 189663385 T G 0.3836 1491 0.7843 -10.325 2.8286 0.00026205
rs10870511 12 133361843 G A 0.2103 1491 0.4354 -12.218 3.3534 0.00026892
rs4650366 1 81791213 G A 0.3907 1491 0.3018 10.148 2.7925 0.00027896
rs6747093 2 204999862 C A 0.2934 1464 0.8997 -11.023 3.0417 0.00029024
rs10005602 4 68113850 T G 0.2099 1491 0.9379 -12.268 3.3876 0.00029288
rs10489560 1 96052746 T C 0.1787 1491 0.48 13.184 3.6418 0.00029433
rs639241 1 58725716 G A 0.455 1478 0.2707 10.247 2.8328 0.00029775
rs10788309 10 85790476 G A 0.4162 1491 0.456 10.226 2.8289 0.00030035
rs7195328 16 7212889 C A 0.1288 1491 0.1647 -14.622 4.0461 0.00030182
rs4721765 7 19447111 T C 0.114 1491 0.7986 -15.737 4.3633 0.00031016
rs1619747 18 57471494 G A 0.1879 1490 0.8652 12.757 3.5407 0.0003145
rs1542550 16 7213617 T C 0.1278 1491 0.13 -14.6 4.0547 0.00031713
rs8046910 16 82575913 G A 0.0553 1491 0.8021 -21.668 6.0211 0.00031977
rs2787933 6 88420902 G A 0.2733 1491 0.3281 11.004 3.0584 0.00032058
rs6966615 7 53836381 T C 0.4363 1491 0.2691 10.164 2.8255 0.00032152
rs7178867 15 100445280 G A 0.0708 1491 0.0285 19.923 5.5401 0.00032305
rs6542406 2 118632862 G A 0.3843 1491 0.0031 10.613 2.9541 0.00032736
rs10512902 5 6903471 T C 0.3754 1485 0 -9.7275 2.7095 0.00033052
rs1484206 15 46726042 G A 0.0164 1491 1 -39.144 10.903 0.00034046
rs4884875 13 70618313 T C 0.3732 1491 0.1839 10.046 2.8051 0.00034168
rs7448606 5 117669302 G A 0.3595 1484 0.464 10.409 2.9134 0.00035313
rs5996279 22 43546733 C A 0.0114 1491 1 -46.559 13.022 0.0003601
rs7280062 21 37606670 T C 0.1987 1490 0.8707 -12.294 3.4534 0.00037084
rs6539495 12 80628573 G A 0.2103 1491 0.6398 11.976 3.3667 0.00037497
rs40851 7 108145121 G A 0.3917 1491 0.3021 -10.189 2.8676 0.0003809
rs6854962 4 101085258 T C 0.4806 1491 0.2997 9.9553 2.802 0.00038107
rs12633334 3 161170611 G A 0.4695 1490 0.1936 -9.6677 2.7218 0.00038229
rs735098 20 46848588 T C 0.2317 1489 0.5604 -11.547 3.2509 0.00038246
rs760899 6 50693607 T C 0.453 1491 0.7541 9.8081 2.7621 0.00038373
rs6560907 12 133426945 T C 0.1975 1491 0.8704 12.268 3.4612 0.00039365
rs28813686 8 37883438 T C 0.173 1491 0.8563 12.977 3.6634 0.00039649
rs11016071 10 129901393 T C 0.1854 1491 0.44 12.433 3.5151 0.00040468
rs10278529 7 8641237 T C 0.2918 1491 0.168 -10.551 2.9836 0.00040565
rs7718341 5 74353702 G A 0.275 1491 0.4356 -10.809 3.0596 0.00041112
rs10044666 5 155128570 T G 0.2746 1491 0.7949 10.967 3.1057 0.00041359
rs2056962 22 28672406 G A 0.2586 1491 0.4992 -11.23 3.1846 0.00042108
rs2800122 10 92390674 C A 0.1519 1491 0.841 13.589 3.8601 0.00043075
rs250763 5 76086597 T C 0.1704 1491 0.8551 12.904 3.6656 0.00043099
rs12504640 4 68183082 T C 0.2827 1491 0.61 -10.717 3.0462 0.0004344
rs2452944 6 92819644 C A 0.448 1491 0.2496 -9.8926 2.8194 0.00045012
rs12216101 6 13561042 T G 0.3575 1491 0.0033 -9.717 2.7751 0.00046268
rs7625210 3 161160475 G A 0.4695 1491 0.1764 9.5054 2.7176 0.00046917
rs2261472 15 62680950 T C 0.2545 1491 0.2465 -10.914 3.123 0.00047454
rs724438 3 189660809 C A 0.4504 1491 0.7143 9.6301 2.7612 0.00048735
rs9959750 18 68092510 G A 0.2736 1491 0.9481 10.789 3.0945 0.00048956
rs855586 3 62525450 C A 0.1626 1491 0.3919 -12.882 3.6993 0.00049736
rs11708892 3 68337818 C A 0.3655 1491 0.6959 -9.921 2.8509 0.00050154
rs11766452 7 94865281 C A 0.491 1491 0.8358 -9.635 2.7701 0.00050486
rs2929535 8 68666611 T C 0.3216 1491 0.0656 -10.037 2.8862 0.00050604
rs1035804 4 175372799 T C 0.3095 1491 0.2498 10.536 3.0332 0.000514
rs6884003 5 53342469 T C 0.0936 1491 0.0671 -16.87 4.8579 0.00051505
rs12509958 4 21734047 C A 0.2723 1491 0.1026 10.519 3.0378 0.00053451
rs12237974 9 13469565 T G 0.3273 1491 0.2394 -10.031 2.8969 0.00053477
rs12403717 1 41315867 C A 0.4764 1481 0.8351 -9.534 2.7571 0.00054424
rs11680933 2 238604650 T G 0.1965 1491 0.2869 -11.85 3.4276 0.00054574
rs11616903 13 50424677 T C 0.4306 1491 0.0572 -9.8886 2.8609 0.00054738
rs4883727 13 64553688 G A 0.1553 1491 1 13.163 3.8111 0.00055287
rs197277 2 161897159 T C 0.279 1491 0.6522 -10.693 3.0989 0.00055904
rs2017500 15 99196112 G A 0.4879 1491 0.1617 9.7077 2.8149 0.00056339
rs4147932 19 1064485 T C 0.2934 1491 0.3821 -10.57 3.0685 0.00057181
rs11734827 4 101108008 C A 0.2408 1491 0.8874 11.151 3.2372 0.00057214
rs2217383 5 24665518 G A 0.2549 1491 0.1726 10.718 3.1124 0.0005741
rs1899130 4 68186030 T C 0.327 1491 0.4102 -10.244 2.9764 0.00057795
rs7857238 9 119792047 T C 0.4329 1491 0.4603 -9.6857 2.8149 0.00057971
rs4292483 5 160184267 T C 0.4976 1491 0.6047 9.565 2.7806 0.00058187
rs1426929 11 87894645 G A 0.1683 1491 0.5169 12.578 3.6566 0.00058209
rs4269094 3 161362119 T C 0.3605 1491 0.8222 -9.8533 2.8657 0.00058534
rs10133849 14 51121700 G A 0.4708 1491 0.7951 9.4697 2.7564 0.00059132
rs1792695 18 53782900 T G 0.2505 1491 0.5811 -11.023 3.2121 0.00059959
rs7355673 2 213404389 T C 0.388 1491 0.8701 9.6967 2.8267 0.00060267
rs10253827 7 152406533 T C 0.1683 1491 0.3563 -12.815 3.7366 0.0006045
rs4304686 10 57586185 G A 0.3504 1491 0.3633 -9.8094 2.8603 0.00060459
rs1534734 7 53865681 T C 0.446 1491 0.2945 -9.661 2.8179 0.0006071
rs4749219 10 27343232 G A 0.3162 1491 0.255 -10.34 3.0163 0.00060797
kgp10140506 4 100888148 G A 0.269 1491 0.3922 10.797 3.1502 0.00060937
rs4877910 9 87785672 T C 0.3964 1491 0.7867 -9.6327 2.8114 0.00061171
rs2807079 13 64486469 C A 0.156 1490 0.9216 13.078 3.819 0.00061568
rs6550825 3 24034969 G A 0.2877 1491 0.1143 -10.233 2.9885 0.0006165
rs7302899 12 118302322 G A 0.4604 1491 0.4048 -9.3791 2.7404 0.0006205
rs9646711 2 235339940 G A 0.2576 1491 0.4164 -10.689 3.1236 0.00062128
rs746877 4 68198578 C A 0.4107 1490 0.789 9.5709 2.797 0.00062188
rs2047169 2 238623413 G A 0.1972 1491 1 -11.869 3.4693 0.00062394
rs10265132 7 8637693 T C 0.273 1491 0.0902 -10.374 3.0333 0.00062638
rs1001737 1 234417623 G A 0.1851 1491 0.0394 -12.472 3.6538 0.00064155
rs710725 12 70066192 T C 0.1942 1491 0.5621 12.02 3.5218 0.00064212
rs1563171 2 3891773 G A 0.2616 1491 0.2837 10.572 3.0983 0.00064443
rs1863000 7 134998730 G A 0.2106 1491 0.2134 11.373 3.3331 0.00064447
rs10778678 12 79944776 G A 0.0258 1491 1 -29.694 8.703 0.00064506
rs11252679 10 4756587 G A 0.4883 1491 0.6411 9.3627 2.7449 0.00064745
rs11883650 2 235370826 T C 0.3078 1491 0.8553 -10.156 2.9826 0.00066096
rs6714635 2 56593901 T C 0.3977 1491 1 9.6008 2.8199 0.00066247
rs1033046 16 54217720 G A 0.3632 1491 0.5385 -9.8425 2.8943 0.00067222
rs9672198 15 32513897 T C 0.1539 1488 0.1346 -12.758 3.7546 0.00067897
rs1005790 5 160174947 G A 0.4976 1491 0.5345 9.4574 2.7844 0.0006823
rs7667153 4 85422 G A 0.1828 1491 0.6654 -12.2 3.5946 0.00068843
rs12413933 10 2222546 T C 0.1593 1491 0.7724 -12.862 3.7896 0.00068881
rs268938 8 52938924 G A 0.2443 1486 0.2607 10.769 3.1749 0.00069431
rs17032114 2 66714597 G A 0.0285 1491 1 -28.176 8.3167 0.00070447
rs2795617 10 30249705 G A 0.326 1491 0.8137 -10.012 2.956 0.00070611
kgp8514201 2 170680751 G A 0.1398 1491 0.4504 13.638 4.0272 0.00070827
rs4980117 10 78696377 T G 0.4826 1491 0.3779 -9.231 2.7305 0.00072296
rs10936248 3 161536436 T C 0.3545 1491 0.9549 9.7368 2.883 0.00073196
rs4695853 4 174484121 T C 0.0768 1491 0.1401 -17.17 5.0842 0.00073274
rs9479954 6 155092199 T C 0.3491 1491 0.1904 -9.9509 2.9473 0.0007346
rs582854 13 47445877 C A 0.387 1491 0.9131 -9.5842 2.8394 0.00073702
rs11853051 15 54084635 T G 0.3095 1491 0.8559 -10.102 2.9947 0.00074258
rs2074442 19 1074000 T A 0.2801 1485 0.7969 -10.452 3.0987 0.00074359
rs6848666 4 100770454 T C 0.2628 1490 0.2558 10.75 3.1879 0.00074565
rs11241771 5 124179292 G A 0.3541 1491 0.9549 -9.7475 2.8906 0.00074582
rs2244503 3 64945871 G A 0.2116 1491 0.7561 11.335 3.3646 0.00075512
rs16884430 6 92224243 G A 0.0848 1491 0.5025 16.882 5.0136 0.00075894
rs10171166 2 238603174 G A 0.2116 1491 0.3513 11.235 3.3381 0.00076347
kgp9831220 9 38808947 G A 0.0739 1482 4e-04 18.578 5.5206 0.00076469
rs10005010 4 103734219 T C 0.1345 1491 0.504 13.496 4.0113 0.00076668
rs4823003 22 29410232 C A 0.4581 1491 0.3217 9.44 2.8083 0.00077534
rs4764695 12 102757113 G A 0.4779 1491 0.6038 9.3577 2.7842 0.00077644
rs3852742 16 53132804 G A 0.0634 1491 1 -19.027 5.6654 0.00078355
rs12625433 20 4341433 G A 0.276 1491 0.0326 -10.671 3.1778 0.00078505
rs716583 8 53335677 T C 0.3239 1491 0.8593 -9.8799 2.9429 0.00078724
rs1462061 2 6606787 G A 0.4135 1491 0.6694 -9.3574 2.7874 0.00078794
rs2722273 7 37808298 T C 0.2683 1491 0.391 -10.337 3.0807 0.00079233
rs2840426 8 5874901 T C 0.3706 1491 0.1655 9.7704 2.9121 0.00079344
rs10904319 10 4741842 T C 0.4983 1491 0.4372 -9.1596 2.7326 0.00080247
rs4682644 3 130529906 G A 0.167 1491 1 -12.418 3.7063 0.00080694
rs7637370 3 137736469 T C 0.4809 1491 0.0969 -9.0587 2.7046 0.00081007
rs6736756 2 173240147 G A 0.2468 1491 0.9445 10.737 3.2065 0.00081262
rs310877 12 77386540 G A 0.2254 1491 0.0747 10.809 3.2286 0.00081397
rs775228 3 112997554 G A 0.4014 1491 0.5533 -9.3501 2.7938 0.00081767
rs971515 3 161153006 C A 0.446 1491 0.1289 -9.115 2.7244 0.00082062
rs12155159 7 37800529 G A 0.4071 1491 0.1635 9.2368 2.7608 0.00082069
rs10773257 12 126726530 G A 0.333 1491 0.5601 -9.8789 2.9529 0.00082155
rs2091615 7 53844931 T C 0.4453 1491 0.3196 -9.4153 2.8148 0.00082323
rs10518777 15 55002524 G A 0.4976 1491 0.9587 9.2247 2.7581 0.0008242
rs4664030 2 161877135 T C 0.3129 1491 0.7633 -10.003 2.991 0.00082436
rs868823 9 89219781 G A 0.3571 1491 0.3674 9.7499 2.916 0.00082702
rs6765634 3 124237591 T C 0.2542 1491 0.6325 -10.528 3.1501 0.00083158
rs456800 21 41164690 G A 0.4832 1491 0.5002 9.1486 2.7374 0.00083162
rs1718124 12 121594460 T G 0.063 1491 0.1836 18.659 5.5832 0.00083187
rs1429538 7 91033639 T C 0.4457 1491 0.875 9.2558 2.7704 0.0008347
rs12102757 16 84446954 T C 0.4782 1491 0.5681 -9.3059 2.7859 0.00083662
rs7578094 2 213432392 G A 0.3618 1491 0.5754 9.6599 2.8947 0.00084656
rs2335354 13 23427818 T C 0.4608 1491 0.6393 9.1786 2.7529 0.00085558
rs9938157 16 84029005 T C 0.0299 1490 1 -27.154 8.1446 0.00085614
rs1362269 7 36445335 G A 0.2639 1491 0.3507 10.314 3.094 0.00085799
kgp6761044 5 17512598 C A 0.0224 1472 1 31.639 9.4916 0.000858
rs6737930 2 124319428 C A 0.3701 1490 0.0197 -9.8357 2.9508 0.00085853
rs7552777 1 166456704 T C 0.4695 1491 0.5678 -9.2893 2.7873 0.00085985
rs2406041 4 137590858 G A 0.2227 1491 0.155 -11.275 3.3837 0.00086147
rs7990072 13 47526995 G A 0.2436 1490 0.1817 10.539 3.1633 0.00086356
rs1110155 9 27386505 T G 0.2632 1491 0.5478 10.355 3.1095 0.00086824
rs17096085 12 38472919 G A 0.0412 1491 1 -23.204 6.9735 0.00087656
rs10086507 8 136829636 T C 0.2079 1491 0.0274 11.667 3.5064 0.00087688
rs7909447 10 27221632 T C 0.4541 1491 0.6761 9.2803 2.7892 0.00087724
rs3852936 20 6144454 C A 0.2991 1491 1 10.037 3.0168 0.00087808
rs4578971 3 23976031 T C 0.2824 1491 0.25 -10.051 3.0213 0.00087925
rs2220582 4 158600677 T C 0.1439 1491 0.4627 13.221 3.9754 0.00088157
rs8112967 19 34117092 G A 0.45 1491 0.1908 -9.3943 2.8248 0.00088224
rs7697475 4 21735319 G A 0.275 1491 0.1528 10.084 3.0347 0.00089089
rs1690918 12 69274230 T C 0.2495 1491 0.1665 10.411 3.1335 0.00089162
rs12273567 11 122031908 G A 0.2129 1491 0.3158 11.056 3.3296 0.00089869
rs17680534 8 114194727 T C 0.168 1491 0.5165 12.367 3.729 0.00091151
rs12589892 14 92161018 T C 0.3213 1491 0.9527 9.8146 2.9602 0.00091488
rs931007 2 6600177 T C 0.3997 1491 0.7873 -9.3061 2.8073 0.00091657
rs4391294 6 108090454 G A 0.296 1490 0.8522 10.005 3.0189 0.00091895
rs11717279 3 5729325 T G 0.1241 1491 0.1202 -14.181 4.2802 0.00092243
rs5762942 22 29390049 G A 0.4601 1491 0.4042 -9.2828 2.8025 0.00092524
rs11771348 7 19719456 G A 0.1288 1491 0.7298 -13.597 4.1057 0.00092692
rs12696598 3 189647882 T G 0.3219 1491 0.26 9.6437 2.9125 0.00092916
rs2145505 14 101557396 G A 0.1798 1491 1 11.909 3.5965 0.00092918
rs17156218 7 28062736 G A 0.0208 1491 0.4767 31.84 9.6185 0.00093197
rs6813099 4 100755107 T C 0.2646 1491 0.2871 10.512 3.1756 0.00093246
rs7100118 10 26176051 G A 0.3582 1491 0.2844 -9.3967 2.8391 0.0009337
rs3852766 16 501362 T C 0.4544 1491 0.8345 -9.1489 2.7644 0.00093441
rs1036495 17 32803877 T G 0.4084 1491 0.9573 -9.2977 2.8112 0.00094197
kgp7252079 1 10118778 T C 0.0416 1491 0.1081 -22.414 6.7781 0.00094345
rs8006358 14 92705919 G A 0.1908 1491 0.315 11.779 3.562 0.00094345
rs4128222 1 4066781 C A 0.1449 1491 1 12.978 3.9251 0.00094475
rs7093195 10 52393270 G A 0.3806 1491 0.8691 9.4171 2.8512 0.00095714
rs10811150 9 19253268 T C 0.4088 1491 0.5926 -9.3369 2.8283 0.00096256
rs2431135 5 174809308 T G 0.167 1491 0.4562 12.349 3.7427 0.00096812
rs2291258 12 133378440 T C 0.2699 1480 0.9475 10.326 3.132 0.00097785
rs4376792 1 202095590 T C 0.1084 1490 0.1058 14.985 4.547 0.00098186
rs329129 3 137760156 T C 0.4735 1491 0.3237 8.9925 2.7293 0.00098508
rs6466202 7 78035433 T G 0.3112 1491 0.629 -9.8876 3.0023 0.00099013
rs7428299 3 5730884 T C 0.1875 1491 0.3078 11.811 3.5879 0.00099544
rs6516749 21 28357999 T C 0.223 1491 1 -10.917 3.3172 0.0009985
rs4697458 4 24429852 G A 0.3119 1491 0.3986 -9.6899 2.9479 0.0010123
rs5742671 12 102815758 G A 0.1395 1491 0.7464 -13.168 4.0069 0.0010148
rs4747046 10 72273552 T C 0.3793 1491 0.4413 -9.4505 2.8758 0.0010156
rs7845332 8 53394342 T C 0.2943 1490 0.7551 10.006 3.0452 0.0010168
rs11784020 8 77560474 G A 0.3003 1475 0.322 9.7398 2.9643 0.0010175
rs2582635 8 53376653 G A 0.3005 1491 0.8053 9.9336 3.0236 0.0010187
rs12270843 11 87880053 G A 0.2421 1491 0.4376 10.478 3.1901 0.001022
rs7758680 6 118719413 T C 0.104 1491 0.2666 -14.646 4.461 0.0010265
rs2271552 15 90838393 T C 0.1725 1490 0.3176 11.842 3.6074 0.0010287
rs6133296 20 6166488 T G 0.1724 1491 1 11.992 3.6574 0.0010424
rs614373 1 58714427 G A 0.4268 1490 0.2896 -9.2725 2.8312 0.0010563
rs10860840 12 102527495 T G 0.3239 1491 0.9529 9.6472 2.9474 0.0010635
rs2292029 12 133734113 T C 0.2622 1491 0.124 10.073 3.0778 0.0010652
rs11097688 4 101057346 G A 0.4353 1491 0.752 9.1505 2.7977 0.0010726
rs9362878 6 92200553 C A 0.3303 1491 0.7254 9.5505 2.9204 0.0010744
rs483881 10 3520151 G A 0.173 1491 0.5271 11.84 3.6209 0.0010755
rs12051 17 46103760 G A 0.3768 1490 0.5812 9.3919 2.8732 0.0010801
rs893703 3 139250649 G A 0.1026 1491 0.6736 -14.797 4.5276 0.0010828
rs17346918 2 222026796 T C 0.3551 1491 0.2826 -9.567 2.928 0.0010851
rs17126613 12 38573362 T C 0.0416 1491 1 22.699 6.9487 0.0010884
rs431071 22 18429694 T G 0.4658 1491 0.7158 8.9927 2.7544 0.0010951
rs10904714 10 16346741 G A 0.3561 1491 0.3668 -9.2987 2.8501 0.0011039
rs6948705 7 51728439 G A 0.1818 1491 0.8621 -11.659 3.5736 0.0011041
rs3778991 7 2172455 G A 0.3694 1486 0.2655 -9.1997 2.8207 0.0011085
rs2169718 4 131499709 T C 0.284 1491 0.0746 -10.223 3.1359 0.0011143
rs7174472 15 70951141 T C 0.2056 1491 0.428 -11.023 3.3814 0.0011146
rs1033875 14 89530904 C A 0.2351 1491 1 10.615 3.2578 0.00112
rs9930105 16 7240602 T C 0.1734 1491 0.7176 11.814 3.6279 0.0011286
rs10795860 10 11362317 G A 0.1938 1491 0.0313 -11.703 3.594 0.0011293
rs9519308 13 105022220 C A 0.4044 1491 0.8298 -9.1292 2.8044 0.0011327
rs1570604 14 89546404 C A 0.2696 1491 0.7423 10.079 3.097 0.0011361
rs2372943 2 217903776 G A 0.2029 1491 0.1732 -10.974 3.3728 0.0011389
rs570474 9 15295505 T C 0.4745 1491 1 8.99 2.7634 0.001141
rs4522094 10 112522967 T C 0.2824 1491 0.8481 -10.007 3.0762 0.0011412
rs16899405 5 2376332 G A 0.2696 1491 0.2115 9.9515 3.061 0.00115
rs7766608 6 39292315 T G 0.1714 1491 0.1002 11.657 3.5861 0.0011511
rs7700796 5 24770890 T C 0.0822 1491 0.1185 -15.977 4.9201 0.0011654
rs587948 8 128341680 T G 0.4272 1491 0.6724 -9.1128 2.8066 0.0011665
rs6729527 2 124409054 T C 0.4029 1426 0.6205 -9.3493 2.8797 0.0011678
rs1259215 12 31631819 T C 0.0231 1491 0.1846 -29.292 9.0223 0.001168
rs4877909 9 87784527 T C 0.4084 1491 0.453 -9.0248 2.7805 0.0011714
rs6441380 3 161213636 T C 0.3454 1491 0.1693 9.2568 2.8523 0.0011729
rs3790694 1 120309441 C A 0.3655 1491 0.3424 -9.1817 2.8307 0.0011803
rs2399555 10 10811867 T C 0.1499 1491 1 12.559 3.8722 0.0011815
rs12082345 1 188620700 T C 0.3826 1491 0.2073 9.0616 2.7942 0.0011825
rs6967151 7 26663492 G A 0.2547 1490 0.6822 10.345 3.1901 0.0011827
rs4751007 10 130607361 G A 0.344 1490 0.6463 9.4875 2.9266 0.0011878
rs1997401 12 80589275 G A 0.4946 1491 0.3252 -9.0682 2.798 0.0011913
rs820259 17 73593574 T C 0.3082 1491 1 9.6985 2.9925 0.0011913
rs7413966 1 42876423 G A 0.339 1491 0.0938 -9.2507 2.8543 0.0011914
rs11773818 7 55123968 T C 0.2324 1491 0.4249 10.484 3.2352 0.001193
rs715500 22 48529709 G A 0.2854 1491 0.341 -9.7845 3.0194 0.0011932
rs4921273 5 159699709 C A 0.2307 1491 1 -10.625 3.2789 0.0011939
rs12537065 7 41781911 G A 0.225 1491 0.1811 -10.909 3.3677 0.0011979
rs1389779 1 166389338 G A 0.1968 1491 0.8698 -11.217 3.4628 0.0011983
rs11245085 10 128355114 G A 0.1596 1491 0.1226 -11.97 3.6957 0.0012004
rs2887780 12 2499626 T C 0.2518 1491 0.8907 -10.327 3.1891 0.0012031
rs6559849 9 87766276 G A 0.4135 1491 0.5218 8.9964 2.7798 0.0012108
rs2406040 4 137590890 T C 0.2244 1491 0.2056 -10.9 3.3684 0.0012129
rs6735028 2 201562553 G A 0.2518 1491 0.0132 -9.965 3.0807 0.001218
rs7032067 9 118843677 T C 0.3323 1491 0.8154 -9.4423 2.9203 0.0012235
rs2249242 8 52948365 G A 0.3176 1491 0.8578 -9.5618 2.9578 0.0012262
rs1560846 8 77529466 C A 0.2126 1491 0.8772 -10.934 3.3834 0.0012302
rs10860845 12 102597702 C A 0.4547 1491 0.794 -8.9257 2.7622 0.0012319
rs2861851 3 174586440 T C 0.2792 1490 0.0618 -9.7098 3.0057 0.0012359
rs11898361 2 227089446 T C 0.0172 1485 1 34.62 10.699 0.0012372
rs1476086 4 108593062 G A 0.3732 1491 0.0528 -9.4601 2.9294 0.0012408
rs9351963 6 73749861 C A 0.0547 1491 1 -19.656 6.0907 0.0012499
rs4497557 13 83585376 T C 0.4413 1491 0.7527 -9.0112 2.793 0.0012536
rs16867225 2 181041286 G A 0.0496 1491 0.7817 20.451 6.3414 0.0012599
rs1411283 10 27302772 T C 0.39 1491 0.4145 -9.2215 2.8618 0.0012718
rs6441378 3 161195729 G A 0.4356 1491 0.2064 8.8266 2.7393 0.0012721
rs2669191 13 83809357 T C 0.397 1491 0.5518 9.1672 2.8455 0.0012747
rs2613258 8 53393301 C A 0.2936 1490 0.9006 -9.7885 3.0393 0.0012792
rs10230708 7 26665091 G A 0.2555 1491 0.7856 10.234 3.1782 0.0012811
rs2161370 5 74517954 G A 0.2277 1491 0.2691 -10.448 3.2446 0.0012814
rs996197 20 20152462 C A 0.1908 1491 0.2079 11.126 3.4557 0.0012834
rs10282172 7 47059736 G A 0.4524 1491 0.8754 -8.907 2.7665 0.0012835
rs2213941 9 118845404 G A 0.1402 1491 1 12.812 3.9795 0.0012838
rs4721941 7 20768899 G A 0.2928 1491 0.235 -9.9237 3.083 0.001287
rs9292039 5 53418318 T G 0.2202 1467 0.3227 10.891 3.3852 0.0012948
rs7301599 12 119853272 T G 0.4493 1490 0.5299 8.8543 2.7533 0.0013005
rs634308 5 134563157 T C 0.332 1491 0.7703 -9.388 2.9196 0.0013019
rs13166904 5 160367797 T C 0.2475 1491 1 -10.286 3.2006 0.0013096
kgp9514439 6 32793770 T G 0.1442 1491 0.1717 12.87 4.0066 0.0013167
rs7021926 9 77683225 T C 0.2401 1491 0.0651 10.136 3.1569 0.0013242
rs1539598 10 129875382 T C 0.3427 1491 0.646 9.2808 2.8919 0.0013308
rs4699773 4 101016395 T C 0.4373 1491 1 8.932 2.7833 0.0013311
rs11876281 18 75007615 T C 0.0812 1491 0.8629 16.208 5.0511 0.0013327
rs4342552 8 10337449 T C 0.1945 1491 1 -11.196 3.4906 0.0013387
rs2806295 13 100469248 G A 0.313 1489 0.4336 9.6486 3.0089 0.0013427
rs1911737 4 77262103 T C 0.1301 1491 0.8195 -13.124 4.094 0.0013475
rs2044986 11 97315831 G A 0.2884 1491 0.7524 9.8116 3.0623 0.0013553
rs1369445 4 184813876 G A 0.329 1491 0.3481 9.5338 2.9761 0.001358
rs6499978 16 58807766 T C 0.1422 1491 0.1382 12.917 4.0327 0.0013591
rs1322998 10 112532796 G A 0.4396 1491 0.5995 -8.9696 2.801 0.0013636
rs6743986 2 238592234 T G 0.2045 1489 0.1298 10.719 3.3476 0.0013648
rs4123361 16 22812364 T C 0.3374 1485 0.117 -9.5563 2.986 0.0013726
rs3999209 10 85826201 T C 0.0972 1491 0.4598 -15.088 4.7151 0.0013747
rs10075407 5 2993645 G A 0.4748 1491 0.6781 8.8944 2.7801 0.0013775
rs276420 13 40572070 T G 0.4168 1491 0.4562 8.8707 2.7734 0.0013818
rs7518644 1 234421180 T C 0.2545 1491 0.4127 10.252 3.2067 0.0013887
rs786320 9 79236165 G A 0.1653 1491 0.2232 12.079 3.7786 0.0013899
rs9551048 13 24636756 G A 0.1791 1491 0.094 -11.773 3.6838 0.0013938
rs1226531 6 47028640 T G 0.3058 1491 0.428 -9.4764 2.9655 0.0013956
rs6742867 2 124409144 C A 0.4071 1491 0.2598 9.1169 2.8542 0.0014021
rs971125 12 68204633 T C 0.1134 1491 0.0922 -13.595 4.2583 0.00141
rs6493403 15 50419675 G A 0.2039 1491 0.6901 -10.992 3.4476 0.0014311
rs4852066 2 239890696 G A 0.1622 1486 0.5038 12.073 3.7872 0.0014329
rs6475326 9 19386565 T C 0.4004 1491 0.957 -8.9932 2.8214 0.0014353
rs13168447 5 124146768 T G 0.4544 1491 0.4973 8.9177 2.7985 0.0014395
rs4362144 11 23841971 G A 0.0882 1491 0.6284 -15.421 4.8397 0.0014408
rs26337 5 68054574 T C 0.3377 1491 0.4875 -9.2164 2.8931 0.0014446
rs12215937 6 143955378 T C 0.4806 1491 0.7954 8.7602 2.753 0.0014625
rs683262 12 129385106 G A 0.4799 1491 0.1613 -8.6351 2.7138 0.001463
rs9389316 6 136001003 C A 0.0506 1491 0.0984 19.599 6.1609 0.0014664
rs1390343 4 176706135 T C 0.4809 1491 0.3781 8.8922 2.7961 0.0014718
rs3778978 7 2159817 G A 0.3829 1490 0.4762 8.9528 2.8153 0.0014728
rs1831249 10 30671658 T C 0.3052 1491 0.7141 -9.483 2.983 0.0014778
rs498738 3 196712778 G A 0.4893 1491 0.756 8.7381 2.7502 0.0014865
rs12672541 7 47033404 C A 0.4527 1491 0.8755 8.7947 2.768 0.0014866
rs11074066 15 92944864 C A 0.4165 1491 0.7902 -8.929 2.8105 0.0014879
rs7702104 5 34691121 G A 0.22 1491 0.8802 10.569 3.327 0.0014889
rs6926801 6 164173448 C A 0.4832 1491 0.7166 -8.7302 2.7483 0.0014903
rs4976526 5 136061610 G A 0.2824 1491 0.6548 9.8013 3.0865 0.0014953
rs2682295 12 53310411 C A 0.3474 1491 0.9091 9.1891 2.8947 0.0015013
rs9550222 13 112601458 T C 0.4323 1491 0.7122 8.8027 2.7737 0.0015052
rs10845185 12 10771039 G A 0.33 1491 0.1431 -9.1423 2.881 0.0015075
rs7190664 16 25611332 C A 0.4862 1491 0.5339 8.839 2.7864 0.0015132
rs2212507 21 31719836 G A 0.1335 1491 0.2619 -13.089 4.1262 0.0015132
rs1479230 5 117551523 T G 0.225 1491 0.3728 10.618 3.3477 0.0015156
rs12525326 6 55383610 T C 0.3551 1491 0.3963 -9.2582 2.9192 0.0015165
rs17527491 10 23027581 G A 0.2244 1491 0.0091 10.15 3.2003 0.0015169
rs12617659 2 121309759 T C 0.1415 1491 0.6694 -12.484 3.9373 0.0015213
rs7850788 9 104730823 T G 0.0335 1491 0.6808 -24.228 7.6424 0.0015235
rs11081083 18 3999245 C A 0.4446 1490 0.4012 8.9033 2.8087 0.0015249
rs11997468 8 83672742 T C 0.2015 1491 0.8721 10.942 3.4524 0.0015282
rs9830272 3 72316954 G A 0.1606 1491 1 -11.928 3.7639 0.0015294
rs11012119 10 20820829 G A 0.1237 1491 0.5521 13.384 4.2294 0.0015534
rs11072209 15 70923617 C A 0.2244 1491 0.5519 10.389 3.2842 0.0015599
rs3733248 4 77231294 C A 0.1298 1491 0.8187 -12.958 4.0969 0.0015625
rs610719 1 21020128 T G 0.1781 1491 0.7905 -11.367 3.5941 0.0015635
rs17587364 10 125020203 T C 0.2332 1490 0.1279 -10.542 3.3345 0.0015698
rs12344028 9 83603221 G A 0.1596 1491 0.6993 11.853 3.7502 0.0015751
rs7617800 3 32401965 G A 0.0476 1491 1 -20.541 6.5005 0.0015784
rs2165498 8 96263909 G A 0.0537 1491 1 -19.395 6.138 0.0015784
rs913733 14 38723027 G A 0.2753 1491 0.3988 9.881 3.1276 0.0015813
rs2879559 12 111750629 G A 0.114 1491 0.7986 13.78 4.3633 0.0015873
rs7497935 15 100284778 T C 0.3692 1491 0.781 -8.9974 2.8492 0.0015893
rs17587482 4 40603055 T C 0.4051 1491 0.7884 -8.9031 2.8225 0.0016087
rs11145806 9 139518167 G A 0.325 1489 0.2148 9.1533 2.9025 0.0016127
rs1351142 5 36027156 T C 0.215 1491 1 10.592 3.3597 0.0016187
rs11677528 2 124368356 T C 0.4064 1491 0.3342 8.9738 2.8476 0.0016249
rs13080126 3 43248393 G A 0.1968 1491 0.9349 -10.952 3.4775 0.0016365
rs920139 11 131793993 G A 0.0788 1491 0.8578 16.225 5.1535 0.001642
rs1267068 2 162012135 T G 0.3192 1491 0.6338 -9.2635 2.9428 0.001645
rs16907427 8 138522685 T C 0.0983 1491 0.8834 -14.563 4.627 0.001647
rs7419897 2 75991045 G A 0.1811 1491 0.7268 11.22 3.5677 0.001662
rs4604853 11 39286042 G A 0.2143 1491 0.2815 -10.74 3.4154 0.0016631
rs13064499 3 130513617 T C 0.1747 1491 1 11.445 3.6397 0.0016636
rs1320559 6 74855431 G A 0.2337 1491 0.7725 10.297 3.2769 0.0016761
rs10053125 5 74425217 T C 0.2502 1491 0.1895 -9.8444 3.1334 0.0016795
rs6942701 7 53836224 C A 0.2498 1491 0.8358 10.05 3.2005 0.0016894
rs1391054 3 130207777 G A 0.0993 1491 0.3122 -14.318 4.5604 0.0016911
rs11193375 10 109111499 G A 0.0141 1490 1 -36.997 11.764 0.0016912
rs1406637 7 53870862 C A 0.2247 1491 0.6027 -10.31 3.2839 0.001692
rs10011676 4 98292053 G A 0.2636 1491 0.5487 -9.7618 3.1096 0.0016941
rs1004586 2 23262942 G A 0.1945 1491 0.5628 -10.862 3.461 0.0016986
rs2886405 10 127152944 T G 0.3457 1487 0.2292 -9.2608 2.9519 0.0017052
rs8061182 16 4070333 T C 0.3759 1491 0.2468 -9.0804 2.8946 0.001707
rs224869 5 81743961 C A 0.4296 1491 0.561 8.6777 2.7666 0.001709
rs1953793 6 145287366 G A 0.0225 1491 0.5316 29.105 9.2796 0.00171
rs7288416 22 28799436 G A 0.3783 1491 0.6597 -8.9834 2.8643 0.0017108
rs563887 7 78471483 G A 0.2371 1491 0.1328 -10.39 3.3129 0.0017116
rs993398 10 26286941 G A 0.3481 1491 0.4934 -9.0038 2.8711 0.0017123
rs324524 9 9040946 G A 0.3654 1490 0.5029 8.9146 2.8438 0.0017204
rs10253147 7 157110720 T G 0.3737 1433 0.0013 -8.8363 2.8191 0.0017221
rs2327005 6 131308427 T C 0.2847 1491 0.4087 -9.698 3.0941 0.0017224
rs10814535 9 37418935 T C 0.41 1489 0.6298 8.7412 2.789 0.0017234
rs2934871 1 79970061 T C 0.4822 1491 0.3783 8.7603 2.7955 0.0017263
rs778532 1 229128091 T C 0.4886 1491 0.0973 8.473 2.7039 0.0017269
rs11244513 10 127165054 G A 0.4413 1491 0.8336 -8.7386 2.7891 0.0017298
rs11264082 1 38122012 G A 0.0835 1491 0.3946 15.458 4.934 0.0017308
rs7127303 11 132892876 G A 0.3628 1490 0.4663 9.0636 2.8932 0.0017316
rs6910245 6 154981639 T C 0.3192 1491 0.5918 -9.3438 2.9841 0.0017407
rs11046882 12 23458216 T C 0.4772 1491 0.0127 8.9541 2.8596 0.0017408
rs650681 1 219053292 T C 0.1083 1491 0.2269 -13.688 4.3739 0.0017519
rs11025444 11 20236780 G A 0.273 1491 0.6478 9.7614 3.1204 0.0017585
rs4572747 3 184700356 C A 0.0168 1491 0.3415 33.174 10.592 0.0017662
rs2710766 10 92433587 T C 0.1875 1491 1 11.069 3.5401 0.0017673
rs2553658 8 68662662 G A 0.1989 1491 0.1041 10.592 3.3877 0.001769
rs1900938 21 17775056 T C 0.336 1491 0.6846 -9.0865 2.9066 0.0017708
rs10064581 5 18726660 T C 0.114 1491 0.3056 -13.772 4.4079 0.0017811
rs10967939 9 27447337 G A 0.1814 1491 0.7274 11.139 3.5666 0.0017903
rs7418303 1 42876696 T C 0.3313 1491 0.1284 8.9778 2.8754 0.0017943
rs1864193 19 7114213 C A 0.1586 1491 0.771 11.754 3.7647 0.0017947
rs911861 9 74921883 T C 0.1851 1491 0.0058 -11.51 3.6887 0.0018065
rs2704973 7 106066658 G A 0.4598 1491 0.532 -8.7149 2.7932 0.0018083
rs10741010 10 23130720 G A 0.3716 1491 0.4376 8.8186 2.8278 0.0018176
rs11193583 10 109410486 G A 0.4651 1491 0.6771 8.6839 2.7848 0.0018188
rs1439260 4 161945302 C A 0.2934 1491 0.3488 -9.3362 2.995 0.0018253
rs1276459 20 55551714 G A 0.4222 1490 0.5954 -8.7844 2.8183 0.0018273
rs7759851 6 92838614 T C 0.3759 1491 0.8252 8.854 2.8407 0.001828
rs6830247 4 150683 G A 0.1569 1491 1 -11.85 3.802 0.0018281
rs246173 16 14379836 G A 0.3866 1491 0.4779 8.9225 2.8627 0.0018286
rs2978024 8 134549109 C A 0.2492 1491 0.7819 9.9917 3.2063 0.0018317
rs10841399 12 20064655 G A 0.3893 1491 0.9566 -8.8324 2.8351 0.0018373
rs7763790 6 24615063 G A 0.1727 1491 0.002 -10.936 3.5105 0.0018377
rs6021530 20 50494953 C A 0.1942 1491 0.934 -10.899 3.4989 0.00184
rs979752 11 5539139 G A 0.3538 1491 0.6504 -9.0544 2.9068 0.0018404
rs6542393 2 118529856 G A 0.4758 1490 0.0378 8.8517 2.8423 0.0018442
rs10929245 2 238591672 G A 0.2185 1490 0.0575 10.151 3.2605 0.0018511
rs2837205 21 41146524 T C 0.3944 1491 0.7864 -8.8264 2.8361 0.0018574
rs134176 22 28624319 T C 0.4574 1491 0.4976 -8.7056 2.7973 0.0018577
rs9881042 3 161380386 T G 0.4886 1491 0.1951 -8.7447 2.8108 0.0018641
rs11132565 4 189563127 T C 0.0778 1491 0.3654 16.261 5.2281 0.0018687
rs13267980 8 109339587 G A 0.2693 1491 0.9475 -9.6974 3.1179 0.0018694
rs7984869 13 86690527 T G 0.4631 1491 0.8759 8.6305 2.7751 0.0018709
rs7091875 10 23030282 G A 0.3119 1491 0.2778 9.1396 2.9389 0.0018716
rs1861973 7 155254145 T C 0.2763 1491 0.9484 -9.609 3.0914 0.0018815
rs3738573 1 84864256 G C 0.3545 1491 0.1413 -9.1474 2.9439 0.0018884
rs1978737 8 75808298 T C 0.3548 1491 0.7343 8.9202 2.8713 0.001892
rs9352063 6 74786250 G A 0.2354 1491 0.9427 -10.1 3.2515 0.0018939
rs890067 2 60178342 G A 0.4462 1487 0.4312 -8.7412 2.8144 0.0018974
rs9928482 16 7243059 T C 0.1311 1491 0.7333 -12.651 4.0734 0.0018976
rs7513369 1 20138436 C A 0.2278 1488 0.21 -10.07 3.2425 0.0018987
rs4774702 15 54967609 G A 0.1831 1491 0.8625 -11.053 3.5612 0.0019115
rs4664517 2 152849322 T G 0.0694 1491 0.545 17.05 5.494 0.0019137
rs2901345 10 124490368 G A 0.2277 1491 0.3774 10.333 3.3322 0.0019293
rs7910428 10 53904166 G A 0.2351 1491 0.021 -10.411 3.3597 0.0019427
rs6537571 10 49886813 T C 0.3813 1491 0.1242 -8.6281 2.7863 0.0019574
rs608823 18 55155870 G A 0.3158 1490 0.9522 -9.1884 2.9675 0.0019593
rs12345147 9 20262063 C A 0.1422 1491 0.832 12.208 3.9434 0.0019625
rs7669089 4 167753460 C A 0.1372 1491 0.4434 12.567 4.0596 0.0019636
rs4813692 20 4373054 T C 0.4534 1491 0.0848 8.3984 2.713 0.0019639
rs13251967 8 24778956 T C 0.3944 1491 1 -8.741 2.8242 0.0019676
rs4908543 1 6317983 T C 0.2948 1491 0.0711 9.1589 2.9595 0.0019697
rs7851353 9 4411383 G A 0.45 1491 0.4028 8.4911 2.7451 0.00198
rs3114270 18 57464405 T C 0.2166 1491 0.7029 10.42 3.3708 0.0019924
rs1994118 11 23297414 C A 0.326 1491 0.7237 -9.151 2.9605 0.0019947
rs10500329 16 5894782 T C 0.4292 1491 0.2045 -8.4786 2.7432 0.0019963
rs9326113 1 74948186 G A 0.0127 1491 1 38.22 12.348 0.0019994
rs12536095 7 19716163 C A 0.2099 1491 0.3485 -10.342 3.3473 0.0020039
rs4668498 2 6641549 T G 0.4135 1491 0.7488 -8.6228 2.7912 0.0020068
rs10764743 10 129864515 T C 0.4584 1491 0.917 8.5723 2.7754 0.0020109
rs9602002 13 83466512 G A 0.2978 1491 0.6208 9.3855 3.0394 0.0020154
rs7715372 5 36003217 G A 0.3389 1487 0.5628 8.9539 2.8996 0.0020155
rs6938249 6 165969225 T G 0.0312 1491 0.6522 -24.373 7.8936 0.0020174
rs7788341 7 114175727 G A 0.0184 1491 0.0868 30.833 9.9871 0.0020198
rs444279 22 18451593 T C 0.437 1491 0.7128 -8.6348 2.7971 0.0020217
rs11100520 4 164772977 T C 0.4936 1491 0.7169 -8.481 2.7475 0.0020232
rs1009320 12 133360964 G A 0.388 1491 0.2523 -8.615 2.7916 0.0020283
rs6707704 2 182394954 G A 0.4312 1491 0.46 8.6873 2.8156 0.0020325
rs16826629 3 117017073 C A 0.2123 1491 0.6985 10.481 3.3976 0.0020359
rs9348557 6 23278093 G A 0.2817 1491 0.7982 9.4999 3.0806 0.0020442
rs7701533 5 136046520 G A 0.3099 1491 0.8558 -9.2361 2.9953 0.0020453
rs2834698 21 36337085 T C 0.493 1489 0.6042 -8.4642 2.7457 0.0020513
rs1074289 6 105105089 G A 0.3736 1491 0.5071 -8.7213 2.8297 0.0020557
rs12049994 12 60239632 T G 0.168 1491 0.7112 11.327 3.6754 0.0020566
rs10515721 5 154527802 G A 0.057 1491 0.2283 -18.682 6.0623 0.002059
rs2173321 3 187737376 G A 0.1445 1491 0.6002 12.199 3.9597 0.0020655
rs10485620 20 50565168 T C 0.1512 1491 0.6138 11.966 3.8845 0.0020671
rs2423487 20 10213095 T C 0.0815 1491 0.3884 15.748 5.1126 0.0020687
rs7355070 1 163159496 G A 0.4866 1491 1 8.5055 2.7619 0.0020731
rs910609 6 43951656 G A 0.1868 1491 0.3941 10.784 3.5036 0.0020841
rs615986 5 76093207 T C 0.3555 1491 0.2138 9.026 2.9333 0.0020905
rs17250305 4 102570753 C A 0.2566 1483 0.9458 9.7555 3.1705 0.0020911
rs1037072 13 94240082 G A 0.1653 1491 0.3031 -11.596 3.7692 0.002095
rs9526615 13 50443678 T C 0.4413 1491 0.7527 -8.587 2.793 0.0021084
rs6053974 20 6186488 G A 0.2666 1491 0.8426 -9.6304 3.1325 0.0021094
rs4916595 3 196688027 T G 0.3283 1491 0.379 9.1437 2.9747 0.0021132
rs4886083 13 59103355 G A 0.1638 1490 0.298 11.64 3.7883 0.0021217
rs4449112 2 209000573 T C 0.2099 1491 0.1384 -10.619 3.4581 0.0021353
rs4943021 13 33514547 T G 0.0151 1491 1 -34.984 11.375 0.0021353
rs1995157 11 5566051 C A 0.4088 1491 0.7482 -8.6604 2.8204 0.0021358
rs4760514 12 93380834 G A 0.2904 1491 0.5722 9.408 3.0647 0.002142
rs7516261 1 79928591 G A 0.4987 1491 0.5691 8.5413 2.7824 0.0021424
rs11842667 13 101906145 T C 0.2002 1491 0.0894 -10.835 3.5302 0.0021471
rs1241711 14 92668898 T C 0.2233 1491 0.8228 -10.14 3.3041 0.0021487
rs4410453 3 174426336 G A 0.1549 1491 0.7675 -11.671 3.8033 0.0021496
rs717531 4 21764761 T C 0.2632 1491 0.3165 -9.4928 3.0937 0.002152
rs7772752 6 16068024 G A 0.4675 1491 0.7949 8.5219 2.7773 0.0021522
rs1890789 1 18331332 G A 0.2193 1491 0.2259 -10.074 3.2833 0.0021538
rs3799094 6 70080512 T G 0.1657 1491 0.6399 11.473 3.7396 0.0021545
rs10931444 2 191000613 C A 0.38 1491 0.7004 8.675 2.829 0.0021659
rs2832779 21 31682579 G A 0.1352 1490 1 12.381 4.0389 0.0021729
rs16945255 15 91684287 G A 0.104 1491 0.5781 13.771 4.4926 0.0021748
rs8002818 13 98696205 T C 0.0805 1491 0.5993 15.456 5.0438 0.0021818
rs2392962 10 57575119 T C 0.494 1491 0.0337 -8.7067 2.8415 0.0021832
rs1470453 17 62404390 T C 0.1821 1491 0.6637 10.895 3.5565 0.0021887
rs11784208 8 123511247 T C 0.4433 1491 0.6001 -8.4501 2.7602 0.0022033
rs7070284 10 23153350 T C 0.3618 1491 0.6946 8.7444 2.857 0.0022086
rs1883731 20 50579968 C A 0.4246 1491 0.4911 8.6273 2.819 0.0022108
rs17625986 4 40590908 T C 0.2488 1491 0.6276 9.7039 3.1721 0.0022195
rs6453251 5 76107152 T C 0.4658 1491 0.0166 -8.7461 2.8594 0.0022226
rs1192457 6 62673145 G A 0.2649 1491 0.2591 9.4335 3.0841 0.0022227
rs972537 4 65134786 G A 0.2029 1491 0.8101 -10.464 3.4211 0.0022236
rs7307902 12 47923016 T C 0.3833 1491 1 -8.6843 2.8395 0.0022252
rs12503812 4 182918564 G A 0.2371 1491 0.7746 -9.8833 3.2327 0.0022334
rs3913348 5 20947356 C A 0.1638 1490 0.1072 -11.667 3.8167 0.0022375
rs7614084 3 78676422 G A 0.4256 1491 0.9157 -8.5223 2.7882 0.0022391
rs4484348 4 158609602 G A 0.1864 1491 0.8644 10.803 3.5353 0.0022445
rs9566503 13 40851098 G A 0.4862 1491 0.5688 -8.3777 2.7419 0.0022469
rs7040160 9 9156055 T C 0.2619 1491 0.5035 -9.6822 3.1688 0.0022472
rs6006785 22 46014679 G A 0.4316 1491 0.2455 -8.3875 2.7451 0.0022472
rs10841392 12 20034096 T C 0.3416 1490 1 -8.8941 2.9117 0.0022539
rs13217516 6 169542869 T C 0.2502 1491 0.7299 -9.6848 3.1721 0.0022645
rs1910534 10 53910521 G A 0.2582 1491 0.1763 -9.8066 3.2133 0.0022742
rs2156568 11 76876278 T C 0.3112 1491 0.4686 -9.19 3.0119 0.0022789
rs1426946 4 175390534 G A 0.2244 1491 0.1178 10.315 3.3819 0.0022881
rs2550717 16 79054020 G A 0.4302 1491 0.2455 8.3751 2.7471 0.0022983
rs16962524 13 104137962 G A 0.0379 1491 0.7205 22.271 7.3067 0.0023033
rs1609772 1 188553599 C A 0.2696 1491 0.6934 -9.5367 3.1288 0.0023038
rs9562933 13 50446164 G A 0.2686 1491 0.356 -9.6175 3.1555 0.0023048
rs1916636 3 191366468 G A 0.2488 1491 0.8353 -9.6993 3.1834 0.0023125
rs7623634 3 174608936 T C 0.285 1491 0.0652 9.0951 2.9857 0.0023178
rs7712316 5 33795167 G A 0.169 1491 0.58 -11.316 3.7155 0.0023215
rs10783204 12 47944690 T C 0.4084 1491 0.7078 -8.5978 2.8231 0.0023224
rs2249950 11 105891599 T C 0.2679 1491 0.843 9.5229 3.1278 0.0023301
rs1597158 2 46338536 C A 0.2753 1491 0.3302 9.5372 3.133 0.0023335
rs12627144 21 16077304 G A 0.3048 1491 0.4274 9.0357 2.9686 0.0023362
rs7844947 8 52181920 T C 0.2545 1491 0.8914 -9.6728 3.178 0.0023374
rs4996644 12 23330314 G A 0.4504 1491 0.0596 8.6604 2.8465 0.0023465
rs139124 22 44576132 G A 0.334 1491 0.4851 8.9909 2.9552 0.0023472
rs722761 2 208345380 T C 0.3481 1491 0.1707 8.6587 2.8464 0.0023501
rs7681115 4 164758636 G A 0.4071 1491 0.3348 -8.4394 2.7757 0.0023623
rs11900995 2 235392893 T C 0.0962 1491 0.7651 14.327 4.7136 0.0023699
rs410349 21 28235194 G A 0.4692 1491 0.1936 -8.265 2.7195 0.0023728
rs6541128 1 220489544 T C 0.1408 1491 0.8305 -12.111 3.9858 0.0023776
rs6008939 22 47038081 G A 0.3246 1491 0.7677 -8.9982 2.9623 0.0023852
rs11009162 10 33264180 G A 0.2096 1491 0.2412 -10.149 3.3412 0.0023855
rs12027035 1 169738202 T G 0.1657 1491 0.7077 -11.221 3.6945 0.0023881
rs1433962 8 77526501 T C 0.3306 1491 0.4829 -8.8304 2.908 0.0023928
rs2213645 22 29361159 G A 0.4748 1491 0.2994 -8.5117 2.803 0.0023928
rs6046605 20 20062990 T C 0.3718 1490 0.4055 8.7665 2.8876 0.0023982
rs9879283 3 161385281 T G 0.4664 1490 0.1764 -8.5575 2.8191 0.0024009
rs7858435 9 94651415 G A 0.4312 1491 0.5977 8.5228 2.8077 0.0024016
rs10450811 13 87954048 G A 0.2106 1491 0.6407 10.213 3.3662 0.0024132
rs12608517 19 36558113 T C 0.3048 1491 0.5411 9.1791 3.0254 0.0024133
rs3754573 2 46326743 T C 0.2703 1491 0.2122 -9.5923 3.1621 0.0024174
rs4764884 12 102819599 T C 0.2119 1491 0.4382 10.143 3.3442 0.00242
rs9616936 22 50837224 G A 0.336 1491 0.2963 8.9887 2.9644 0.0024279
rs12432986 14 27624500 C A 0.4058 1491 0.5912 8.5897 2.8329 0.0024289
rs3800003 6 155113232 T C 0.2119 1491 0.3938 10.365 3.419 0.002433
rs1505890 5 24639574 G A 0.2404 1491 0.3564 9.6663 3.1906 0.0024487
rs10860794 12 102217720 C A 0.3072 1491 0.715 9.0183 2.9768 0.0024497
rs10954371 7 131978162 T C 0.3085 1491 1 9.0524 2.9883 0.0024517
rs12216690 7 53872885 G A 0.2244 1491 0.6555 9.9676 3.2905 0.002452
rs11015418 10 27241780 T C 0.4597 1465 0.8334 -8.4458 2.7888 0.0024582
rs9437981 1 147373447 G A 0.2951 1491 0.2901 -9.2981 3.0708 0.0024623
rs4748867 10 23640882 G A 0.4913 1491 0.3511 8.2593 2.728 0.0024652
rs7093446 10 129860813 G A 0.2022 1491 0.3773 10.535 3.4803 0.0024699
rs13424038 2 153323135 G A 0.0989 1491 0.5607 14.134 4.6693 0.0024706
rs1860565 19 57335022 G A 0.2646 1491 0.7393 9.4295 3.1154 0.0024719
rs7202007 16 26954662 T C 0.3843 1491 0.5846 -8.6515 2.8591 0.002478
rs10116017 9 114837337 T C 0.2185 1490 0.2888 -9.9765 3.2983 0.0024884
rs10961636 9 14649728 G A 0.151 1487 0.1563 -11.474 3.7935 0.0024899
rs10844553 12 33481504 C A 0.159 1491 0.2878 11.268 3.726 0.0024925
rs4715624 6 56281321 T C 0.2475 1491 0.2662 9.8187 3.2478 0.0025013
rs978462 10 130063360 T C 0.4212 1491 0.8317 8.479 2.8055 0.0025089
rs4498277 5 119614401 C A 0.0436 1491 1 -20.568 6.8062 0.0025117
rs6472514 8 71195486 C A 0.2461 1491 0.6251 9.6194 3.1836 0.0025149
rs7740952 6 5165508 T G 0.3804 1430 0.0331 8.5656 2.8351 0.0025172
rs11130709 3 59436405 G A 0.4074 1490 0.1632 -8.65 2.8632 0.0025188
rs29448 5 16907538 C A 0.3367 1491 0.0205 8.5703 2.8372 0.0025218
rs2440430 8 6283772 G A 0.0181 1491 1 31.508 10.417 0.0025277
rs10500949 11 23294183 C A 0.3206 1491 0.476 -9.0176 2.9867 0.0025338
rs12682123 8 2789796 G A 0.4194 1489 0.1834 8.6072 2.8517 0.0025425
rs9588267 13 111474921 G A 0.3045 1491 0.2715 -9.1879 3.0446 0.0025461
rs196814 8 24716594 G A 0.1851 1491 0.9316 10.75 3.5629 0.0025515
rs7494379 14 53411391 T C 0.3608 1491 0.8662 -8.6989 2.8834 0.0025537
rs11160842 14 105674225 G A 0.2964 1491 0.3851 -9.0134 2.9894 0.0025686
rs329202 9 87799182 T C 0.3602 1491 0.2858 -8.5518 2.8363 0.0025687
rs1217003 9 10030458 G A 0.282 1491 0.4823 -9.1663 3.0406 0.002573
rs10758869 9 7513262 G A 0.2974 1491 0.9506 9.1164 3.0242 0.0025741
rs322353 5 172192868 T C 0.4202 1491 0.6324 8.3753 2.7786 0.0025764
rs6770043 3 65249142 G A 0.2535 1491 0.8911 9.5445 3.1667 0.0025777
rs6998777 8 67694007 G A 0.0416 1491 0.3199 20.597 6.8335 0.0025779
rs981901 2 208349258 C A 0.2626 1491 0.789 -9.4141 3.1252 0.0025927
rs11116482 12 84988116 G A 0.3645 1491 0.3717 8.5416 2.836 0.0025963
rs6898649 5 68044120 T C 0.4178 1491 0.0056 8.7513 2.9063 0.0026027
rs13432035 2 115255344 G A 0.0272 1491 0.2969 25.279 8.3966 0.0026068
rs10415575 19 30086565 T C 0.2418 1491 0.6209 -9.7799 3.2489 0.0026106
rs2819255 13 83723963 G A 0.4557 1491 0.3753 8.4397 2.8048 0.002621
rs17293194 10 15355763 T C 0.284 1491 0.013 -8.9252 2.9662 0.0026216
rs2198326 11 97321326 T C 0.392 1490 0.3018 8.6331 2.8697 0.0026266
rs555097 11 57162716 C A 0.3638 1491 0.0933 8.8295 2.9355 0.0026311
rs4907988 1 103744171 G A 0.059 1491 1 -17.636 5.8645 0.0026366
rs16999939 21 41906601 T G 0.0272 1491 1 25.566 8.5027 0.0026398
rs9814713 3 169118660 G A 0.0262 1491 0.6224 -26.362 8.7678 0.0026407
rs6116807 20 5474423 C A 0.1232 1489 0.3363 -12.826 4.266 0.0026421
rs4706565 6 74728719 T C 0.1626 1491 0.9242 11.229 3.7355 0.0026463
rs4764838 12 102293739 C A 0.1462 1491 0.4686 -11.867 3.9484 0.0026509
rs11242995 6 5162330 G A 0.3642 1491 0.2633 8.4959 2.8271 0.002654
rs10773250 12 126711318 G A 0.3577 1490 0.2847 8.78 2.9234 0.0026701
rs4500070 8 52237082 T C 0.3082 1491 0.3629 8.8751 2.9555 0.0026737
rs17026302 4 97949728 T C 0.1341 1491 0.2638 -11.986 3.9914 0.0026742
rs1922124 10 23206446 G A 0.3789 1491 0.5826 -8.4856 2.8259 0.002675
rs952785 18 57474586 G A 0.2518 1491 0.9453 -9.5416 3.1777 0.0026765
rs1824794 19 23089596 G A 0.2361 1491 0.0853 9.9854 3.3263 0.0026824
rs7159235 14 105673692 C A 0.2936 1490 0.349 -8.9844 2.9952 0.0027032
rs2214534 19 15927770 T C 0.4899 1481 0.2985 -8.4183 2.8089 0.0027259
rs9396641 6 16077203 T C 0.4852 1484 0.64 -8.2415 2.75 0.002727
rs6536176 4 157352057 G A 0.2046 1491 0.1304 -10.057 3.3563 0.002733
rs4552099 18 71610943 G A 0.2374 1491 0.1328 9.9242 3.3127 0.0027374
rs1008290 7 124381635 T C 0.4651 1490 0.9171 -8.3081 2.7737 0.0027412
rs7091501 10 134652192 T C 0.0101 1491 1 41.575 13.862 0.0027466
rs6814900 4 38157510 T G 0.2762 1490 0.6974 9.3091 3.1086 0.0027476
rs17360549 10 15423620 T C 0.2227 1491 0.5495 -9.857 3.2922 0.0027527
rs9466816 6 23559581 G A 0.2321 1491 0.7163 -9.7411 3.2535 0.0027531
rs11930824 4 161451545 G A 0.3451 1491 0.8187 8.7262 2.9148 0.0027553
rs1461055 12 74854750 C A 0.4188 1490 0.5948 -8.4438 2.8205 0.002756
rs7524207 1 207311481 T C 0.0292 1491 1 24.631 8.2286 0.0027593
rs11709791 3 189615854 C A 0.2307 1491 0.9418 9.7957 3.2727 0.0027614
rs8109001 19 24001773 G A 0.3364 1491 1 -8.7409 2.9204 0.0027619
rs17045879 2 54647455 G A 0.0366 1491 1 22.015 7.3554 0.0027622
rs1880669 3 133483696 T C 0.4393 1491 0.0519 8.5453 2.8552 0.0027638
rs191735 1 241078810 C A 0.3823 1491 0.2975 -8.6238 2.8815 0.0027645
rs12935810 16 4049365 G A 0.3947 1491 0.9568 -8.4394 2.8214 0.0027785
rs10908431 1 154716883 T C 0.332 1491 0.861 8.745 2.9239 0.0027823
rs3767703 1 36555758 T C 0.0781 1491 0.5888 15.527 5.1946 0.0027977
rs12773500 10 81232632 T C 0.1492 1491 0.0187 -11.232 3.7588 0.0028056
rs17029662 4 100847105 G A 0.2881 1491 0.4879 -9.1942 3.0772 0.0028095
rs1017095 17 16419756 T C 0.0506 1491 0.4251 18.658 6.2449 0.0028101
rs11200843 10 85853707 G A 0.0164 1491 1 -32.666 10.918 0.0028121
rs6796220 3 5727171 T C 0.1405 1491 0.0527 -12.188 4.0807 0.0028197
rs6839816 4 140702406 G A 0.2267 1491 0.4171 -9.7462 3.2636 0.0028234
rs7640471 3 29462116 T G 0.0155 1484 1 33.467 11.19 0.0028241
rs10509237 10 67622739 G A 0.4114 1490 0.5213 8.4557 2.8315 0.0028242
rs2284502 21 32747749 G A 0.4168 1491 0.5946 -8.3004 2.781 0.0028387
rs7039848 9 128954507 T G 0.1989 1491 0.5695 -10.408 3.4877 0.0028434
rs10262724 7 107943818 G A 0.3099 1491 0.4681 -8.8269 2.9581 0.0028457
rs1121068 7 78513022 C A 0.2829 1490 0.3719 9.2557 3.1036 0.0028613
rs1500415 3 20819623 T C 0.4598 1491 0.0956 -8.4466 2.8323 0.0028619
rs7131714 12 33411115 C A 0.0848 1491 0.5025 14.951 5.0136 0.0028634
rs10270074 7 20487120 G A 0.3115 1491 0.3979 -8.7872 2.9473 0.0028688
rs7027417 9 36023246 G A 0.1368 1491 0.9129 12.007 4.0273 0.0028695
rs7836608 8 11829308 T C 0.2978 1491 0.3528 -8.8883 2.9818 0.0028741
rs6678175 1 238817430 G A 0.0795 1491 0.8587 -15.171 5.09 0.0028779
rs774764 3 111719493 G A 0.4728 1489 0.8761 -8.2721 2.7756 0.0028794
rs798428 2 7983713 G A 0.0858 1491 0.2462 -14.941 5.0138 0.0028833
rs7410465 22 50856222 T G 0.3182 1491 0.2567 8.9709 3.0105 0.0028839
rs985559 8 20779697 T C 0.2867 1491 0.5266 -9.1793 3.0808 0.0028867
rs1433110 19 40061294 T C 0.1737 1491 0.4168 -10.983 3.6869 0.0028916
rs29454 5 16913578 T C 0.3384 1491 0.0491 -8.4704 2.8447 0.0029056
rs7665105 4 75132798 T C 0.2384 1491 0.9433 9.658 3.2441 0.0029096
rs760655 1 30809347 T C 0.2148 1490 0.5917 -9.9488 3.3418 0.00291
rs3816885 7 128495338 T C 0.0345 1491 0.695 22.444 7.5426 0.0029231
rs12782619 10 24274773 T C 0.3608 1491 0.3128 8.4446 2.8381 0.0029252
rs6802418 3 32396804 G A 0.2344 1491 0.3483 9.8233 3.3016 0.002927
rs415484 13 40619078 C A 0.3732 1491 0.8248 -8.4576 2.8448 0.0029487
rs12368311 12 39538395 G A 0.2388 1491 0.1172 -9.4361 3.1742 0.0029512
rs7482901 11 21003275 G A 0.0892 1491 0.4277 14.566 4.9013 0.0029608
rs7278447 21 41130751 C A 0.4725 1491 1 8.2154 2.7646 0.0029621
rs7149088 14 27620796 G A 0.4681 1491 0.5675 8.2853 2.7882 0.0029629
rs7874896 9 117636879 T G 0.2938 1491 0.7554 -8.9719 3.0193 0.0029635
rs13112750 4 10547343 T C 0.2218 1490 0.2018 -9.7122 3.269 0.0029686
rs4806908 19 1004823 G A 0.3364 1491 0.2458 8.5455 2.8775 0.0029804
rs12333931 7 147914885 T G 0.166 1491 0.8517 -10.992 3.7019 0.0029848
rs4636701 11 87035210 T C 0.0248 1491 0.605 26.312 8.8637 0.0029927
rs1953443 14 33508657 T C 0.106 1491 0.4959 13.206 4.4495 0.0029973
rs10065111 5 2050328 T G 0.1792 1490 0.4808 -10.59 3.5681 0.0029978
rs424281 8 128339426 G A 0.4329 1491 0.958 -8.2618 2.784 0.003001
rs10805351 4 16531505 G A 0.3679 1491 0.0662 8.7048 2.9345 0.0030133
rs2827147 21 23321380 G A 0.2445 1491 0.0686 9.7614 3.2913 0.0030187
rs10829152 10 27266501 G A 0.443 1491 0.093 8.4313 2.8439 0.0030294
rs449622 3 1661120 T C 0.0389 1490 1 21.22 7.1579 0.0030307
rs6928460 6 34044376 T G 0.0305 1491 0.3979 24.175 8.155 0.0030328
rs12255136 10 22990528 T C 0.3404 1491 0.0835 8.4451 2.8491 0.0030355
rs11155242 6 142691549 C A 0.2193 1491 0.5974 9.8231 3.3149 0.0030432
rs17788187 3 179424410 T G 0.1422 1491 0.6714 11.653 3.9326 0.0030447
rs10836550 11 36427893 G A 0.1231 1491 0.9045 -12.435 4.1965 0.003045
rs541295 15 50056050 G A 0.0231 1491 0.1846 26.735 9.0223 0.003045
rs1160458 8 139448798 G A 0.3947 1491 1 -8.3693 2.8253 0.003054
rs10124911 9 99567384 C A 0.0117 1491 1 38.133 12.856 0.0030587
rs12626280 21 21620911 G A 0.0983 1491 0.242 -13.967 4.7167 0.0030651
rs10258008 7 86535446 C A 0.108 1491 0.2824 13.376 4.5174 0.0030667
rs9891263 17 52937108 T C 0.3605 1491 0.7361 8.473 2.8616 0.0030673
rs6748893 2 240686528 G A 0.3611 1490 0.7364 8.556 2.8897 0.0030674
rs4422837 9 113374973 G A 0.3296 1491 0.7695 -8.7341 2.9501 0.0030704
rs2119014 2 42950753 G A 0.494 1491 0.6044 -8.1179 2.742 0.0030707
rs394843 22 18467483 G A 0.4292 1491 0.6346 8.3077 2.8071 0.0030813
rs926146 7 107867525 G A 0.385 1491 0.5119 8.3239 2.8131 0.0030861
rs11163254 1 81803379 T C 0.3994 1491 0.746 8.3033 2.8061 0.0030865
rs1202657 7 70659343 T C 0.2508 1491 0.9451 9.4348 3.189 0.0030914
rs1030734 2 80171888 G A 0.2223 1491 0.7644 9.8717 3.3374 0.003097
rs7359586 17 62354992 T C 0.1808 1491 0.5414 -10.533 3.5609 0.0030973
rs17426819 1 102194625 G A 0.2368 1491 1 -9.6148 3.2508 0.0031
rs7316955 13 51516305 G A 0.3718 1455 0.6134 -8.5294 2.8845 0.0031071
rs4824127 22 50868925 C A 0.3095 1491 0.1635 8.9982 3.0431 0.0031075
rs11938023 4 24340511 T C 0.2002 1491 0.2939 -10.346 3.4997 0.0031125
rs10234994 7 54467507 G A 0.3146 1491 0.0193 -8.533 2.8867 0.0031174
rs9613658 22 29036465 G A 0.3789 1491 0.7001 8.4599 2.8623 0.0031204
rs9555041 13 105031769 C A 0.2907 1491 0.8506 -9.0129 3.05 0.0031264
rs12680164 8 130768004 G A 0.0644 1491 0.6664 16.535 5.5988 0.0031445
rs3213208 12 21532459 T G 0.058 1491 0.3379 -17.23 5.8345 0.0031456
rs4591526 3 196346273 T G 0.2848 1487 0.4843 -8.9685 3.0383 0.0031588
rs4746849 10 71149611 T G 0.2052 1491 1 -10.085 3.4166 0.0031602
rs2547016 12 70047375 C A 0.2723 1491 0.5134 9.239 3.1307 0.0031661
rs796825 3 120017480 G A 0.3786 1491 0.0113 8.132 2.756 0.0031713
rs9464779 6 15254805 T C 0.4876 1491 0.1467 8.3116 2.817 0.0031725
rs2246675 1 68290946 G A 0.3313 1491 0.861 -8.6733 2.9402 0.0031792
rs2493665 10 43855778 T C 0.0285 1491 1 -24.53 8.3167 0.0031831
rs9551421 13 28527780 T C 0.1221 1491 1 -12.444 4.2197 0.0031867
rs10903719 10 2305056 T C 0.4832 1491 0.3511 8.2478 2.7971 0.0031907
rs10076280 5 2164846 G A 0.109 1491 1 13.09 4.4407 0.0032007
rs9540642 13 66677958 G A 0.3803 1491 0.7838 8.3538 2.834 0.0032014
rs9703520 10 27253308 G A 0.4286 1491 0.224 8.3568 2.8359 0.003211
rs1990133 7 41800176 T C 0.2378 1491 0.3918 -9.6669 3.281 0.0032159
rs17156919 7 28650128 G A 0.1811 1491 0.3823 -10.441 3.544 0.0032178
rs8001002 13 24617032 C A 0.4567 1491 0.9169 -8.1507 2.7677 0.0032296
rs9546322 13 83765019 T G 0.3112 1491 0.4686 8.8692 3.0119 0.0032324
rs585187 18 58177124 T G 0.4973 1491 0.4072 -8.0411 2.7309 0.0032346
rs1889180 13 24115747 T C 0.3661 1490 0.1632 -8.6006 2.9213 0.0032387
rs2709204 7 91038222 G A 0.3776 1491 0.5449 -8.3174 2.8258 0.0032463
rs11078458 17 3445901 T G 0.4105 1491 0.7484 -8.2964 2.8188 0.0032476
rs6426446 1 4955862 T C 0.447 1491 0.3459 -8.0731 2.743 0.0032485
rs1041434 21 37639689 G A 0.174 1491 0.9282 10.744 3.6508 0.0032521
rs617182 17 47307274 G A 0.4527 1491 0.6384 8.1128 2.7569 0.0032527
rs10189407 2 170895909 G A 0.1972 1491 0.0721 9.9791 3.3912 0.0032544
rs470399 12 129395114 T C 0.4433 1491 0.6001 8.1218 2.7602 0.0032565
rs12198203 6 167084126 T C 0.2622 1491 0.4218 -9.3397 3.1746 0.0032605
rs1409055 1 118520042 T C 0.4685 1491 0.119 8.3107 2.8249 0.0032619
rs8127788 21 35659107 T G 0.4561 1491 0.7148 -8.1996 2.7872 0.003262
rs11249912 8 9134180 T G 0.2789 1490 1 -9.0595 3.0797 0.0032643
rs2358482 14 54672574 T C 0.341 1491 0.6449 -8.6196 2.9313 0.0032767
rs12120571 1 245470001 T C 0.1821 1491 0.8621 10.551 3.5886 0.0032814
rs528205 11 105719522 T G 0.4906 1491 0.1201 -7.9574 2.707 0.0032864
rs635958 5 115961967 T C 0.4916 1491 0.4684 8.1968 2.7889 0.0032918
rs12901398 15 54957757 G A 0.4588 1491 0.7944 -8.1725 2.7808 0.0032936
rs3931230 15 92974636 C A 0.4869 1490 0.1779 8.2704 2.8142 0.0032949
rs1916284 3 57394766 T C 0.4541 1491 0.6761 -8.1961 2.7892 0.0032981
rs7718190 5 178846679 G A 0.2683 1491 0.391 9.0523 3.0807 0.0032987
rs3811577 2 153271524 T C 0.0788 1491 0.0719 -15.433 5.2526 0.0033027
rs6445874 3 57393642 G A 0.4993 1484 0.8762 8.1638 2.7792 0.0033091
rs2832727 21 31630621 T C 0.1301 1491 0.4222 12.207 4.1557 0.0033104
rs7049230 9 20252271 G A 0.2998 1491 0.9508 8.8622 3.0178 0.0033178
rs4513323 2 77892612 T C 0.2361 1491 0.4733 9.4587 3.2214 0.0033219
rs12430034 13 76357830 C A 0.1066 1491 0.3412 13.319 4.536 0.003322
rs9900213 17 40375881 T G 0.1553 1491 0.0599 11.488 3.9125 0.0033224
rs6730722 2 66703251 G A 0.0315 1491 1 -23.316 7.9427 0.0033293
rs7604835 2 152881908 G A 0.1036 1491 1 -13.294 4.5296 0.0033351
rs4778368 15 24213615 G A 0.3107 1490 0.5454 8.689 2.9607 0.0033378
rs11739710 5 9923541 T C 0.2423 1490 1 -9.465 3.2262 0.0033482
rs11784750 8 8948751 C A 0.1844 1489 0.1022 10.664 3.6355 0.0033538
rs7920628 10 77866732 T C 0.4829 1491 0.3505 -8.0037 2.7286 0.0033538
rs6945631 7 8673137 C A 0.2701 1490 0.5991 -9.0565 3.0885 0.0033645
rs2162948 16 9409310 G A 0.3095 1491 0.6279 8.6972 2.9667 0.0033728
rs11072220 15 71123255 G A 0.4879 1491 0.2544 -7.9774 2.7217 0.0033778
rs12809989 12 88138712 T G 0.1387 1489 0.3297 11.575 3.9492 0.0033805
rs4723915 7 39939960 G A 0.2009 1488 0.42 10.006 3.4147 0.0033865
rs2597418 8 20625484 G A 0.3068 1491 0.67 8.7213 2.9763 0.0033869
rs17247848 17 30984184 G A 0.0366 1491 0.4448 -21.347 7.2864 0.0033932
rs6432097 2 10595578 T C 0.2287 1491 0.7137 -9.6839 3.3056 0.0033943
rs4535398 4 118145893 G A 0.4219 1491 0.5593 8.1255 2.7737 0.003396
rs7403440 15 94486614 G A 0.2745 1490 0.745 -9.0233 3.0809 0.0034027
rs3784139 14 69414322 G A 0.2805 1490 0.7977 -9.0361 3.0854 0.0034048
rs2809423 9 128983878 G A 0.2036 1491 0.6903 -10.099 3.4483 0.0034054
rs13125562 4 137551442 G A 0.0862 1491 0.8694 14.469 4.9416 0.0034125
rs9384850 6 113231819 T C 0.1711 1490 0.0173 -10.413 3.5568 0.003415
rs2290871 18 3624532 T C 0.2414 1491 0.9437 -9.4561 3.231 0.0034266
rs6750514 2 161949299 G A 0.3146 1491 0.4353 8.6136 2.9434 0.0034291
rs2544630 16 87648197 T G 0.3276 1491 0.9065 8.594 2.9369 0.0034311
rs7302519 12 7394100 T C 0.1261 1491 0.8139 12.232 4.1803 0.0034315
rs11176893 12 68236562 T G 0.1341 1491 0.6551 -11.777 4.0254 0.0034361
rs12423804 12 80580111 T C 0.4162 1491 0.6701 8.238 2.817 0.0034514
rs33307 5 68080712 G A 0.389 1491 0.8703 8.2639 2.826 0.0034532
rs4882998 12 7514140 T C 0.1796 1487 0 -9.9457 3.4012 0.0034542
rs2177309 17 47262672 T C 0.3934 1491 0.6642 8.2127 2.809 0.0034585
rs2866422 4 102603328 C A 0.2596 1491 0.6861 -9.2612 3.168 0.0034624
rs10431757 15 46716573 T G 0.0111 1491 1 38.722 13.232 0.003476
rs1463506 12 75508295 T C 0.2569 1491 0.0573 -9.4728 3.2425 0.0034844
rs898978 1 38667704 T G 0.4973 1491 0.5342 7.9952 2.7381 0.0035003
rs7656326 4 84853269 G A 0.3105 1491 0.2508 8.8469 3.0301 0.0035039
rs6765079 3 57369292 G A 0.23 1491 0.0924 -9.7999 3.3565 0.0035043
rs6537730 1 112773825 G A 0.4071 1491 0.7478 -8.169 2.7986 0.0035119
rs6790547 3 116422778 T C 0.3612 1491 0.8664 8.3691 2.8676 0.0035167
rs10834213 11 23867685 G A 0.0681 1491 0.5435 -16.155 5.5368 0.0035255
rs16854023 1 204551830 T C 0.1459 1491 0.7558 11.371 3.8975 0.0035288
rs4532407 5 155089792 G A 0.1764 1491 0.2462 -10.406 3.5677 0.0035384
rs7973715 12 109826765 T C 0.0848 1491 0.2461 -14.687 5.0359 0.0035405
rs2284803 20 57892300 T G 0.1522 1491 0.616 -11.132 3.8183 0.0035505
rs12602113 17 51052711 T C 0.1217 1491 0.3328 -12.16 4.171 0.0035517
rs4750598 10 15219553 G A 0.2315 1490 0.3823 9.4334 3.2361 0.0035562
rs7959913 12 94108172 G A 0.4427 1491 0.6366 8.0467 2.7611 0.0035642
rs10239638 7 47005740 T C 0.2341 1491 0.8851 -9.5314 3.2706 0.003565
rs6429540 1 44902285 G A 0.3088 1491 0.2754 8.8355 3.0321 0.0035682
rs10510809 3 59439053 G A 0.1311 1491 0.5702 -11.835 4.0616 0.0035705
rs2564439 7 91070345 G A 0.4314 1465 0.3122 -8.3241 2.8572 0.0035758
rs6777871 3 129969817 G A 0.1408 1491 0.6685 -11.643 3.997 0.0035794
rs7875448 9 85495968 C A 0.3417 1491 0.4542 -8.5684 2.9419 0.0035846
rs4872131 8 23280443 G A 0.3213 1480 0.6334 -8.5942 2.9508 0.0035859
rs4789704 17 80571060 G A 0.3454 1491 0.8636 8.4763 2.9113 0.0035963
rs4941562 13 31582468 T C 0.2606 1491 0.8933 -9.1753 3.1517 0.0035996
rs11023650 11 15616694 G A 0.4115 1491 0.4871 -8.0921 2.78 0.0036049
rs7974186 12 5575467 G A 0.2237 1491 1 -9.6506 3.3165 0.0036161
rs11041723 11 8078704 C A 0.4799 1491 0.0869 -7.8656 2.7033 0.0036184
rs33985287 1 206231259 G A 0.1506 1491 0.6851 11.165 3.8379 0.0036251
rs2906283 7 147878619 T G 0.2076 1491 0.2373 -9.7473 3.3511 0.0036293
rs1028889 1 98806421 T C 0.2612 1491 0.7884 -9.1034 3.1301 0.0036334
rs6971072 7 105127696 G A 0.1486 1491 0.9186 -11.315 3.8908 0.0036359
rs1549909 5 168180670 T C 0.4956 1484 0.8763 -8.0315 2.7619 0.0036382
rs1764528 11 29902645 T C 0.2579 1491 0.4176 -9.0825 3.1237 0.0036418
rs12023209 1 191798964 T C 0.0724 1491 0.3386 -15.706 5.4023 0.0036447
rs4616760 4 99699141 G A 0.3826 1491 0.2496 -8.1346 2.798 0.0036458
rs842274 3 16327855 T G 0.4212 1491 0.0068 7.8571 2.7026 0.003647
rs7598316 2 139327055 G A 0.1215 1490 0.7161 -12.365 4.255 0.0036599
rs720527 2 199801528 C A 0.4906 1491 0.6786 -7.98 2.7462 0.0036629
rs7844382 8 24729914 T C 0.0708 1491 0.8427 -15.601 5.3688 0.0036634
rs10876523 12 39505184 G A 0.385 1491 0.101 -8.0732 2.7784 0.0036647
rs11027552 11 23859991 T C 0.1455 1491 0.6028 11.299 3.8892 0.0036696
rs34615664 3 6169451 T C 0.3608 1491 0.8225 -8.3271 2.8667 0.0036747
rs2981248 8 107874800 T C 0.3481 1491 0.9546 -8.4134 2.8964 0.003675
rs2422153 2 75505999 G A 0.2421 1491 0.2302 9.2171 3.1731 0.0036752
rs11960862 5 78097220 T C 0.2512 1491 0.3356 9.1333 3.1444 0.0036765
rs7949682 11 15471048 G A 0.2358 1491 0.9428 -9.4608 3.2574 0.0036797
rs6800579 3 63379696 T C 0.2247 1491 0.6562 9.6658 3.3284 0.0036843
kgp1169485 5 106432040 G A 0.0335 1491 0.4086 -22.662 7.8045 0.0036882
rs17375159 4 162002921 T C 0.2478 1485 0.4045 -9.4035 3.239 0.0036938
rs3822262 4 6697766 T G 0.2361 1491 0.0622 9.6738 3.3328 0.0037004
rs2411290 4 53939510 T C 0.325 1491 0.555 -8.627 2.9722 0.0037013
rs12684912 9 85478756 T C 0.3444 1491 0.3298 8.5446 2.9441 0.0037042
rs972755 4 78562040 G A 0.216 1491 0.9391 -9.7269 3.3517 0.0037066
rs4941050 18 59404186 C A 0.4846 1491 0.2139 -7.8903 2.7191 0.00371
kgp4727681 2 17641218 T C 0.1086 1491 0.0596 -12.55 4.3264 0.0037226
rs7377646 4 159430701 G A 0.165 1491 0.6386 10.724 3.6975 0.0037278
rs11150843 17 78079669 G A 0.2653 1491 0.4253 8.9748 3.0946 0.0037301
rs573117 1 96072754 T C 0.3048 1491 0.4633 8.7878 3.0303 0.0037318
rs2225163 9 14592180 C A 0.3538 1491 0.9549 -8.3649 2.8855 0.0037437
rs5847 11 57319339 T C 0.4953 1491 0.569 -8.066 2.7827 0.0037476
rs218105 7 31492708 C A 0.2963 1490 0.5764 -8.8355 3.0488 0.0037557
rs4699559 4 98299136 G A 0.3149 1491 0.5484 8.5446 2.9485 0.0037561
rs7128469 11 9142797 G A 0.4584 1491 0.1591 7.8819 2.7207 0.0037669
rs7203040 16 15963623 G A 0.1633 1491 0.5085 10.919 3.7694 0.0037693
rs7254503 19 8810578 G A 0.1835 1485 0.5444 -10.451 3.6085 0.0037781
rs9382246 6 53715917 T G 0.2029 1491 0.5222 -10.03 3.4642 0.0037875
rs10521132 16 25720836 G A 0.2056 1491 0.9368 -9.9105 3.423 0.0037886
rs2809443 9 128947475 T G 0.4212 1491 0.8735 8.0778 2.7901 0.0037894
rs8047900 16 7167346 T C 0.0946 1491 0.6487 13.783 4.7613 0.0037938
rs2279668 7 128511731 C A 0.0272 1491 0.2969 -24.299 8.3966 0.0038045
rs4492374 8 84806193 T C 0.1777 1491 0.1313 10.672 3.6888 0.0038138
rs1357752 2 5467894 T G 0.4048 1491 0.7068 8.0927 2.7979 0.0038226
rs1124605 12 102093754 G A 0.219 1491 0.9397 -9.645 3.3347 0.0038238
rs7640145 3 138734214 G A 0.1885 1491 0.1072 10.438 3.6095 0.0038301
rs299438 12 29667659 G A 0.2616 1491 0.7375 9.1304 3.1575 0.0038328
rs9466030 6 21310031 G A 0.3974 1491 0.9569 -8.1486 2.8187 0.0038417
rs3015050 1 79853766 T C 0.4806 1491 0.3506 -8.0891 2.7982 0.0038424
rs246994 5 1376161 G A 0.2431 1491 0.3991 9.2044 3.1841 0.0038439
rs16882424 5 53492282 T C 0.2857 1491 1 8.8287 3.0543 0.0038451
rs7744797 6 12581921 T C 0.051 1491 0.5858 -18.002 6.2279 0.0038458
rs7121330 11 23289329 T C 0.2887 1491 0.5287 -8.8819 3.0728 0.0038471
rs4764084 12 14496289 C A 0.4624 1491 0.9585 -8.0118 2.7719 0.0038477
rs7669524 4 102614169 G A 0.2287 1491 0.5572 -9.4273 3.262 0.0038517
rs964771 8 8650939 G A 0.2736 1491 0.3978 8.8537 3.0637 0.0038537
rs12455210 18 55145377 G A 0.3444 1491 0.5283 8.4686 2.9307 0.0038568
rs17630650 9 7891408 T G 0.4997 1491 0.6788 8.0232 2.7767 0.0038595
rs4946118 6 116097510 T C 0.3696 1491 0.0054 -7.9771 2.7608 0.0038602
rs11148274 13 22506277 T G 0.1556 1491 0.6936 10.948 3.79 0.0038683
rs377057 8 109142307 T C 0.2327 1491 0.128 -9.63 3.3348 0.0038802
rs9314283 8 24287743 C A 0.223 1491 0.7653 -9.5416 3.3044 0.0038832
rs2302672 2 8027020 T C 0.2991 1491 0.2406 8.573 2.9697 0.0038911
rs12417997 11 99792336 G A 0.0433 1491 1 19.714 6.8293 0.0038928
rs2376362 1 103750676 T C 0.0573 1491 0.8133 17.127 5.9338 0.003898
rs754295 16 538565 T C 0.3905 1488 0.1568 8.03 2.7829 0.0039077
rs34278206 17 16900103 G A 0.3999 1423 1e-04 7.9797 2.7661 0.0039161
rs1384035 4 40598634 G A 0.3161 1490 0.2308 -8.4387 2.9254 0.0039184
rs10483191 22 35899476 T C 0.169 1491 0.9266 -10.615 3.6799 0.0039191
rs9301330 13 109554232 C A 0.4095 1491 0.5925 -8.039 2.7879 0.0039326
rs13234419 7 43577715 T C 0.2448 1491 0.6239 9.1965 3.1895 0.0039346
rs11036050 11 40756460 C A 0.4044 1491 0.5544 8.1768 2.836 0.0039364
rs2218452 12 23535259 G A 0.1834 1491 0.3882 -10.174 3.5288 0.0039369
rs16963404 18 30057781 G A 0.2715 1488 0.1016 9.1457 3.1723 0.0039397
rs16870583 5 2861216 T C 0.1294 1491 0.818 -11.82 4.0998 0.0039399
rs1267075 2 162059817 G A 0.162 1491 0.4459 -10.699 3.7114 0.0039425
rs2250092 2 121992921 T C 0.0325 1491 1 22.57 7.8298 0.0039443
rs1679236 3 21901392 G A 0.0936 1491 0.2833 13.886 4.818 0.0039502
rs5026813 9 18442710 T G 0.436 1491 0.7521 -8.0598 2.7967 0.0039524
kgp8923300 3 85186823 T C 0.1435 1491 0.5993 11.276 3.9129 0.0039538
rs4681006 3 78678196 G A 0.4819 1489 0.7555 -7.9345 2.7537 0.0039587
rs436599 22 23276421 T C 0.4001 1491 0.3059 8.2303 2.8564 0.0039605
rs1106674 10 20575991 T C 0.1992 1491 1 9.9602 3.4575 0.0039669
rs10851592 15 56071633 C A 0.1412 1491 0.7492 -11.379 3.9504 0.0039702
rs1511783 4 164632127 G A 0.4373 1491 0.1148 -7.8561 2.728 0.00398
rs2058044 17 14239312 G A 0.4001 1491 0.1606 7.9668 2.7665 0.0039805
rs17063324 8 5138892 G A 0.2223 1491 0.8809 -9.5901 3.3308 0.0039871
rs704134 12 90842816 C A 0.3615 1491 0.1782 -8.1301 2.8239 0.0039886
rs7798247 7 28106847 C A 0.0386 1491 0.7223 20.867 7.2493 0.0039949
rs772067 10 36218722 G A 0.1653 1491 0.2232 -10.877 3.7786 0.0039949
rs10489279 1 172498216 G A 0.1767 1491 0.1824 -10.243 3.5586 0.0039955
rs1409506 13 30703944 C A 0.1271 1491 0.6406 -11.861 4.1206 0.0039969
rs2365736 12 94563918 T C 0.4081 1491 0.7887 8.0547 2.7984 0.0039974
rs2843016 1 120322961 G A 0.2639 1491 0.4637 -9.107 3.1641 0.0039992
rs9321355 6 132942953 G A 0.055 1491 0.4486 -17.263 5.9978 0.0039994
rs16907204 8 138462541 T C 0.115 1491 0.444 12.609 4.3808 0.0040001
rs2834911 21 36702489 T C 0.2948 1491 0.5333 8.7931 3.0551 0.0040003
rs2826603 21 22281047 T C 0.4256 1491 0.672 -7.9914 2.7768 0.0040038
rs513041 6 53447934 T C 0.4115 1491 0.8726 -8.0554 2.7991 0.0040043
rs9972295 15 36870688 C A 0.4095 1491 0.3353 7.9783 2.7728 0.0040099
rs3829 4 134851 T C 0.1472 1491 0.681 -11.276 3.9203 0.0040247
rs6501019 16 7844551 T C 0.0201 1490 1 -28.57 9.9349 0.004031
rs7747056 6 93920448 G A 0.1489 1491 0.9186 -11.182 3.8887 0.0040325
rs1989830 7 87205663 G A 0.3545 1491 1 -8.3012 2.8872 0.0040382
rs11688976 2 213469506 T C 0.293 1490 0.3484 8.8381 3.0744 0.004043
rs9364687 6 163817911 T G 0.446 1491 0.714 -7.9462 2.7644 0.0040463
rs7848710 9 99589296 T C 0.0134 1491 1 -34.681 12.049 0.0040475
rs12894029 14 27611872 T G 0.283 1486 0.6546 8.8745 3.0879 0.0040536
rs1344740 2 82320654 T C 0.2849 1490 0.8988 -8.7778 3.0544 0.004055
rs10276215 7 79556915 C A 0.4205 1491 0.5593 8.0972 2.8185 0.0040675
rs4421378 8 119567424 C A 0.3146 1491 0.3076 8.4299 2.9345 0.0040695
rs1996652 11 24073794 G A 0.4068 1491 0.7474 -8.0349 2.7974 0.004075
rs11140989 9 88098490 T C 0.1643 1491 0.5087 -10.603 3.6916 0.0040752
rs17010185 2 74916183 G A 0.0594 1490 0.4814 -17.017 5.9247 0.0040758
rs10867985 9 85927600 T C 0.158 1491 0.6261 10.958 3.8161 0.0040839
rs1265327 4 75095061 C A 0.2113 1491 0.9381 -9.6994 3.3786 0.0040943
rs2928304 4 37466250 T C 0.498 1491 1 7.9213 2.76 0.0041038
rs6702567 1 159517860 T C 0.174 1491 1 -10.448 3.6423 0.004122
rs2196131 3 30225323 C A 0.1601 1490 0.3853 10.946 3.816 0.0041231
rs819785 1 99655620 G A 0.3286 1491 0.9066 -8.4175 2.9345 0.004125
rs9454527 6 69189605 T C 0.458 1490 0.7944 7.9265 2.7636 0.0041283
rs205144 16 25651627 G A 0.3209 1491 0.3129 8.3728 2.9194 0.0041304
rs196800 8 24688776 G A 0.1784 1491 0.724 -10.398 3.6261 0.0041362
rs10904387 10 5035246 T C 0.2597 1488 0.8928 -9.0534 3.1572 0.0041364
rs11102350 1 112415201 T C 0.4061 1491 0.1795 -8.2082 2.8627 0.0041395
rs2831178 21 29213323 T G 0.4108 1491 0.8726 8.0291 2.8005 0.0041437
rs655630 6 53432210 G A 0.4108 1491 0.2845 8.1652 2.8481 0.0041448
rs1241287 3 102598113 T C 0.2901 1491 0.2577 -8.8582 3.0899 0.0041465
rs2441965 11 57893374 T C 0.0486 1491 0.5766 -18.606 6.4903 0.0041469
rs12148138 15 24220152 G A 0.3286 1491 1 8.4249 2.939 0.0041492
rs1765169 10 34498716 C A 0.3463 1487 0.8189 -8.3564 2.9154 0.0041528
rs11882373 19 9020211 T C 0.4142 1491 0.0425 7.8247 2.7307 0.0041643
rs11990514 8 144223556 T C 0.326 1491 0.6374 -8.4962 2.9651 0.0041644
rs7232523 18 32036395 T C 0.2475 1487 0.6259 -9.2335 3.2227 0.0041678
rs4980345 15 85462316 T C 0.0929 1491 0.1226 13.354 4.6612 0.0041712
rs17048874 4 137614143 C A 0.091 1489 0.3494 13.936 4.8662 0.0041846
rs2709722 7 20867808 T C 0.4333 1491 0.527 -7.9124 2.7628 0.004185
rs3107558 5 62169769 C A 0.1794 1491 0.6602 -10.372 3.6225 0.0041927
rs246185 16 14395432 T C 0.3362 1490 0.8164 -8.3996 2.9336 0.0041931
rs2106783 16 22808705 T C 0.326 1491 0.5557 8.5017 2.9697 0.0041989
rs6440373 3 145508776 G A 0.4551 1491 0.5309 7.8692 2.749 0.0042022
rs11684454 2 118763068 G A 0.3213 1483 0.002 8.8642 3.097 0.0042069
rs1518095 2 199705667 G A 0.439 1491 0.7525 7.9972 2.7943 0.0042094
rs11828289 11 23196241 T G 0.1395 1491 0.7464 11.467 4.0069 0.0042111
rs9816743 3 192772250 C A 0.1418 1491 0.1095 -11.579 4.0468 0.0042185
rs9395878 6 53668237 G A 0.2019 1491 0.3775 9.96 3.481 0.0042202
rs6972788 7 22534805 T C 0.444 1454 0.0256 8.3553 2.9205 0.0042245
rs3919528 7 17780891 T C 0.3286 1491 0.4816 -8.3323 2.9125 0.0042255
rs12542221 8 75483809 T G 0.3711 1490 0.8245 -8.2052 2.8685 0.004231
rs2490314 10 92230837 G A 0.1432 1491 0.5978 11.192 3.9152 0.0042535
newrs6445873 3 57388114 T C 0.4993 1491 0.7171 7.9311 2.7749 0.0042606
rs11000773 10 75534115 T G 0.1083 1491 0.789 -12.76 4.465 0.0042652
rs11666603 19 12496934 T C 0.2755 1490 1 -8.8373 3.0923 0.0042659
rs17810085 2 208334341 T C 0.4896 1491 0.4371 -7.8116 2.7338 0.0042705
rs3999057 10 66354252 G A 0.4467 1491 0.2284 7.813 2.7343 0.0042717
rs11978272 7 80119690 T G 0.0315 1490 1 22.699 7.9455 0.0042784
rs10844571 12 33535289 G A 0.2409 1490 0.1371 9.0503 3.1681 0.0042811
rs13226529 7 28316074 G A 0.2015 1491 0.7475 -9.883 3.4597 0.0042819
rs819457 7 80197286 G A 0.4876 1491 0.2999 8.0022 2.8014 0.0042831
rs6458110 6 39293898 T C 0.2756 1491 0.6043 8.888 3.1118 0.0042872
rs7108916 11 20980514 T G 0.2988 1491 0.4965 -8.6988 3.0458 0.0042897
rs12439653 15 39199595 T C 0.4943 1491 0.3513 7.985 2.7961 0.0042939
rs470168 11 102641382 G A 0.2981 1491 0.9507 -8.6102 3.0154 0.0042985
rs465850 5 2378836 T C 0.2066 1491 0.8744 9.7672 3.4212 0.0043044
rs10008238 4 87282216 T C 0.4246 1491 0.458 -7.892 2.7654 0.0043197
rs986240 4 35739721 T G 0.2371 1491 0.3901 -9.1583 3.2092 0.0043204
rs16913663 11 87941188 C A 0.1462 1491 0.2989 -10.999 3.8543 0.0043224
rs1415882 10 8439744 T G 0.2401 1491 0.8315 9.2551 3.2434 0.0043239
rs1968517 10 133048749 T C 0.2455 1491 0.9443 9.1665 3.2125 0.0043252
rs9853615 3 133519981 G A 0.3776 1491 0.0206 8.3874 2.9395 0.0043258
rs4511529 16 50474887 G A 0.0446 1491 0.7655 -19.225 6.7387 0.0043311
rs17073547 18 62369145 T C 0.1489 1491 0.153 -10.864 3.8084 0.0043354
rs2806110 9 120869313 T C 0.1673 1491 0.2278 -10.724 3.7597 0.0043382
rs3858289 10 127163681 G A 0.2921 1491 0.5318 8.7329 3.0617 0.0043406
rs9563007 13 51470332 G A 0.2277 1491 0.8251 9.3587 3.2813 0.004342
rs7024495 9 132967196 G A 0.4993 1491 0.8359 7.8489 2.7526 0.0043518
kgp2646737 10 88963375 T C 0.1209 1456 0.6232 -12.08 4.2366 0.0043548
rs6787684 3 185680124 T C 0.452 1491 0.3466 -7.8104 2.7393 0.004355
rs6915344 6 15240444 T C 0.3775 1490 0.9122 8.1394 2.855 0.0043587
rs6468833 8 103524461 G A 0.4366 1491 0.6739 -7.9804 2.7995 0.0043633
rs7521596 1 247308691 T C 0.2767 1491 0.6052 -8.7367 3.066 0.0043778
rs2043467 19 44864840 T G 0.2531 1456 0.0083 -9.4061 3.3012 0.0043811
rs11735620 4 26213763 T C 0.4692 1491 0.7949 -7.8511 2.7556 0.0043843
rs7553056 1 44911812 G A 0.4209 1491 0.3127 8.0791 2.8357 0.0043854
rs2021838 1 172621538 T G 0.3953 1490 0.9568 8.0568 2.8282 0.0043892
rs7581256 2 50750428 T C 0.1241 1491 0.1524 -11.711 4.1113 0.0043915
rs10191533 2 156161150 T C 0.1214 1491 0.1806 -12.273 4.3085 0.0043927
rs10810368 9 15286744 T C 0.4413 1491 0.7132 -7.8802 2.7665 0.0043938
rs922376 20 52703603 T G 0.2488 1491 0.3325 -9.2166 3.2357 0.0043943
rs17724968 19 43995239 T C 0.0818 1491 0.606 -14.472 5.0815 0.0043983
rs11737408 4 40048935 T C 0.3474 1491 0.8194 -8.2292 2.8905 0.0044131
rs2943333 16 25717211 T C 0.3253 1491 0.0516 -8.6108 3.0251 0.004421
rs6812127 4 36046629 T C 0.3488 1491 0.8197 8.2709 2.9067 0.0044345
rs4682048 3 111240427 G A 0.3253 1491 0.7233 -8.3428 2.9321 0.0044371
rs4886088 13 59128526 G A 0.1623 1491 0.2538 10.821 3.8031 0.0044371
rs395357 17 3436080 T C 0.4722 1490 0.0688 -7.6897 2.7028 0.0044405
rs1099451 7 71470001 C A 0.0778 1491 0.4681 14.521 5.1067 0.0044611
rs10092600 8 8649023 G A 0.2716 1491 0.4325 -8.7365 3.0724 0.0044621
rs365804 5 159192346 T C 0.1754 1491 0.2822 -10.175 3.5793 0.0044712
rs11155553 6 148462967 G A 0.339 1491 0.326 -8.1825 2.8792 0.0044842
rs9590074 13 87760105 T C 0.1777 1491 0.8595 -10.238 3.6035 0.0044956
rs12344604 9 97466882 T C 0.0607 1491 0.8184 16.376 5.7641 0.0044982
rs565203 8 8632957 T C 0.3099 1491 0.8089 8.4528 2.9765 0.0045138
rs1164882 9 139020613 T C 0.4916 1491 0.6411 7.793 2.7442 0.004514
rs11990322 8 67552704 G A 0.0292 1491 0.3597 23.092 8.1323 0.004518
rs16933032 8 67603100 T C 0.0292 1491 0.3597 -23.092 8.1323 0.004518
rs1277788 13 112595474 G A 0.4688 1491 0.9586 7.8619 2.7689 0.0045198
rs3864667 8 62036793 T C 0.1067 1490 0.6842 -12.79 4.5053 0.0045262
rs6097652 20 52502804 G A 0.3739 1483 1 -8.1239 2.862 0.0045315
rs2637624 10 133956675 G A 0.499 1491 0.836 -7.86 2.7692 0.0045353
rs6599671 10 124995307 G A 0.2485 1491 0.2981 -9.2008 3.2417 0.0045361
rs737384 22 27913012 G A 0.1304 1491 0.3618 -11.786 4.1527 0.0045389
rs2814183 10 133948347 T C 0.4858 1480 0.3764 -7.7937 2.7463 0.0045406
rs998994 7 77062679 C A 0.4745 1491 0.7164 -7.8841 2.7784 0.0045446
rs290582 19 23198103 G A 0.2103 1479 0.3477 9.7997 3.4539 0.0045496
rs11132556 4 189436841 T C 0.3149 1491 0.2543 8.5634 3.0186 0.0045555
rs9912746 17 80591598 G A 0.4239 1491 0.9577 7.9332 2.7968 0.0045613
rs4274593 2 152609432 T C 0.1606 1491 0.5647 10.755 3.7923 0.0045676
rs10899613 11 69892474 G A 0.2273 1489 0.4608 -9.2592 3.2648 0.0045677
rs7110565 11 121062486 T C 0.2123 1491 0.4396 -9.4815 3.3437 0.0045735
rs1889297 9 13492623 T C 0.4215 1491 0.5241 -7.8603 2.7725 0.0045805
rs10101262 8 139440366 G A 0.4252 1491 0.6716 -7.9661 2.81 0.0045842
rs12403334 1 160937964 G A 0.2919 1480 0.3792 -8.5655 3.0215 0.0045849
rs7032336 9 22799090 T C 0.4209 1491 0.4254 8.0132 2.8278 0.0046001
rs3844080 1 247306833 G A 0.3764 1489 0.5812 8.0181 2.8299 0.004607
rs2546027 19 35454215 T G 0.4738 1490 0.0031 -7.5457 2.6633 0.0046073
rs6759577 2 1786200 G A 0.3913 1491 0.4149 -7.9287 2.7985 0.0046083
rs826165 2 184727745 T C 0.2455 1491 0.5759 -9.0199 3.1837 0.0046088
rs11629622 15 54984032 G A 0.2186 1491 0.9396 9.4488 3.3351 0.004609
rs7537381 1 20750561 G A 0.4933 1491 0.049 -7.6286 2.6927 0.0046101
rs1997688 6 19792518 C A 0.2009 1486 0.9356 -9.7919 3.4565 0.0046128
rs10085205 6 44084883 G A 0.2329 1490 0.0422 -9.02 3.1843 0.0046161
rs17161455 11 71094472 T C 0.0996 1491 1 -13.096 4.6234 0.0046188
rs10495449 1 240076608 G A 0.1764 1491 0.789 10.22 3.6083 0.0046204
rs6472420 8 69681165 T C 0.4248 1490 0.044 7.7127 2.7237 0.0046297
rs2073765 22 19800322 T C 0.3018 1491 0.1763 8.3643 2.955 0.0046475
rs9892748 17 64236941 C A 0.2002 1491 0.043 10.036 3.5458 0.0046498
rs3737347 11 105923564 T C 0.2032 1491 1 -9.721 3.4346 0.0046505
rs11136786 8 4734649 T C 0.4282 1490 0.6724 7.9453 2.8077 0.0046575
rs10988449 9 132370360 T C 0.1459 1491 0.4682 10.971 3.8768 0.0046576
rs3788111 21 45668171 T G 0.2439 1486 0.482 9.1939 3.249 0.004658
rs1825238 4 60493470 T G 0.2408 1491 0.4359 9.0441 3.1962 0.0046604
rs2725552 15 54219703 C A 0.0786 1488 1 14.55 5.1424 0.0046635
rs134529 22 28781758 T C 0.3729 1491 0.9119 8.0923 2.8601 0.0046641
rs2305829 11 117257876 T G 0.1426 1490 0.1676 -10.961 3.8741 0.0046654
rs8077882 17 72145172 T G 0.4209 1491 0.8734 7.9333 2.8042 0.0046681
rs1865507 5 105419534 C A 0.1251 1491 0.1553 12.041 4.2562 0.0046698
rs11793247 9 138087879 G A 0.1854 1491 0.8643 -10.076 3.5619 0.0046728
rs11866970 16 79164452 G A 0.4081 1491 0.7887 7.9158 2.7984 0.0046734
rs7533006 1 164078275 G A 0.4775 1491 0.6782 7.7749 2.7489 0.004679
rs4964469 12 106949987 G A 0.3655 1491 0.9112 8.1212 2.8715 0.0046811
rs2312078 2 69095152 G A 0.34 1491 0.7293 -8.2834 2.9289 0.0046818
rs9400576 6 113217970 C A 0.1714 1491 0.144 10.163 3.5942 0.0046887
rs12702726 7 8423035 T G 0.1055 1488 0.8906 12.709 4.4945 0.0046892
rs11635675 15 63793238 T G 0.3977 1491 0.6267 -8.0288 2.8398 0.0046956
rs4860580 4 60325010 T C 0.2495 1489 0.2679 8.8987 3.1476 0.0046964
rs6749633 2 111988016 G A 0.2726 1491 0.8961 8.7458 3.0938 0.0046998
rs9295448 6 19759587 T C 0.2119 1491 0.6984 9.6056 3.3981 0.0047024
rs7207077 17 49921390 C A 0.0412 1491 0.5124 -19.881 7.0339 0.0047064
rs12286734 11 90975843 G A 0.112 1491 0.8966 -12.358 4.3728 0.004711
rs2463955 10 77443038 G A 0.2401 1491 0.3945 9.0329 3.1964 0.0047141
rs17741537 8 11213092 G A 0.4564 1491 0.3218 7.7339 2.7368 0.0047147
rs12201139 6 70590638 G A 0.1469 1491 0.5359 -10.936 3.8704 0.0047187
rs6052493 20 102181 T C 0.2352 1490 0.7734 9.2444 3.2717 0.0047197
rs1034854 7 12593214 C A 0.3803 1491 0.2491 7.9183 2.8025 0.0047215
rs11134533 5 168231649 G A 0.227 1491 0.6579 9.2546 3.2756 0.0047235
rs8056507 16 65099523 T G 0.0433 1491 0.1944 18.832 6.6671 0.0047338
rs495769 15 54802523 G A 0.3659 1491 0.6963 -8.0541 2.8518 0.0047403
rs922106 1 90025519 C A 0.4879 1491 0.2764 7.9166 2.8032 0.0047416
rs3902020 18 49811152 G A 0.4899 1491 0.3784 7.8927 2.795 0.0047447
rs11764174 7 12596616 T C 0.38 1491 0.2963 -7.9186 2.8053 0.0047622
rs1327369 9 78108869 G A 0.4537 1491 0.7939 7.8571 2.7839 0.0047672
rs12144020 1 176273901 T C 0.1901 1489 0.1293 -9.7487 3.4542 0.0047682
rs7955870 12 84901861 G A 0.1221 1491 1 11.906 4.2197 0.0047805
rs17077875 13 33376118 G A 0.0184 1491 1 29.184 10.33 0.0047808
rs265654 13 83726434 G A 0.4638 1491 1 7.8065 2.767 0.0047834
rs7000415 8 20658230 T C 0.3712 1491 0.9117 -8.0748 2.8633 0.0048009
rs2328676 6 13576708 T G 0.2787 1491 0.9487 8.6941 3.083 0.0048023
rs12549169 8 114621134 T C 0.3699 1491 0.8676 8.0858 2.8676 0.0048066
rs12022529 1 18325257 T C 0.2029 1491 0.9362 -9.6661 3.4282 0.0048084
rs6667043 1 118760171 C A 0.4785 1491 0.5683 7.7326 2.743 0.0048166
rs11772829 7 112140430 G A 0.2901 1491 0.6599 8.5256 3.0246 0.0048204
rs4567604 13 59204270 T G 0.1586 1491 0.4375 10.772 3.8223 0.0048297
rs6780053 3 150867063 G A 0.2476 1450 0.2594 9.0519 3.2124 0.0048347
rs11973332 7 26777367 T C 0.109 1491 0.506 12.385 4.3952 0.0048357
rs10479149 5 136550402 G A 0.4896 1491 0.2766 -7.6728 2.723 0.0048363
rs7627541 3 126980437 G A 0.2756 1491 0.7457 -8.6651 3.0753 0.0048383
rs32927 5 141122067 T C 0.2586 1491 0.6852 -8.9399 3.1733 0.0048436
rs4931394 12 31115546 G A 0.4665 1491 0.7549 -7.8318 2.78 0.0048438
rs7860397 9 5644555 G A 0.4021 1491 0.4838 8.0107 2.8435 0.0048441
rs3860499 3 132150183 G A 0.3836 1490 0.5113 -8.074 2.8661 0.0048465
rs2665348 14 92073188 C A 0.1861 1491 0.0398 9.7285 3.4536 0.0048493
rs796287 2 209007559 T G 0.2632 1491 0.2857 -8.9586 3.1806 0.0048536
rs7296486 12 93383326 G A 0.3588 1491 0.4644 8.1875 2.9077 0.004865
rs12495245 3 126992473 C A 0.4286 1491 0.8325 -7.8316 2.7813 0.0048659
rs9955645 18 14978677 G A 0.216 1491 0.7024 9.4005 3.3385 0.0048659
rs8045995 16 82697948 T C 0.3638 1491 0.2633 8.203 2.9135 0.0048696
rs1511487 15 26238545 C A 0.4185 1491 0.632 -7.8244 2.7798 0.0048814
rs695709 22 28912855 T C 0.4899 1491 0.9175 7.7605 2.7574 0.0048859
rs1355331 4 36127176 T C 0.2356 1490 0.6659 -9.2229 3.2774 0.004891
rs6462776 7 37603073 T C 0.4494 1491 0.0841 7.9938 2.8417 0.0049069
rs2252208 21 32836460 T C 0.3887 1491 0.4458 -8.0488 2.8613 0.0049084
rs1558355 19 57323275 G A 0.4651 1491 0.1183 -7.953 2.8276 0.0049129
rs4780054 15 29600003 T C 0.3628 1491 0.8228 8.1019 2.8806 0.0049146
rs6789987 3 187763398 T C 0.2586 1491 0.9462 8.8624 3.151 0.004915
rs17762956 10 112532592 C A 0.1767 1491 0.328 -10.05 3.5745 0.0049305
rs12575780 11 23304889 G A 0.2089 1491 0.9376 9.5671 3.403 0.0049335
rs10992535 9 95688099 T G 0.2106 1491 0.3913 -9.6377 3.4283 0.0049348
rs1325755 1 97107005 G A 0.2817 1491 0.337 -8.5192 3.0304 0.0049358
rs4262088 5 158806244 G A 0.0681 1491 1 -15.396 5.478 0.0049453
rs6084685 20 4259775 T C 0.3491 1491 0.1904 8.2825 2.9473 0.0049506
rs12151427 2 61863427 T C 0.2572 1491 0.4978 8.9628 3.1899 0.0049585
rs12656353 5 6913626 T G 0.4269 1491 0.7508 7.8057 2.7784 0.004963
rs6714032 2 110023319 G A 0.0808 1491 0.2918 -14.022 4.9918 0.0049698
rs4760506 12 93333050 G A 0.4712 1491 0.9586 -7.7785 2.7692 0.0049698
rs1042542 17 76221428 T C 0.3498 1491 0.0776 7.9489 2.8303 0.0049767
rs9576321 13 38205546 T C 0.4152 1491 0.5574 7.9338 2.8249 0.0049775
rs7069508 10 88410041 T C 0.0257 1478 1 24.568 8.7483 0.00498
rs1404697 7 108544461 G C 0.053 1491 0.7949 17.444 6.212 0.0049831
rs13073685 3 189150107 G A 0.2649 1491 0.8421 -8.7625 3.1209 0.0049894
rs10891006 11 97758629 T C 0.3343 1491 0.2223 8.3509 2.9743 0.0049906
rs17669930 1 110657949 T C 0.2632 1491 0.5936 -8.8668 3.1582 0.0049925
rs4984422 15 96655388 T C 0.3001 1491 0.0011 8.1172 2.8913 0.0049933
rs7109335 11 653968 T C 0.1412 1491 0.2415 -11.31 4.0286 0.0049935
rs10837849 11 42444628 G A 0.2995 1491 0.9017 -8.4439 3.0077 0.0049938
rs1479211 5 117566290 G A 0.4339 1491 0.0177 -8.0733 2.8761 0.0049993
rs10868292 9 88044756 T C 0.2264 1491 0.8825 -9.2842 3.3076 0.0050015
rs11974611 7 36189568 G A 0.1997 1480 0.5692 9.8076 3.4943 0.0050039
rs7309011 12 41955272 T G 0.4041 1491 0.8297 7.9229 2.8228 0.0050044
rs7628226 3 193748075 T C 0.4913 1490 0.7558 -7.7779 2.7712 0.0050053
rs1514846 5 17704161 G A 0.218 1491 0.1105 -9.5906 3.4172 0.0050069
rs12185889 22 36571379 G A 0.0174 1491 0.0711 -28.703 10.214 0.0050076
rs224938 5 81717176 T C 0.4665 1491 0.5672 7.7046 2.7465 0.0050285
rs9317873 13 70640729 T C 0.332 1491 0.3811 8.1269 2.8979 0.0050412
rs30571 7 32075849 G A 0.2082 1491 0.6373 -9.6052 3.4252 0.0050431
rs1916631 3 191362353 G A 0.0496 1491 1 17.907 6.3867 0.0050503
rs11133930 5 2158553 T C 0.0909 1491 0.6367 13.592 4.8483 0.0050567
rs16839837 2 208371011 T C 0.0942 1491 0.879 -13.308 4.7482 0.0050674
rs667393 12 130456236 G A 0.4423 1491 0.1722 -7.6528 2.7305 0.0050681
rs10099794 8 108240629 T G 0.0892 1491 0.5217 -13.454 4.8009 0.0050713
rs960996 19 57039314 G A 0.2472 1491 0.8346 9.0021 3.2123 0.005072
rs2037706 11 73377463 G A 0.0771 1491 0.3651 -14.699 5.2455 0.0050746
rs12534073 7 107863395 G A 0.282 1491 0.7494 -8.5616 3.0556 0.0050789
rs40425 16 9403613 G A 0.3031 1491 0.5402 8.3493 2.98 0.0050818
rs4131569 12 38876522 T C 0.0771 1491 0.5887 -14.626 5.2203 0.0050826
rs9922066 16 84976044 G A 0.2056 1491 0.2048 -9.4146 3.3612 0.0050949
rs9568524 13 51692174 T C 0.4205 1491 0.4568 -7.7545 2.7686 0.0050967
rs4793157 17 42896377 T C 0.2022 1491 0.0775 -9.4126 3.3607 0.0050974
rs1161453 13 29417484 G A 0.2515 1491 0.1303 9.0959 3.2477 0.0050994
rs11687398 2 150607967 T C 0.3286 1491 0.7249 -8.1937 2.9257 0.0051007
rs4500401 10 128788311 G A 0.3805 1490 0.6602 -7.9181 2.828 0.0051113
rs10859579 12 94178498 G A 0.4474 1491 0.714 7.7348 2.7628 0.0051158
rs361099 4 152773713 T C 0.387 1491 0.3534 7.8388 2.7999 0.0051163
rs1161470 13 29424644 G A 0.2569 1491 0.3424 -8.9613 3.2013 0.0051221
rs868548 5 107170088 T C 0.1073 1491 0.7871 -12.447 4.4472 0.0051288
rs714584 7 146354025 T G 0.4668 1490 0.0166 7.516 2.6856 0.0051312
rs4908187 1 102292567 C A 0.3129 1491 0.3354 8.2291 2.9406 0.0051342
rs17472583 1 18340025 G A 0.2391 1491 0.2854 8.9295 3.1911 0.0051377
rs2615066 1 225889445 T C 0.3166 1491 0.8575 8.2787 2.9605 0.0051687
rs4637882 8 136822043 G A 0.4658 1491 0.3489 -7.839 2.8034 0.0051705
rs7118204 11 69020684 G A 0.1382 1491 0.1269 -11.427 4.0872 0.005176
rs4665164 2 161070078 T G 0.4943 1491 0.5007 -7.6509 2.7365 0.0051768
rs7801365 7 36169168 T C 0.0976 1491 1 13.014 4.6553 0.00518
rs747718 16 84488173 G A 0.4795 1491 0.8356 -7.7023 2.7553 0.0051827
rs950336 3 118586272 T G 0.4269 1491 0.874 7.8183 2.7974 0.0051934
rs795047 1 36637708 G A 0.3484 1491 0.8641 -8.1201 2.9058 0.0051993
rs10112576 8 138235253 G A 0.1336 1486 0.575 11.279 4.0363 0.0051996
rs496239 9 87771842 T G 0.3446 1480 0.3002 8.0472 2.8799 0.0052026
rs10811586 9 21701942 T G 0.4152 1491 0.7897 -7.8598 2.8131 0.005206
rs985863 9 89219411 G A 0.4628 1491 1 -7.7371 2.7697 0.0052148
rs10791774 11 105645648 G A 0.4702 1491 0.1074 7.5703 2.7101 0.0052166
rs2975732 8 10090680 T G 0.4886 1490 0.4372 7.7917 2.7895 0.005219
rs1823874 15 100357435 T C 0.396 1490 0.5157 7.9634 2.8511 0.0052203
rs4909709 8 138866091 T C 0.4856 1491 0.9174 7.7284 2.7678 0.0052341
rs4658146 1 89847444 G A 0.2472 1456 0.2908 -9.1903 3.2918 0.0052398
rs4365374 18 56154571 T G 0.2716 1484 0.3938 8.5871 3.0765 0.0052511
rs10418205 19 6100433 G A 0.4138 1491 0.182 7.6882 2.755 0.0052599
rs1874820 15 38007813 G A 0.2532 1491 0.0339 9.114 3.2661 0.0052633
rs6956956 7 47007215 G A 0.2362 1490 1 -9.0725 3.252 0.0052731
rs8101654 19 40261624 T C 0.4205 1472 0.3633 -7.7766 2.7881 0.0052833
rs6021602 20 50606329 T G 0.3192 1491 0.5918 -8.3221 2.9841 0.0052894
rs12662158 6 6726927 T C 0.0345 1491 1 -21.248 7.6192 0.0052914
rs17095481 11 100646982 G A 0.1948 1491 0.5088 -9.8161 3.5201 0.0052936
rs11909447 21 22292733 T C 0.1771 1491 0.3737 9.9634 3.5734 0.0052997
rs1447782 3 174443661 C A 0.1224 1491 0.0402 -11.438 4.1024 0.0053016
rs9556003 13 90966273 T C 0.3837 1487 0.9563 7.9348 2.8459 0.0053016
rs11745764 5 9971532 G A 0.3229 1491 0.2608 8.1121 2.91 0.0053095
rs12091603 1 207314356 C A 0.0215 1487 0.4998 -26.421 9.4811 0.0053256
rs3130783 6 30774357 G A 0.249 1462 0.0117 8.7316 3.1334 0.0053256
rs9323788 14 86850171 T C 0.2998 1491 0.175 8.2518 2.9614 0.0053285
rs6591699 11 55606302 T G 0.39 1487 0.7439 7.9411 2.8499 0.0053286
rs1032779 11 100513913 C A 0.2344 1491 0.9425 -9.0955 3.2642 0.0053296
rs2716584 16 74042615 G A 0.3638 1491 0.2185 8.1294 2.9178 0.0053344
rs6466499 7 114493274 G A 0.1818 1491 0.4873 -10.069 3.6144 0.0053377
rs1918524 7 115132030 T C 0.4739 1456 0.4621 -7.6885 2.7598 0.0053385
rs6791284 3 59576007 G A 0.3088 1483 0.5431 8.4334 3.0273 0.0053403
rs1889283 9 82965051 T C 0.1368 1491 0.9129 11.218 4.0273 0.0053459
rs12306950 12 87922782 T C 0.0198 1491 1 -27.854 9.988 0.0053508
rs12682044 8 91238566 G A 0.2423 1490 0.8878 9.0026 3.2325 0.0053528
rs6945852 7 152242235 G A 0.4574 1491 0.5314 7.6542 2.7486 0.0053563
rs2837196 21 41142595 G A 0.3833 1491 0.3812 -7.8186 2.8078 0.0053595
rs11124665 2 39463446 G A 0.1284 1491 0.2462 -11.685 4.1969 0.0053645
rs6583458 7 48279970 T C 0.4809 1491 0.1949 -7.8281 2.8116 0.0053663
rs2979682 8 24819116 G A 0.4101 1491 0.181 7.9552 2.8577 0.005373
rs17743751 7 27499198 T C 0.3732 1491 0.6987 7.9874 2.8694 0.0053749
rs1539943 18 71103798 G A 0.1793 1489 0.93 -10.042 3.6075 0.0053769
rs7985085 13 94246282 T C 0.115 1491 0.0978 -12.32 4.4259 0.005377
rs2383141 9 20641181 C A 0.4728 1491 0.2989 7.8051 2.8043 0.0053807
rs9898035 17 62259750 T G 0.2307 1491 0.5598 -9.1943 3.304 0.0053898
rs10150066 14 43108456 G A 0.0121 1491 1 35.346 12.685 0.0053899
rs2553661 8 68659183 T C 0.2052 1491 0.112 -9.3168 3.3485 0.0053961
rs5769363 22 47483147 T C 0.2706 1491 0.2124 8.5024 3.0566 0.0054083
rs11716741 3 3965271 T C 0.1945 1491 0.4088 9.8147 3.5286 0.0054118
rs7718938 5 116232263 T C 0.0309 1487 0.1637 21.817 7.8442 0.0054143
rs11588857 1 204587047 G A 0.1673 1491 0.8524 10.328 3.7138 0.0054187
rs1465511 15 39046212 T G 0.3434 1491 0.7304 8.0442 2.8935 0.0054341
rs556146 11 100694891 T G 0.1992 1491 0.0034 9.9979 3.5963 0.0054353
rs1293035 11 62246596 C A 0.0571 1488 0.4766 -16.4 5.8996 0.0054371
rs6112745 20 20054759 T C 0.284 1491 0.6108 -8.5696 3.083 0.0054422
rs310766 3 12233482 G A 0.2495 1491 0.4891 -8.7849 3.1609 0.0054482
rs8102407 19 15949895 G A 0.4886 1491 0.3783 7.7687 2.7953 0.0054498
rs7428376 3 18857812 T C 0.2629 1491 0.2295 -8.583 3.0884 0.0054508
rs3847308 9 94800146 T G 0.3786 1491 0.6597 -7.8603 2.8288 0.0054587
rs12357812 10 4798756 G A 0.4926 1491 0.2138 7.5498 2.7172 0.0054602
rs6936857 6 75058189 G A 0.3115 1491 0.5874 8.3428 3.0029 0.0054655
rs10890904 11 97687676 T G 0.2378 1491 0.1333 8.8346 3.1802 0.0054698
rs964331 8 24273719 T C 0.1482 1491 0.0643 -10.537 3.793 0.0054705
rs11551023 11 36251811 C A 0.1073 1491 0.2808 -12.225 4.4015 0.0054793
rs9782879 1 10231985 G A 0.0388 1482 0.4828 -19.775 7.1209 0.0054858
rs1897195 10 122734544 G A 0.4574 1491 0.0217 -7.4745 2.6919 0.0054924
rs6899037 5 36047538 G A 0.2562 1491 0.7858 8.7475 3.1505 0.0054931
rs8752 4 175412477 T C 0.3883 1491 0.173 -8.0109 2.8852 0.005494
rs1830005 7 17807563 T C 0.4465 1485 0.1418 7.5846 2.7317 0.0054941
rs9312127 4 65085452 G A 0.3045 1491 0.5414 8.3981 3.0249 0.0054977
rs10170926 2 141336597 G A 0.2408 1491 0.777 9.0037 3.2432 0.0055001
rs6086567 20 8708203 T C 0.2716 1491 0.3598 8.5155 3.0674 0.0055003
rs7011404 8 77604704 T C 0.0838 1491 0.236 13.618 4.9061 0.0055062
rs9568363 13 50531767 T C 0.2026 1491 0.0543 9.7847 3.525 0.0055066
rs6027532 20 58915507 T C 0.1818 1491 0.2235 -10.101 3.6396 0.0055151
rs726133 22 25473134 G A 0.448 1491 0.0279 -7.935 2.8596 0.005523
rs920590 8 19651161 T C 0.3692 1491 0.9557 -7.9282 2.8574 0.0055262
rs11137545 9 91841972 G A 0.3005 1491 0.9019 -8.3749 3.0188 0.0055327
rs17834913 18 56722944 T C 0.0936 1491 0.3587 -13 4.6859 0.0055336
rs1595625 4 154584591 G A 0.4997 1491 0.5688 7.599 2.7398 0.0055448
rs346994 1 91602551 G A 0.166 1491 0.3995 -10.418 3.7566 0.0055491
rs2145164 20 61863226 G A 0.4708 1491 0.436 7.592 2.7381 0.0055598
rs11660733 18 57488788 T C 0.2166 1491 0.5416 9.2176 3.3246 0.0055621
rs10067393 5 24620819 C A 0.1037 1490 0.3283 -12.735 4.5951 0.0055806
rs3851386 3 169188577 T C 0.0976 1491 0.5571 12.804 4.6202 0.0055823
rs2417188 12 12624289 T C 0.0144 1491 0.2645 31.539 11.366 0.0055837
rs7648714 3 71934042 G A 0.4889 1491 0.0781 -7.8385 2.8285 0.0055839
rs7970994 12 92917434 T G 0.3263 1491 0.0067 -7.8842 2.845 0.0055845
rs10060573 5 166087904 G A 0.3642 1491 0.1313 -8.1117 2.9276 0.0055926
rs7985747 13 87916639 G A 0.1459 1491 0.8352 10.886 3.9291 0.0055933
rs2112708 5 166109016 G A 0.4249 1491 0.0261 7.9687 2.8774 0.0056151
rs7791326 7 81087389 T C 0.283 1491 0.1107 -8.3152 3.0027 0.0056191
rs250724 5 76061256 C A 0.499 1491 0.7956 7.617 2.7507 0.0056217
rs10070337 5 2993617 T C 0.4795 1491 0.3779 7.7443 2.7967 0.0056218
rs6598004 11 662407 G A 0.1374 1488 0.4435 -11.229 4.0556 0.0056258
rs1863305 4 141812185 G A 0.3229 1491 0.6786 8.1288 2.9364 0.0056353
rs3904873 20 4312031 G A 0.3944 1491 0.0928 -7.9992 2.8898 0.005639
rs2227831 5 76023494 G A 0.0389 1491 0.0688 19.292 6.9698 0.0056418
rs7028056 9 88043805 T C 0.2683 1491 0.7415 8.5833 3.1014 0.0056486
rs7191485 16 25699372 G A 0.2763 1491 0.5172 -8.4697 3.0606 0.0056524
rs17054294 5 156585154 G A 0.227 1491 0.3014 -8.9968 3.2512 0.0056527
rs7317149 13 77204314 C A 0.162 1491 0.1516 10.583 3.8243 0.0056543
rs1800300 17 78078709 T C 0.2569 1491 0.5415 8.6716 3.1342 0.0056615
rs2850526 18 71616874 T C 0.4728 1491 0.0615 -7.846 2.8358 0.005662
rs236981 6 16591760 T C 0.2354 1491 0.6659 -9.063 3.276 0.0056664
rs9359790 6 89201960 G A 0.1586 1491 0.4375 -10.574 3.8223 0.0056667
rs2704976 7 106064558 T C 0.4541 1491 0.8345 7.6947 2.7816 0.0056706
rs11583096 1 68373757 T G 0.3347 1491 0.7712 8.1292 2.9387 0.0056708
rs2050512 1 241704726 T C 0.1499 1491 0.7604 10.655 3.8519 0.005674
rs741433 12 13087061 T C 0.4031 1491 0.5187 7.8529 2.8391 0.0056749
rs1500418 3 20817921 T C 0.449 1491 0.1735 -7.8221 2.828 0.0056765
rs924536 4 36405777 T C 0.4071 1491 0.3912 -7.6877 2.7795 0.0056773
rs4686554 3 190273818 T C 0.2777 1491 0.6056 -8.4679 3.0617 0.0056797
rs17727768 2 159762132 G A 0.2336 1490 0.6124 -8.9606 3.2401 0.0056825
rs208944 16 22820050 T C 0.2448 1491 0.4409 -8.7879 3.1781 0.0056905
rs932603 1 120049735 T C 0.0131 1491 1 -33.779 12.201 0.005691
rs1430410 3 156525562 C A 0.398 1491 0.9569 7.7893 2.8171 0.0056929
rs10476328 5 160050162 T G 0.2069 1491 0.3054 -9.5557 3.4563 0.0056971
rs1027832 3 78663956 G A 0.4192 1491 0.264 -7.8541 2.841 0.0056998
rs10783134 1 100984092 T C 0.0218 1491 1 -26.429 9.5607 0.0057041
rs12776663 10 125115722 G A 0.2388 1491 0.7758 8.9177 3.2261 0.0057048
rs1877893 12 128785587 G A 0.2371 1491 0.152 8.8054 3.1862 0.0057162
rs3800908 7 2159437 T C 0.4324 1487 0.4599 7.6411 2.7652 0.0057215
rs7856656 9 37421065 T C 0.3196 1491 0.341 8.2854 2.9988 0.0057297
rs1148679 12 90850131 G A 0.1529 1491 0.0279 10.303 3.7295 0.0057354
rs3764650 19 1046520 T G 0.118 1487 0.1333 -11.613 4.2044 0.0057419
rs11778747 8 8831662 T C 0.247 1490 1 -8.8445 3.2021 0.0057428
rs10231165 7 8673637 T C 0.2599 1491 0.419 -8.5994 3.1136 0.0057463
rs6454889 6 92777420 T C 0.1402 1491 0.7469 11.053 4.0019 0.0057468
rs4832399 2 18036252 G A 0.1304 1491 0.4944 11.434 4.1402 0.0057497
rs1452512 2 126338255 G A 0.2019 1491 0.6295 9.4321 3.4161 0.0057612
rs13139045 4 120168588 T C 0.3632 1491 0.288 8.0385 2.9115 0.005763
rs570364 8 8593638 T G 0.3112 1491 0.9039 -8.2482 2.9881 0.0057745
rs917813 7 21094928 G A 0.2837 1491 0.4074 -8.5507 3.0982 0.0057829
rs10758 2 113410015 G A 0.2522 1491 0.837 8.8012 3.1891 0.0057846
rs9978604 21 16077016 G A 0.383 1491 0.7016 -7.8752 2.8547 0.0058028
rs4656837 1 159505297 T C 0.2961 1491 0.9011 -8.3236 3.0175 0.0058085
rs8102561 19 55488150 T C 0.175 1491 0.0195 9.724 3.5253 0.0058089
rs6851506 4 7184370 G A 0.2976 1455 0.7067 8.4197 3.0528 0.0058157
rs1059672 17 80572628 G A 0.4389 1490 0.9163 7.6646 2.7792 0.0058188
rs1444699 12 23550425 T C 0.2042 1491 0.5247 -9.369 3.3976 0.0058241
rs2830605 21 28367755 T C 0.3685 1491 0.781 7.8615 2.8513 0.0058313
rs7088589 10 16386614 T C 0.396 1491 0.8286 7.7575 2.8141 0.00584
rs4740823 9 5632721 G A 0.3124 1490 0.9519 -8.2029 2.9757 0.0058408
rs2881437 16 7248679 G A 0.3793 1491 0.3788 -7.9374 2.88 0.0058514
rs338 7 8683681 T C 0.2592 1491 0.3805 8.5797 3.1134 0.0058553
rs9896191 17 64696485 G A 0.158 1491 0.6261 -10.516 3.8161 0.005857
rs7139684 13 83584806 G A 0.4443 1491 0.4629 7.7334 2.8064 0.0058576
rs10952119 7 8698007 G A 0.2726 1491 0.4332 8.4543 3.068 0.005858
rs2814182 10 133948634 T C 0.2861 1491 0.8992 -8.4024 3.0496 0.0058653
rs228648 1 7913430 G A 0.4235 1491 0.0802 -7.527 2.7324 0.0058734
rs38083 5 9977436 G A 0.2964 1491 0.2641 -8.2086 2.98 0.0058773
rs6498937 16 64207981 C A 0.0812 1491 1 13.975 5.0739 0.0058826
rs7048699 9 94708403 G A 0.3773 1491 0.8686 7.8234 2.8408 0.0058872
rs7682523 4 102572251 T C 0.4145 1491 0.2864 -7.8268 2.8423 0.005893
rs3016173 11 60790839 G A 0.4494 1491 0.3736 -7.7369 2.8099 0.005897
rs1485273 3 3726784 T C 0.4074 1491 0.0966 7.5741 2.7509 0.0058994
rs7319737 13 38121560 C A 0.3917 1491 0.4467 -7.7081 2.7996 0.0058996
rs2114574 1 55422254 T C 0.3301 1489 0.1278 8.2577 2.9996 0.0059055
rs2435974 17 70714958 T C 0.2398 1491 0.887 8.9292 3.2435 0.0059069
rs7845556 8 144218678 T C 0.0326 1490 0.2032 21.104 7.6668 0.0059104
rs7986313 13 94360132 G A 0.0543 1491 0.3143 17.032 6.188 0.0059163
rs11250129 8 11202154 G A 0.451 1491 0.3204 -7.5353 2.7385 0.0059311
rs1008805 15 51549599 G A 0.4467 1491 0.3734 7.5535 2.7452 0.0059311
rs1267059 2 162018643 C A 0.2109 1491 0.8765 9.335 3.3928 0.0059341
rs783149 6 161088918 C A 0.1384 1488 0.0652 10.763 3.9124 0.0059429
rs6865140 5 17719837 G A 0.2012 1491 0.1469 -9.6602 3.5126 0.0059567
rs430554 21 44837555 G A 0.1132 1475 0.4354 11.882 4.321 0.0059644
rs4917528 10 110262425 T C 0.2066 1491 0.18 -9.2175 3.3528 0.0059738
rs10098238 8 66130782 T C 0.163 1491 0.8494 10.314 3.7523 0.0059841
rs2906226 7 81070971 T C 0.388 1491 0.6237 7.7364 2.8148 0.0059881
rs767455 12 6450945 T C 0.3846 1490 0.0215 8.0491 2.9287 0.0059893
rs6996866 8 128310155 T C 0.4225 1491 0.8735 -7.6616 2.7877 0.0059895
rs1580196 17 71957448 G A 0.4381 1486 0.3167 7.5593 2.7507 0.005993
rs917707 19 9362799 T G 0.1667 1491 0.7096 -10.239 3.7259 0.0059947
rs7118415 11 23804832 G A 0.1258 1491 0.2376 11.64 4.236 0.005999
rs7340886 4 101006705 T C 0.3303 1491 0.8608 -8.0846 2.9426 0.0060053
rs718002 2 1773400 G A 0.0252 1491 0.615 -24.2 8.8091 0.0060107
rs2239571 21 37620240 T G 0.1412 1491 0.6688 -10.972 3.9945 0.0060181
rs557339 6 125475645 T G 0.4741 1488 0.6031 7.6649 2.7908 0.0060235
rs17022316 3 29038253 G A 0.1083 1491 0.0443 -12.53 4.5621 0.0060243
rs639233 1 32372881 T C 0.1251 1491 0.345 11.615 4.2293 0.0060258
rs2123117 2 175602014 T C 0.4759 1491 0.1614 7.4578 2.7157 0.0060283
rs4406078 4 57521325 T C 0.4802 1491 0.3244 -7.69 2.8003 0.0060299
rs10004012 4 189018613 G A 0.0923 1490 0.1192 12.834 4.6743 0.0060387
rs4861905 4 182033941 T G 0.3427 1491 0.1683 8.134 2.9625 0.0060388
rs775474 12 70075933 T C 0.2901 1491 1 8.358 3.0442 0.0060416
rs10938980 4 10804019 T C 0.2472 1491 0.6766 -8.7391 3.1835 0.0060485
rs7549089 1 166431020 T C 0.497 1491 0.1783 -7.7175 2.8114 0.0060496
rs7943998 11 106715879 C A 0.4172 1491 0.4559 7.7636 2.8289 0.0060622
rs9538051 13 59037189 G A 0.3384 1491 1 8.0027 2.9162 0.0060661
rs2073592 15 101872306 G A 0.2022 1491 0.4222 9.3331 3.4015 0.0060726
rs9828567 3 6031098 T G 0.3773 1491 0.2048 -7.6861 2.8012 0.0060733
rs1435578 2 126137939 T C 0.466 1483 0.5314 7.546 2.7502 0.0060739
rs11958400 5 174847021 T C 0.3759 1491 0.2047 7.95 2.8989 0.006099
rs2921600 5 14860723 G A 0.2441 1491 1 -8.8105 3.2127 0.0060994
rs393076 3 161102097 G A 0.112 1491 0.0125 -11.607 4.2327 0.0061039
rs2014240 3 150851838 G A 0.1677 1491 0.7104 10.082 3.6768 0.0061047
rs7642687 3 146062738 G A 0.1764 1491 0.3731 10.056 3.6676 0.0061098
rs9960663 18 38711613 T C 0.1903 1490 0.0289 9.3631 3.4155 0.0061195
rs2098432 12 107677693 G A 0.329 1491 0.4117 -8.1447 2.9715 0.0061266
rs6957814 7 37612307 G A 0.4779 1491 0.4063 -7.6609 2.7956 0.0061378
rs1466662 4 155347393 T A 0.2663 1491 0.6908 -8.5103 3.1056 0.0061386
rs7016671 8 11182455 G A 0.4534 1491 0.3211 7.5021 2.7379 0.0061425
rs10897298 11 55605811 T C 0.164 1476 0.9245 -10.203 3.7237 0.0061441
rs7715671 5 132526551 G A 0.3018 1491 0.0425 -8.4692 3.091 0.0061455
rs12758150 1 188700069 T C 0.1654 1490 0.5126 10.278 3.7515 0.0061506
rs2380426 2 12399050 T C 0.3835 1489 0.7012 -7.8321 2.8588 0.006151
rs5748099 22 19268873 T C 0.2756 1491 0.4755 -8.3825 3.0601 0.0061572
rs4818176 21 42152687 T C 0.3236 1491 0.906 8.071 2.9467 0.0061625
rs7827446 8 52233408 T C 0.2596 1491 0.8928 -8.6464 3.1568 0.0061635
rs11923992 3 131190769 G A 0.0389 1491 0.2793 19.255 7.0302 0.0061645
rs17116351 14 82580335 G A 0.0594 1491 1 16.023 5.851 0.0061728
rs422256 1 241087708 G A 0.395 1491 0.7048 -7.7729 2.8385 0.0061734
rs6075070 20 16536424 G A 0.3142 1491 0.0623 -7.9495 2.9033 0.0061793
rs7256266 19 56562165 G A 0.4856 1491 0.2767 -7.4588 2.7241 0.0061798
rs2383089 9 19258183 G A 0.3046 1489 0.3923 -8.1331 2.9708 0.0061865
rs7003271 8 24725705 G A 0.0674 1491 0.5384 14.976 5.4702 0.0061877
rs7265754 20 14175989 G A 0.1355 1491 0.0456 -11.351 4.1463 0.0061878
rs748944 11 18748046 G A 0.4017 1491 0.8294 7.6833 2.8066 0.0061882
rs3848812 20 4281673 G A 0.2116 1491 0.4857 -9.3421 3.4125 0.006189
rs1952198 14 70339755 T C 0.4571 1491 0.4341 -7.51 2.7434 0.0061918
rs3762423 1 44445667 T C 0.0751 1491 0.5733 -14.228 5.1976 0.006192
rs775468 12 70077647 T C 0.2897 1491 0.9498 -8.3446 3.0488 0.0062002
rs11624979 14 22054718 T C 0.093 1490 0.2167 -12.808 4.6797 0.0062002
rs6737277 2 165323774 T G 0.4997 1491 0.5688 7.4986 2.7398 0.006202
rs2077559 9 36014850 G A 0.1355 1491 1 11.05 4.0378 0.0062053
rs6884970 5 2865272 T C 0.1301 1491 0.8195 -11.204 4.094 0.0062071
rs7540416 1 245121226 T C 0.3669 1491 0.4036 7.9264 2.8965 0.0062096
rs8036698 15 68716776 T C 0.3397 1491 0.0379 -7.7701 2.8395 0.006212
rs242752 14 90111487 T C 0.3722 1491 0.6984 -7.776 2.8418 0.0062135
rs390956 1 242398403 G A 0.3179 1491 0.5915 8.1703 2.9862 0.0062183
rs24833 19 23199700 G A 0.2126 1491 0.2158 9.3885 3.4321 0.0062286
rs2064225 6 163794927 T C 0.3209 1491 0.5524 8.159 2.9827 0.0062289
rs33933482 1 206231264 G A 0.1113 1491 0.7939 -12.065 4.4108 0.0062306
rs12218939 10 20668209 T G 0.4614 1491 0.4044 -7.6622 2.8013 0.0062339
rs2514527 8 97169327 C A 0.3689 1491 0.6168 -7.8808 2.8813 0.0062356
rs2246449 10 11356160 T C 0.2545 1491 0.048 -8.8994 3.2541 0.0062414
rs1348280 8 13019554 C A 0.4123 1482 0.5555 7.7645 2.8395 0.0062484
rs11610788 12 101391282 G A 0.3585 1491 0.3107 -7.9836 2.9198 0.0062509
rs9678469 2 1427107 G A 0.1646 1491 0.2585 10.339 3.7818 0.0062596
rs1347979 10 13097737 T C 0.2602 1491 0.282 8.4831 3.1031 0.0062615
rs2350557 13 90970382 G A 0.3286 1491 0.2408 7.9146 2.8953 0.006265
rs4366546 12 18376194 C A 0.1726 1466 0.1427 -9.8216 3.5937 0.0062753
rs13000201 2 133902333 G A 0.2176 1491 0.6481 9.2086 3.3695 0.0062771
rs16972954 15 81800538 T G 0.1747 1491 0.0307 -9.6586 3.5342 0.0062777
rs8027443 15 100285705 T G 0.2136 1491 0.3553 -9.0965 3.3287 0.0062802
rs6459770 7 157168469 G A 0.4413 1491 0.4949 -7.5285 2.7554 0.0062897
rs7624392 3 124544266 T C 0.3199 1491 0.9526 -8.081 2.9577 0.0062907
rs16872512 7 108011268 T C 0.0651 1489 0.5189 15.475 5.6654 0.006303
rs11131149 3 8802851 G A 0.3823 1491 0.9127 7.7476 2.8363 0.0063031
rs12804983 11 55668238 T C 0.167 1491 0.8523 -10.147 3.7153 0.0063106
rs6840368 4 4645158 C A 0.1761 1491 0.4213 10.02 3.6689 0.0063129
rs7015057 8 3230582 G A 0.4936 1491 0.5688 -7.4835 2.7402 0.0063153
rs13295101 9 101270230 T C 0.3444 1491 0.8635 -7.9553 2.9131 0.0063174
rs5004556 7 77059517 T C 0.2428 1491 0.8328 -8.8222 3.2307 0.0063187
rs7440035 4 182482973 T G 0.2644 1490 0.4251 -8.6389 3.164 0.0063259
rs3754806 2 106487382 G A 0.2505 1491 0.2696 -8.8336 3.2357 0.0063328
rs7796764 7 152391765 T G 0.2874 1491 0.6135 8.2746 3.0313 0.0063388
rs11605941 11 36237675 T G 0.112 1491 0.516 -11.856 4.3436 0.0063416
rs9562443 13 43517736 T G 0.4641 1491 0.755 -7.5877 2.7799 0.0063433
rs11037703 11 43903600 G A 0.3501 1491 1 -7.8954 2.8929 0.0063483
rs2304560 2 122216419 G A 0.0708 1491 0.5515 14.578 5.3418 0.0063528
rs906433 15 81124801 G A 0.2158 1467 0.0167 -8.9572 3.2825 0.006357
rs928613 6 45845801 G A 0.2267 1491 0.7122 -8.9557 3.2821 0.0063597
rs6100654 20 58502456 G A 0.2629 1491 0.7894 -8.527 3.1253 0.0063655
rs6795868 3 120001235 G A 0.4648 1491 0.8352 7.5314 2.7607 0.0063696
rs7082219 10 14375259 T G 0.3273 1491 1 8.0225 2.9407 0.0063697
rs1368319 5 155540311 G A 0.3132 1491 0.104 -7.9511 2.9146 0.0063719
rs3107482 8 119642918 T C 0.3099 1491 0.2033 8.0083 2.9356 0.0063728
rs12431361 13 109371143 C A 0.394 1490 0.8707 7.6927 2.82 0.0063742
rs12100924 14 99861619 G A 0.3514 1491 0.3071 7.9952 2.9312 0.0063792
rs390488 1 241068852 T C 0.3592 1491 0.2607 7.9678 2.9217 0.0063887
rs10791165 11 131645435 T C 0.4499 1488 0.9166 -7.578 2.7788 0.0063887
rs6142859 20 60356130 G A 0.1405 1491 0.4524 10.727 3.9336 0.0063887
rs10927559 1 13775026 T G 0.0362 1491 5e-04 19.071 6.9937 0.0063925
rs459894 16 23601488 G A 0.107 1490 0.7862 -12.143 4.4533 0.0063956
rs9324023 14 28191921 C A 0.1311 1491 1 11.172 4.0974 0.0063986
rs2290640 19 18104155 G A 0.139 1489 0.1595 11.104 4.073 0.006404
rs2818421 10 134007114 G A 0.1775 1490 0.0761 -9.6353 3.5344 0.0064081
rs3802088 7 157175511 T C 0.4708 1491 0.3237 7.4448 2.7309 0.0064089
rs13425954 2 127441605 T C 0.45 1491 0.4641 -7.4925 2.7487 0.0064138
rs775484 12 70074492 G A 0.3594 1490 0.7357 -7.8867 2.8935 0.0064171
rs12429551 13 108295602 T G 0.0902 1491 0.344 12.981 4.7631 0.0064229
rs10501118 11 29895210 G A 0.1144 1491 0.8981 11.8 4.3305 0.0064329
rs2184083 1 109261971 G A 0.3021 1491 0.1772 8.0528 2.9555 0.0064368
rs9999452 4 132134734 G A 0.4063 1484 0.0529 7.5034 2.7539 0.0064379
rs8036951 15 29671295 G A 0.2012 1491 0.9358 -9.3684 3.4387 0.0064425
rs978458 12 102802239 T C 0.2304 1491 0.884 8.9157 3.273 0.0064489
rs3117021 6 33092049 T C 0.4822 1491 0.9174 7.5119 2.7579 0.0064534
rs7904954 10 81758995 G A 0.4222 1491 0.8318 -7.5894 2.7864 0.0064548
rs17000375 21 42256204 G A 0.0225 1491 1 25.666 9.4236 0.0064569
rs1004953 5 2857885 T C 0.2492 1491 0.7295 8.6546 3.1777 0.0064584
rs9595600 13 47654068 T C 0.2324 1491 0.7716 8.9433 3.284 0.0064632
rs1943406 18 54986641 G A 0.0828 1491 0.6074 -13.775 5.0584 0.0064641
rs1512229 6 69944232 T C 0.1646 1491 0.7775 10.096 3.7079 0.0064724
rs726206 12 16650668 G A 0.4973 1491 0.1469 7.377 2.7096 0.0064786
rs4645549 8 52213702 G A 0.2539 1491 0.7847 8.6041 3.1611 0.0064921
rs6950127 7 28128410 T C 0.0533 1491 0.7955 -16.858 6.1954 0.0065087
rs10764345 10 23110328 T C 0.2863 1488 0.8491 8.3435 3.0667 0.0065144
rs7519379 1 120052043 C A 0.0158 1491 1 30.359 11.145 0.0065177
rs2957971 18 47957621 G A 0.4484 1491 0.0529 -7.7504 2.849 0.0065202
rs338364 15 68173921 G A 0.282 1491 0.4063 8.2576 3.0357 0.0065246
rs10504393 8 67567093 T C 0.0342 1491 0.6902 20.604 7.5753 0.0065318
rs7687509 4 7142868 G A 0.4453 1490 0.875 -7.5431 2.7735 0.006535
rs9642972 8 102604306 T C 0.4446 1490 0.9582 -7.5555 2.7782 0.0065362
rs3733480 4 141783990 T C 0.0459 1491 1 17.95 6.601 0.0065409
rs776176 12 70041974 G A 0.39 1491 0.3551 -7.7926 2.8659 0.0065471
rs6835691 4 40687234 T C 0.1526 1491 0.8411 10.484 3.8561 0.0065526
rs4861824 4 180903852 G A 0.2924 1491 0.3166 -8.3653 3.0774 0.0065623
rs488864 11 96043367 T C 0.2602 1489 0.2011 8.7133 3.2055 0.0065627
rs10134051 14 54683987 C A 0.4755 1491 0.2996 -7.6179 2.8027 0.0065659
rs6897599 5 9607318 C A 0.0949 1491 0.8797 -12.772 4.6996 0.0065755
rs306192 2 6634218 G A 0.4289 1490 0.2667 -7.7015 2.8342 0.0065796
rs10260862 7 87201482 G C 0.22 1491 0.0972 -9.2597 3.4076 0.0065802
rs16842257 1 223989022 T C 0.0785 1491 1 13.961 5.1377 0.0065811
rs17713587 4 4716521 C A 0.2099 1491 0.5855 9.1493 3.3672 0.0065847
rs7206052 16 58803511 G A 0.0962 1491 0.7651 12.806 4.7136 0.0065916
rs10866114 4 61998057 T G 0.4993 1491 0.9175 -7.4882 2.7562 0.0065917
rs6661258 1 120047647 G A 0.0137 1491 1 -32.391 11.908 0.0065943
rs10935427 3 141002564 T C 0.4215 1491 0.7101 -7.6354 2.8107 0.0065976
rs723184 22 27962517 G A 0.1375 1491 0.6629 -10.832 3.9882 0.0066089
rs662919 3 76055157 T G 0.1573 1491 0.3797 10.426 3.8395 0.0066165
rs12681346 8 3182860 G A 0.0329 1491 1 -21.163 7.7934 0.0066182
rs10435678 8 5077899 C A 0.275 1491 0.7457 -8.4332 3.106 0.0066246
rs7558334 2 115248223 G A 0.0241 1491 0.2106 -24.033 8.8518 0.0066267
rs9829584 3 57412804 T C 0.2535 1491 0.0871 -8.8154 3.2479 0.0066441
rs7148745 14 92199713 T C 0.328 1491 0.3782 -7.8895 2.9069 0.0066456
rs6087704 20 34001058 T C 0.3876 1490 0.4132 -7.7803 2.8668 0.0066478
rs13034723 2 190985680 G A 0.3944 1491 0.129 7.5183 2.7703 0.0066488
rs4658083 1 91122149 G A 0.0714 1491 0.5565 14.444 5.3227 0.006653
rs6087705 20 34001250 G A 0.3863 1491 0.3821 7.7879 2.8699 0.0066545
rs6430030 2 144166523 T C 0.3994 1491 0.6659 -7.6025 2.8023 0.0066675
rs7252027 19 40030704 T C 0.2231 1448 0.4041 9.1918 3.3881 0.0066687
rs2148501 14 70366409 T C 0.23 1491 0.6609 -8.8455 3.261 0.0066767
rs2092351 22 44574404 G A 0.3464 1491 0.775 7.9018 2.9138 0.0066902
rs11585941 1 161312656 G A 0.1237 1491 0.9054 11.362 4.19 0.0066916
rs4279078 3 12314846 G A 0.1013 1491 0.4752 -12.284 4.5307 0.0067011
rs715844 4 75186254 T C 0.2455 1491 1 8.6942 3.2067 0.0067018
rs2905560 5 136620224 G A 0.4879 1491 0.1201 -7.3397 2.7076 0.0067121
rs9648531 7 43592502 T C 0.326 1491 0.2629 7.8691 2.9029 0.0067121
rs17372362 1 180323689 T C 0.1875 1491 0.4968 9.6819 3.5718 0.0067148
rs1382177 4 131824376 G A 0.2079 1491 0.8135 9.1914 3.391 0.0067172
rs10072629 5 3001216 C A 0.4031 1491 0.5187 -7.6947 2.8391 0.0067225
rs1233444 19 44764064 G A 0.3202 1491 0.9053 -8.0053 2.9537 0.0067242
rs2809380 9 120851579 T C 0.1445 1491 0.6002 -10.731 3.9597 0.0067297
rs17087818 18 71218924 T C 0.1365 1491 0.5842 -10.828 3.9958 0.0067326
rs973689 3 81512525 T C 0.2347 1491 0.1705 -8.6679 3.1987 0.006733
rs4966009 15 99203496 T C 0.3122 1491 0.6297 -8.1269 2.9993 0.0067365
rs11774069 8 134228018 G A 0.4678 1491 0.7948 7.469 2.7566 0.0067384
rs12072002 1 14315141 C A 0.2036 1491 0.0203 9.586 3.5383 0.0067442
rs12637065 3 144265840 T G 0.1576 1491 0.5585 10.187 3.7604 0.0067501
rs820429 3 27549188 T G 0.3917 1491 0.786 -7.6897 2.839 0.0067571
rs10763683 10 29361017 G A 0.3801 1489 0.5099 -7.7699 2.8687 0.0067586
rs4934372 10 82372981 T C 0.4608 1491 0.7155 -7.4653 2.7566 0.0067651
rs6433575 2 152567908 G A 0.1623 1491 0.1828 -10.325 3.8128 0.0067697
rs11213809 11 111135745 G A 0.3313 1491 0.5588 7.8772 2.9094 0.0067796
rs9569833 13 58769062 T C 0.1509 1491 0.762 -10.494 3.8763 0.0067834
rs12245418 10 132884337 T C 0.4048 1491 0.4847 -7.542 2.7864 0.0067949
rs17016763 3 79205480 T C 0.0856 1490 0.8695 -13.414 4.9561 0.0067973
rs9290515 3 174495959 T C 0.2508 1491 0.3345 -8.5105 3.1443 0.0067978
rs12568548 1 14496787 G A 0.1613 1491 0.7748 -10.204 3.7699 0.006798
rs12583706 13 113737713 G A 0.1643 1491 0.2587 -10.239 3.7835 0.0068024
rs7115789 11 23279590 T C 0.2743 1491 0.4358 -8.4614 3.1268 0.0068076
rs1420806 14 87375245 G A 0.1358 1491 0.1515 -10.707 3.9566 0.0068081
rs2571104 19 44840789 T C 0.3377 1491 1 7.8988 2.9191 0.0068107
rs2066151 9 18430297 T C 0.3152 1491 0.6745 8.092 2.9906 0.0068127
rs2001283 10 53895744 G A 0.1864 1491 0.0208 -9.8979 3.658 0.0068135
rs16932983 8 67486897 T C 0.0305 1491 0.6455 21.565 7.9705 0.0068189
rs3908925 1 97177176 G A 0.448 1491 0.9166 -7.5228 2.7807 0.0068232
rs2860278 11 18192239 T C 0.2679 1491 0.3907 8.5344 3.1551 0.0068315
rs6066655 20 46788315 G A 0.4775 1491 0.9174 7.4654 2.76 0.0068322
rs7074043 10 132339630 T G 0.1925 1491 1 9.4749 3.5032 0.0068383
rs17452799 1 81780540 G A 0.4638 1491 0.4047 7.4035 2.7377 0.0068449
rs7179251 15 23050981 C A 0.3407 1491 0.1343 7.7289 2.858 0.0068451
rs9841435 3 191111160 G A 0.3119 1491 0.5068 8.1346 3.0083 0.0068492
rs2115925 11 121181848 G A 0.0835 1491 0.6097 -13.399 4.9553 0.0068538
rs871668 8 19152067 T G 0.4396 1491 0.9164 7.5315 2.7857 0.0068583
rs13055470 22 29371761 T C 0.3515 1488 0.191 7.9664 2.9467 0.0068618
rs2645082 1 2284003 T C 0.2232 1490 0.5011 -9.0557 3.3498 0.0068638
rs425232 21 47346525 T G 0.2539 1491 0.0872 -8.7797 3.248 0.0068686
rs7720623 5 103074969 T G 0.492 1491 0.7957 7.4924 2.7718 0.0068705
rs11239524 10 45912771 T G 0.1522 1491 0.4826 10.295 3.8085 0.0068713
rs7143004 14 55211833 T G 0.2824 1491 0.371 8.1924 3.0311 0.0068756
rs9327782 5 136630810 G A 0.3404 1491 0.356 7.7785 2.878 0.0068771
rs2517388 8 37977732 T G 0.1522 1491 1 -10.4 3.848 0.0068795
rs11126069 2 66173904 G A 0.3488 1491 0.8197 7.8551 2.9067 0.0068835
rs16922459 8 56854172 T C 0.1955 1491 0.3233 -9.2872 3.437 0.0068894
rs11123842 2 101337982 G A 0.4926 1491 0.3251 -7.561 2.7983 0.0068925
rs11629067 14 99860911 T G 0.3518 1491 0.3066 7.9221 2.9321 0.0068953
rs7895257 10 30502532 G A 0.0114 1491 1 35.287 13.046 0.0069022
rs6013355 20 50637660 G A 0.1543 1491 0.6195 10.258 3.7973 0.0069065
rs2190235 7 81987870 T G 0.2012 1491 0.1069 9.5092 3.5203 0.006907
rs6901013 6 121817075 T G 0.2176 1491 0.2867 -9.1755 3.3967 0.0069079
rs5743072 2 190696924 G A 0.173 1491 0.8563 -9.8947 3.6634 0.0069134
rs714816 10 124256345 G A 0.3236 1491 1 -7.971 2.9512 0.0069148
rs9318380 13 76435126 G A 0.1489 1491 0.1832 10.674 3.9523 0.0069176
rs12451696 17 19445923 G A 0.4789 1491 0.6782 7.4217 2.7483 0.006924
rs12712696 2 40809991 T C 0.2116 1491 0.1405 -9.3114 3.4481 0.0069241
rs8045250 16 6879583 G A 0.3934 1491 0.7447 -7.5955 2.8129 0.0069291
rs7906241 10 129958296 T G 0.1526 1491 0.4844 -10.277 3.8066 0.0069398
rs6559867 9 88086685 G A 0.1664 1490 0.4002 -9.8991 3.6668 0.0069413
rs7513944 1 180523777 T G 0.2621 1490 0.5466 -8.4118 3.116 0.0069439
rs12124166 1 199471616 T C 0.3042 1491 2e-04 7.7281 2.863 0.0069487
rs1541135 10 33013011 T C 0.3618 1491 0.5754 -7.813 2.8947 0.0069534
rs4681977 3 57388346 T C 0.2495 1491 0.3691 -8.7167 3.2298 0.0069576
rs6586106 10 82372300 T G 0.4601 1491 0.8759 7.4611 2.7646 0.0069584
rs6733909 2 152546198 T C 0.163 1491 0.1831 10.28 3.8094 0.0069634
rs10965583 9 23062503 T C 0.1261 1491 0.8139 -11.281 4.1803 0.0069637
rs12709959 19 56968314 T C 0.2639 1491 0.3865 8.553 3.1697 0.0069675
rs3791961 2 218721834 C A 0.3622 1491 0.8226 7.7791 2.8829 0.0069685
rs3128117 1 944564 T C 0.3434 1491 0.6459 -7.7956 2.8892 0.0069724
rs7206624 16 27048341 G A 0.4859 1491 0.2331 7.5753 2.8077 0.0069754
rs630075 1 9370911 G A 0.2904 1486 0.345 -8.1163 3.0085 0.0069797
rs785232 2 190973233 T G 0.3561 1491 0.0906 7.6118 2.822 0.0069894
rs3812227 6 16741886 C A 0.1653 1491 0.1106 10.242 3.7977 0.0069971
rs1115172 11 57330273 T C 0.2579 1491 0.4566 8.6027 3.1901 0.0070035
rs13106146 4 162221987 T C 0.498 1491 1 7.4424 2.76 0.0070061
rs10427066 19 56785408 T C 0.1958 1491 0.5115 9.3043 3.4506 0.0070085
rs636446 4 90100155 T C 0.3709 1491 0.7394 -7.6737 2.846 0.0070105
rs11935217 4 133463042 T C 0.3726 1491 0.6181 7.7538 2.8757 0.0070107
rs10805350 4 16531401 G A 0.1808 1491 0.7263 -9.7323 3.6095 0.0070116
rs4982686 14 23303641 C A 0.1583 1491 0.2058 10.031 3.7202 0.0070127
rs11009651 10 34408636 T C 0.278 1471 0.2422 8.2493 3.0599 0.0070194
rs1116083 4 32307437 T C 0.2451 1491 0.6745 8.7083 3.2302 0.0070195
rs2589344 8 35397152 G A 0.1864 1491 0.7326 9.5096 3.5275 0.0070214
rs8038513 15 61643523 T C 0.226 1491 0.941 8.9172 3.3079 0.0070229
rs2246165 10 84461630 C A 0.0986 1491 0.3065 -12.32 4.5705 0.0070274
rs4635681 3 152310614 G A 0.1469 1491 1 10.516 3.9014 0.0070286
rs2282639 11 77774599 T C 0.4634 1491 0.6028 -7.5144 2.788 0.0070341
rs1570532 20 55184293 T C 0.3944 1491 0.6646 -7.569 2.8084 0.0070374
rs10249530 7 90992321 T C 0.2476 1490 0.6768 8.6777 3.2199 0.0070379
rs1940685 18 2069951 G A 0.4259 1491 0.4272 -7.446 2.7632 0.0070449
rs4236163 6 57761561 G A 0.3959 1484 0.303 -7.531 2.7947 0.007045
rs12515514 5 174173364 G A 0.2743 1491 1 -8.34 3.095 0.0070458
rs2602814 11 68761422 T G 0.452 1491 0.2296 7.5951 2.8186 0.0070458
rs2831222 21 29259428 T G 0.3164 1490 0.5898 7.9408 2.9474 0.0070566
rs3848643 19 17667970 T C 0.0979 1491 0.5597 -12.43 4.6149 0.0070722
rs419097 9 114711743 T C 0.4779 1491 0.8764 7.4282 2.7579 0.0070733
rs12125032 1 195341727 C A 0.2079 1491 0.3067 -9.0418 3.3572 0.0070753
rs17310112 20 7519612 T C 0.2488 1491 0.4062 -8.6982 3.2298 0.0070784
rs13229820 7 94836537 G A 0.4115 1491 0.5566 -7.4971 2.7838 0.0070791
rs7970932 12 84570410 T G 0.3132 1491 0.2061 -7.8846 2.9278 0.0070803
rs3803728 17 73609139 T C 0.341 1491 0.9541 7.835 2.9094 0.0070814
rs9540604 13 66486388 T G 0.4798 1489 1 -7.4383 2.7622 0.007083
rs4937653 11 131631320 G A 0.4846 1491 0.7954 -7.4686 2.7738 0.00709
rs229092 21 28255787 T C 0.4614 1491 0.917 7.4708 2.7746 0.0070908
rs9830559 3 115596317 T C 0.4164 1490 0.8312 -7.5695 2.8114 0.0070921
rs1367150 2 38035290 T G 0.1372 1491 0.4434 -10.93 4.0596 0.0070935
rs7972305 12 92810294 T C 0.0932 1491 0.2828 12.986 4.8242 0.0071039
rs164898 1 91569689 G A 0.3015 1491 0.8057 8.1299 3.0202 0.0071071
rs4369406 11 9304120 T C 0.4323 1491 0.916 7.514 2.7926 0.0071311
rs10978628 9 109529338 G A 0.1442 1491 0.0735 10.842 4.0294 0.0071315
rs918058 2 206496702 C A 0.4155 1491 0.3111 -7.4388 2.7647 0.0071326
rs8012328 14 91766712 T C 0.2314 1491 0.4236 -8.9051 3.3099 0.0071361
rs1109627 17 76233906 T C 0.302 1490 0.0493 7.8945 2.9344 0.0071376
rs12678739 8 1992937 T C 0.1016 1491 0.7778 -12.355 4.5925 0.0071405
rs2218451 12 23548797 C A 0.493 1491 0.3512 7.522 2.7963 0.007146
rs5762257 22 27968208 T C 0.1013 1491 0.2564 12.508 4.6498 0.0071465
rs2384550 12 115352731 G A 0.3682 1491 0.4364 7.7791 2.892 0.0071481
rs6561601 13 51481769 T G 0.3384 1491 0.817 -7.8197 2.9075 0.0071568
rs3791962 2 218720671 T C 0.2944 1481 0.8026 -8.2028 3.05 0.007157
rs12872335 13 50442235 G A 0.1674 1490 0.1927 -9.7731 3.634 0.0071588
rs4344687 15 94501564 T C 0.3179 1491 0.6328 -7.9168 2.9449 0.0071805
rs5754915 22 34640618 G A 0.4266 1491 0.711 7.4623 2.777 0.0072066
rs6780254 3 188791804 G A 0.0459 1491 1 -17.736 6.601 0.007211
rs9378077 6 62020400 G A 0.3843 1491 0.4768 -7.5527 2.8109 0.0072117
rs4742488 9 8371405 T G 0.1821 1491 0.5427 -9.5347 3.5486 0.0072127
rs7931228 11 6766102 G A 0.4128 1491 0.7894 7.5657 2.8159 0.0072137
rs808951 3 113002150 T C 0.1898 1491 0.077 -9.687 3.6054 0.0072145
rs672888 8 128345463 G A 0.4514 1491 0.7145 7.4915 2.7883 0.0072146
rs2050736 6 121147804 G A 0.3437 1491 0.4915 -7.881 2.9335 0.0072185
rs11017310 10 132328300 T C 0.3575 1491 0.9551 7.7323 2.8784 0.0072247
rs6944056 7 80699883 G A 0.3977 1491 0.0836 7.4106 2.7588 0.0072279
rs3738235 1 167823505 G A 0.0208 1491 0.4767 -25.835 9.6185 0.0072322
rs748229 1 38657551 T C 0.4071 1491 0.1984 7.4245 2.7645 0.0072386
rs9613570 22 28545264 C A 0.3736 1491 0.7401 7.6317 2.8417 0.0072403
rs7300210 12 20724352 C A 0.4021 1491 0.2364 7.4478 2.7733 0.0072421
rs180043 18 69763229 T G 0.223 1491 0.4108 -9.0135 3.3564 0.0072433
rs390911 19 23124745 C A 0.2129 1491 0.1639 -9.2344 3.4387 0.0072436
rs7700370 5 33702830 T C 0.3186 1491 0.3709 -7.8634 2.9283 0.007245
rs515565 1 147825548 T C 0.0389 1491 0.0688 -18.716 6.9698 0.0072457
rs11111494 12 103603439 T C 0.0704 1491 0.6956 14.591 5.4343 0.0072549
rs4571084 2 1860120 T C 0.1386 1490 0.1043 -10.971 4.0863 0.0072568
rs2186598 11 105614894 T G 0.4725 1491 0.1458 -7.2865 2.714 0.007257
rs1978320 16 46888411 G A 0.4356 1491 0.6355 7.5243 2.803 0.0072655
rs2726180 4 108534358 T G 0.3514 1491 0.2119 -7.8915 2.9401 0.0072728
rs963029 10 45963387 T C 0.2485 1491 0.2677 -8.4538 3.1499 0.0072778
rs7546888 1 238827206 G A 0.095 1490 0.65 -12.544 4.674 0.0072799
rs12498616 4 131866685 G A 0.1563 1491 0.6231 10.136 3.7769 0.007281
rs6023407 20 53221238 T C 0.3644 1490 0.1311 -7.8445 2.9232 0.0072843
rs133433 22 35818398 G A 0.0952 1491 0.2273 -12.844 4.7877 0.0073039
rs12317249 12 94193123 G A 0.3534 1491 0.6916 7.7042 2.872 0.0073073
rs6853864 4 27139247 G A 0.1378 1491 0.1014 10.516 3.9205 0.0073109
rs8180768 7 21657185 G A 0.1854 1491 0.2646 -9.3876 3.4999 0.0073132
rs2156703 11 134484711 T C 0.3399 1490 0.8625 -7.8002 2.9082 0.007316
rs17025096 3 30252123 T C 0.1975 1491 0.4619 -9.4029 3.5059 0.0073176
rs9615022 22 45494840 T G 0.3095 1491 0.7162 -7.9691 2.9713 0.007319
rs2148229 13 93483546 C A 0.4953 1491 0.2337 7.5247 2.8057 0.0073193
rs2698761 10 49591718 T C 0.4316 1491 0.5264 7.4112 2.7635 0.0073219
rs4928431 6 58306258 G A 0.4742 1490 0.5677 7.4784 2.7887 0.0073243
rs7948765 11 109515991 T C 0.0926 1491 0.5356 -12.917 4.8169 0.0073261
rs16877589 8 109280487 G A 0.2082 1491 0.2712 -9.2613 3.4538 0.0073302
rs7098268 10 6904180 G A 0.4165 1491 1 7.5035 2.7988 0.0073415
rs13153727 5 2896161 T G 0.3906 1490 0.5495 -7.5302 2.8089 0.0073439
rs11022589 11 13011522 T C 0.2331 1491 0.6639 -8.7037 3.2468 0.0073474
rs6602832 10 15338612 C A 0.3575 1491 0.1023 7.5628 2.8214 0.0073504
rs13219 12 1901434 T C 0.4769 1491 0.1322 7.5626 2.8215 0.007354
rs2153666 13 29411518 G A 0.4816 1491 0.5686 -7.4629 2.7844 0.0073555
rs4657375 1 164764500 G A 0.3219 1491 0.8589 -7.9008 2.9479 0.0073597
rs1288164 6 113270924 G A 0.166 1491 0.35 -9.8271 3.6667 0.0073597
rs627084 1 82138740 G A 0.274 1491 0.7946 -8.2662 3.0844 0.0073611
rs424765 22 18486017 T C 0.3913 1491 0.7444 7.6159 2.8419 0.0073649
rs2346205 2 153358005 T G 0.0728 1491 0.568 -14.378 5.3651 0.0073655
rs10913158 1 176311597 G A 0.2176 1491 0.1492 8.8033 3.2852 0.0073702
rs1867520 12 23572902 G A 0.2066 1491 0.3855 9.038 3.3729 0.0073708
rs4764077 12 14475092 C A 0.3239 1491 0.7228 -7.9462 2.9655 0.0073727
rs9360732 6 74767624 T C 0.2616 1491 0.3145 8.5358 3.1856 0.0073736
rs2037578 3 191342386 G A 0.2401 1491 0.6703 8.6114 3.2138 0.0073737
rs12294180 11 13085602 C A 0.2359 1490 0.4724 -8.6338 3.2226 0.0073808
rs538340 3 174494183 G A 0.4215 1491 0.9154 -7.4781 2.7914 0.0073851
rs7810884 7 158276926 T C 0.2619 1491 0.9466 8.4005 3.1357 0.0073853
rs11606949 11 127059596 T C 0.3776 1491 0.5084 -7.7002 2.8747 0.0073919
rs12609049 19 53762537 T C 0.0791 1491 0.8582 -13.781 5.1453 0.0073995
kgp11802168 10 88947473 G A 0.1527 1467 1 10.407 3.8864 0.0074085
rs6750836 2 118755038 C A 0.4641 1491 0.4053 -7.4952 2.799 0.0074108
rs160063 5 152772852 G A 0.3877 1491 1 7.5874 2.8336 0.0074135
rs7338045 13 93643345 T C 0.2368 1491 0.5194 -8.6241 3.221 0.0074191
rs9553634 13 26207604 T C 0.1767 1491 0.6565 -9.6357 3.5989 0.0074193
rs10064442 5 26932005 G A 0.0587 1491 0.4784 -15.93 5.9509 0.0074291
rs4709555 6 158171888 T C 0.3191 1440 0.0108 -7.8598 2.9363 0.0074335
rs1905416 12 33543220 T C 0.3431 1491 0.5656 7.8469 2.9318 0.0074398
rs6666584 1 79826759 G A 0.494 1491 0.8766 -7.406 2.7678 0.0074554
rs7219148 17 8905016 T G 0.499 1491 0.7169 -7.3502 2.7471 0.0074585
rs595117 5 115970828 G A 0.3142 1491 0.6312 -8.0094 2.9934 0.0074586
rs10799224 1 4035129 G A 0.2579 1491 0.2798 8.329 3.113 0.0074606
rs2824543 21 19283870 T C 0.0245 1491 0.5948 -23.864 8.9195 0.0074622
rs16970576 17 75825749 G A 0.0711 1491 0.3242 -14.193 5.3058 0.0074731
rs17288444 9 14686308 G A 0.4973 1491 0.9587 -7.3922 2.7637 0.0074789
rs13312476 7 12017274 T C 0.3679 1491 0.2903 -7.7666 2.9039 0.0074821
rs840225 13 107566858 T C 0.4621 1491 0.8758 7.3882 2.7628 0.0074923
rs7570552 2 119883331 T C 0.3394 1491 0.1491 -7.9487 2.9725 0.0074936
rs9538054 13 59040544 G A 0.3008 1491 0.9509 8.0605 3.0144 0.0074961
rs10827747 10 37250388 G A 0.0721 1491 0.5626 -14.182 5.3039 0.0074977
rs164796 5 68337426 T C 0.4688 1491 0.755 7.3635 2.754 0.0075013
rs2054615 2 213484752 T C 0.3407 1491 0.0435 -8.0038 2.9946 0.0075228
rs17053699 13 36828903 T C 0.1938 1491 1 9.3336 3.4923 0.0075253
rs3797716 5 168233413 G A 0.4816 1491 1 -7.3814 2.7618 0.0075261
rs9696357 9 95845152 T C 0.1973 1490 1 9.2767 3.4711 0.0075269
rs1352505 3 76082929 T G 0.1616 1491 0.6331 10.095 3.7777 0.0075326
rs4780035 15 33003258 G A 0.0315 1491 0.6559 -20.991 7.856 0.0075412
rs11619423 13 114181160 G A 0.1272 1490 0.1623 10.882 4.0735 0.0075507
rs1856390 1 112731101 T C 0.3109 1491 0.546 7.9067 2.9598 0.0075545
rs4658535 1 242059221 G A 0.1771 1491 0.4251 9.7652 3.6565 0.0075703
rs719091 4 146903211 G A 0.1309 1490 0.1706 -11.15 4.1762 0.0075859
rs708438 10 36230317 G A 0.1814 1491 0.1376 9.7654 3.6579 0.0075917
rs12312322 12 2771806 G A 0.2277 1491 0.4621 8.8784 3.3257 0.0075924
rs1006857 16 65133617 T C 0.0486 1491 0.7758 -17.073 6.3962 0.0076011
rs2635509 18 46514192 G A 0.4162 1491 0.263 -7.3666 2.7598 0.0076018
rs2084525 3 165790002 G A 0.4054 1491 0.4849 7.5794 2.8397 0.0076068
rs11624649 14 87156816 T C 0.3471 1491 0.0396 -7.5369 2.824 0.0076102
rs7626290 3 25115826 G A 0.1415 1491 0.033 10.286 3.8541 0.0076114
rs17693785 1 218214924 G A 0.2412 1484 0.7229 8.595 3.2205 0.0076115
rs334349 9 101914387 G A 0.2782 1456 0.8961 -8.2633 3.0965 0.0076164
rs797168 12 10882349 G A 0.1725 1490 0.7173 -9.8108 3.6764 0.0076164
rs11135930 8 26126137 G A 0.2663 1491 0.8427 -8.3585 3.1323 0.0076198
rs2978558 8 62214626 C A 0.4198 1491 0.3126 7.5666 2.8357 0.0076218
rs2280884 8 27614138 G A 0.4064 1491 0.7884 7.4715 2.8 0.007622
rs6823107 4 24444785 T C 0.2861 1491 0.076 -7.9696 2.9867 0.0076231
rs6848102 4 169338127 T C 0.1673 1491 0.2641 9.7225 3.6437 0.0076241
rs472936 9 113629491 G A 0.0362 1491 0.7192 -19.898 7.4575 0.0076246
rs2589967 15 90907876 T C 0.1308 1491 0.305 -10.782 4.041 0.0076257
kgp3792328 17 16722646 T C 0.0597 1491 0.0085 -16.064 6.0209 0.0076303
rs7740783 6 101263516 T C 0.4832 1491 0.2329 7.2555 2.7195 0.0076323
kgp161703 12 23480838 T C 0.1834 1491 0.6046 -9.4562 3.5444 0.0076324
rs2794828 1 237967937 T C 0.2079 1491 0.6373 -9.1375 3.4258 0.0076472
rs10259079 7 8426538 G A 0.1453 1490 0.9169 -10.439 3.914 0.007649
rs7139287 12 56037040 T C 0.3873 1491 1 7.5546 2.8325 0.0076501
rs1121306 5 98552184 T G 0.276 1491 0.6974 -8.2861 3.1068 0.0076511
rs10048784 2 144168037 T C 0.3052 1491 0.9028 7.9808 2.9924 0.0076521
rs6662137 1 218542059 T G 0.3075 1491 0.274 7.8671 2.9499 0.0076547
rs17184382 15 63792486 C A 0.4044 1491 0.0761 -7.6828 2.8812 0.0076637
rs900750 16 85394378 G A 0.4574 1491 0.566 -7.4489 2.7935 0.0076641
rs3959914 7 136971101 T C 0.3293 1491 0.1273 -7.6778 2.8797 0.0076721
rs330763 2 119864163 G A 0.0469 1491 0.564 -17.301 6.4914 0.0076929
rs9696070 9 89230779 T C 0.3793 1491 0.4096 7.5024 2.815 0.0076965
rs12666575 7 2004421 T C 0.385 1491 0.5846 7.5072 2.817 0.0076994
rs8127977 21 26826514 T C 0.2378 1491 0.8866 -8.6608 3.2504 0.0077095
rs16859749 1 233999167 C A 0.0852 1491 0.6203 13.109 4.9202 0.0077125
rs919718 2 1952576 T C 0.0708 1491 0.5515 14.231 5.3418 0.0077188
rs12444330 16 6891681 T G 0.3718 1490 0.3184 -7.5163 2.8215 0.0077246
rs10039512 5 68143193 T C 0.2985 1491 0.0094 7.7752 2.9194 0.0077373
rs7087131 10 131474474 G A 0.1328 1491 0.3104 -10.688 4.0132 0.0077405
rs9498687 6 102198018 T G 0.1103 1491 0.114 -11.989 4.5017 0.0077408
rs981817 8 31986192 G A 0.4524 1491 0.0758 7.5634 2.8401 0.0077429
rs1509605 11 24577183 T G 0.4795 1491 1 7.3569 2.7627 0.0077464
rs10231308 7 76005696 T C 0.2482 1491 0.4048 -8.4173 3.1609 0.0077468
rs10935066 3 133222283 G A 0.27 1491 0.6933 8.3322 3.1291 0.007748
rs9568522 13 51689495 T C 0.3947 1491 0.481 -7.4502 2.7979 0.0077508
rs570516 9 88530006 T C 0.3685 1490 0.1818 -7.7628 2.9157 0.0077579
rs7123826 11 32133448 T C 0.3917 1491 0.7444 -7.4949 2.8151 0.0077594
rs1528034 7 110468988 G A 0.4973 1491 0.2338 7.4693 2.8055 0.0077595
rs17095872 12 45811112 C A 0.055 1491 1 16.172 6.0752 0.0077682
rs555213 1 58726579 G A 0.334 1491 0.0144 8.0542 3.0258 0.0077713
rs10898815 11 71739423 G A 0.4272 1491 0.0025 7.1504 2.6864 0.0077735
rs4896709 6 123483042 G A 0.4242 1491 0.0802 -7.2688 2.7313 0.0077834
rs11991767 8 21032148 G A 0.2988 1491 0.537 7.9639 2.9925 0.0077841
rs2821143 9 113560119 G A 0.3504 1491 0.8202 7.6782 2.8853 0.0077876
rs4902574 14 68837425 T G 0.2327 1491 0.6124 8.7551 3.29 0.0077886
rs10422609 19 44666704 G A 0.0235 1491 0.5636 24.197 9.0938 0.0077945
rs509948 10 85548652 T C 0.4621 1491 0.0683 7.1983 2.7053 0.0077951
rs4854951 3 179436298 T C 0.1714 1491 0.4652 9.6512 3.6274 0.0077991
rs8024010 15 68711470 T G 0.2482 1491 0.0372 -8.2784 3.1121 0.0078121
rs10926652 1 242380948 T C 0.3488 1491 0.8642 7.6863 2.8895 0.0078127
rs11588056 1 118208245 C A 0.2398 1491 0.1025 8.7919 3.3053 0.0078161
rs7329232 13 94828678 T C 0.1274 1491 0.9072 11.051 4.155 0.0078196
rs6687758 1 222164948 G A 0.1784 1491 0.1851 9.4284 3.545 0.007822
rs2105702 10 67726514 C A 0.3152 1491 0.6745 7.9535 2.9906 0.0078245
rs17248140 17 31117116 G A 0.0238 1491 0.5741 24.025 9.0345 0.0078307
rs16889921 5 58813031 T C 0.1878 1491 0.2034 9.2489 3.4783 0.0078372
rs9324157 1 77168568 T G 0.271 1491 0.7432 8.2232 3.0926 0.0078381
rs17006463 2 122176722 G A 0.0681 1491 0.4096 14.414 5.421 0.0078416
rs2570301 9 8852226 G A 0.4821 1483 0.8352 -7.3421 2.7616 0.0078466
rs2673743 12 108805152 G A 0.3659 1491 0.0444 -7.8324 2.9461 0.0078475
rs16983200 19 52386723 G A 0.1376 1490 0.913 -10.697 4.0239 0.0078524
rs6434355 2 190501523 T C 0.231 1491 0.2159 8.5692 3.2243 0.0078671
rs1822758 5 124672949 T C 0.2178 1490 0.9395 8.889 3.3446 0.0078675
rs7098247 10 109062040 T C 0.1586 1491 0.3316 10.184 3.8321 0.0078696
rs9518563 13 102459926 G A 0.0761 1491 0.4592 -14.009 5.2721 0.0078794
rs779162 3 22101780 G A 0.4759 1491 0.7554 7.38 2.7776 0.0078852
rs762798 1 30827240 T C 0.2089 1491 0.9376 -9.0416 3.403 0.0078861
rs7541438 1 181086687 T C 0.3706 1491 0.3457 -7.6914 2.8949 0.0078863
kgp7027695 17 20224349 T C 0.0815 1491 0.0378 13.775 5.1846 0.0078865
rs1907671 12 53283198 C A 0.4782 1491 0.7556 -7.3117 2.7523 0.0078927
rs2571081 19 44875317 G A 0.4624 1491 0.0144 7.6041 2.8623 0.0078929
rs6954989 7 1827002 T C 0.3729 1491 0.3191 -7.687 2.8936 0.0078947
rs6478135 9 117912654 T C 0.0198 1491 1 26.571 9.9904 0.0078959
rs9987635 9 85489244 C A 0.3494 1491 0.3928 7.7839 2.9303 0.0078987
rs8067213 17 4474751 T C 0.3571 1491 0.4991 7.7226 2.9073 0.0079011
rs10269717 7 115911312 T C 0.2985 1491 0.6653 -8.0618 3.0354 0.0079089
rs13332995 16 77407774 T C 0.2658 1490 0.2589 -8.1829 3.081 0.0079092
rs2829659 21 26621921 T C 0.1406 1490 0.5916 10.477 3.9449 0.0079094
rs380915 6 9031654 T C 0.226 1491 0.3356 -8.8887 3.3468 0.0079099
rs4622948 4 176451803 G A 0.0171 1491 1 28.491 10.716 0.0079136
rs631208 16 9399724 G A 0.4158 1491 0.2631 7.5518 2.8436 0.0079139
rs4368321 2 224887340 C A 0.222 1491 0.2938 8.952 3.3709 0.007916
rs1157480 12 30373004 T C 0.3109 1491 0.546 -7.8598 2.9598 0.0079185
rs13060667 3 103897067 T C 0.1667 1491 0.6409 -9.7754 3.6812 0.0079189
rs9408716 9 7824725 T C 0.4604 1491 0.2736 -7.4671 2.8119 0.0079195
rs2920507 5 89419677 C A 0.3011 1491 0.2954 -7.8809 2.9678 0.0079198
rs12282398 11 8473782 T C 0.0379 1489 0.7205 -19.411 7.3097 0.0079199
rs1144959 12 69307331 T C 0.2777 1491 0.3328 -8.2962 3.1242 0.00792
rs9327914 5 104174305 G A 0.1093 1491 0.0618 -11.466 4.3183 0.0079274
rs17019992 4 146197201 G A 0.1093 1491 0.8947 11.738 4.4211 0.0079285
rs9301747 13 92287315 T C 0.1794 1491 0.93 -9.5737 3.6059 0.0079303
rs3898140 3 188508886 G A 0.3732 1491 0.1839 7.4473 2.8051 0.0079333
rs2480296 10 30609810 T G 0.2877 1491 0.8005 8.127 3.0615 0.0079416
rs265945 5 174803794 T C 0.387 1491 0.1723 7.3916 2.7846 0.0079441
rs7202597 16 15981367 T G 0.1564 1490 0.4324 10.209 3.8462 0.0079448
rs13027051 2 43018458 T C 0.0672 1488 0.5355 14.562 5.4862 0.0079473
rs948742 18 71071313 T C 0.3065 1491 0.2733 -7.8373 2.9529 0.0079513
rs6504472 17 64929028 T C 0.3102 1491 0.1463 -8.0798 3.0443 0.0079524
rs10519551 5 117512698 G A 0.2273 1487 0.825 8.7879 3.3116 0.0079615
rs341201 18 6388528 T G 0.4762 1489 1 7.3451 2.768 0.0079639
rs6717916 2 82019665 T C 0.3551 1491 0.4978 -7.5884 2.8597 0.0079659
rs10873899 1 77146173 G A 0.3001 1491 0.9508 -7.9828 3.0086 0.0079713
rs12522383 5 110455266 G A 0.2669 1491 0.1278 8.1179 3.0596 0.0079713
rs7075976 10 49614277 G A 0.4437 1491 0.5641 -7.3171 2.758 0.0079762
rs4817642 21 35685002 G A 0.4655 1491 0.8352 7.3224 2.7601 0.0079806
rs927751 10 23506529 G A 0.4775 1491 0.7556 7.3019 2.7526 0.0079838
rs7294500 12 33425682 G A 0.0469 1491 0.7687 17.48 6.5898 0.0079874
rs1053001 22 19833781 G A 0.3011 1491 0.2422 7.86 2.9632 0.0079898
rs17342647 7 99459256 T C 0.0795 1491 0.8587 13.501 5.09 0.0079918
rs7799519 7 26699295 G A 0.1097 1491 0.7903 11.672 4.4017 0.0080098
rs12304065 12 68032372 C A 0.2317 1491 0.3442 -8.793 3.3161 0.0080103
rs6845687 4 182487135 T C 0.1291 1491 0.7308 10.977 4.1397 0.0080115
rs524346 9 78089813 G A 0.4363 1491 0.7924 7.4091 2.7943 0.0080127
rs2736003 8 15706243 G A 0.2616 1491 0.8934 -8.3141 3.1356 0.0080136
rs6842739 4 60489510 G A 0.2978 1491 0.5772 7.9434 2.9959 0.0080145
rs12887511 14 26602961 T C 0.1995 1491 0.8078 9.1265 3.4423 0.0080182
rs1717072 4 171215850 G A 0.4527 1491 0.6384 7.3085 2.7569 0.008025
rs2076320 1 171244759 C A 0.1405 1488 0.8306 10.591 3.9958 0.0080366
rs7306026 12 69311970 T C 0.2057 1490 0.1773 9.2309 3.4827 0.0080367
rs931029 11 41633538 C A 0.0667 1491 0.2062 -14.956 5.6432 0.0080415
rs1157 3 105295461 G A 0.1891 1491 0.3114 9.4741 3.5748 0.0080442
rs989169 11 23268171 G A 0.2633 1485 0.841 8.3604 3.1547 0.0080455
rs832170 1 201257016 G A 0.1985 1491 0.5147 -9.0901 3.4302 0.0080487
rs17129082 10 113415997 G A 0.0322 1490 0.4005 21.071 7.9514 0.0080493
rs4476657 4 187978589 G A 0.3608 1491 0.4654 7.6971 2.9047 0.0080526
rs9312270 4 182024045 G A 0.4064 1491 0.2832 -7.5563 2.8516 0.0080537
rs7437928 4 149574788 T C 0.4946 1491 0.0622 -7.1435 2.696 0.0080561
rs877111 6 44076061 G A 0.4678 1491 0.7551 -7.3624 2.779 0.0080647
rs7664875 4 122201508 G A 0.0537 1491 0.4366 -16.481 6.221 0.008068
rs1052371 19 7112593 G A 0.1818 1491 1 9.4882 3.5816 0.0080693
rs2568218 2 85375132 T G 0.4101 1491 0.2185 -7.5585 2.8536 0.0080789
rs4873189 8 52157888 G A 0.3021 1491 0.1772 7.8273 2.9555 0.0080882
rs614569 18 77340427 T C 0.2026 1491 0.0918 -8.8984 3.36 0.0080902
rs6039267 20 8766379 C A 0.268 1455 0.1247 8.2228 3.1055 0.0081003
rs11489045 2 240888688 G A 0.0295 1491 1 21.674 8.1857 0.0081025
rs7312751 12 94545349 T C 0.388 1491 1 -7.5053 2.8347 0.0081046
rs1528363 9 94639795 T C 0.2978 1491 0.4207 -7.907 2.9864 0.0081057
rs10772757 12 14404281 G A 0.1462 1491 0.3511 10.482 3.9592 0.0081072
rs17142721 16 7206700 T C 0.2398 1491 1 8.5716 3.2376 0.0081079
rs2721266 8 2753127 G A 0.3442 1489 0.7741 -7.6716 2.8978 0.008111
rs12601505 17 78125308 G A 0.3243 1491 0.6794 -7.8523 2.9662 0.0081157
kgp10752315 20 14110345 T C 0.109 1491 0.2322 11.922 4.5037 0.0081166
rs7231841 18 75296014 G A 0.3213 1491 0.1914 -7.695 2.9069 0.0081178
rs17077265 6 116130086 T C 0.3468 1491 0.0343 7.4731 2.8232 0.0081204
rs13284901 9 14650493 C A 0.4275 1490 0.711 7.3527 2.7779 0.0081243
rs6701838 1 225894423 T G 0.282 1491 0.9491 8.1142 3.0656 0.0081255
rs2465136 1 990417 T C 0.3146 1491 0.0925 -8.0525 3.0424 0.0081277
rs10088331 8 114647140 C A 0.4235 1491 0.2433 7.5134 2.8388 0.0081285
rs10860822 12 102331664 T C 0.4651 1491 0.0092 7.591 2.8682 0.0081307
rs9320549 6 116128667 T C 0.4477 1491 0.6753 -7.3049 2.7605 0.00814
rs6815355 4 102677450 G A 0.2542 1491 0.5851 -8.4547 3.1951 0.0081406
rs10947623 6 36642836 G A 0.1658 1490 0.0395 9.5735 3.6188 0.0081564
rs1391615 11 5541179 T G 0.4142 1491 0.2627 -7.5263 2.845 0.0081589
rs538034 13 75842148 T C 0.4262 1490 0.2438 7.5069 2.8378 0.0081611
rs13118936 4 120234402 G A 0.371 1489 0.8677 -7.5889 2.869 0.0081668
rs6572692 14 51176739 C A 0.4685 1491 0.876 -7.2985 2.7598 0.0081795
rs4751039 10 130769170 C A 0.1791 1491 0.7244 9.4737 3.5825 0.0081834
rs10506202 12 42021348 G A 0.2371 1491 0.2518 8.4554 3.1976 0.0081866
rs1462307 3 110501848 T C 0.1657 1491 0.5124 -9.9128 3.7489 0.0081883
rs7228587 18 3002230 C A 0.1445 1491 0.6002 10.468 3.9597 0.008205
rs1547014 22 29100711 T C 0.3256 1491 0.953 -7.7999 2.9507 0.0082081
rs6911293 6 19721889 G A 0.1942 1491 0.934 -9.2475 3.4989 0.008219
rs12532231 7 135015546 T C 0.27 1491 0.7926 8.2536 3.1237 0.0082356
rs7861579 9 89985250 T G 0.4829 1491 0.3505 -7.2094 2.7286 0.0082365
rs3813864 10 49659843 G A 0.2148 1490 0.0056 8.581 3.2477 0.0082371
rs4712972 6 25772047 G A 0.1378 1491 0.3845 10.712 4.0543 0.0082395
rs2479955 13 111980478 G A 0.1392 1491 0.8286 10.503 3.9758 0.0082455
rs7832929 8 114664356 G A 0.4427 1491 0.0934 -7.5086 2.8423 0.0082485
rs13319838 3 191043993 T G 0.2547 1490 0.9457 -8.3697 3.1686 0.0082547
rs12599832 16 53128056 G A 0.2679 1491 0.5095 8.164 3.0908 0.0082568
rs4365667 3 165637529 C A 0.2891 1489 0.1653 -8.2006 3.1047 0.0082585
rs2569481 19 51575424 G A 0.2321 1491 0.9421 8.6253 3.2657 0.0082617
rs11096796 4 36031082 G A 0.1981 1489 0.1417 9.3465 3.539 0.008267
rs7810678 7 158164771 T C 0.1875 1491 0.444 -9.2464 3.5017 0.0082773
rs4854528 2 69110610 T G 0.2676 1491 0.8431 -8.2566 3.1276 0.0082937
rs3915230 12 105966183 T C 0.4601 1491 0.2108 7.4379 2.8181 0.0083078
rs7110183 11 72551035 T C 0.2099 1491 0.9379 8.9406 3.3876 0.0083097
rs2414433 15 56044189 T C 0.2002 1491 0.1245 -9.2959 3.5225 0.0083152
rs243684 21 29192023 T C 0.2877 1491 0.1003 8.2276 3.1186 0.0083348
rs13033350 2 191691482 T C 0.2736 1491 0.8963 -8.1914 3.105 0.0083357
rs10945138 6 69439577 T G 0.4806 1491 0.7557 7.3215 2.7753 0.0083378
rs6986952 8 123537857 T C 0.2562 1491 0.2769 8.2253 3.1179 0.0083383
rs6077577 20 9627479 T C 0.3223 1491 0.2132 -7.9244 3.0042 0.0083464
rs13242357 7 158489040 G A 0.383 1491 0.8265 -7.4658 2.8304 0.0083473
rs17818670 9 19331571 G A 0.2183 1491 0.0337 -9.0683 3.438 0.0083477
rs13069479 3 164748156 T C 0.3065 1491 0.1806 7.7632 2.9438 0.0083615
rs918174 18 3736629 T C 0.3498 1491 0.7759 -7.6038 2.8836 0.0083663
rs11111594 12 103865525 C A 0.1831 1491 0.2256 9.2656 3.5145 0.0083793
rs11063356 12 4938607 T C 0.0309 1491 1 -21.146 8.021 0.0083814
rs10098985 8 128355019 T G 0.3866 1491 0.6232 -7.5251 2.8545 0.0083838
rs2058950 7 155182326 C A 0.1952 1491 0.0063 -8.8618 3.3617 0.0083865
rs1417208 10 73141020 G A 0.2565 1491 0.4978 -8.2614 3.1341 0.0083902
rs11010488 10 36421016 T C 0.1418 1491 0.3945 -10.315 3.9137 0.0083965
rs12152251 3 190915008 T C 0.0302 1491 0.392 -21.109 8.01 0.0084059
rs10868241 9 87593028 G A 0.2706 1491 0.0763 -8.0026 3.0367 0.0084067
rs2268985 14 69404808 T C 0.4152 1491 0.4555 -7.3122 2.7747 0.0084068
rs10824335 10 77461214 C A 0.2408 1491 0.2286 8.3766 3.1791 0.0084164
rs1355625 3 78357272 G A 0.437 1491 0.6737 -7.2901 2.7668 0.0084179
rs9545925 13 36535192 T G 0.4903 1491 0.5342 -7.3389 2.7854 0.0084185
rs973303 13 94101539 T G 0.3317 1491 0.8154 -7.7009 2.9232 0.008429
rs4773010 13 109574994 G A 0.4188 1491 1 -7.376 2.8002 0.0084349
rs1109846 5 81490277 C A 0.1727 1491 0.7857 -9.5853 3.639 0.0084369
rs970060 16 6776495 G A 0.1871 1491 0.4968 9.2459 3.5102 0.0084393
rs1005934 11 33302060 G A 0.1891 1491 0.3527 -9.1713 3.4821 0.0084422
rs10862421 12 82402841 G A 0.3846 1491 0.2991 -7.3751 2.8003 0.0084467
rs6663292 1 111904494 G A 0.4028 1491 0.4195 7.4942 2.8459 0.0084559
rs16877774 8 109395713 T C 0.28 1491 0.4409 8.0138 3.0437 0.008466
rs4798720 18 8936107 G A 0.4302 1491 0.5612 7.4017 2.8113 0.0084681
rs6510125 19 58637152 T C 0.27 1491 0.4303 -8.2809 3.1454 0.0084703
rs9320250 6 108365658 T C 0.2839 1490 0.0644 -7.8564 2.9842 0.0084713
rs11224825 11 101409431 C A 0.2723 1491 0.9479 8.1569 3.0987 0.0084807
rs10867131 9 91511000 T C 0.1972 1491 0.9348 -9.1515 3.4767 0.0084827
rs4751013 10 130639298 T G 0.494 1491 0.9587 -7.2751 2.764 0.008487
rs224857 5 81771251 G A 0.4973 1491 0.4072 -7.1874 2.7309 0.0084908
rs42463 16 65932333 G A 0.3672 1491 0.7805 7.5702 2.8764 0.0084916
rs17766068 5 57713579 T G 0.2555 1491 0.2206 8.4703 3.2185 0.0084947
rs2976871 8 8313010 C A 0.3357 1491 0.7716 -7.7276 2.9365 0.0084997
rs7104622 11 129484943 G A 0.2086 1491 0.3081 9.0683 3.446 0.0085
rs12801632 11 79177447 G A 0.1479 1491 0.8371 10.277 3.9054 0.0085038
rs4340862 4 107318580 T C 0.0248 1491 0.2287 -23.007 8.7437 0.0085059
rs8023474 15 54774436 T C 0.3876 1490 0.3826 7.3751 2.8031 0.008512
rs11599263 10 85824118 G A 0.4198 1491 0.8733 7.377 2.8041 0.0085189
rs597741 18 55204476 T C 0.3588 1491 0.3386 7.6722 2.9163 0.0085191
rs2832816 21 31719582 T C 0.1479 1491 0.4105 -10.358 3.9373 0.0085219
rs7091054 10 95018444 G A 0.1318 1491 0.9102 -10.763 4.0917 0.0085246
rs9380848 6 39302614 T C 0.2408 1489 0.4789 8.5707 3.2582 0.0085248
rs12977913 19 23297793 G A 0.3615 1491 0.3404 7.6573 2.911 0.0085254
rs17424739 4 11449199 T C 0.2046 1491 0.6334 9.0652 3.4463 0.0085282
rs10146272 14 31656890 G A 0.271 1491 0.2942 -8.2894 3.1515 0.008531
rs9369362 6 42462055 G A 0.23 1491 0.0337 8.8795 3.3767 0.0085471
rs6496896 15 92680120 T C 0.285 1491 0.899 -8.0298 3.0536 0.0085476
rs2833803 21 33795961 T C 0.3142 1491 0.2534 7.7032 2.9295 0.0085499
rs4754880 11 102655487 G A 0.1908 1491 0.9331 9.2234 3.5076 0.0085505
rs1016607 2 42971687 T C 0.3669 1491 0.6556 7.4847 2.8465 0.0085533
rs11212791 11 97681076 T C 0.1868 1491 0.2329 -9.1726 3.4886 0.0085552
rs10789728 11 97734972 T C 0.3384 1476 0.3527 7.6466 2.9085 0.0085621
rs7034839 9 87710734 C A 0.4135 1491 1 7.3685 2.8028 0.0085638
rs6782058 3 112936907 T C 0.4021 1491 0.2818 7.3003 2.7771 0.0085694
rs9547039 13 85586719 T G 0.2629 1491 0.6887 8.2006 3.12 0.0085788
rs1335704 10 112918176 G A 0.4467 1491 0.2284 -7.1868 2.7343 0.0085792
rs4149338 9 107545903 G A 0.2663 1491 0.7909 8.1765 3.1109 0.0085803
rs634737 11 57160838 G A 0.2535 1491 0.3741 8.4421 3.2123 0.0085882
rs846908 1 209858453 G A 0.0258 1491 1 22.869 8.703 0.0085947
rs16922748 11 95704425 T C 0.0392 1491 0.494 -18.567 7.0658 0.0085974
rs6664827 1 44925508 G A 0.2837 1491 0.9492 -8.0596 3.0673 0.0085997
kgp3617677 4 81704280 G A 0.0926 1491 0.0628 12.215 4.6491 0.0086018
rs10956117 8 124114560 T C 0.4678 1491 0.2121 7.3926 2.8136 0.0086021
rs17427131 3 161537899 T C 0.2247 1491 0.5033 -8.6111 3.2777 0.0086096
rs7779677 7 157115908 T C 0.1925 1491 0.453 -9.1044 3.466 0.0086198
rs3979556 18 36287758 T C 0.1298 1491 0.2059 10.991 4.1843 0.0086221
rs3786654 19 14557821 G A 0.3984 1491 0.2145 7.5298 2.8668 0.008625
rs10915081 1 30808141 G A 0.227 1491 0.2376 -8.5234 3.2451 0.0086265
rs11224739 11 101241202 G A 0.0751 1491 0.8512 13.717 5.2224 0.0086275
rs17671452 4 27813390 G A 0.3719 1491 0.5063 -7.5696 2.882 0.0086276
rs224112 10 64441802 G A 0.1717 1491 0.9275 -9.6354 3.6687 0.0086306
rs10078322 5 173163893 T G 0.1995 1491 0.1946 -9.2343 3.5164 0.0086375
rs3126165 14 50328429 T C 0.2327 1491 0.7174 -8.6235 3.2838 0.0086375
rs10863085 12 86236328 G A 0.3752 1491 1 7.4865 2.8508 0.0086377
rs28706615 1 206214242 G A 0.0942 1491 0.5452 12.323 4.6927 0.0086399
rs4467208 2 147497999 G A 0.3913 1491 0.1422 7.2886 2.7756 0.0086412
rs4493711 5 2001784 G A 0.1583 1491 0.3316 10.067 3.834 0.0086432
rs1018392 1 171353864 T C 0.3407 1491 0.3871 7.7404 2.9484 0.0086579
rs2579880 8 35328477 T C 0.1968 1491 0.8698 -9.09 3.4628 0.008663
rs1390211 12 103140969 T G 0.499 1491 0.3785 7.1623 2.729 0.0086776
rs1553550 5 8499805 G A 0.4554 1491 0.3477 -7.3671 2.8071 0.0086788
rs7746985 6 6201515 C A 0.1928 1491 0.7395 9.2313 3.5176 0.008682
rs593818 19 15807884 G A 0.493 1490 0.1617 -7.391 2.8164 0.0086829
rs4941870 13 38070549 G A 0.3692 1491 0.2907 -7.4027 2.8211 0.0086899
rs3780169 9 36979395 T C 0.3065 1491 0.855 -7.8824 3.004 0.0086911
rs2028636 18 3375917 T C 0.4363 1491 0.0734 7.1384 2.7205 0.008692
rs358783 3 55335095 C A 0.1003 1491 0.8862 12.103 4.613 0.0086968
rs4711180 6 11121710 G A 0.1492 1491 1 10.169 3.8763 0.0087028
rs6475870 9 25878901 T C 0.0453 1491 0.2243 17.162 6.542 0.0087076
rs720487 7 91043217 T C 0.3397 1491 0.4889 7.579 2.8892 0.0087091
rs6116236 20 100699 T C 0.1982 1491 0.9351 -9.0756 3.4597 0.0087105
rs2282572 18 74737942 T C 0.0643 1486 0.8288 14.903 5.6811 0.0087111
rs11224390 11 100564547 T C 0.0912 1491 0.7562 -12.649 4.8221 0.0087112
rs1512767 13 83773720 G A 0.39 1491 0.7034 7.4635 2.8454 0.0087162
rs496298 10 131355130 G A 0.3068 1491 0.128 7.6993 2.9354 0.0087181
rs1541166 6 105054947 T C 0.3507 1490 0.4953 -7.663 2.9218 0.0087225
rs786019 18 14971178 T C 0.2129 1491 0.8169 8.8192 3.3626 0.0087226
rs1890472 6 145333573 T C 0.3645 1491 0.7798 7.5564 2.8812 0.0087247
rs9306997 4 86297661 G A 0.2076 1491 0.2373 8.7876 3.3511 0.0087332
rs289332 19 23153750 G A 0.3202 1491 0.3723 7.8546 2.9954 0.0087364
rs11014959 10 26392824 G A 0.4547 1491 0.2297 -7.157 2.7294 0.0087373
rs10518250 19 15851229 T C 0.3028 1491 0.5004 -7.9505 3.032 0.0087376
rs13105686 4 131468686 T C 0.1704 1491 0.9269 9.6574 3.683 0.008738
rs13252804 8 8283706 G A 0.1274 1491 0.6421 10.796 4.1176 0.0087415
rs2723603 11 133669387 G A 0.1027 1490 0.0665 -12.233 4.6661 0.0087508
rs13267903 8 38656652 G A 0.165 1491 0.2223 -9.6002 3.6624 0.0087594
rs340383 7 35404590 T C 0.4182 1491 0.151 -7.4786 2.8531 0.0087622
rs9823077 3 150878729 G A 0.1516 1491 0.8409 -10.07 3.842 0.0087623
rs9560825 13 92211094 C A 0.0476 1491 0.7711 17.167 6.5494 0.0087623
rs803983 16 25607731 T C 0.2146 1491 0.8778 8.8427 3.3736 0.0087638
rs2093525 6 169556108 G A 0.1978 1491 0.6249 -9.1475 3.49 0.0087661
rs10886047 10 118936694 T C 0.2277 1491 0.8251 -8.6003 3.2813 0.0087662
rs10953045 7 90999109 G A 0.2435 1491 0.8883 -8.4515 3.2246 0.0087685
rs11689201 2 100820431 G A 0.3437 1491 0.6466 7.6649 2.9246 0.0087713
rs10958740 8 43086928 G A 0.0336 1489 0.6812 20.043 7.6477 0.0087739
rs7316568 12 24706311 T C 0.4681 1491 0.2982 7.1504 2.7291 0.0087919
rs4715476 6 54622285 G A 0.1891 1491 0.272 -9.1026 3.4747 0.008801
rs11588772 1 225944165 T C 0.2331 1491 0.1279 -8.7349 3.3346 0.008806
rs6971826 7 33569954 T G 0.4222 1491 0.633 7.3691 2.8134 0.0088117
rs798827 8 42858299 C A 0.0329 1491 0.672 20.197 7.7114 0.0088175
rs6921502 6 15275305 G A 0.4326 1491 0.8742 -7.3175 2.794 0.0088198
rs3888630 1 230710689 G A 0.4416 1491 0.2703 -7.3894 2.8217 0.0088249
rs1294187 1 233526832 T C 0.4051 1491 0.1069 -7.2115 2.7539 0.0088274
rs7227273 18 36160017 C A 0.1164 1491 0.7051 11.352 4.336 0.0088421
rs1891792 10 132882247 G A 0.496 1491 0.2769 -7.3349 2.8017 0.0088452
rs7947735 11 109491073 T C 0.0932 1491 0.4442 -12.577 4.8046 0.0088493
rs11036476 11 5275343 T C 0.491 1491 0.1953 -7.1091 2.7157 0.0088496
rs2114018 8 64861657 T C 0.0714 1491 0.0474 13.664 5.2196 0.0088513
rs1532210 12 20026296 T C 0.1798 1491 0.0646 9.187 3.5097 0.0088552
rs1495088 8 15281140 T C 0.2589 1491 0.7359 8.2912 3.1678 0.0088611
rs4673851 2 215384251 G A 0.4732 1491 0.3774 -7.324 2.7983 0.0088619
rs686591 3 76051624 G A 0.1616 1491 0.7746 -9.8624 3.7682 0.0088644
rs7629875 3 174385622 G A 0.048 1491 1 -16.962 6.481 0.0088668
rs2676187 10 1637209 T C 0.4681 1491 1 -7.2379 2.7656 0.0088677
rs7670859 4 127993106 T C 0.2079 1491 0.3067 -8.7859 3.3572 0.0088687
rs12645173 4 90036099 G A 0.4222 1490 0.75 -7.3545 2.8103 0.0088704
rs2418058 12 22427823 G A 0.174 1491 0.2808 -9.4007 3.5923 0.0088732
rs6673531 1 97115049 G A 0.4474 1491 0.7534 7.2964 2.7891 0.0088958
rs2317990 8 58024168 T G 0.162 1491 0.3901 -9.9274 3.7951 0.0089012
rs7660570 4 27824071 T C 0.3428 1422 0.4106 7.7135 2.9488 0.0089017
rs7225361 17 77383561 T G 0.4447 1491 0.1727 7.1396 2.7295 0.0089033
rs7156340 14 58380902 G A 0.2951 1491 0.6185 -7.8644 3.0066 0.008904
rs2727046 18 75477351 G A 0.4681 1491 0.5326 7.1762 2.7435 0.0089052
kgp5651257 1 36653717 G A 0.4386 1491 1 -7.2736 2.7814 0.0089205
rs657918 21 44830955 T C 0.2984 1463 0.3488 -7.8095 2.9864 0.008922
rs3766554 1 203132990 G A 0.0526 1491 1 16.177 6.1866 0.0089255
rs1756650 14 87741025 T C 0.0791 1491 0.1536 -13.645 5.2187 0.0089302
rs1792023 13 29368502 G A 0.3715 1490 0.2025 7.3539 2.8125 0.0089304
rs13280571 8 3213288 T C 0.3575 1491 0.1951 -7.4065 2.8333 0.0089472
rs2060369 15 39196605 G A 0.4011 1491 0.8716 7.3814 2.8238 0.0089496
rs8075210 17 42854610 T C 0.3035 1491 0.6243 -7.9021 3.0233 0.0089557
rs4774802 15 56000470 T C 0.4242 1491 0.8736 -7.2825 2.7867 0.0089666
rs7118523 11 39289766 T C 0.3159 1491 0.036 7.9824 3.055 0.0089777
rs3811078 6 101247503 T C 0.4812 1491 0.3779 7.1354 2.731 0.0089814
rs4911178 20 33952620 G A 0.3866 1491 0.3534 7.4997 2.871 0.0089962
rs9966951 18 57775295 G A 0.3045 1491 0.1121 -8.0045 3.0646 0.009004
rs6747239 2 170733740 T C 0.1147 1491 0.702 -11.264 4.3125 0.0090052
rs10741194 10 131323689 T C 0.214 1491 0.8172 -8.7611 3.3545 0.0090071
rs2184898 10 119418104 G A 0.391 1491 0.4796 7.4617 2.857 0.0090089
rs2271384 4 26300494 G A 0.4178 1491 0.2015 -7.4373 2.8477 0.009009
rs12912805 15 62567815 G A 0.1373 1489 0.9129 -10.516 4.0271 0.0090189
rs7777082 7 94789681 G A 0.4752 1491 0.9586 7.2245 2.7668 0.0090231
rs6945850 7 139163618 T C 0.4014 1491 0.1061 7.5148 2.878 0.0090257
rs7189538 16 73616999 T C 0.4152 1491 0.1824 -7.4497 2.8531 0.009026
rs9523881 13 93643214 G A 0.1982 1491 0.9351 -9.0334 3.4597 0.0090269
rs17720952 5 136518169 G A 0.4809 1491 0.4066 7.1344 2.7329 0.0090397
rs1582897 5 68110727 G A 0.2894 1491 0.1016 7.7816 2.9809 0.0090421
rs4858553 3 23921114 G A 0.2113 1491 0.2442 8.6979 3.3321 0.0090449
rs9613768 22 29402832 T G 0.4038 1491 0.2159 7.4706 2.862 0.009046
rs1878478 8 141634540 G A 0.1821 1491 0.9307 -9.324 3.5725 0.009055
rs7728721 5 157346367 G A 0.1985 1491 0.3284 -8.9157 3.4161 0.0090562
rs304842 5 152783598 T C 0.3642 1491 0.5388 7.5502 2.8929 0.0090572
rs6531759 4 40162971 G A 0.341 1491 0.9541 -7.593 2.9094 0.0090598
rs8109631 19 54080144 G A 0.2805 1485 0.5202 7.9808 3.0583 0.0090659
rs11736645 4 187427709 G A 0.202 1490 0.7478 -8.9337 3.424 0.0090782
rs1329152 10 135303032 T C 0.0282 1491 0.6282 22.086 8.4668 0.0090939
rs6561979 13 59162783 T C 0.1509 1491 0.0196 9.756 3.7403 0.0090982
rs1879121 2 101236680 G A 0.4839 1491 0.7166 7.1672 2.7481 0.0091055
rs17162294 7 10003616 T C 0.0439 1491 0.3609 -17.836 6.8391 0.009108
rs1881124 7 1096766 C A 0.1284 1491 0.7286 10.714 4.1087 0.009114
rs3772958 3 115557462 T C 0.2632 1491 1 -8.1782 3.1363 0.0091179
rs10951405 7 34043348 T C 0.2029 1491 0.3369 -9.0715 3.4789 0.009119
rs9549041 13 40603308 T C 0.3394 1491 0.4187 7.5199 2.8842 0.0091262
rs10246207 7 21185178 C A 0.3555 1491 0.3367 7.4262 2.8483 0.0091284
rs1112777 14 53407575 T C 0.2455 1491 1 8.3595 3.2067 0.0091363
rs9341911 6 82852544 G A 0.3354 1491 0.6847 -7.6643 2.9402 0.0091425
rs16899857 5 81998898 C A 0.1351 1491 0.6585 -10.472 4.0175 0.0091449
rs7461712 8 75405213 T C 0.3746 1491 0.5808 -7.4886 2.8735 0.0091585
rs4751107 10 131427661 T G 0.2565 1491 0.278 -8.1255 3.118 0.0091612
rs6578047 8 136009494 G A 0.2096 1491 0.5844 -8.7761 3.3678 0.0091633
rs6539927 12 86244486 T C 0.3893 1491 0.9566 7.3878 2.8351 0.0091658
rs1474140 8 12900843 G A 0.332 1491 0.8154 -7.6655 2.9417 0.0091661
rs11118717 1 221624817 G A 0.3001 1491 0.6661 7.8022 2.9944 0.0091707
rs2113563 2 176999012 G A 0.3555 1491 0.1012 7.3582 2.8242 0.0091772
rs4809563 20 62077530 C A 0.496 1491 0.4072 7.1147 2.731 0.0091822
rs6917198 6 125522271 C A 0.3149 1491 0.6311 -7.6928 2.953 0.0091853
rs527264 13 113736543 T C 0.4329 1491 0.4603 -7.3325 2.8149 0.0091895
rs1983093 16 79024344 G A 0.1351 1491 0.9117 -10.555 4.0521 0.0091917
rs9975800 21 33675195 G A 0.1351 1491 0.3176 10.377 3.9837 0.0091921
rs9354336 6 66609594 T C 0.114 1491 0.2473 11.143 4.2782 0.0091984
rs1482326 6 69844768 G A 0.2792 1490 0.9487 8.0344 3.0849 0.0092019
rs11133906 5 17489383 G A 0.2057 1490 0.2674 -8.7738 3.3688 0.0092027
rs4420973 4 10751743 C A 0.2602 1491 0.6866 -8.151 3.1297 0.009204
rs8006357 14 23853629 T C 0.327 1491 0.126 7.8251 3.0047 0.0092054
rs10882201 10 95018018 G A 0.2364 1491 0.1727 8.3135 3.1922 0.0092056
rs7867822 9 20676454 G A 0.2884 1491 1 7.9359 3.0472 0.0092065
rs7658306 4 131857035 G A 0.449 1491 0.7938 7.2042 2.7664 0.0092104
rs4973620 2 229037885 T C 0.3816 1491 0.5461 7.3386 2.8183 0.0092165
rs9683691 4 11201074 T C 0.1315 1491 0.8203 -10.693 4.1067 0.0092212
rs11830779 12 93392317 T C 0.3628 1491 1 7.4785 2.8722 0.0092217
rs2825499 21 20662610 T C 0.3518 1491 0.9096 7.5436 2.8972 0.009222
rs7535789 1 24607419 T C 0.1298 1491 1 10.698 4.1091 0.0092282
rs4402351 12 108323926 G A 0.1536 1491 0.4851 10.077 3.8705 0.0092284
rs4135280 3 12448994 T C 0.0292 1491 1 -21.423 8.2286 0.0092293
rs1061648 3 193412672 G A 0.4356 1491 0.958 7.2563 2.7876 0.0092391
rs7854515 9 78052850 T C 0.0194 1491 0.4318 25.822 9.9201 0.0092403
rs1874806 1 77187595 C A 0.0456 1491 0.7659 -17.371 6.6735 0.0092432
rs7899888 10 132319854 G A 0.3545 1491 0.821 7.5373 2.8957 0.0092444
rs7705332 5 128595494 G A 0.2666 1491 0.8426 8.1532 3.1325 0.0092471
rs10109073 8 139123897 T C 0.4561 1491 0.0123 -7.4606 2.8667 0.0092536
rs7084892 10 23121820 G A 0.2864 1491 0.113 -7.7857 2.9918 0.0092583
rs9370243 6 53789830 T G 0.0803 1489 1 13.268 5.0986 0.0092584
rs2927488 19 45231478 G A 0.283 1491 0.5235 -8.0473 3.0923 0.0092586
rs7106385 11 8394169 G A 0.4802 1491 0.1326 -7.3379 2.8198 0.0092605
rs6998241 8 61052304 G A 0.4396 1491 0.2936 7.3398 2.8206 0.0092616
rs6720533 2 170866411 T C 0.114 1491 0.5205 11.205 4.306 0.0092634
rs10257984 7 37833185 T C 0.3665 1491 0.2415 -7.3422 2.8216 0.009264
rs10520846 5 16901752 G A 0.115 1491 0.3072 11.103 4.267 0.0092673
rs1048497 12 124499542 G A 0.173 1491 0.0234 -9.7897 3.7624 0.0092686
rs7656029 4 189950840 G A 0.1482 1491 0.4743 -10.022 3.852 0.0092727
rs131127 22 48530770 T C 0.4487 1491 0.1575 -7.0895 2.7249 0.0092758
rs4809501 20 61823158 T C 0.3403 1490 0.8627 7.5675 2.9089 0.009282
rs11981220 7 86542996 T C 0.113 1491 0.5182 -11.46 4.4051 0.0092843
rs17130309 1 68278542 T C 0.3568 1491 0.3098 -7.3965 2.8437 0.0092937
rs7176868 15 55048113 G A 0.2539 1491 0.9455 -8.2657 3.1779 0.0092961
rs7159455 14 93345865 G A 0.453 1491 0.4331 7.2917 2.8038 0.0093037
rs7580494 2 62781499 T C 0.4588 1491 0.0951 -7.0519 2.7116 0.0093039
rs5746139 6 160102783 I D 0.0158 1491 1 29.023 11.148 0.0093073
rs11790280 9 14651283 T C 0.4058 1491 0.8299 7.3362 2.821 0.0093077
rs10046 15 51502986 G A 0.4862 1491 0.3508 7.2753 2.7979 0.0093155
rs3176774 12 9917106 C A 0.328 1491 0.769 7.6154 2.9287 0.0093156
rs6775443 3 138877924 G A 0.4031 1491 0.0852 -7.488 2.8802 0.009328
rs4617815 15 81610902 T C 0.1895 1491 0.2374 -9.3122 3.5819 0.0093284
rs721306 1 34051436 T C 0.4859 1491 0.6408 -7.2289 2.7809 0.0093355
rs2878756 19 20864721 G A 0.1625 1489 0.5047 9.6523 3.7132 0.0093375
rs10519397 4 137682275 C A 0.0962 1491 0.6569 -12.111 4.6593 0.0093389
rs16846615 3 103408208 C A 0.0238 1491 0.0084 -22.532 8.6687 0.0093416
rs10435067 7 19763478 T C 0.1861 1491 0.1048 9.4222 3.6251 0.0093456
rs2013536 8 87669792 T C 0.3518 1491 0.1397 -7.6668 2.95 0.0093514
rs10937129 3 183151660 G A 0.2341 1491 0.4278 -8.3901 3.2283 0.0093523
rs11599142 10 10815196 G A 0.1117 1491 0.4327 -11.531 4.4371 0.0093584
rs1398817 6 130723467 G A 0.1821 1491 0.0553 9.5443 3.6728 0.0093599
rs916097 16 12641857 G A 0.1587 1490 0.7711 9.7787 3.764 0.009379
rs2631235 11 11098039 T C 0.3654 1490 0.6152 7.5014 2.8875 0.0093798
rs7110167 11 94320237 T C 0.4148 1491 0.0017 -6.9996 2.6944 0.009381
rs8025564 15 23975482 T C 0.0788 1491 0.8578 13.388 5.1535 0.0093811
rs12433723 14 28206852 G A 0.165 1491 0.4518 9.7713 3.7614 0.0093819
rs17264887 2 183213152 G A 0.4242 1491 0.8736 -7.2388 2.7867 0.0093869
rs1327460 1 71325044 T C 0.4705 1491 0.0965 7.0348 2.7081 0.009387
rs1135990 8 38709553 T C 0.1633 1491 0.1839 -9.5322 3.6698 0.0093919
rs6062422 20 61861103 T G 0.3515 1478 0.2789 7.4498 2.8686 0.0094031
rs9524202 13 94417025 G A 0.2303 1487 0.1075 8.3552 3.2173 0.0094058
rs10485983 7 21868744 T C 0.1704 1491 0.0348 9.2796 3.5738 0.009416
rs7725679 5 32500158 C A 0.0513 1491 0.2778 -16.019 6.1693 0.0094187
rs7812287 7 137753675 T G 0.1281 1491 0.8169 10.772 4.1488 0.0094226
rs11562081 7 49361783 G A 0.2358 1491 0.3142 8.3333 3.2098 0.0094266
rs8032767 15 66244634 G A 0.1432 1491 0.916 -10.22 3.9364 0.0094278
rs9816690 3 82046207 G A 0.0647 1491 0.5171 -14.751 5.6819 0.0094279
rs10421853 19 31960060 C A 0.3763 1491 0.5815 7.3459 2.8297 0.009431
rs7403002 15 94484897 T C 0.3226 1491 0.5938 -7.6096 2.9313 0.0094324
rs10735356 12 98486735 G A 0.169 1491 0.4071 -9.4628 3.6453 0.0094347
rs4398038 14 96060769 T C 0.2435 1491 0.3607 -8.2504 3.1784 0.0094381
rs4632692 4 40535566 G A 0.4202 1491 0.2881 -7.3642 2.837 0.0094386
rs159784 20 4348037 G A 0.4983 1491 0.3514 7.2571 2.7958 0.0094392
rs30500 5 133439876 T C 0.1905 1491 0.5565 -9.2068 3.5472 0.0094446
rs1505521 8 118076115 G A 0.0426 1491 0.7479 17.7 6.8197 0.0094461
rs8025327 15 67112807 G A 0.2364 1491 0.2818 8.3148 3.2037 0.0094484
rs7354864 1 175542257 G A 0.107 1490 0.4975 -11.716 4.5143 0.009449
rs10086650 8 29883905 T C 0.2076 1491 0.1343 8.663 3.3379 0.0094496
rs2621330 6 32781524 T C 0.1107 1491 0.034 -11.755 4.5296 0.0094557
rs10161275 12 2771018 T C 0.3256 1491 0.0339 -7.8649 3.0307 0.0094576
rs1635671 8 5608718 G A 0.2227 1491 0.2949 -8.4943 3.2735 0.0094625
rs13134088 4 155299483 G A 0.4876 1491 0.0336 6.9755 2.6886 0.0094753
rs11875988 18 47205432 G A 0.4631 1491 0.9585 7.1899 2.7713 0.0094754
rs2490846 10 37100768 T C 0.4782 1491 0.1196 -7.0289 2.7093 0.0094761
rs2700736 8 5864122 T G 0.2532 1491 0.9454 -8.2295 3.1722 0.0094804
rs1349254 12 39455489 T C 0.385 1491 0.1895 7.237 2.7898 0.0094854
rs13122589 4 134127276 C A 0.1908 1491 0.2079 -8.9636 3.4557 0.0094895
rs2374525 2 43386134 C A 0.4011 1491 0.3059 7.4081 2.8561 0.0094918
rs676397 12 10108433 G A 0.1113 1491 0.8957 -11.362 4.3809 0.0095005
rs4843223 16 87214029 T C 0.3705 1487 0.2429 7.3179 2.8221 0.0095129
rs2703212 8 5866081 G A 0.2475 1491 0.7812 -8.3284 3.2122 0.0095222
rs2042484 2 208363062 T C 0.44 1491 0.1037 7.0639 2.7245 0.0095231
rs1423497 5 11341218 G A 0.3444 1491 0.4561 7.6089 2.9351 0.0095318
rs568583 13 64488513 C A 0.0238 1491 1 -23.764 9.1671 0.0095344
rs16999830 20 53219079 G A 0.2274 1491 0.507 8.6215 3.326 0.0095363
rs17127702 1 103754317 T G 0.0547 1490 1 -15.784 6.0896 0.0095409
rs701862 10 95159025 T G 0.3813 1491 0.4758 -7.438 2.8698 0.0095485
rs6971802 7 89584264 G A 0.0453 1491 0.5411 17.084 6.5918 0.0095506
rs7163517 15 39206509 T C 0.3347 1491 0.6007 -7.6391 2.9477 0.0095541
rs11778661 8 133091905 T C 0.3427 1491 0.2509 -7.429 2.8667 0.0095563
rs12954 1 171254794 T C 0.1408 1491 0.8305 10.327 3.9858 0.0095701
rs11151260 18 63959330 T G 0.1787 1491 0.6596 -9.2841 3.5837 0.009579
rs7016497 8 141677324 T C 0.1606 1491 0.0272 10.029 3.8715 0.0095869
rs2036772 12 102517753 T C 0.2049 1491 0.6333 8.9253 3.4457 0.0095895
rs2278602 15 67004334 G A 0.1915 1491 0.8671 9.1207 3.5211 0.0095896
rs373542 20 5020237 G A 0.2156 1491 0.3995 8.5983 3.3195 0.0095901
rs10007887 4 10749071 T C 0.2319 1490 0.5612 -8.4078 3.2459 0.0095904
rs17787217 3 23907775 T C 0.4782 1491 0.8356 -7.1381 2.7559 0.0095953
rs7437307 4 19484765 T G 0.4792 1491 1 -7.1604 2.7647 0.0096001
rs8095429 18 1567186 T C 0.1449 1491 0.0466 -9.9005 3.8228 0.0096022
rs10844579 12 33553199 G A 0.3427 1491 0.6874 -7.5784 2.9266 0.0096108
rs12212435 6 101196080 T C 0.4671 1491 0.3766 7.0825 2.7352 0.0096147
rs10500973 11 24038287 T C 0.3387 1491 0.4523 7.6332 2.9481 0.0096189
rs3738087 1 18554356 T C 0.2913 1490 0.1027 -8.0494 3.1088 0.0096192
rs1359393 13 48383104 G A 0.4624 1491 0.7946 -7.1964 2.7794 0.00962
rs11679226 2 235386650 G A 0.4195 1491 0.7497 7.277 2.8106 0.0096213
rs2814732 9 88031251 G A 0.1311 1491 0.5702 -10.515 4.0616 0.0096269
rs754758 4 924280 C A 0.3451 1491 0.2517 7.6381 2.9503 0.009627
rs11627052 14 103863476 G A 0.2431 1491 0.2313 8.4732 3.2729 0.0096293
rs3745642 19 30414587 T G 0.0949 1491 0.5478 12.311 4.7554 0.009632
rs6493462 15 31404854 T C 0.4594 1491 0.6021 7.1201 2.7504 0.0096327
rs6931833 6 113971591 G A 0.2522 1491 0.3724 8.3295 3.218 0.0096427
rs6458988 6 54108523 T C 0.1898 1491 0.7361 -9.1659 3.5412 0.0096439
rs7861988 9 5820878 T C 0.3766 1491 0.956 7.368 2.8468 0.009649
rs1186145 9 83670423 G A 0.2787 1491 0.3343 -8.0736 3.1197 0.0096557
rs17505781 4 166967504 T C 0.2993 1490 0.3545 7.7133 2.9807 0.0096618
rs9422347 10 48583478 T C 0.1714 1491 1 -9.4971 3.6701 0.0096623
rs923559 9 87616532 G A 0.2572 1491 0.1986 -8.0413 3.1075 0.0096626
rs17067275 13 46413123 T C 0.0431 1484 0.52 -17.882 6.9108 0.0096652
rs10948814 6 54227991 T C 0.1717 1491 0.9275 9.4909 3.6687 0.0096824
rs322334 7 137004109 T C 0.4078 1491 0.7478 -7.2356 2.7972 0.0096884
rs4918219 10 108014982 G A 0.1093 1491 0.2856 11.281 4.3615 0.0096954
rs17679036 2 7349867 G A 0.1798 1491 0.8608 9.2812 3.5883 0.0096959
rs685458 1 64295971 G A 0.2354 1491 0.5648 8.4891 3.2822 0.0096986
rs939025 8 134536777 T C 0.3137 1455 0.5837 -7.728 2.988 0.009699
rs10888923 1 55930462 G A 0.0972 1491 0.8827 12.1 4.6786 0.0097033
rs17817131 7 82645155 G A 0.1811 1491 0.5415 9.353 3.6167 0.0097078
rs6841296 4 190256300 G A 0.1335 1491 0.4332 -10.394 4.0192 0.0097108
rs16875033 5 5198567 G A 0.1566 1491 0.9219 9.811 3.7942 0.0097155
rs16853407 1 14341876 T C 0.2015 1491 0.0444 9.1405 3.535 0.0097172
rs9999398 4 47533601 G A 0.2998 1491 0.0735 -7.984 3.0879 0.0097207
rs17011123 3 73480230 G A 0.0771 1491 0.3651 13.562 5.2455 0.0097256
rs7184152 16 79183218 G A 0.2666 1491 0.0342 7.8573 3.0394 0.0097349
rs2067416 2 191226742 G A 0.3055 1491 0.2229 7.8745 3.0462 0.0097367
rs7556908 2 26781765 G A 0.4409 1489 0.7928 7.1717 2.7744 0.0097383
rs2251105 5 178557142 G A 0.4514 1491 0.1913 7.2977 2.8233 0.0097423
rs653450 12 129547496 G A 0.1854 1491 1 9.1857 3.554 0.0097479
rs1401070 3 116427291 T C 0.3099 1491 0.2033 -7.5874 2.9356 0.0097488
rs6964035 7 12032343 T C 0.2904 1491 0.49 7.9336 3.0698 0.0097538
rs767165 11 11750180 T C 0.3736 1491 0.912 -7.3645 2.8498 0.0097613
rs1175196 13 44911116 C A 0.2861 1491 0.3415 -7.9994 3.0956 0.0097622
rs6707477 2 705636 C A 0.4386 1491 0.599 -7.139 2.7626 0.0097624
rs582385 13 47445994 G A 0.1368 1491 0.5843 10.467 4.0505 0.0097648
rs11740283 5 178136440 T C 0.2411 1491 0.1039 8.5235 3.2985 0.0097649
rs972905 14 92199558 T C 0.4574 1491 0.8348 7.1405 2.7633 0.0097649
rs11265204 1 159439913 G A 0.4618 1491 0.1181 -7.0136 2.7143 0.0097684
rs1408246 13 74370566 G A 0.3313 1491 0.1984 -7.4513 2.8838 0.0097696
rs7636251 3 87452064 T G 0.08 1488 0.7252 -13.258 5.1312 0.0097698
rs10860784 12 102173033 G A 0.1395 1491 0.4501 -10.412 4.0297 0.0097753
rs16909239 8 139532280 T G 0.0154 1491 1 29.134 11.265 0.009782
rs586421 11 94865334 T C 0.4836 1491 0.2132 -7.0205 2.7177 0.009786
rs13174538 5 24567660 G A 0.491 1491 0.2544 -7.2444 2.8044 0.009789
rs4456895 3 106364831 T C 0.0194 1491 0.1043 -25.192 9.7526 0.0097911
rs2047633 4 169815472 T G 0.1268 1491 0.4821 -10.62 4.1114 0.0097915
rs10751855 10 2224013 T C 0.2918 1489 0.3473 7.936 3.0724 0.0097943
rs9560988 13 92879723 T C 0.1771 1491 0.5351 -9.2715 3.5895 0.0097969
rs7547370 1 191590362 T C 0.4219 1491 0.3394 -7.3133 2.8319 0.0098084
rs2059222 5 75943156 G A 0.2921 1491 0.4908 -7.7672 3.0076 0.0098088
rs1381294 4 91973424 T C 0.1616 1491 0.293 -9.8302 3.8065 0.0098089
rs1536690 9 97055310 T C 0.2109 1491 0.8765 -8.7617 3.3928 0.0098107
rs12361664 11 23276124 G A 0.2931 1491 0.4917 -7.9092 3.063 0.0098179
kgp166023 2 101009322 G A 0.0392 1491 0.725 -18.574 7.1933 0.0098195
rs2034136 2 122401005 G A 0.0698 1491 0.4269 13.868 5.371 0.0098204
rs9947561 18 3875929 C A 0.2465 1491 0.2364 -8.1476 3.1555 0.0098228
rs7777919 7 53503144 T C 0.3099 1491 0.3031 -7.6024 2.9446 0.0098272
rs871061 4 102679337 C A 0.4105 1491 1 -7.2457 2.807 0.009843
rs1005743 11 23590788 T C 0.4913 1491 0.7169 -7.1648 2.7757 0.0098439
rs7643025 3 31839242 T C 0.271 1491 0.3256 7.9161 3.0669 0.009848
rs4696572 4 155354916 T C 0.2669 1491 0.8426 8.0299 3.1112 0.0098533
rs1367685 18 38391824 C A 0.4376 1491 0.0736 7.3598 2.8516 0.0098543
rs2320375 3 2206702 G A 0.331 1491 0.0613 -7.7642 3.009 0.0098691
rs10480450 7 108283606 G A 0.0758 1491 0.8526 -13.431 5.205 0.0098693
rs11911509 21 35841740 C A 0.4349 1491 0.4933 -7.2549 2.8118 0.0098739
rs17312529 13 74370260 T C 0.2062 1491 0.4292 8.9017 3.4503 0.0098807
rs4622454 15 58646332 T C 0.3129 1491 0.4336 -7.7657 3.0101 0.0098823
rs4681261 3 145509929 C A 0.464 1486 0.8757 -7.169 2.7788 0.0098828
rs7227096 18 77826306 G A 0.4923 1491 1 -7.1268 2.7624 0.0098834
rs308690 3 161482645 T G 0.493 1491 0.756 7.1554 2.7735 0.0098835
rs1383170 5 146433932 C A 0.0543 1491 0.0753 -15.355 5.9521 0.0098841
rs8018508 14 31641789 G A 0.4866 1491 0.108 -7.2834 2.8232 0.0098853
rs12588179 14 76846138 C A 0.23 1491 0.3803 8.3658 3.2428 0.0098856
rs12667746 7 19730538 T C 0.168 1491 0.459 9.4368 3.658 0.0098872
rs6670432 1 171324017 G A 0.4571 1491 0.2509 -7.2622 2.8152 0.0098893
rs13189771 5 124643194 T C 0.4232 1491 0.8736 7.2274 2.8019 0.0098954
rs7334245 13 36647153 T C 0.4336 1491 0.1874 7.0638 2.7385 0.0098969
rs990155 3 6132069 C A 0.2087 1490 0.6379 -8.7088 3.3764 0.0098997
rs8129749 21 26550364 T C 0.0231 1491 1 23.968 9.2925 0.0099006
rs4487219 3 130547086 C A 0.2225 1490 0.6009 8.624 3.3438 0.0099053
rs8065486 17 78138196 G A 0.2639 1491 0.4237 7.9929 3.0992 0.0099091
rs13217719 6 124304371 T C 0.3934 1491 0.5149 7.2242 2.8012 0.0099096
rs7126630 11 109517338 G A 0.0932 1491 0.4442 12.391 4.8046 0.0099107
rs2434343 5 68364871 T G 0.4068 1491 0.0859 7.0884 2.7486 0.0099111
rs1529860 3 5856373 G A 0.2502 1491 0.8903 -8.2388 3.1948 0.0099127
rs9807995 2 122161850 T C 0.0701 1491 0.4314 13.826 5.3612 0.0099128
rs4868324 5 173203875 T C 0.0617 1491 0.3656 15.025 5.8281 0.009935
rs11158181 14 58356736 T C 0.2814 1491 0.2494 -7.7989 3.0253 0.0099394
rs11675655 2 214810651 T C 0.3716 1491 0.2674 7.2586 2.8159 0.0099468
rs2452915 17 70922975 T C 0.3637 1489 0.6144 -7.4584 2.8935 0.0099472
rs948466 11 117966100 G A 0.0855 1491 0.0656 -13.057 5.0663 0.0099579
rs628195 12 130519810 G A 0.4886 1491 0.7956 -7.1455 2.7726 0.0099601
rs11658989 17 32788444 T C 0.1911 1491 0.1117 8.8664 3.4404 0.0099619
rs6044777 20 17368542 T C 0.1928 1491 0.9337 9.0058 3.4948 0.0099688
rs10202112 2 199627907 T C 0.2934 1491 0.5741 -7.7538 3.0093 0.0099768
rs10744533 12 1236286 T C 0.2901 1491 0.7533 -7.805 3.0294 0.0099842
rs10773931 12 1236411 T C 0.2901 1491 0.7533 7.805 3.0294 0.0099842
rs7804190 7 1993899 C A 0.3454 1491 0.0587 7.6733 2.9787 0.0099928
rs368080 5 178796142 G A 0.0637 1491 0.3818 -14.403 5.5909 0.0099933
rs7949813 11 24060691 G A 0.3109 1491 0.334 7.5892 2.9462 0.0099972
rs2833657 21 33478113 G A 0.1667 1491 0.1915 9.7166 3.7722 0.01
rs796280 2 209028191 T C 0.1928 1491 0.244 -9.1608 3.5565 0.010001
rs1453147 2 130271510 T G 0.4779 1491 0.7954 -7.094 2.7543 0.010006
rs424913 19 23122426 G A 0.2066 1491 0.0976 8.9797 3.4864 0.010006
rs10271450 7 53540887 G A 0.3112 1491 0.3649 -7.5896 2.9467 0.010007
rs10823645 10 72715367 T G 0.3696 1491 0.7814 7.3408 2.8502 0.010007
rs2928183 1 93477292 G A 0.4353 1491 0.6734 7.214 2.8015 0.010023
rs626223 19 15802686 T C 0.4929 1488 0.2132 -7.24 2.8116 0.010023
rs11077738 17 72290848 T C 0.4604 1491 0.9171 -7.1227 2.7661 0.010025
rs244866 16 84314198 G A 0.3776 1491 0.2055 -7.2156 2.8022 0.010026
rs870871 10 6997213 G A 0.4017 1491 0.2812 -7.1478 2.7759 0.010027
rs7613572 3 55290746 G A 0.4893 1491 0.3002 -7.016 2.7249 0.01003
rs1379538 12 33432118 T C 0.0516 1491 1 -16.058 6.2367 0.01003
rs1435277 8 11196970 T C 0.4993 1491 0.2544 7.0034 2.7201 0.010033
rs2988071 9 92125867 G A 0.3534 1491 0.4279 7.5151 2.919 0.010037
rs6892784 5 112349297 T C 0.2022 1491 0.7482 8.8106 3.4225 0.010043
rs2432808 6 5371349 G A 0.1942 1491 0.934 9.0071 3.4989 0.010046
rs2235510 1 171314142 T C 0.3394 1491 0.2729 -7.6157 2.9587 0.010054
rs10104726 8 6260430 T C 0.227 1491 0.507 -8.5616 3.3262 0.010054
rs1620525 8 42864916 G A 0.0319 1491 0.6597 20.126 7.819 0.010054
rs7545559 1 18158156 T C 0.0815 1491 0.2961 -12.81 4.9771 0.01006
rs738993 22 32437340 G A 0.117 1491 0.3162 11.214 4.3572 0.010062
rs1545823 4 86464117 T C 0.3021 1491 0.4617 -7.6653 2.9785 0.010066
rs9392857 6 764818 G A 0.2586 1491 0.2796 7.9982 3.1079 0.010067
rs7854401 9 88721252 T C 0.1459 1491 0.7558 10.03 3.8975 0.010067
rs8080210 17 13539465 G A 0.443 1491 0.4625 7.2264 2.8081 0.01007
rs787679 10 95080747 G A 0.228 1489 0.418 8.3888 3.2598 0.010071
rs4282978 11 9328743 T C 0.4564 1491 0.8757 7.1183 2.7661 0.010071
rs9531457 13 84034994 G A 0.2056 1491 1 -8.7893 3.416 0.010082
kgp9177058 4 99992652 G A 0.0288 1491 1 -21.283 8.2723 0.010089
rs6687544 1 146749067 T C 0.3679 1491 0.9556 -7.3731 2.8658 0.01009
rs223482 4 103687208 G A 0.4943 1491 0.2767 7.003 2.7222 0.010096
rs6498907 16 63603581 T C 0.118 1491 1 11.034 4.289 0.010096
rs10770008 11 9311128 G A 0.4252 1491 0.8738 -7.1684 2.7869 0.010105
rs4130252 2 139492011 G A 0.1708 1490 0.3143 -9.3181 3.6232 0.010118
rs1909684 10 2966418 G A 0.2368 1491 0.1146 8.5368 3.3195 0.010119
rs266074 2 104079435 C A 0.4983 1491 0.7169 7.0643 2.7471 0.010125
rs1757948 9 81310680 C A 0.2879 1483 0.6125 7.8024 3.0342 0.010126
rs17017643 3 80269377 T C 0.0134 1491 1 31.032 12.055 0.010133
rs3808528 8 23158775 G A 0.3092 1491 0.5052 -7.6149 2.9616 0.010134
rs10140642 14 83289003 G A 0.1488 1485 0.0651 9.695 3.7706 0.010135
rs1888688 10 33535907 T C 0.1435 1491 0.3986 -10.255 3.9889 0.010141
rs3121293 10 30420194 G A 0.4728 1490 0.9586 -7.1237 2.7709 0.010143
rs1280687 4 132399049 C A 0.3437 1491 0.0664 -7.6579 2.9789 0.01015
rs10900860 5 138561657 T C 0.4588 1491 1 -7.1187 2.7695 0.010158
rs2135269 2 156314691 G A 0.1365 1491 0.0989 10.572 4.113 0.01016
rs12632528 3 21742025 T C 0.0986 1491 0.5604 -12.015 4.6747 0.010161
rs17080309 8 266953 T C 0.1566 1491 0.4928 9.6778 3.7657 0.01017
rs9993738 4 122176770 T C 0.3893 1491 0.0336 -7.4902 2.9145 0.010171
rs10861455 12 105933320 T C 0.2414 1491 0.7773 8.2579 3.2134 0.010175
rs13172994 5 50465915 G A 0.2673 1491 0.2093 -7.8887 3.0699 0.010178
rs6483524 11 18754679 G A 0.4044 1491 0.8298 7.2066 2.8044 0.010178
rs9293955 6 74882723 G A 0.3649 1491 0.3713 -7.4608 2.9035 0.010181
rs7824785 8 128114710 T C 0.0262 1491 0.0163 -21.401 8.3286 0.010181
rs6582000 12 71673148 T G 0.2716 1491 0.513 -7.9081 3.0776 0.010182
rs1967357 9 17436662 T C 0.3045 1491 0.2218 7.835 3.0495 0.010192
rs17329180 13 24027213 C A 0.3028 1491 0.4616 -7.6423 2.9748 0.0102
rs10461165 4 89770583 G A 0.2394 1491 0.6697 8.3633 3.2558 0.010206
rs6125102 20 46386635 G A 0.1747 1491 0.2432 9.2005 3.5817 0.010207
rs1949909 8 4418410 T C 0.1234 1491 0.072 11.048 4.3011 0.010208
rs2056937 6 16144614 T C 0.3058 1491 0.1608 7.5588 2.9428 0.010213
rs7950569 11 113193601 T C 0.3545 1491 0.4973 -7.4816 2.913 0.010218
rs12594173 15 70888927 C A 0.2036 1491 0.4241 -8.7116 3.392 0.01022
rs6913021 6 92229590 T G 0.185 1489 0.6061 -9.0776 3.5347 0.010225
rs7313335 12 21709604 T C 0.2287 1458 0.2653 8.405 3.273 0.010229
rs13186938 5 122007862 C A 0.166 1491 0.5124 9.6229 3.7473 0.01023
rs489164 11 116316777 T C 0.4692 1491 0.4671 7.1722 2.7932 0.010237
rs9429503 1 113439588 T C 0.0322 1491 1 20.198 7.8669 0.010243
rs9313857 5 160173283 T G 0.2539 1491 0.4125 -8.0597 3.1391 0.010243
rs2021399 19 20682055 G A 0.0365 1479 5e-04 17.873 6.9614 0.010247
rs1888959 6 131335324 T C 0.3119 1491 0.3049 -7.7605 3.0227 0.010248
rs4457889 13 84629783 G A 0.2872 1490 0.0367 -8.0647 3.1413 0.01025
rs9732147 10 13332386 G A 0.2604 1490 0.8401 -8.1092 3.1588 0.010252
rs17630758 22 24136542 G A 0.1489 1491 0.6093 10.036 3.9095 0.010258
rs2651750 15 55064630 G A 0.2163 1491 0.5936 -8.6695 3.378 0.010275
rs10093077 8 1110914 T G 0.1905 1491 0.1528 -9.206 3.5871 0.010276
rs2240123 17 46153296 T C 0.1449 1491 0.346 -9.9393 3.873 0.010278
rs10904706 10 16324673 G A 0.1908 1491 0.8672 -9.0402 3.5229 0.010285
rs4405979 4 169086441 G A 0.3671 1471 0.8663 7.3237 2.8541 0.010286
rs923747 4 11775089 T C 0.2763 1491 0.6976 7.8795 3.0708 0.010288
rs9613777 22 29420482 G A 0.4785 1491 0.6038 -7.1429 2.7838 0.010292
rs16881601 8 34022494 G A 0.0939 1491 0.7607 12.099 4.7167 0.010316
rs2290585 8 68087279 G A 0.0382 1491 0.1664 -18.166 7.0825 0.010318
rs4664106 2 153242179 G A 0.1435 1491 0.5268 10.202 3.9777 0.010325
kgp6064485 12 50650057 T C 0.3729 1491 0.0267 -7.5433 2.9417 0.010339
rs2083825 9 99461810 T C 0.1086 1491 1 11.398 4.4451 0.010341
rs1385331 3 196351215 T C 0.4718 1491 0.6035 7.0424 2.7466 0.010346
rs4664066 2 152632406 T C 0.0614 1491 0.3641 14.977 5.8413 0.010347
rs7798993 7 64105259 T C 0.2914 1491 0.3155 -7.8997 3.0813 0.010354
rs11170433 12 39424076 T C 0.4715 1491 0.4995 7.028 2.7413 0.010356
rs10930633 2 174942311 T C 0.2026 1491 0.522 -8.7351 3.4078 0.010369
rs2052647 8 5897635 G A 0.4842 1491 0.1465 -7.2233 2.8181 0.010372
rs3948148 12 23552823 T C 0.1781 1491 0.86 9.2334 3.6023 0.010372
rs1542039 19 56984375 T C 0.4681 1491 0.4992 -7.1564 2.792 0.010373
rs11640949 16 56695815 G A 0.0241 1491 0.5845 -23.007 8.9764 0.010374
rs10059320 5 114531072 C A 0.2535 1491 0.1937 -8.2777 3.23 0.010384
rs6814421 4 164655112 G A 0.4105 1491 0.1809 -7.0665 2.7577 0.010395
rs6774160 3 174419856 G A 0.4443 1491 0.1899 6.9988 2.7317 0.010404
rs6702349 1 37534255 T C 0.4302 1491 0.0911 -6.9912 2.729 0.010414
rs2937791 5 6212193 T C 0.271 1491 0.8957 -7.9763 3.1137 0.010416
rs2283345 12 48109024 G A 0.2072 1491 0.5811 -8.7971 3.4341 0.010416
rs1159593 2 76001222 T C 0.2793 1491 0.4792 -7.8079 3.0481 0.010421
rs7041474 9 21007935 G A 0.3347 1491 0.7712 -7.5276 2.9387 0.010422
rs9531429 13 83829699 G A 0.3025 1491 0.9511 -7.6907 3.0025 0.010424
rs1637941 1 230715075 T C 0.4396 1491 0.4008 -7.204 2.8127 0.01043
rs6918609 6 164169511 T C 0.3913 1491 0.1422 -7.1089 2.7756 0.010431
rs273885 1 97279692 T C 0.4454 1456 0.832 -7.1413 2.7883 0.010432
rs1447013 8 102220016 T C 0.3166 1491 0.2313 -7.7256 3.0169 0.010445
rs6477716 9 112390854 G A 0.4738 1491 0.0774 6.9206 2.7027 0.010449
rs289362 19 23118399 T C 0.2056 1491 0.0955 8.9506 3.4959 0.010456
rs4129274 2 83480213 T C 0.0801 1491 0.2186 -12.818 5.0067 0.010461
rs2899546 15 54827176 G A 0.4105 1491 0.4221 -7.1081 2.7764 0.010461
rs9650384 8 14892661 G A 0.3853 1491 0.0802 7.4358 2.9046 0.010466
rs9362881 6 92210672 T C 0.2678 1490 0.322 -8.0945 3.1619 0.010468
rs3012755 9 134680532 T C 0.3136 1491 0.8098 7.6472 2.9875 0.010476
rs7969169 12 113260649 G A 0.117 1491 0.2095 -11.19 4.3718 0.010479
rs2517105 8 17325343 T C 0.2408 1491 0.0037 8.5925 3.357 0.01048
rs4904502 14 89564988 T G 0.3088 1491 0.9516 7.6379 2.9842 0.010484
rs3802557 10 16325878 T G 0.2669 1491 0.3895 7.8941 3.0851 0.010503
rs10179543 2 88992491 T C 0.3152 1491 0.2542 7.4889 2.9268 0.010504
rs12608899 19 30071417 G A 0.4044 1491 0.3609 -7.2875 2.8481 0.010506
rs8043397 15 80293439 T C 0.4738 1491 0.4998 7.1389 2.7902 0.01051
rs2001121 22 27118181 T G 0.4866 1491 0.2763 7.173 2.8036 0.010514
rs1984703 5 178122284 G A 0.2559 1491 0.2763 8.219 3.2127 0.010519
rs10143718 14 83443695 T C 0.102 1491 0.3958 -11.823 4.6218 0.010522
rs2961920 5 159911506 C A 0.2455 1491 0.7797 8.1736 3.1951 0.010523
rs9364299 6 169202852 G A 0.3642 1491 1 7.3358 2.8677 0.010525
rs12595857 16 4062592 G A 0.4899 1491 0.8358 -7.0441 2.7537 0.010525
rs9311784 3 6134046 T C 0.2872 1490 0.1641 -7.6646 2.9964 0.010531
rs1867625 17 62387211 G A 0.2233 1491 0.9405 -8.4677 3.3105 0.010532
rs1357144 2 82299945 G A 0.2307 1491 0.2737 8.2622 3.2304 0.010538
rs11820725 11 41662510 T G 0.0698 1491 0.2342 -14.099 5.5127 0.01054
rs4553571 15 54094027 T C 0.4007 1491 0.3318 -7.3013 2.8548 0.010542
rs11712639 3 138973582 T C 0.2954 1491 0.4937 -7.8157 3.0561 0.010544
rs2817374 6 50746213 G A 0.2948 1491 0.8032 7.7745 3.0402 0.01055
rs10016726 4 14733772 G A 0.3984 1491 0.359 -7.2971 2.8544 0.010575
rs2297313 9 91669362 G A 0.4973 1491 0.1085 -7.2119 2.8212 0.010578
rs10227421 7 116233338 T C 0.1185 1489 0.2641 11.102 4.3431 0.010584
rs7021801 9 120085704 C A 0.4976 1491 0.6411 7.0128 2.7435 0.010584
rs516794 7 17528021 T C 0.4846 1491 0.6407 -7.109 2.7813 0.010588
rs2725830 11 77141718 T C 0.351 1483 0.6484 -7.3759 2.8858 0.010591
rs10437877 12 94158023 G A 0.4484 1491 0.7534 -7.0629 2.7635 0.010594
rs2147631 13 83304172 G A 0.4249 1491 0.1524 -7.0051 2.741 0.010598
rs11003466 10 54982181 T G 0.4866 1491 0.0871 -7.2251 2.8272 0.010601
rs775022 3 10404739 C A 0.4202 1491 0.0709 -7.3226 2.8656 0.010608
rs6739216 2 223551147 G A 0.1486 1491 1 -9.9149 3.8804 0.010616
rs3761946 1 230706868 T C 0.4286 1491 0.1252 -7.2767 2.848 0.010618
rs10887549 10 87774397 G A 0.3354 1491 0.8618 -7.4892 2.9313 0.010622
rs11079757 17 45195850 G A 0.1802 1490 0.1881 9.0057 3.525 0.010625
rs10414890 19 40106388 G A 0.4219 1491 0.7501 -7.1742 2.8082 0.010627
rs885093 18 70954741 T C 0.0416 1491 1 -17.752 6.9487 0.010629
rs4903219 14 74860214 G A 0.318 1489 0.9049 -7.6002 2.9751 0.010631
rs4862432 4 185771979 G A 0.334 1491 0.0808 7.6557 2.997 0.010635
rs7539455 1 11754168 T G 0.2374 1491 0.775 8.2572 3.2326 0.010638
rs767761 4 141816657 C A 0.453 1491 0.7939 7.1128 2.7846 0.010639
rs4320370 6 55393286 T G 0.4386 1491 0.7926 7.1332 2.7928 0.010646
rs2591600 19 9180877 C A 0.1532 1491 0.0729 9.5679 3.7461 0.010646
rs6458234 6 41638759 T C 0.3769 1491 0.8687 -7.2938 2.856 0.010653
rs16851030 1 203135452 T C 0.0523 1491 1 -15.841 6.2031 0.010658
rs1324758 13 35011445 T G 0.215 1491 0.3989 -8.6838 3.4005 0.010658
rs4977400 9 20255922 G A 0.4876 1491 0.8358 7.0759 2.7709 0.010662
rs10746307 12 84477383 C A 0.207 1490 0.0582 8.4882 3.3241 0.010664
rs10880823 12 45986738 T C 0.2146 1491 0.8778 -8.6143 3.3736 0.010666
rs240657 8 15665612 G A 0.1351 1491 0.0348 10.032 3.9292 0.010677
rs6536577 4 162105557 G A 0.4111 1491 0.4224 7.2427 2.8372 0.010688
rs10444872 15 93072232 C A 0.2143 1491 0.4419 8.6827 3.4015 0.010691
rs948178 11 113195595 G A 0.3504 1491 0.2797 -7.4978 2.9374 0.010694
rs2144204 21 19662652 G A 0.3719 1491 0.0762 -7.4663 2.9251 0.010696
rs12134474 1 216446653 G A 0.3662 1491 0.6156 -7.365 2.8861 0.010712
rs11784867 8 27595880 T G 0.4028 1491 0.8295 7.1614 2.8062 0.010712
rs7931146 11 109463744 T C 0.0932 1491 0.4442 -12.261 4.8046 0.010715
rs10488365 7 21171130 T G 0.226 1491 1 8.4249 3.3015 0.010716
rs9382326 6 54210141 T C 0.172 1491 1 -9.3354 3.6587 0.010725
rs7788961 7 151594907 T C 0.4064 1491 0.0277 6.9706 2.733 0.010755
rs7535882 1 224045479 T C 0.0781 1491 1 13.125 5.1459 0.010758
rs9642017 7 135005120 G A 0.2368 1491 0.5194 -8.2133 3.221 0.010776
rs17376111 1 163957638 T C 0.228 1491 0.4187 -8.3034 3.2564 0.010777
rs4767629 12 118255077 T G 0.1177 1491 0.3836 -10.806 4.2381 0.010777
rs7500315 16 76264525 G A 0.3869 1490 0.6231 -7.2827 2.8564 0.010784
rs7930593 11 502013 G A 0.337 1491 0.3245 -7.351 2.8832 0.010785
rs6983561 8 128106880 C A 0.0282 1491 0.027 -20.573 8.0694 0.010789
rs1421681 5 164508272 T C 0.3478 1491 0.53 7.3282 2.8744 0.01079
rs3763590 8 139165068 T C 0.3115 1491 0.4687 -7.5252 2.9518 0.010793
rs817961 15 29628438 C A 0.1643 1491 0.8508 9.4795 3.7185 0.010794
rs213554 2 234747267 G A 0.4152 1491 0.9151 -7.1314 2.7976 0.010799
rs13266825 8 3223829 G A 0.2046 1488 1 -8.7374 3.4276 0.0108
rs11720157 3 2232424 G A 0.4946 1491 0.5342 6.9798 2.7383 0.010805
rs7645891 3 153430648 C A 0.3172 1491 0.5107 -7.6321 2.9943 0.010807
rs310338 7 28643045 T C 0.4333 1491 0.3426 7.0122 2.7518 0.010826
rs7103919 11 14253351 T C 0.228 1491 0.7132 8.3445 3.2748 0.010831
rs637991 1 219040605 T C 0.1395 1491 0.388 -10.041 3.9406 0.010832
rs12636704 3 20984552 G A 0.053 1491 0.6038 -15.617 6.1293 0.010834
rs6038861 20 7499209 T G 0.4742 1491 0.678 7.0845 2.7805 0.010836
rs1933909 10 57570418 C A 0.2358 1491 0.9428 8.2989 3.2574 0.010844
rs9873487 3 190446487 T C 0.3414 1491 0.4894 7.3486 2.8845 0.010847
rs6695836 1 200611710 T C 0.1747 1491 0.7195 9.3149 3.6568 0.010856
kgp602030 12 23481853 T C 0.2072 1491 0.4309 -8.5884 3.3717 0.01086
rs6689743 1 103715386 T C 0.2703 1491 0.5116 -7.8494 3.0818 0.010866
rs12564791 1 247594890 T C 0.1522 1491 0.3152 9.9302 3.8992 0.010873
rs6490812 13 24203027 T C 0.2964 1491 0.9505 7.7104 3.0277 0.010877
rs7606259 2 158959335 G A 0.048 1491 0.7725 -16.383 6.4336 0.010881
rs4696345 4 153644873 G A 0.3706 1491 1 7.2747 2.8572 0.010894
rs17658537 12 62556445 G A 0.2732 1490 0.6478 7.9488 3.122 0.010894
rs4556551 11 128248555 T C 0.4893 1490 0.0171 -6.8238 2.6801 0.010895
rs1241928 14 84001479 T C 0.4259 1491 0.244 7.2215 2.8366 0.010901
rs12567705 1 221107246 T C 0.0926 1491 0.3524 -11.973 4.703 0.010903
rs3016538 6 162236682 G A 0.2867 1491 0.704 -7.8168 3.0705 0.010904
rs770373 12 89818289 T C 0.397 1491 0.1946 7.0651 2.7753 0.010904
rs6947158 7 157116750 C A 0.2871 1491 0.0999 7.606 2.9878 0.010906
rs7285337 22 19814714 T C 0.2139 1489 0.3558 8.4657 3.3255 0.010907
rs6796359 3 71982824 G A 0.2203 1491 0.8803 8.5014 3.3396 0.010908
rs12508710 4 165456150 G A 0.2827 1491 0.4442 -7.729 3.0363 0.010911
rs12930284 16 87945456 G A 0.1653 1491 0.4523 9.3631 3.6783 0.010912
rs10462021 1 7897133 G A 0.17 1491 0.5823 -9.2902 3.6497 0.010913
rs1400452 2 18550057 T C 0.1395 1491 0.0308 10.438 4.1007 0.010914
rs720405 8 114371899 T C 0.3125 1491 0.5881 7.5282 2.958 0.010928
rs11655080 17 64281193 G A 0.3005 1491 0.7583 7.6332 2.9996 0.010936
rs2165890 9 99448564 T C 0.107 1491 0.8922 11.407 4.483 0.010943
rs10845199 12 10820318 T C 0.3306 1491 0.9069 7.4547 2.9299 0.010949
rs2935689 10 123486626 T G 0.1093 1491 0.5937 11.172 4.391 0.01095
rs4736121 8 140986842 C A 0.3869 1490 0.445 -7.1455 2.8086 0.010955
rs7616633 3 156581034 G A 0.2948 1491 0.6631 7.66 3.011 0.010958
rs1474520 19 51530693 G A 0.2414 1491 0.3581 -8.312 3.2673 0.010959
rs13334230 16 7235448 G A 0.169 1491 0.2313 -9.2303 3.6284 0.010961
rs943048 13 25180246 G A 0.119 1491 0.9017 10.883 4.2781 0.010963
rs2185559 6 119054622 G A 0.1026 1491 0.5727 -11.687 4.5944 0.010968
rs3848153 15 92961012 T C 0.4809 1491 0.1615 -7.1615 2.8155 0.010973
rs10404622 19 21934891 G A 0.1804 1491 0.861 -9.1629 3.6024 0.010973
rs11978390 7 19649160 T G 0.0416 1491 0.3199 17.379 6.8335 0.010983
rs11022621 11 13075300 G A 0.1955 1491 0.4104 8.7592 3.4442 0.010984
rs899364 8 11329544 T G 0.3789 1491 0.2717 -7.1367 2.8062 0.010986
rs12454179 18 2875255 G A 0.2847 1491 0.2034 7.652 3.0091 0.010993
rs6053442 20 5474901 G A 0.16 1491 0.7724 9.6278 3.7862 0.010995
rs13422487 2 9823199 G A 0.4007 1491 0.5532 -7.1074 2.7953 0.011003
rs2973737 5 177815313 G A 0.4437 1491 0.1568 -6.9382 2.7289 0.011006
kgp1417180 2 90002742 C A 0.0469 1491 0.073 -17.017 6.6929 0.011007
rs9284421 18 36060187 G A 0.3964 1491 0.8287 -7.1971 2.8311 0.011018
rs4939827 18 46453463 T C 0.4541 1491 0.1299 -6.913 2.7194 0.011018
rs8126935 21 22687580 G A 0.2257 1491 0.3739 -8.2986 3.2645 0.011019
rs9287807 2 161915361 T C 0.3015 1491 0.9021 -7.6654 3.0154 0.01102
rs1460352 4 42690604 G A 0.4309 1491 0.5975 7.0364 2.7682 0.011026
rs4952291 2 32986777 G A 0.2495 1489 0.8899 8.1419 3.2033 0.01103
rs6680729 1 55738797 G A 0.4148 1491 0.4884 -7.0587 2.7772 0.011034
rs4831156 3 116444174 G A 0.2254 1491 0.7666 -8.4406 3.3213 0.011043
rs12162044 16 6782154 G A 0.1968 1491 0.2511 8.6905 3.4198 0.011045
rs876997 2 7405579 T C 0.175 1491 0.6545 9.1815 3.6133 0.011052
rs7716704 5 19877286 T C 0.3337 1491 0.4151 -7.3617 2.8972 0.011053
rs11920390 3 111056828 C A 0.1646 1491 1 9.4677 3.726 0.011054
rs9381901 6 50765751 G A 0.4987 1491 0.9587 -7.0219 2.7637 0.01106
rs2473528 6 139435577 T C 0.2371 1491 1 -8.2438 3.2447 0.011062
rs17608675 5 157340772 T C 0.4329 1491 0.3165 6.988 2.7504 0.011063
rs17654704 4 44930650 G A 0.0607 1490 0.111 -14.398 5.6678 0.011076
rs7176890 15 93371044 T G 0.3424 1491 0.455 7.4661 2.939 0.011076
rs4667972 2 168614346 C A 0.2485 1491 0.7288 -8.1596 3.2122 0.011078
rs6779853 3 194308983 G A 0.1674 1490 0.4042 9.5075 3.7429 0.01108
rs908511 12 39300741 T C 0.1362 1491 0.0611 -10.486 4.1281 0.011083
rs1418555 1 218523650 G A 0.226 1491 0.2665 8.2603 3.252 0.011084
rs928251 21 20898278 T G 0.1714 1491 0.8552 9.2776 3.6528 0.011091
rs3846062 3 42733667 C A 0.3726 1491 0.8247 -7.2296 2.8468 0.0111
rs216029 12 2754782 T C 0.2347 1491 0.2793 8.3994 3.3078 0.011108
rs3791675 2 56111309 T C 0.1989 1491 1 -8.7812 3.4582 0.01111
rs12619231 2 6669180 T C 0.0132 1480 0.224 -30.186 11.875 0.011111
rs9346539 6 168731137 T C 0.3389 1490 1 7.4118 2.919 0.011111
rs1263784 12 102071290 T G 0.2066 1491 0.8129 -8.6338 3.4002 0.011111
rs8077392 17 71958812 T C 0.39 1491 0.8704 -7.2038 2.8374 0.01112
rs13433892 3 23107083 T C 0.4225 1491 0.596 7.1461 2.8148 0.011124
rs2188307 7 114499932 T C 0.3967 1491 0.33 7.0695 2.7855 0.01115
rs1812576 8 62173034 G A 0.1543 1491 0.9209 -9.6867 3.8167 0.01115
rs3848328 16 10095387 G A 0.2884 1491 0.5701 7.7978 3.0725 0.01115
rs1957525 14 25070503 G A 0.3394 1491 0.0243 -7.6273 3.0054 0.011153
rs6694435 1 35379119 T C 0.224 1491 0.4561 8.3197 3.2783 0.011156
rs7678294 4 186979699 G A 0.174 1491 0.9282 9.2649 3.6508 0.011156
rs11014851 10 26201259 T G 0.469 1485 0.8759 7.046 2.7766 0.01116
rs13293615 9 78852069 T G 0.1234 1491 0.072 10.913 4.3011 0.011171
rs4920167 1 234164519 T C 0.4296 1491 0.2052 7.1941 2.8362 0.011196
rs1512432 11 106232838 T C 0.0315 1491 1 -20.147 7.9427 0.011196
rs10874506 1 102197513 C A 0.3632 1491 0.6955 -7.3198 2.8858 0.011197
rs8082174 17 26262520 T C 0.1566 1491 0.4325 -9.7466 3.8432 0.01121
rs10276036 7 87180198 T C 0.3846 1491 0.8268 7.2216 2.8479 0.011219
rs363500 21 30931631 T C 0.2629 1491 0.4231 7.8708 3.1041 0.011224
rs6855627 4 87898302 G A 0.0312 1491 0.3979 20.467 8.0726 0.011231
rs749116 16 27963349 G A 0.4158 1491 0.5224 -7.0411 2.7772 0.011235
rs1107919 21 31618105 G A 0.3528 1484 0.8648 -7.3453 2.8973 0.011237
rs2215410 19 56902457 G A 0.23 1491 0.2139 -8.4591 3.3367 0.01124
rs2709105 7 37757216 T C 0.2991 1491 0.5784 7.5873 2.993 0.011243
rs9316263 13 47766580 T C 0.2042 1491 0.9365 -8.702 3.4327 0.011243
rs2186739 11 95327374 T C 0.1563 1491 0.6949 -9.6966 3.8252 0.011247
rs10826795 10 30661341 T G 0.3136 1491 0.0814 -7.3773 2.9108 0.011263
rs998117 4 164611944 T G 0.4733 1479 0.1591 6.9067 2.7252 0.011266
rs1337959 13 34966895 T C 0.2082 1491 0.2712 8.7523 3.4538 0.011275
rs2842950 6 18135178 T C 0.2465 1491 0.3652 -8.0242 3.1667 0.011277
rs10488676 11 5268797 G A 0.4973 1491 0.3002 6.9018 2.7237 0.011279
rs10207028 2 122961410 C A 0.0652 1450 0.6653 -14.276 5.6342 0.011284
rs13402786 2 144662334 G A 0.2565 1491 0.0249 -7.7813 3.0711 0.011285
rs4678850 3 36189216 T C 0.223 1491 0.8814 -8.3883 3.3108 0.011289
rs6455917 6 164169311 T C 0.1248 1491 0.2374 -10.432 4.1174 0.011292
rs4376434 7 85291871 G A 0.2683 1491 0.8952 7.9109 3.1227 0.011297
rs2906229 7 81075188 T G 0.4186 1469 0.4861 -7.0279 2.7743 0.011303
rs9921417 16 85038859 T C 0.2907 1491 1 7.7011 3.0401 0.011303
rs893589 2 25259442 G A 0.0791 1491 0.8582 -13.033 5.1453 0.011306
rs934397 2 237706939 G A 0.1747 1491 1 9.2187 3.6397 0.011315
rs12443685 16 48226479 T C 0.1616 1491 0.1512 9.6907 3.826 0.011315
rs5992962 22 18486282 G A 0.3149 1491 0.4354 -7.6084 3.0042 0.011321
rs2350487 3 139785389 G A 0.3223 1491 0.3137 -7.5839 2.9947 0.011328
rs2739085 12 12035664 G A 0.4339 1491 1 7.0503 2.7844 0.011338
rs1390403 1 227673227 C A 0.1636 1491 0.8498 9.4231 3.7216 0.011341
rs3748503 20 52193368 T C 0.0141 1491 0.2538 29.138 11.495 0.011341
rs17601614 4 44852361 G A 0.0493 1491 0.1685 15.878 6.2708 0.011342
rs345671 12 128046871 C A 0.2763 1491 0.4371 7.7366 3.0556 0.011343
rs7667981 4 164661559 C A 0.4785 1491 0.1947 6.8814 2.7179 0.011345
rs264695 3 65905920 T C 0.1594 1490 0.0334 -9.2977 3.6726 0.011353
rs1289253 14 87039711 G A 0.23 1491 1 8.3022 3.2794 0.011354
rs2305849 12 10854537 T C 0.1784 1491 0.331 9.0139 3.5608 0.011359
kgp3160165 4 99993833 G A 0.0285 1490 1 21.059 8.3189 0.01136
rs16867461 2 182485307 G A 0.1358 1491 0.5081 10.304 4.0703 0.011361
rs4716515 7 157761075 G A 0.4953 1490 0.569 6.9426 2.7428 0.011365
rs6021621 20 50624038 T C 0.1761 1491 0.5317 9.2649 3.6603 0.011367
rs4624474 21 40686327 T C 0.4534 1491 0.6013 7.0716 2.7938 0.011367
rs11003383 10 54860616 G A 0.2173 1491 0.8791 -8.4957 3.3565 0.011371
rs7780248 7 141850305 T C 0.2995 1491 0.1953 7.7614 3.0669 0.011382
rs11097632 4 99687168 G A 0.4661 1491 0.2119 6.8919 2.7234 0.011386
rs6469999 8 122415207 G A 0.1638 1490 0.6365 -9.5153 3.7602 0.011388
rs11117017 12 86141840 G A 0.387 1491 0.6625 -7.216 2.8516 0.011388
rs4358236 22 45497395 G A 0.1905 1491 0.8667 8.8784 3.5085 0.011389
rs969522 6 132408304 T C 0.2272 1479 0.3002 8.4948 3.357 0.01139
rs10764342 10 22882081 G A 0.394 1491 0.255 7.0454 2.7842 0.011391
rs4352868 8 20647438 T C 0.448 1491 0.3734 -6.9422 2.7436 0.011397
rs248426 5 150565724 T C 0.4561 1491 0.7148 -7.0522 2.7872 0.011399
rs9886813 9 78664405 T C 0.2448 1491 0.7796 8.1578 3.2243 0.011404
rs7328085 13 91979910 T C 0.3628 1491 0.0499 -7.0836 2.8 0.01141
rs7136587 12 39487541 G A 0.2203 1491 0.1519 -8.272 3.2698 0.011412
rs1468990 18 1512430 G A 0.1439 1491 0.1404 -9.7623 3.8591 0.011416
rs12691536 1 237576019 T C 0.1737 1491 0.9282 9.2385 3.6521 0.011418
rs2162145 8 68660147 T C 0.269 1491 0.1139 -7.7169 3.0506 0.011418
rs2077163 6 33636907 T C 0.4708 1491 0.0482 -7.187 2.8412 0.011421
rs1916487 10 57557708 T C 0.0862 1491 0.7416 -12.394 4.8997 0.011422
rs474688 6 125524718 G A 0.4665 1491 0.323 -6.9102 2.7321 0.01143
rs3117039 6 33085851 T C 0.3793 1487 0.3216 -7.0733 2.7966 0.011432
rs7908692 10 53645308 G A 0.3779 1491 0.0781 7.0409 2.784 0.011438
rs10418485 19 31500379 T C 0.0315 1491 0.1783 19.653 7.772 0.01145
rs10484227 14 20515023 G A 0.1214 1491 0.1449 10.491 4.149 0.011453
rs1812607 1 118253295 T C 0.2152 1489 0.0141 -8.7872 3.4753 0.011455
rs6484818 11 36161425 G A 0.2884 1491 0.0232 -7.4875 2.9614 0.011459
rs13190182 5 161675355 G A 0.2033 1488 1 -8.6843 3.4352 0.01147
rs1921318 12 11600320 C A 0.3444 1491 0.7744 -7.3754 2.9175 0.011471
rs4993699 7 66887996 G A 0.4333 1491 0.7921 -7.0697 2.7968 0.01148
rs5762764 22 29132990 G A 0.3887 1491 0.2761 7.2638 2.8738 0.011484
kgp9973988 9 107545156 G A 0.2482 1491 1 8.0745 3.1948 0.011491
rs7809831 7 12015739 T C 0.3598 1491 0.4649 7.345 2.9062 0.011492
rs7962152 12 32779690 T G 0.4852 1491 0.0782 6.8271 2.7014 0.011495
rs7300860 12 111754597 T C 0.1885 1491 0.9326 8.9391 3.5372 0.011499
rs1514730 4 108530885 T C 0.3488 1491 0.2787 -7.2179 2.8562 0.0115
rs1995849 5 17656351 T G 0.0292 1490 0.36 -20.558 8.1351 0.011501
rs713917 22 46922611 T C 0.3347 1491 0.0713 7.5775 2.9986 0.011502
kgp5245300 4 99992994 T C 0.0282 1490 0.6282 -21.4 8.4692 0.011511
rs6556352 5 155471714 T C 0.3134 1490 0.5079 7.4553 2.9507 0.011517
rs2033475 5 156543695 G A 0.2146 1491 0.6447 8.5577 3.3872 0.011521
rs6500988 16 7633995 T C 0.0718 1491 1 13.558 5.3669 0.011532
rs1038273 3 98786601 G A 0.3293 1491 0.725 7.3829 2.9227 0.011534
rs3112530 5 152639677 G A 0.1043 1491 0.0957 -11.672 4.6208 0.011541
rs2199123 5 152651765 G A 0.1043 1491 0.0957 -11.672 4.6208 0.011541
rs6946623 7 48918669 T C 0.1911 1491 1 8.8761 3.5144 0.011548
rs1881740 10 49551560 G A 0.2461 1491 0.577 8.1577 3.23 0.01155
rs763485 7 31653625 G A 0.2572 1491 0.0082 8.2661 3.273 0.011553
rs13257307 8 121190297 C A 0.224 1491 0.3712 -8.2638 3.2722 0.011554
rs7969340 12 116043483 G A 0.2062 1491 0.5797 8.5528 3.3871 0.011565
rs4266979 10 55832248 G A 0.4866 1490 1 6.9763 2.7628 0.011569
rs253720 5 94738448 G A 0.4658 1491 0.6028 -7.0399 2.7881 0.01157
rs7213686 17 67453474 T C 0.2461 1491 0.6758 8.1407 3.2241 0.011571
rs10257625 7 17099149 C A 0.1196 1472 0.9015 10.86 4.3019 0.011586
rs4851752 2 105881547 T C 0.1808 1491 0.7263 9.1121 3.6095 0.011588
rs10502810 18 40997334 G A 0.0718 1491 0.1149 13.218 5.2358 0.011588
rs972366 13 102206874 T C 0.3005 1491 0.0422 7.8093 3.0941 0.011605
rs657471 1 57697059 G A 0.3558 1491 0.0366 -7.4855 2.9659 0.011608
rs250760 5 76067624 T G 0.33 1491 0.6818 7.3676 2.9197 0.011622
rs950063 4 126431919 T C 0.4034 1491 0.2164 -7.2184 2.8607 0.011626
rs6597378 6 9055743 T C 0.2066 1491 0.4292 -8.7046 3.4497 0.011626
kgp9627011 19 30417603 T G 0.0949 1491 1 11.904 4.718 0.011631
rs9496677 6 143896343 T C 0.4164 1490 0.1222 -6.931 2.7471 0.011636
rs17801411 18 47481630 G A 0.3374 1491 0.7724 -7.3961 2.9315 0.011637
rs6419160 4 103859805 G A 0.4811 1481 0.6028 -6.9591 2.7583 0.011638
rs10753990 1 191619550 C A 0.3635 1491 0.3413 7.3368 2.9081 0.011641
rs4932583 15 92429089 G A 0.3967 1491 0.7052 7.1555 2.8363 0.011641
rs651430 7 99429843 G A 0.4712 1491 0.4993 -7.0432 2.7919 0.011643
rs11252674 10 4753422 T C 0.4125 1491 0.5213 7.0128 2.7799 0.011647
rs531719 3 9136060 T C 0.3377 1491 0.9079 -7.3527 2.9147 0.011648
rs6556745 5 163797230 T G 0.2753 1491 0.7953 -7.7703 3.0802 0.011648
rs8066107 17 66675 G A 0.342 1491 0.1071 7.5029 2.9746 0.011659
rs3786867 19 55684200 G A 0.1278 1491 0.3536 -10.569 4.1902 0.01166
rs12674178 7 150585880 T C 0.4467 1491 0.8752 6.9892 2.771 0.011661
rs4530809 5 110462230 G A 0.3024 1490 0.3568 -7.4921 2.9707 0.011669
rs12050118 14 84119756 G A 0.2133 1491 0.7 8.547 3.3892 0.011674
rs12785381 11 36419929 T C 0.0699 1488 0.8409 -13.766 5.4587 0.011677
rs4076028 7 91090780 T C 0.3327 1491 0.5599 -7.3331 2.9079 0.011678
rs1425791 1 199832023 G A 0.0872 1491 0.1927 -12.571 4.9851 0.011679
rs4606561 12 23480328 G A 0.1821 1491 0.6637 -8.9683 3.5565 0.01168
rs16901647 8 127696127 T C 0.2814 1491 0.9489 7.7539 3.0752 0.011687
rs2817738 6 24791100 G A 0.2012 1491 0.8089 8.652 3.4316 0.011693
rs4806155 19 35921266 T G 0.4128 1491 0.5567 -7.1293 2.8277 0.011695
rs6726395 2 178103229 G A 0.4899 1491 0.3784 -7.0459 2.795 0.011706
rs10828037 10 20665695 T C 0.4483 1490 0.5297 -7.0617 2.8015 0.011713
rs1127745 3 58512237 G A 0.1144 1491 0.6094 11.025 4.374 0.011717
rs12909682 15 54867965 T C 0.3585 1491 0.6127 7.2095 2.8603 0.011717
rs1549887 5 155530223 G A 0.3739 1491 0.1669 -7.065 2.8031 0.011722
rs2532070 4 15910385 G A 0.4477 1491 0.6375 7.0431 2.7945 0.011723
rs1866784 4 68101830 T C 0.3182 1491 0.7204 7.4343 2.95 0.011731
rs3856695 3 78873936 G A 0.222 1491 0.0298 8.1444 3.2318 0.011732
rs9405192 6 382537 G A 0.3036 1459 0.757 7.656 3.038 0.011733
rs787640 10 95124673 G A 0.2515 1491 0.8907 -8.0364 3.1891 0.011736
rs10008290 4 107499928 G A 0.0443 1491 0.5302 16.769 6.6547 0.011742
rs1326015 20 54866159 G A 0.0171 1491 1 27.035 10.718 0.011744
rs4079028 1 202299085 T C 0.2217 1491 0.9402 8.3615 3.3186 0.01175
rs1880345 7 101372755 G A 0.3048 1491 0.7139 -7.5983 3.0157 0.01175
rs12717054 18 63352071 T C 0.1268 1439 0.7208 10.78 4.2786 0.011752
rs2730958 12 39028853 T C 0.0795 1491 0.4808 -13.003 5.1611 0.011756
rs2699810 7 26403574 T C 0.4735 1490 0.716 7.0065 2.7812 0.01176
rs2834934 21 36819003 T G 0.1723 1489 0.1217 9.0309 3.5848 0.011761
rs2414255 15 54055722 C A 0.3021 1491 0.6672 -7.6234 3.0261 0.011762
rs16883972 6 91783441 G A 0.0694 1491 0.545 13.839 5.494 0.011774
rs12423406 12 5244645 G A 0.1583 1491 0.7704 -9.4865 3.7664 0.011777
rs7380956 5 135089652 T C 0.4983 1491 0.7956 -6.928 2.7508 0.011783
rs12302503 12 59654142 T C 0.1697 1491 0.2698 -9.1313 3.6257 0.011785
rs175115 11 60825214 T C 0.4789 1491 0.1077 7.113 2.8244 0.011788
rs2006225 5 135442965 G A 0.4859 1491 0.9587 -6.9655 2.7658 0.011789
rs449851 9 70984372 G A 0.4762 1491 0.5679 -7.0185 2.7869 0.01179
rs856221 14 59249294 G A 0.4644 1491 0.3767 -7.0529 2.8007 0.011793
rs12922394 16 82672327 T C 0.0382 1491 0.474 -17.994 7.1458 0.011797
rs7298685 12 14607721 C A 0.4336 1491 0.8743 6.9983 2.7792 0.011798
rs29033 18 9986752 T C 0.444 1491 0.7531 6.9672 2.7668 0.011798
rs665889 9 87782211 T C 0.4963 1491 0.5007 6.8903 2.7363 0.0118
rs6697016 1 201407782 T G 0.1583 1491 0.6266 -9.4599 3.757 0.011804
rs10197888 2 23370317 T C 0.0832 1491 0.1738 12.833 5.0968 0.011804
rs1165703 2 89053523 C A 0.3199 1491 0.1715 7.3242 2.9088 0.011805
rs12972670 19 14952238 G A 0.1841 1491 0.9313 -8.9587 3.5581 0.011808
rs7901238 10 23788819 T C 0.3682 1491 0.5783 -7.1562 2.8423 0.01181
rs2370782 10 32846254 G A 0.2911 1491 0.0901 7.4865 2.9735 0.011812
rs6763869 3 115582838 G A 0.1073 1491 1 -11.236 4.4627 0.011814
rs16881838 5 9012115 T C 0.226 1491 0.8242 -8.3438 3.3143 0.011818
rs4662239 2 142928238 T C 0.2107 1490 0.7558 8.4936 3.3746 0.011839
rs9360231 6 62183901 T C 0.4005 1488 0.2802 -7.0029 2.7824 0.01184
rs2827179 21 23354119 G A 0.2341 1491 0.4278 8.125 3.2283 0.011842
rs1936076 1 164879437 T C 0.2341 1491 0.0251 -8.4564 3.3603 0.011851
rs10880997 12 47119895 G A 0.4252 1491 0.4582 7.1012 2.8218 0.011851
rs926530 6 56248348 T C 0.3062 1491 0.6699 7.5817 3.013 0.011859
rs10007635 4 24369452 T C 0.3491 1491 0.6484 -7.2411 2.8777 0.01186
rs2507802 8 108270037 C A 0.1093 1491 0.2319 -11.32 4.4991 0.011865
rs1850392 18 61681644 G A 0.4688 1491 0.8762 6.9761 2.7726 0.011866
rs872134 3 133265532 T G 0.4098 1491 0.9573 -7.0562 2.8045 0.011869
rs969312 9 78096565 G A 0.4007 1491 1 7.0917 2.8187 0.01187
rs1339013 6 121157775 G A 0.3642 1491 0.2406 7.3327 2.9145 0.011871
rs6904263 6 24771469 T C 0.1392 1491 0.665 -9.9751 3.9648 0.011872
rs4924307 15 39162695 C A 0.2408 1491 0.8317 -8.0999 3.2194 0.011872
rs4447205 11 113384281 T C 0.1576 1491 0.2828 9.6797 3.8476 0.011877
rs4809969 20 53222347 G A 0.1946 1490 0.5088 -8.8615 3.5227 0.011884
rs1575627 13 106074365 G A 0.2814 1491 0.5643 7.7877 3.0959 0.011886
rs1447870 12 33629542 G A 0.2854 1491 0.4462 -7.7719 3.0896 0.011887
rs904201 16 86248387 G A 0.3152 1488 0.5481 7.408 2.945 0.011887
rs2649659 11 57312754 G A 0.3994 1491 0.6272 -7.1382 2.8378 0.011889
rs2358559 3 127046788 T C 0.4306 1491 0.4925 6.9501 2.7632 0.011893
rs1875426 16 35102323 T C 0.1935 1491 0.4559 8.882 3.5312 0.011894
rs1400576 18 61685918 G A 0.4688 1490 0.9172 6.9762 2.7735 0.011894
rs330260 11 36422172 G A 0.1643 1491 0.3955 -9.2627 3.6828 0.011899
rs10142090 14 87926629 G A 0.0818 1491 1 -12.666 5.0359 0.011899
rs16944782 18 3374132 T C 0.3696 1491 0.9115 -7.2096 2.8666 0.011903
rs3006745 10 32834043 T C 0.2173 1491 0.3222 -8.3104 3.3045 0.011908
rs3130617 6 31627523 T C 0.2748 1483 0.0224 -8.0652 3.207 0.011909
rs7665922 4 181476 T C 0.3917 1491 0.9567 -7.119 2.831 0.011914
rs1397199 6 124310248 C A 0.2924 1491 0.4914 -7.564 3.008 0.011917
rs7996672 13 98547311 C A 0.4172 1491 0.1661 7.1743 2.8531 0.011917
rs10504645 8 78057807 T G 0.3016 1487 0.7122 7.5971 3.0215 0.011924
rs7097617 10 77504287 G A 0.1844 1491 0.0158 -8.6773 3.4511 0.011925
rs134543 22 28797318 T C 0.2703 1491 0.7929 -7.788 3.0974 0.011925
rs10253828 7 90993299 G A 0.1938 1491 0.934 -8.7994 3.4998 0.011928
newrs11467497 20 126156 I D 0.1999 1491 0.9355 8.6711 3.4488 0.011928
rs10782157 6 108161523 G A 0.2337 1491 0.2782 -8.0876 3.2167 0.011929
rs581152 3 16370675 T C 0.3146 1491 0.3076 7.3779 2.9345 0.01193
rs9449397 6 82796643 G A 0.1536 1491 1 -9.6298 3.8303 0.011934
rs3815484 7 36466655 C A 0.1207 1491 0.7151 -10.609 4.2201 0.011936
rs4807425 19 3229224 G A 0.1921 1491 0.6766 8.8654 3.527 0.011952
rs656568 18 8351986 G A 0.1415 1491 0.2001 9.79 3.895 0.011954
rs6843 19 1088285 T C 0.2742 1488 0.8452 7.8097 3.1073 0.011959
rs7240163 18 7305152 G A 0.1345 1491 1 -10.168 4.0458 0.011966
rs4714574 6 42125482 G A 0.3317 1491 0.6405 7.3238 2.9145 0.011974
rs11989843 8 118150993 G A 0.2013 1490 0 -8.2116 3.2679 0.011977
rs2047136 2 225511361 T A 0.3786 1491 0.7834 7.1789 2.8571 0.011983
rs603076 11 68670712 G A 0.4292 1491 0.0813 7.1736 2.855 0.011984
rs12299613 12 80668812 G A 0.2094 1490 0.8759 -8.5527 3.4042 0.011992
rs7619752 3 174966522 T C 0.1777 1491 0.7233 -9.0327 3.5953 0.011993
rs3821733 3 21483086 G A 0.1787 1491 1 -9.0646 3.6082 0.011998
rs16901163 8 127176405 G A 0.2022 1491 0.7482 8.5971 3.4225 0.012006
rs6132153 20 1958145 G A 0.1304 1491 0.5674 10.217 4.0672 0.012007
rs10002552 4 24358882 G A 0.388 1491 0.5488 7.06 2.8109 0.012018
rs735901 13 24245477 G A 0.0543 1491 0.442 -15.138 6.0277 0.012027
rs16965350 17 36614563 T C 0.1942 1491 0.4091 8.6751 3.4546 0.012032
rs6832786 4 169056777 T C 0.3196 1491 0.8119 7.4599 2.9708 0.012036
rs4904547 14 89794530 T C 0.2918 1491 0.531 -7.5631 3.012 0.01204
rs6901207 6 3853906 G A 0.4054 1491 0.5915 -7.012 2.7926 0.012041
rs2411906 5 178577392 T C 0.3853 1491 0.1552 7.2608 2.8917 0.012043
rs529005 13 23745070 T C 0.3518 1491 0.8648 7.2423 2.8845 0.012046
rs7826818 8 91453910 T C 0.0275 1491 0.3071 -20.965 8.3506 0.012052
rs6017999 20 45353009 T C 0.4316 1491 0.5618 -7.052 2.8092 0.01206
rs4728584 7 85117732 C A 0.3346 1490 0.6416 7.2898 2.9042 0.012069
rs10975244 9 5692233 T G 0.3105 1491 0.5452 -7.4278 2.9592 0.012072
rs7612973 3 5733933 T C 0.1304 1491 0.1091 10.519 4.1911 0.012078
rs17539860 11 111068611 G A 0.4644 1491 0.1182 6.8062 2.7122 0.012093
rs515449 11 122047290 G A 0.4611 1490 0.2308 -7.0665 2.8161 0.012097
rs7993187 13 70612412 T C 0.2146 1491 1 -8.4483 3.3669 0.012099
rs4246977 14 20882591 T C 0.3719 1491 0.4711 7.0981 2.8288 0.012099
rs7311799 12 84718394 C A 0.4698 1491 0.6036 6.895 2.7479 0.0121
rs6830509 4 131884313 C A 0.3635 1491 0.6546 -7.1599 2.8535 0.012101
rs10763902 10 33218076 T C 0.3068 1491 0.7608 7.4796 2.9809 0.012103
rs12863915 13 92085286 C A 0.4182 1491 0.038 7.2208 2.878 0.012108
rs12539 7 150558366 T C 0.2244 1491 0.3722 -8.2084 3.2718 0.012114
rs4725970 7 150558611 T C 0.2244 1491 0.3722 -8.2084 3.2718 0.012114
rs7255060 19 45604163 T C 0.0949 1491 0.8797 11.79 4.6996 0.012115
rs1658356 3 57945526 G A 0.1861 1491 0.2308 9.0517 3.6084 0.012125
rs3848549 19 49727996 G A 0.4983 1491 0.7956 -6.8999 2.7508 0.01213
rs7103207 11 3397231 T C 0.22 1491 0.1512 -8.2022 3.2701 0.012134
rs7855251 9 100868189 T C 0.2673 1491 0.7914 7.8576 3.1329 0.012137
rs4843249 16 87652026 G A 0.3091 1490 0.6711 7.4523 2.9714 0.01214
rs11631169 15 94500801 T C 0.2636 1491 0.739 -7.824 3.1203 0.012159
rs1187078 10 33249133 G A 0.4866 1491 0.4368 -7.0007 2.7921 0.012164
rs4785333 16 49755875 G A 0.0332 1491 1 -19.45 7.7575 0.012167
rs9934268 16 75083697 T C 0.3159 1491 0.9046 -7.4312 2.9639 0.012169
rs1276462 20 55553723 G A 0.3786 1491 0.5453 -7.1943 2.8695 0.012171
rs958261 1 80014353 T C 0.3645 1491 0.1621 7.3314 2.9242 0.012172
rs8098946 18 62506122 G A 0.2616 1491 0.5463 7.9439 3.1687 0.012176
rs4941244 18 61776007 T C 0.2294 1491 0.4204 -8.1459 3.2493 0.012178
rs6980372 7 141024444 G A 0.0798 1491 0.5949 -12.683 5.0592 0.012181
rs11637003 15 94445699 T C 0.3578 1491 0.7782 -7.2497 2.892 0.012182
rs6043869 20 16271690 T C 0.2944 1491 0.6626 7.546 3.0105 0.012192
rs1476082 7 25662742 T G 0.06 1491 1 14.599 5.8243 0.012193
rs6001027 22 38545619 G A 0.3966 1465 0.7025 7.0834 2.8262 0.012198
rs10016605 4 32269494 T G 0.1557 1490 0.0299 -9.8258 3.9207 0.012206
rs6136549 20 18849570 G A 0.3293 1491 0.0605 -7.1851 2.8672 0.012211
rs8017812 14 85096035 C A 0.2606 1491 0.2828 7.9962 3.1909 0.012214
rs11073355 15 39038706 T C 0.4353 1491 0.0236 -6.7802 2.706 0.012224
rs7773700 6 44097472 T C 0.2046 1491 1 -8.5814 3.4249 0.012225
rs4621476 4 182280863 T C 0.4423 1491 0.1722 -6.8412 2.7305 0.012229
rs778413 1 56707637 T G 0.3672 1491 1 7.1749 2.8639 0.012235
rs9503317 6 2847576 G A 0.2032 1491 0.8106 -8.5689 3.4205 0.012239
rs7925308 11 9198010 G A 0.4168 1490 0.5941 6.9692 2.782 0.01224
rs16933139 8 67933838 T C 0.0377 1487 0.1528 17.885 7.1396 0.012241
rs9592305 13 64540381 T C 0.1157 1491 0.3104 10.671 4.2597 0.012243
rs16851254 3 140979411 G A 0.0111 1491 1 -33.203 13.242 0.012253
rs7816768 8 38610096 T C 0.3957 1491 0.176 -6.9496 2.7746 0.012255
rs816385 6 54094859 T C 0.1933 1490 0.7396 -8.8123 3.5184 0.012259
rs2290393 7 158438186 G A 0.3736 1491 0.7401 -7.1173 2.8417 0.01226
rs3793177 7 158440275 T C 0.3736 1491 0.7401 -7.1173 2.8417 0.01226
rs6558545 8 1756585 G A 0.3927 1491 0.7447 -7.0488 2.8146 0.012266
rs6849599 4 100770696 G A 0.4467 1491 0.834 -6.9773 2.7861 0.012269
rs1397482 2 205898117 G A 0.4111 1491 0.7891 7.055 2.8174 0.012276
rs7969076 12 94096042 T C 0.4862 1491 0.2998 -7.0158 2.8018 0.012279
rs6539389 12 108267651 T C 0.3541 1491 0.4617 7.3024 2.9164 0.012284
rs1381719 11 23416801 G A 0.1936 1490 0.7399 8.7129 3.4799 0.012287
rs606771 18 24366488 T C 0.2596 1491 0.1777 8.0319 3.2079 0.012287
rs5757136 22 22517826 T C 0.0218 1491 1 -23.936 9.5607 0.012296
rs11188748 10 98166356 T G 0.4899 1491 0.2544 6.8122 2.7212 0.012301
rs12933411 16 17826882 T C 0.158 1491 0.6975 -9.4326 3.7681 0.012305
rs2901496 2 126508647 C A 0.2264 1491 0.6047 -8.2003 3.2762 0.012315
rs10802514 1 247637749 T G 0.1818 1491 0.4873 -9.0464 3.6144 0.012319
rs17189653 16 84984350 T C 0.4809 1491 0.2762 -7.0176 2.8038 0.012319
rs7720600 5 161671879 G A 0.1935 1486 1 -8.7761 3.5065 0.012322
rs17182599 14 22051519 G A 0.1999 1491 0.9355 8.6314 3.4488 0.012323
rs10831523 11 87746795 T C 0.2648 1490 0.6898 -7.8799 3.1485 0.012324
rs12047230 1 159479005 G A 0.4702 1491 0.2755 -6.8267 2.7278 0.012326
rs6780412 3 137748979 T G 0.3893 1491 0.05 6.9119 2.7619 0.012327
rs2111656 18 28138872 G A 0.1185 1490 0.5361 -10.799 4.3151 0.01233
rs17170619 7 36556593 T C 0.4172 1491 0.3377 7.0994 2.8369 0.012331
rs17257668 14 25435206 G A 0.0278 1491 1 21.039 8.408 0.01234
rs38081 5 9977993 T C 0.4376 1491 0.8333 -6.9861 2.7923 0.012352
rs12329197 2 127645411 G A 0.0439 1491 1 -16.97 6.7835 0.012363
rs10760444 9 129396434 G A 0.4668 1491 0.4665 6.8564 2.7408 0.012364
rs28113 3 10400643 G A 0.4497 1491 0.0595 -7.1225 2.8473 0.012367
rs4133063 13 40307119 T C 0.4822 1491 0.4678 -6.8438 2.736 0.01237
rs10093912 8 8762040 G A 0.2103 1491 0.1604 -8.3217 3.3271 0.012378
rs11120168 1 213772821 G A 0.2861 1491 0.9494 -7.6526 3.0597 0.01238
rs4580161 16 10098639 G A 0.4205 1491 0.3951 -6.9154 2.7649 0.01238
rs12051923 18 76101259 T C 0.2059 1491 0.5791 -8.6123 3.4437 0.012389
rs4728190 7 129855837 T C 0.2284 1491 0.8259 -8.2516 3.2995 0.01239
rs9438970 1 39295972 T C 0.2264 1491 0.7676 8.2876 3.314 0.012391
rs1438455 8 23599043 T C 0.2304 1491 0.3073 8.0936 3.2366 0.012396
rs1898532 15 97012885 T C 0.0154 1491 0.297 -27.59 11.022 0.012399
rs9375689 6 99270533 T C 0.2834 1491 0.6099 7.6059 3.0419 0.012406
rs6771359 3 8359650 G A 0.222 1491 0.1769 8.4621 3.3845 0.01241
rs7071576 10 16999350 G A 0.2669 1491 0.5971 -7.8597 3.1435 0.01241
rs2834461 21 35716371 C A 0.4514 1491 0.8754 -6.9521 2.7807 0.012416
rs13215089 6 62235802 T C 0.4008 1487 0.2803 6.9606 2.7842 0.012419
rs1552138 4 40651632 G A 0.3206 1491 0.3724 7.3072 2.9231 0.012427
rs10840170 11 9117898 G A 0.23 1491 0.3803 -8.1061 3.2428 0.012429
rs12523314 5 76629834 T C 0.2361 1491 0.0523 -7.9227 3.1697 0.012435
rs2362764 3 24863094 T G 0.1324 1488 0.9102 10.23 4.0931 0.012438
rs10937504 3 191331505 G A 0.1519 1491 0.3652 9.4999 3.8007 0.012438
rs11995233 8 19215011 T C 0.2753 1491 0.0077 7.4653 2.9869 0.012443
rs2051802 5 129517194 T G 0.0869 1490 0.5155 12.164 4.8671 0.01245
rs4797757 18 13281865 T C 0.1144 1491 0.0394 -10.547 4.2205 0.012457
rs11022618 11 13071286 T C 0.3897 1491 0.6632 -7.1178 2.8484 0.012458
rs4941189 18 60907927 T C 0.2337 1491 0.3114 -8.2661 3.3084 0.012471
rs10950503 7 2039594 C A 0.393 1491 0.1928 7.187 2.8765 0.012472
rs1389308 5 57791311 T G 0.391 1491 1 -7.0675 2.8287 0.012473
rs2406623 4 153184316 G A 0.1657 1491 0.1337 -9.0994 3.6423 0.012482
rs7550297 1 156700845 C A 0.3018 1491 0.8539 7.5335 3.0159 0.012493
rs11700858 21 43835855 C A 0.2285 1490 0.7138 -8.2619 3.3076 0.012495
rs9808571 2 62666178 T G 0.3169 1491 0.8109 -7.385 2.9566 0.012496
rs4635724 3 161394052 T C 0.4547 1491 0.1173 7.0725 2.8315 0.012496
rs12531671 7 118356108 C A 0.0781 1491 0.8572 12.913 5.1701 0.012504
rs2148930 13 73816706 G A 0.3823 1491 0.784 -7.1232 2.8525 0.012518
rs11219944 11 125044277 G A 0.328 1491 0.6809 7.302 2.9243 0.012524
rs2934528 5 2947877 T G 0.4574 1491 0.0324 7.1233 2.8529 0.01253
rs6737955 2 84385203 T C 0.1506 1491 0.6851 9.5822 3.8379 0.012534
rs915206 10 132342752 T C 0.2488 1491 0.8353 7.9479 3.1834 0.012536
rs1373838 13 94129596 T C 0.2015 1491 0.6292 -8.656 3.467 0.012536
rs3931020 1 75235317 T C 0.3414 1491 0.3567 -7.1806 2.8761 0.012538
rs7776099 6 93913423 C A 0.1646 1491 0.2207 -9.1465 3.6639 0.012546
rs2280728 11 8037597 C A 0.4879 1491 0.1469 -6.7677 2.7111 0.01255
rs1053711 3 57743246 G A 0.336 1491 0.4167 -7.3773 2.9553 0.012551
rs9880406 3 126049305 G A 0.1691 1490 0.5193 -9.124 3.6556 0.012563
rs7528953 1 58068119 T G 0.1563 1491 0.6949 -9.5473 3.8252 0.012564
rs10013737 4 37391031 G A 0.331 1491 0.4471 7.2486 2.9044 0.01257
rs753712 10 130652909 G A 0.491 1491 0.6411 -6.8486 2.7443 0.012576
rs4335161 8 136770912 G A 0.4554 1491 0.7543 6.9465 2.784 0.012592
rs941223 12 20021125 G A 0.334 1491 0.0416 7.1157 2.8519 0.012594
rs4760022 12 130426025 T C 0.3092 1491 0.8558 7.4351 2.9801 0.012598
rs4274357 14 24202501 T C 0.2398 1491 0.9435 8.0627 3.2316 0.012598
kgp5720189 15 75835643 T G 0.0486 1491 1 -16.074 6.4427 0.012601
rs11800726 1 226523560 T C 0.2756 1491 0.1357 7.5598 3.0303 0.012604
rs7986283 13 95937149 G A 0.2582 1491 0.1763 -8.0159 3.2133 0.01261
rs6561602 13 51525375 T C 0.3005 1491 0.5797 -7.4591 2.9901 0.012611
rs9853984 3 38650180 G A 0.3749 1491 0.7826 7.0884 2.8417 0.012616
rs4382893 11 40790624 G A 0.2992 1464 1 -7.6026 3.0479 0.012618
rs10263021 7 147925492 T C 0.2944 1491 0.3833 -7.6447 3.0648 0.012619
rs6668794 1 95134903 G A 0.3783 1491 0.1865 -7.2284 2.898 0.012621
rs9358983 6 72567430 G A 0.2017 1490 0.1071 -8.4053 3.3699 0.012624
rs4656 2 191224981 T G 0.3045 1491 0.2218 7.6059 3.0495 0.012627
rs7424968 2 62752921 T C 0.4463 1491 0.5298 -6.8699 2.7547 0.012636
rs890924 5 113018177 T C 0.4048 1491 0.7068 -6.9768 2.7979 0.012645
rs10038921 5 6428242 G A 0.1479 1491 0.758 -9.661 3.8743 0.012647
rs1366526 16 9400682 G A 0.1903 1490 0.3551 8.8912 3.5657 0.012648
rs7520974 1 240067260 G A 0.4591 1491 0.2516 -7.0145 2.8132 0.012652
rs12079361 1 246364811 G A 0.0144 1491 1 -29.055 11.641 0.012653
rs2884028 2 172455639 C A 0.2163 1491 0.5409 -8.2907 3.325 0.012653
rs10766410 11 17573329 G A 0.4222 1491 0.4262 -7.0441 2.8253 0.012658
rs6597668 9 133861632 G A 0.3239 1491 0.9529 7.3484 2.9474 0.012659
rs7712660 5 76097709 G A 0.3521 1491 0.3347 -7.3009 2.9286 0.012667
rs11605389 11 121813368 G A 0.2064 1490 0.6925 -8.4638 3.3952 0.012672
rs7832117 8 1101954 C A 0.2344 1491 0.3866 -8.0324 3.2222 0.012674
rs11876744 18 47614050 T C 0.0547 1490 0.3147 -15.377 6.1687 0.012676
rs12944004 17 64165177 T C 0.1486 1491 0.1829 -9.8571 3.9545 0.01268
rs773554 1 113830085 T C 0.2958 1491 0.8521 -7.5195 3.0171 0.012692
rs2296063 10 88852942 T C 0.3679 1491 0.7383 -7.1009 2.8494 0.0127
rs10412191 19 40263966 T C 0.3451 1491 0.9544 -7.2313 2.9018 0.012702
rs11041350 11 7419377 G A 0.0734 1491 0.0062 12.697 5.0958 0.012715
rs2726655 4 108572567 T C 0.0741 1491 0.4507 -13.015 5.2238 0.012718
rs1512581 1 216455107 T C 0.2767 1491 0.0199 -7.9331 3.184 0.012719
rs2164521 11 89209985 G A 0.1113 1491 0.512 10.842 4.3517 0.012719
rs11077336 16 2742020 G A 0.4406 1491 0.8336 6.9514 2.79 0.012721
rs501220 6 25873025 C A 0.1241 1491 1 10.43 4.1867 0.012732
rs11924163 3 12210153 G A 0.0396 1491 0.501 17.537 7.0398 0.012735
rs1383573 8 21512427 G A 0.4748 1491 0.2323 6.7794 2.7215 0.012736
rs6436607 2 227150910 C A 0.0148 1491 1 -28.704 11.512 0.012743
rs593542 11 35912362 G A 0.1854 1491 0.4939 -8.9322 3.586 0.012743
rs10169925 2 113014605 G A 0.2475 1491 0.6264 -7.9153 3.1778 0.012745
rs7647554 3 63257892 C A 0.3386 1490 0.6858 -7.3125 2.9358 0.012745
rs12490228 3 25046463 T C 0.2602 1489 0.4594 7.9258 3.1827 0.012763
rs10491907 9 9963943 C A 0.1876 1490 0.0337 8.5773 3.4444 0.012767
rs402573 18 65248521 T C 0.1462 1491 0.6048 9.8045 3.9376 0.012775
rs624855 18 8858295 G A 0.4098 1491 0.8305 7.0123 2.8162 0.012776
rs11134653 5 170213757 T C 0.0563 1491 0.2285 14.698 5.9031 0.012777
rs2809398 9 120737136 T C 0.3524 1491 0.5709 -7.25 2.9119 0.012782
rs2374983 7 94871724 G A 0.4091 1491 0.5561 -6.9372 2.7867 0.012796
rs12631700 3 187771570 G A 0.3296 1491 0.2184 -7.4353 2.9869 0.012801
rs9533216 13 43289091 G A 0.3038 1491 0.2454 -7.363 2.9579 0.012801
rs179724 14 31483761 T G 0.1914 1489 0.7377 8.7941 3.5328 0.012801
rs9353859 6 92313979 T G 0.3196 1491 0.2841 -7.4766 3.0036 0.012803
rs7953431 12 107732227 T G 0.2653 1491 0.8421 -7.8083 3.1372 0.012813
rs17078876 3 46500978 T C 0.1694 1491 0.5207 -9.2433 3.714 0.012819
rs1332280 10 110271335 G A 0.1613 1491 0.125 9.1557 3.679 0.012824
rs13121066 4 171872498 G A 0.4068 1491 0.9572 -6.9996 2.8129 0.012833
rs9456774 6 158223703 T C 0.1657 1491 0.5738 -9.171 3.6856 0.012835
rs2892913 7 19128201 G A 0.0537 1491 1 -15.273 6.138 0.012836
rs987338 2 218711738 C A 0.3752 1490 1 -7.0957 2.8519 0.012845
rs11027313 11 23577442 T C 0.3239 1491 0.9059 -7.3555 2.9564 0.012847
rs3013087 1 13793635 T G 0.1761 1491 0.2452 -8.8792 3.5689 0.012848
rs2223477 1 171308832 G A 0.3404 1491 0.2262 7.3671 2.9612 0.012851
newrs77099580 3 183752964 C A 0.0309 1491 0.3978 -20.184 8.1134 0.012857
rs11768819 7 82245831 T C 0.0772 1489 0.8571 12.868 5.1732 0.012864
rs4309189 11 111141676 T C 0.2861 1491 0.8492 7.6234 3.0647 0.012866
rs8019563 14 44083886 T C 0.2669 1491 0.8426 7.739 3.1112 0.012867
rs10192176 2 69126125 G A 0.2767 1491 0.9484 7.6897 3.0916 0.012873
rs5005556 12 120029538 G A 0.0402 1491 1 -17.534 7.0496 0.012873
rs1241511 14 25616188 C A 0.1375 1491 0.0283 -10.27 4.1293 0.012875
rs710175 22 32909401 T C 0.2103 1491 0.8152 -8.4583 3.4008 0.012877
rs16941731 17 45317022 G A 0.1341 1491 0.7391 10.128 4.0721 0.012878
rs11188782 10 98236565 T G 0.225 1491 0.0878 8.0455 3.2349 0.012879
rs4756772 11 12137982 G A 0.3333 1491 0.3225 -7.3796 2.9674 0.012886
rs6658698 1 181060791 G A 0.4262 1491 1 6.9406 2.7909 0.012887
rs1277801 13 112613513 G A 0.4158 1491 0.7491 -6.9347 2.7886 0.01289
rs1424203 16 60798217 T C 0.3514 1491 0.0355 -6.9989 2.8145 0.012891
rs6746082 2 25659244 C A 0.1764 1491 0.789 8.9726 3.6083 0.012896
rs4760974 12 128037474 T C 0.3712 1491 0.6178 -7.0581 2.8388 0.012909
rs7151924 14 76778069 T C 0.2485 1491 0.4455 8.0301 3.2298 0.01291
rs8104633 19 52246115 T C 0.2085 1489 0.5835 8.5215 3.4275 0.012911
rs2532098 4 15934723 T G 0.2874 1491 0.8006 7.5607 3.0412 0.012914
rs7014190 8 118123205 G A 0.2756 1491 0.3305 -7.582 3.0501 0.012924
rs2036771 12 102517804 G A 0.1968 1491 0.2877 -8.7567 3.5228 0.012927
rs983154 3 3708002 T C 0.4591 1491 0.211 -7.0027 2.8171 0.012928
rs7863530 9 100016763 T C 0.2411 1491 0.0401 -8.2462 3.3176 0.012933
rs1384137 4 86501891 G A 0.25 1490 0.0619 -7.7327 3.111 0.012934
rs2359367 3 23090051 T C 0.3739 1491 0.0464 -7.2867 2.9316 0.012936
rs1377676 15 48200161 G A 0.0362 1491 0.7192 18.535 7.4575 0.01294
rs10759876 9 119710771 C A 0.1962 1491 0.9345 -8.6285 3.4717 0.012941
rs11828414 11 81225948 T G 0.2123 1491 1 8.3933 3.3771 0.012941
rs374136 6 14887524 T C 0.3202 1491 0.6772 7.398 2.9767 0.012944
rs12633719 3 187770606 T C 0.2404 1491 0.7229 -8.0754 3.2493 0.012946
rs6571668 14 35110512 T C 0.4135 1491 0.0023 -7.2624 2.9224 0.012953
rs12093759 1 247305873 T C 0.2173 1491 1 8.3239 3.3499 0.012962
rs6849766 4 189010521 G A 0.1681 1490 1 -9.1799 3.6947 0.012968
rs2011620 8 141015586 G A 0.2069 1491 0.0328 -8.7162 3.5083 0.012975
rs10157778 1 9542612 G A 0.3263 1491 0.8137 7.2897 2.9342 0.012976
rs6705421 2 242212672 G A 0.4551 1491 0.7149 -6.9222 2.7863 0.012978
rs9523790 13 93381946 T C 0.2624 1490 0.0133 8.0649 3.2463 0.012978
rs10070522 5 57786110 G A 0.3907 1491 0.8705 7.0148 2.8236 0.01298
rs3945958 14 93344831 G A 0.4772 1491 0.6037 -6.9173 2.7845 0.012983
rs11702795 21 33382492 T G 0.2294 1491 0.5098 8.0867 3.2554 0.012987
rs3807737 7 77729487 T C 0.2371 1491 0.6167 8.1205 3.269 0.012988
rs10421782 19 4685276 C A 0.328 1491 0.2401 7.4217 2.9879 0.012996
rs7923691 10 26241456 G A 0.3031 1491 0.4623 -7.3901 2.9753 0.012999
rs6957263 7 105141152 T C 0.218 1491 0.4947 -8.3841 3.3758 0.013006
rs3745746 19 48537585 G A 0.4038 1491 0.0052 -6.7479 2.717 0.013008
rs2029247 9 17117875 T C 0.3384 1491 0.2723 7.3525 2.9609 0.01302
rs7688651 4 87259805 T C 0.3491 1491 0.1383 -7.0539 2.8407 0.013022
rs4651082 1 181050713 T C 0.3608 1491 0.9107 7.1286 2.8708 0.013023
rs9466756 6 23355882 C A 0.3987 1490 0.0517 6.8278 2.7498 0.013026
rs2988685 6 86957952 T C 0.1762 1490 0.18 -8.8459 3.5626 0.013028
rs10435688 8 140421115 T C 0.2082 1491 0.2397 8.3179 3.35 0.013029
rs1155746 2 66173226 T C 0.2019 1491 0.3775 -8.6432 3.481 0.01303
rs4686671 3 193799549 T C 0.2991 1491 0.0733 7.3164 2.9469 0.013036
rs2414325 15 54888537 T C 0.4842 1491 0.6041 6.9104 2.7833 0.013036
rs4809580 20 62184170 T C 0.3736 1479 0.1486 -7.2693 2.9279 0.013037
rs11680146 2 128748238 G A 0.242 1490 1 -8.0103 3.2264 0.013039
rs2831451 21 29440312 T C 0.2783 1491 0.7474 -7.6151 3.0674 0.013042
rs7871404 9 99262296 G A 0.167 1491 0.4562 9.2915 3.7427 0.013044
rs31299 5 16713465 T C 0.1573 1491 0.1176 -9.2252 3.7162 0.013048
rs7134849 12 132195674 C A 0.0473 1491 0.7698 -16.308 6.5695 0.013051
kgp22668051 5 28796865 G A 0.0426 1491 0.5174 17.212 6.9341 0.013056
rs2160664 14 77542494 G A 0.3213 1491 0.5932 -7.3933 2.9787 0.013062
rs459814 21 41204047 T C 0.3769 1491 0.6592 7.0282 2.8317 0.013066
rs861006 7 98201136 T C 0.3414 1491 0.7736 7.2552 2.9233 0.013071
rs2101702 1 247952900 C A 0.2649 1461 0.8931 -7.873 3.1726 0.01308
rs4875678 8 5888705 T C 0.4772 1491 0.2128 -6.9769 2.8115 0.01308
rs290583 19 23198437 G A 0.2131 1457 0.3095 8.5281 3.4367 0.013084
rs17380703 1 34844208 T C 0.1895 1491 0.5552 -8.6753 3.4961 0.013087
rs10431453 12 102133391 G A 0.16 1491 0.4995 9.4421 3.8054 0.013094
rs2795622 10 30250420 G A 0.4279 1491 0.4275 6.999 2.8211 0.013104
rs31208 5 156589585 G A 0.1475 1491 0.1487 9.8545 3.9721 0.013105
rs1374376 11 36233751 G A 0.2398 1491 0.2007 7.8877 3.1794 0.013107
rs10744957 15 54753968 G A 0.223 1491 0.4556 -8.1505 3.2856 0.013112
rs4145862 10 33016633 G A 0.2176 1491 0.3236 8.1958 3.3041 0.013121
rs2220309 5 2014366 G A 0.2401 1491 0.435 8.1052 3.2677 0.013124
rs6133613 20 8712123 G A 0.3873 1491 0.5488 7.0859 2.8568 0.013124
rs11675976 2 60117491 G A 0.4051 1491 0.7471 -6.9422 2.7991 0.013132
rs10185229 2 77918355 T C 0.2877 1491 0.6584 7.5188 3.0317 0.013136
rs4549077 2 221300772 G A 0.394 1491 0.4477 7.0808 2.8552 0.013141
rs1432155 2 82017373 C A 0.443 1491 1 -6.8968 2.7812 0.013147
rs889922 2 161917192 T C 0.151 1487 0.8395 9.5483 3.8505 0.013147
rs4901047 14 51124227 T C 0.2294 1491 0.8261 8.118 3.2737 0.013147
rs2309628 4 27790945 T C 0.3994 1491 0.2145 -7.1078 2.8663 0.013148
rs2312972 13 31605117 T C 0.4396 1491 0.4622 6.9649 2.8088 0.01315
rs7461621 8 139145480 T C 0.2012 1491 1 8.5425 3.4459 0.013174
rs6482244 10 23206001 G A 0.2599 1491 0.6862 7.7584 3.1296 0.013174
rs9983775 21 29153256 G A 0.2198 1483 0.1123 -8.3721 3.3772 0.013175
rs7132593 12 115360866 G A 0.2528 1491 0.837 7.8499 3.1666 0.013176
rs2678484 2 233328630 T C 0.113 1491 1 10.81 4.3607 0.013178
rs4422746 8 39123820 T C 0.1891 1491 1 -8.7433 3.5276 0.01319
rs17030838 12 101375823 G A 0.1563 1491 0.9217 9.4084 3.796 0.013193
rs1418677 6 71788265 T C 0.3236 1491 0.6787 7.3591 2.9695 0.013203
rs860413 5 35943042 C A 0.2901 1491 0.706 7.5808 3.0592 0.013211
rs12904318 15 92415355 G A 0.2725 1490 0.896 7.6982 3.1066 0.013212
rs7011104 8 8972515 G A 0.218 1491 0.82 8.3147 3.3557 0.013219
rs7440590 4 90028412 T C 0.3805 1490 1 -7.0434 2.8426 0.01322
rs7121190 11 39124659 T C 0.2626 1491 0.3851 -7.8658 3.1747 0.013225
rs1887490 1 230779994 G A 0.2358 1491 0.8857 8.0391 3.2453 0.013245
rs9812544 3 191117867 T C 0.2602 1491 0.0598 7.6095 3.072 0.013248
rs10489562 1 96058550 G A 0.1921 1491 0.6766 8.7362 3.527 0.013251
rs2438028 2 128742474 T C 0.2409 1490 1 -8.0077 3.233 0.013255
rs13254748 8 61373597 G A 0.1828 1491 0.5448 8.923 3.6028 0.01326
rs4746429 10 65950993 G A 0.0808 1491 0.483 -12.7 5.1286 0.013271
rs6680302 1 36653540 G A 0.437 1491 0.8332 6.8697 2.7743 0.013279
rs2346884 1 164184997 G A 0.2518 1491 0.7834 7.9099 3.1948 0.013292
rs12426091 12 67829605 C A 0.1516 1491 0.0152 -9.8506 3.9787 0.013292
rs1126477 3 46501268 T C 0.2555 1491 0.3409 -7.9375 3.2068 0.013317
rs9451925 6 92827954 G A 0.1203 1488 0.8066 10.554 4.2639 0.013317
rs7074715 10 92609306 G A 0.163 1491 1 -9.2644 3.7431 0.013321
rs16970025 17 47243622 T G 0.2971 1491 0.9506 -7.4719 3.0189 0.013321
rs4864001 4 131473531 C A 0.3345 1483 0.3817 -7.3631 2.975 0.013322
rs700338 13 71593281 T C 0.3796 1491 0.4415 -6.9699 2.8161 0.013322
rs605588 2 31488257 G A 0.1885 1491 1 -8.7355 3.5294 0.013323
rs2940249 1 163080200 T C 0.4259 1491 0.1529 -6.784 2.7412 0.013329
rs791326 5 126958230 G A 0.3582 1491 0.4994 7.1909 2.9058 0.013336
rs783067 1 66838733 C A 0.2632 1491 0.0451 7.9704 3.221 0.013342
rs871167 15 92634133 G A 0.3333 1491 0.641 -7.1989 2.9094 0.013347
rs11608306 12 11613260 G A 0.1656 1440 0.1813 9.5539 3.8613 0.01335
rs17135750 16 2039591 T C 0.1328 1491 0.6542 10.015 4.0477 0.01335
rs2679870 2 105792850 G A 0.0862 1490 0.6216 12.283 4.9643 0.013351
kgp9901931 17 79693829 T C 0.4993 1491 0.4683 -6.7657 2.7344 0.013351
rs1017404 7 12695507 G A 0.2338 1452 0.0157 -7.9289 3.2047 0.013356
rs12635194 3 168754246 G A 0.0838 1491 0.8655 12.295 4.9697 0.013358
rs3863840 1 82934401 G A 0.3429 1490 0.9542 7.1893 2.9059 0.013359
rs982647 6 118240685 T C 0.2358 1491 0.5652 7.9841 3.2274 0.013367
rs36232 16 2199788 T G 0.2378 1491 0.4755 -8.0998 3.2748 0.013385
rs6927442 6 145078694 T C 0.2049 1491 0.6914 -8.4174 3.4033 0.013387
rs7654841 4 158051335 T C 0.0194 1491 1 24.946 10.076 0.013388
rs1968589 9 9177013 T C 0.389 1491 0.8703 -6.9894 2.826 0.01339
rs17605349 8 20785504 T C 0.3296 1491 0.5192 7.3299 2.9638 0.013392
rs7684954 4 71875237 G A 0.0335 1491 1 19.097 7.7221 0.013397
rs1843676 11 11092888 T C 0.3749 1491 0.4391 7.1297 2.883 0.013397
rs6761461 2 115249736 T C 0.0319 1491 0.1863 -19.13 7.7362 0.013405
rs7705239 5 38049522 G A 0.1113 1491 0.8957 -10.832 4.3809 0.013418
rs986996 11 36874579 T G 0.4873 1491 0.4072 -6.7562 2.7325 0.013418
rs2440154 17 19444987 G A 0.3665 1491 0.6157 7.0353 2.8456 0.013424
rs6929790 6 99045749 G A 0.1885 1491 0.4982 8.6503 3.4989 0.013425
rs6956395 7 28072245 G A 0.0355 1491 1 -18.593 7.5208 0.013426
rs410059 16 79655072 T C 0.4923 1491 0.6411 6.7841 2.7441 0.013426
rs7305265 12 2032113 G A 0.2569 1491 0.3424 7.9143 3.2013 0.013428
rs923669 4 32270703 G A 0.1529 1491 0.0164 9.7869 3.959 0.013435
rs6437379 3 194215878 T C 0.0469 1491 1 -16.167 6.54 0.013436
rs3767812 1 118155620 G A 0.2549 1491 0.9457 7.8419 3.1724 0.013441
rs4834162 4 127925448 G A 0.2948 1491 0.4936 7.4188 3.0014 0.013444
rs4143301 6 121844351 C A 0.2569 1491 0.0417 -8.0278 3.2485 0.013465
rs2906207 7 81060070 T C 0.4655 1491 0.8759 -6.8576 2.7751 0.013468
rs4074599 4 118246863 G A 0.2421 1491 0.18 7.8268 3.1675 0.013474
rs632101 3 165405491 T G 0.393 1491 0.0507 7.1705 2.902 0.013477
rs11925186 3 138903842 G A 0.3088 1491 0.8085 7.4085 2.9983 0.013478
rs2353174 1 5350428 T C 0.4581 1491 0.4653 6.7807 2.7443 0.01348
rs9318905 13 83330165 G A 0.4879 1491 0.178 6.7073 2.7146 0.01348
rs9376844 6 145025611 T C 0.0906 1490 0.2681 -11.652 4.7159 0.013481
rs17095564 14 98020830 T C 0.0188 1491 1 25.344 10.247 0.013482
rs746983 20 36627010 T C 0.05 1491 0.2639 -15.408 6.2363 0.013484
rs4877152 9 82438585 T G 0.4195 1491 0.2876 7.0124 2.8383 0.013488
rs2305220 12 18651702 G A 0.3833 1491 0.622 -7.0656 2.8599 0.013488
rs1522218 4 107431789 G A 0.1083 1491 0.8931 10.954 4.434 0.013493
rs1562430 8 128387852 T C 0.3937 1491 0.9137 6.971 2.8219 0.013498
rs11631645 15 56317789 G A 0.4165 1491 0.241 6.811 2.7573 0.013506
rs2039076 20 17702753 G A 0.4467 1491 0.9582 -6.8535 2.7748 0.013514
rs3800756 7 134103298 T C 0.2535 1491 0.1321 -7.6868 3.1122 0.013516
rs249592 5 134971621 T C 0.2528 1491 0.8911 7.8625 3.1835 0.013519
rs12809717 12 45802493 C A 0.059 1491 1 14.484 5.8645 0.013519
rs187731 5 72289671 T G 0.1395 1491 0.4501 -9.9524 4.0297 0.013521
rs10055900 5 80486198 G A 0.3783 1491 0.441 -7.1049 2.8768 0.013521
rs6735208 2 152536498 T A 0.1634 1490 0.2981 9.359 3.7896 0.013523
rs1405392 3 73960394 T G 0.2039 1491 0.5766 -8.5324 3.4549 0.013524
rs12470644 2 183181858 T C 0.4775 1489 0.5331 6.8883 2.7893 0.01353
rs7520263 1 221821302 G A 0.4269 1491 0.5608 6.9465 2.813 0.013533
rs4629469 4 36419047 G A 0.3559 1489 0.7778 7.0987 2.8751 0.013548
rs813640 6 163873745 T G 0.3001 1476 0.5357 -7.4201 3.0053 0.013549
rs17114837 14 29944713 T C 0.1063 1491 1 -11.09 4.4921 0.013555
rs1017733 4 75252350 T C 0.2065 1489 0.6927 -8.3862 3.397 0.013561
rs10119402 9 111938125 T G 0.159 1491 0.2878 9.1978 3.726 0.013566
rs7677192 4 29048204 G A 0.3736 1491 0.5071 6.9845 2.8297 0.013575
rs903173 12 94158487 G A 0.4926 1491 1 -6.8138 2.7605 0.013577
rs697760 1 18179816 T G 0.1828 1491 0.8622 -8.7918 3.5623 0.013587
rs2512028 8 98960813 T C 0.4747 1443 0.598 -6.9887 2.8319 0.013593
rs9888427 12 33531438 G A 0.2466 1490 0.0176 7.6679 3.1072 0.013595
rs7027485 9 19244788 C A 0.1801 1491 0.4836 8.9543 3.6285 0.013596
rs928915 11 4413960 G A 0.4993 1491 0.7171 -6.8474 2.7749 0.0136
rs6473999 8 56506919 T C 0.1768 1490 1 8.9462 3.6255 0.013602
rs11791648 9 8832025 G A 0.2012 1491 0.7476 -8.5385 3.4604 0.013606
rs1914243 11 21014765 T G 0.193 1490 0.2122 -8.4943 3.4427 0.013612
rs10027409 4 19574923 T C 0.3598 1491 1 -7.0968 2.8764 0.013615
rs10899436 11 77795571 G A 0.4695 1491 0.5678 6.8766 2.7873 0.013619
rs9593079 13 76028072 T C 0.4889 1491 0.5007 6.7528 2.7375 0.013634
rs2274987 1 67221387 T C 0.282 1491 0.5653 -7.5125 3.0456 0.013637
rs2970997 2 101192499 G A 0.4168 1491 0.6316 -6.9552 2.8196 0.013637
rs10006864 4 171963233 T C 0.4517 1491 0.9168 6.8532 2.7784 0.013641
rs9550983 13 24123397 G A 0.4654 1490 0.16 -6.9587 2.8212 0.013643
rs4788700 16 73137924 T C 0.3923 1491 0.4156 -6.9009 2.7979 0.013646
rs13097208 3 24260059 T C 0.449 1491 0.0673 -7.0147 2.8441 0.013647
rs7282252 21 19266609 C A 0.0225 1491 1 -23.24 9.4236 0.013655
rs2420684 10 122072802 G A 0.1789 1490 0.2893 9.0251 3.6596 0.013657
rs6952647 7 152227620 T C 0.4876 1490 0.5003 -6.7537 2.7388 0.013664
rs6962097 7 21414350 G A 0.1274 1491 0.6421 10.153 4.1176 0.013669
rs13095497 3 65311745 G A 0.4906 1491 0.9175 -6.7985 2.7572 0.013674
rs7342975 17 66391232 G A 0.0309 1491 1 -19.778 8.021 0.013674
rs6564438 16 77411187 T C 0.3508 1491 0.6907 7.0951 2.8777 0.013681
rs597644 2 31480495 C A 0.329 1491 0.1773 -7.119 2.8875 0.013683
rs1442671 18 67196056 G A 0.3384 1485 0.6019 7.275 2.9508 0.013684
rs7557725 2 173245780 T G 0.274 1491 0.4348 -7.5537 3.0639 0.013687
rs4257102 13 84116884 T C 0.2103 1491 0.9379 -8.3672 3.3939 0.013687
rs4247116 17 5945876 T C 0.3929 1485 0.5142 7.0459 2.8579 0.013687
rs1370585 2 20101878 T C 0.2528 1491 0.0135 8.0976 3.2846 0.01369
rs6461749 7 3032284 T C 0.327 1491 0.9531 -7.2477 2.94 0.013693
kgp11689671 10 73772216 G A 0.098 1490 0.242 -11.618 4.7127 0.013694
rs7440269 4 167789207 G A 0.0795 1491 0.5931 12.489 5.067 0.013711
rs239239 6 101094554 G A 0.4557 1491 0.531 6.774 2.7483 0.013711
rs801553 5 134993246 T G 0.2793 1491 0.8977 -7.5992 3.0836 0.013724
rs6785220 3 13296300 T C 0.1476 1480 0.4104 9.7458 3.9551 0.013736
rs6456688 6 25708960 T C 0.4782 1491 0.7953 6.8365 2.7745 0.013739
rs1254148 10 122585600 T C 0.1804 1491 0.861 8.8763 3.6024 0.01374
rs11023121 11 14186021 T C 0.1606 1491 0.7732 9.2281 3.7452 0.013741
rs1180610 10 131859987 G A 0.3055 1491 0.4646 7.3167 2.9696 0.013745
rs2998359 1 112780618 T C 0.441 1491 0.5995 6.8035 2.7614 0.013747
rs2412147 1 7331347 G A 0.2358 1491 0.8295 8.0399 3.2635 0.013755
rs13021283 2 190954001 T C 0.3863 1491 0.0333 -6.7995 2.7601 0.013758
rs2195784 13 75870766 T C 0.3876 1490 1 6.98 2.8335 0.013762
rs1363073 5 163418856 T C 0.2492 1491 0.2126 -8.0003 3.2477 0.013763
rs1589615 2 79371625 G A 0.1103 1491 1 -10.859 4.4084 0.013765
rs2779527 9 101344340 G A 0.3833 1491 1 -6.9937 2.8395 0.013777
rs7601754 2 191940451 G A 0.2062 1491 0.0967 -8.2266 3.3402 0.013781
rs7029539 9 94864322 G A 0.1848 1491 1 8.7566 3.556 0.013798
rs7942741 11 88343917 T C 0.2632 1491 0.0825 -7.9029 3.2093 0.013798
rs7673703 4 163836677 G A 0.3869 1490 0.1403 -7.1262 2.894 0.013801
rs7071206 10 79401316 T C 0.2227 1491 0.8225 -8.2003 3.3305 0.013809
rs2180830 14 61176485 T C 0.0362 1491 0.2588 18.544 7.5315 0.013811
rs9924591 16 8069605 G A 0.3776 1491 0.0693 -6.852 2.7831 0.013815
rs4677642 3 194529917 T C 0.0919 1491 0.5341 11.89 4.8293 0.013817
rs423955 9 4792339 T C 0.3219 1491 0.9527 7.2685 2.9524 0.013822
rs10467005 12 99812732 T C 0.115 1491 0.0978 10.896 4.4259 0.013822
rs10018513 4 132126271 G A 0.1382 1491 0.2312 9.6969 3.9395 0.013836
rs17607568 5 175571579 C A 0.4614 1491 1 6.8203 2.7709 0.013838
rs10002703 4 98371858 G A 0.1636 1491 0.2185 9.3434 3.7964 0.01385
rs12281896 11 99923002 G A 0.0872 1491 0.3309 -12.215 4.9634 0.013854
rs6439887 3 139688912 G A 0.2609 1491 0.314 -7.6367 3.1033 0.013862
rs11631974 15 80272000 G A 0.3223 1491 0.3137 -7.3694 2.9947 0.013863
rs6140755 20 8824117 T C 0.3058 1491 0.7144 -7.4131 3.0125 0.013863
rs1421487 7 137985801 T G 0.1888 1491 0.6723 8.7404 3.5519 0.013865
rs10491958 12 1670493 T C 0.1489 1491 1 9.5436 3.8784 0.013865
rs10412605 19 16185110 G A 0.4098 1491 0.9148 6.9197 2.8123 0.013874
rs12938367 17 69080285 T G 0.4963 1491 0.9175 6.8047 2.7657 0.013877
rs17035484 3 1250356 T C 0.0946 1454 0.4437 11.926 4.8475 0.013885
rs7762652 6 99242592 G A 0.285 1491 0.4464 -7.4513 3.0288 0.013888
rs7797507 7 82698998 T G 0.059 1491 1 14.427 5.8645 0.013894
rs12427602 13 26755464 T C 0.3726 1491 0.5423 7.0845 2.8799 0.013894
rs10744442 12 130461603 C A 0.4802 1491 0.604 -6.7492 2.744 0.01391
rs1481736 8 31980642 G A 0.4474 1491 0.1161 -6.9746 2.8361 0.013924
rs7821175 8 5901623 T C 0.3437 1491 0.0389 7.3485 2.9883 0.013928
rs2288898 19 30067525 G A 0.1968 1491 0.9349 -8.5512 3.4775 0.013932
kgp1133415 5 138550640 G A 0.456 1489 0.9168 6.8043 2.7672 0.013937
rs7314836 12 88664574 T G 0.1727 1491 0.8563 9.0111 3.6647 0.013937
rs739218 22 46036694 C A 0.4351 1480 1 6.8749 2.796 0.01394
rs6747984 2 34997372 T G 0.4705 1491 0.2318 6.9128 2.8117 0.013948
kgp6883538 7 18554092 T G 0.0942 1491 0.0139 11.237 4.5704 0.013948
rs7596744 2 152664758 C A 0.1524 1490 0.6882 9.5083 3.8674 0.013949
rs2289233 2 231738269 G A 0.4956 1490 0.7561 6.7651 2.7519 0.013957
rs732350 17 59340859 G A 0.3541 1491 0.4617 7.1695 2.9164 0.013959
rs4734546 8 102614570 T C 0.4168 1491 0.7092 -6.9218 2.8157 0.01396
rs746491 11 86406159 C A 0.1254 1491 0.0326 -9.9587 4.0515 0.013969
rs2295715 10 102827228 G A 0.1695 1490 0.7832 -9.0892 3.6979 0.013973
rs11984044 7 122955347 G A 0.2478 1491 0.2979 -7.7558 3.1554 0.013974
rs12429620 13 64516543 T C 0.0979 1491 0.5597 11.343 4.6149 0.013974
rs3892217 1 69034457 T C 0.4205 1491 0.5593 6.9274 2.8185 0.013977
rs1356859 15 54792734 T G 0.4229 1491 0.2229 6.7631 2.7516 0.013977
rs4109626 3 66469524 G A 0.1747 1491 0.6534 8.883 3.6145 0.013987
rs11171001 12 55042807 T G 0.2552 1491 1 -7.7825 3.1669 0.013993
rs858520 17 7530271 T C 0.3783 1491 0.0781 7.1641 2.9153 0.013993
rs4809062 19 20707568 G A 0.2704 1481 0 7.1951 2.928 0.013998
rs597797 5 115967814 T C 0.2485 1487 0.298 7.9649 3.2415 0.014003
rs2842934 6 18139214 G A 0.2498 1491 0.4075 -7.753 3.1553 0.014006
rs10487029 7 88265803 T C 0.4588 1491 0.404 6.7326 2.7401 0.014007
rs13094773 3 187004183 T C 0.2951 1491 0.0928 -7.6083 3.0966 0.01401
rs9549667 13 112627625 G A 0.4806 1491 0.7954 -6.7637 2.753 0.014017
rs7284814 22 28583738 T C 0.2716 1491 0.6947 -7.5861 3.0879 0.01402
rs17236893 3 170463622 G A 0.1167 1491 0.6171 10.504 4.2761 0.014029
rs545457 11 56482335 C A 0.3863 1491 0.9565 -6.9597 2.8332 0.01403
rs10930471 2 152030598 T C 0.1278 1487 0.1993 9.99 4.0673 0.014043
rs17032939 3 10510287 G A 0.3682 1491 0.1483 -7.1669 2.9179 0.014043
rs6906615 6 76489774 T C 0.1372 1491 0.3241 9.9991 4.0714 0.014052
rs2981258 8 107870353 T C 0.446 1491 0.4323 -6.7527 2.7496 0.014054
rs2702736 11 19440132 G A 0.3646 1477 0.0493 -6.8449 2.7872 0.014055
rs7188498 16 84958018 G A 0.2512 1491 0.7832 7.7899 3.1721 0.014058
rs12492247 3 57826854 G A 0.3035 1491 0.668 7.3306 2.9851 0.01406
rs17153258 7 106149219 C A 0.1683 1491 0.7122 9.0218 3.674 0.014065
rs9774945 9 94710847 C A 0.3288 1487 0.9065 -7.2201 2.9405 0.014073
rs10488226 7 12713070 T G 0.3726 1491 0.868 7.0303 2.8632 0.014074
rs4331435 19 6139625 G A 0.4095 1491 0.3918 6.817 2.7765 0.01408
rs3821264 2 70701076 T C 0.495 1491 0.8359 6.7995 2.7695 0.014083
rs1332312 9 20703928 G A 0.389 1491 0.2107 6.8427 2.7871 0.014084
rs445114 8 128323181 T C 0.3773 1491 0.6596 -7.0344 2.8653 0.014086
rs1520780 12 119039725 G A 0.2572 1491 0.3101 -7.6549 3.1182 0.014091
rs12459515 19 22997307 T C 0.1559 1491 0.2387 9.4931 3.8671 0.014095
rs12623683 2 229101189 T C 0.2361 1491 0.7742 -7.9514 3.2391 0.014097
rs11862347 16 89154654 T G 0.4375 1488 0.5625 6.8978 2.81 0.0141
rs7930021 11 102423019 C A 0.1781 1485 0.5347 -8.9129 3.6312 0.014107
rs1447149 11 119691069 G A 0.2183 1491 0.7044 8.2511 3.3619 0.014117
rs669538 1 32711360 T C 0.2928 1491 0.0697 7.6302 3.1091 0.014123
rs1493521 8 27483267 C A 0.0533 1491 0.3082 -14.904 6.0736 0.014134
rs1603130 1 80026228 G A 0.3565 1491 0.0708 7.2487 2.9541 0.014138
rs9304307 18 41895577 G A 0.2934 1491 0.3488 -7.3488 2.995 0.014139
rs11909987 21 43822402 C A 0.3887 1491 0.6631 6.9907 2.849 0.014139
rs1566622 5 10973727 G A 0.0577 1491 0.334 -14.348 5.848 0.014145
rs7218051 17 70031984 G A 0.4323 1491 0.4292 -6.7683 2.7588 0.014151
rs7705993 5 173620286 T C 0.4782 1491 0.0293 6.5959 2.6885 0.014152
rs743094 22 48434062 G A 0.2861 1491 0.6572 -7.5439 3.0749 0.014152
rs727546 17 13540518 G A 0.3771 1481 0.619 -6.9176 2.8197 0.014155
rs9966360 18 3998885 T C 0.3192 1491 0.3111 -7.3669 3.0029 0.014158
rs5754870 22 34576016 G A 0.4152 1491 0.6698 6.8346 2.7861 0.014162
rs404238 6 14848468 G A 0.4336 1491 0.958 -6.8267 2.783 0.014166
rs10736313 10 85761914 C A 0.1965 1491 0.5116 -8.6057 3.5083 0.014168
rs11675641 2 75977535 C A 0.1117 1491 0.8961 10.736 4.3769 0.014172
rs13431857 2 197092013 T C 0.1056 1491 1 -11.041 4.5013 0.014174
rs1545773 5 155239884 G A 0.3122 1491 0.117 -7.4634 3.043 0.014181
rs6687840 1 159342439 T C 0.2914 1491 0.1321 7.3052 2.9785 0.014182
rs1874094 4 164753387 T C 0.4031 1491 0.6281 -6.8555 2.7958 0.014204
rs11731608 4 67345098 T C 0.4252 1491 0.4582 6.919 2.8218 0.014207
rs3095464 7 76812454 T C 0.3095 1491 0.8085 7.2971 2.976 0.014207
rs131020 22 49173457 T C 0.4463 1491 0.7138 6.8461 2.7923 0.014214
rs1055091 2 190635143 T C 0.2476 1484 0.1088 8.0359 3.2777 0.014219
rs7169122 15 62621182 T G 0.0983 1491 0.5605 -11.474 4.6802 0.014223
rs2244444 1 17846922 T C 0.443 1491 0.875 6.7999 2.7737 0.014224
rs4412264 7 12018593 G A 0.398 1491 0.2801 -7.0146 2.8614 0.014229
rs9455530 6 169458719 G A 0.2614 1490 0.5914 7.6509 3.1211 0.014232
rs7207093 17 71896259 T C 0.439 1491 0.6361 -6.7752 2.764 0.014239
rs2221065 3 111254393 G A 0.386 1491 0.025 -6.7538 2.7554 0.014241
rs671470 18 12001419 T C 0.2896 1490 0.8502 -7.4887 3.0553 0.014242
rs1329743 9 82364676 T C 0.3649 1491 0.911 -7.0438 2.8738 0.014243
rs7524918 1 118351638 G A 0.4755 1488 0.6033 -6.8373 2.7896 0.014246
rs9633947 11 119644360 G A 0.0929 1491 0.5369 11.558 4.7156 0.01425
rs7608940 2 59511950 G A 0.0999 1491 0.8862 -11.318 4.6182 0.014254
rs999297 11 60801310 C A 0.2123 1491 0.4396 -8.1947 3.3437 0.014254
rs1359361 10 130662740 C A 0.3833 1491 0.9563 6.9687 2.8435 0.014257
rs2861579 10 98207301 T C 0.4306 1491 0.1257 6.7 2.7339 0.014259
rs838878 12 125260645 G A 0.3042 1491 0.8544 7.3758 3.0099 0.014263
rs926104 8 24739169 T C 0.281 1491 1 7.5226 3.0698 0.014264
rs12564999 1 38932405 T C 0.053 1491 0.4325 -15.326 6.2546 0.01427
rs1949007 4 171957000 G A 0.3591 1490 0.9551 7.0646 2.883 0.01427
rs6969248 7 158476148 G A 0.0942 1491 0.4461 -11.729 4.7864 0.01427
rs7940877 11 48225680 G A 0.3803 1491 0.2491 6.8665 2.8025 0.01428
rs6493489 15 51514203 T C 0.4859 1490 0.5686 -6.8216 2.7842 0.014283
rs11758935 6 19760008 G A 0.1543 1491 0.9209 -9.3496 3.8167 0.0143
rs10504705 8 80235462 G A 0.2015 1491 0.8094 8.4038 3.4309 0.014307
rs7191955 16 20238586 T C 0.3811 1489 0.583 -7.0232 2.8673 0.014307
rs4264776 4 80821366 T C 0.4349 1491 0.7922 -6.8483 2.7962 0.014321
rs11052666 12 33534705 G A 0.2894 1491 0.4499 7.3818 3.0141 0.014322
rs8081998 17 71974611 T C 0.4239 1491 0.7504 -6.812 2.7816 0.014327
rs1885550 10 81712440 T C 0.1657 1491 1 -9.0911 3.7123 0.014329
rs9575316 13 84072116 G A 0.168 1491 1 9.0436 3.693 0.014331
rs10848550 12 1787240 G A 0.4792 1491 0.9174 -6.7793 2.7684 0.014334
rs4962461 10 127175202 G A 0.4641 1491 1 -6.7796 2.7686 0.014336
rs11255973 10 8952873 G A 0.4795 1491 0.2328 6.8768 2.8083 0.014337
rs1930697 9 120763748 T C 0.3239 1491 1 7.2276 2.9519 0.014346
rs1464890 7 129664312 T C 0.4259 1491 0.4913 -6.7742 2.7669 0.014353
rs2736012 8 15702272 G A 0.3102 1491 0.7166 -7.3463 3.0006 0.014353
rs12932212 16 79675253 T C 0.2616 1491 0.1229 7.8555 3.2086 0.014355
rs1590016 7 70318843 G A 0.114 1491 0.6999 -10.576 4.3201 0.014363
rs10875649 12 47903997 T C 0.3209 1491 0.4403 7.168 2.9282 0.014367
rs1541587 12 16628687 G A 0.3893 1491 0.3272 6.8437 2.7958 0.014372
rs7568449 2 190521054 T C 0.2305 1490 0.8841 8.0139 3.2743 0.014386
rs4772299 13 101147019 G A 0.2223 1491 0.3312 -8.2328 3.3638 0.014387
rs10148581 14 44338004 T C 0.2133 1491 0.6432 -8.1955 3.3488 0.014393
rs12681042 8 134681123 T C 0.4024 1491 0.1615 7.0212 2.8693 0.014406
rs10871338 16 77512303 T C 0.175 1491 0.1795 9.0517 3.6993 0.014409
rs2054757 4 153485919 G A 0.2693 1491 0.1667 7.763 3.1727 0.014412
rs2035030 2 107203992 T C 0.4413 1491 0.7132 -6.7691 2.7665 0.014413
rs6816070 4 16480357 G A 0.398 1491 0.6267 6.8545 2.8015 0.014417
rs11953266 5 164170049 T G 0.4011 1491 0.9142 -6.8801 2.812 0.014417
rs17642974 5 132941794 T C 0.2773 1491 0.0199 7.323 2.9931 0.01442
rs4766656 12 113238254 G A 0.1174 1491 0.3164 -10.65 4.3533 0.014426
rs9547946 13 38131515 G A 0.0738 1491 0.2554 12.74 5.2076 0.014426
rs4780050 15 33151160 T C 0.1744 1491 0.7872 8.8662 3.6241 0.014427
rs7608684 2 40926138 T G 0.1025 1483 0.396 -11.319 4.6268 0.014432
rs6569636 6 99258445 T C 0.2857 1491 0.6116 -7.4228 3.0344 0.014437
rs6467580 7 135013131 T C 0.4232 1491 0.8736 6.8537 2.8019 0.014442
rs7814787 8 92271863 T C 0.2032 1491 0.5759 8.3325 3.4065 0.014442
rs4544201 15 96167827 G A 0.2354 1491 0.6659 -8.0132 3.276 0.014444
rs7556176 1 24418768 T C 0.498 1491 0.4072 -6.6795 2.7308 0.014447
rs12761718 10 79492970 T C 0.1345 1491 0.3165 -10.041 4.1054 0.014455
rs16876279 5 78103605 T C 0.1673 1491 0.4567 -8.9534 3.6609 0.014458
rs6909381 6 104361066 G A 0.3253 1491 0.1113 7.3624 3.0106 0.014465
rs2701632 12 120769657 G A 0.4068 1491 1 -6.8688 2.809 0.014474
rs11653135 17 71083784 G A 0.3075 1491 0.8553 -7.3374 3.0009 0.014481
rs10507758 13 69758424 T C 0.1311 1491 1 10.018 4.0974 0.014483
rs12564258 1 57771854 G A 0.0855 1491 0.7392 -12.013 4.9133 0.014484
rs2443728 3 11609198 T C 0.1885 1491 0.2709 8.7644 3.5849 0.014492
rs1422931 5 167397540 T C 0.2079 1491 1 -8.3239 3.4048 0.014495
rs10508904 10 49930509 C A 0.2767 1491 0.5602 -7.6096 3.1126 0.014496
rs7329287 13 66712828 G A 0.166 1491 0.3995 -9.1839 3.7566 0.014496
rs9351369 6 65404903 T C 0.274 1491 0.5581 7.6303 3.1211 0.014497
rs881907 8 43217541 T C 0.0329 1491 0.672 -18.852 7.7114 0.014499
rs12630480 3 68780703 G A 0.0942 1491 0.7621 11.516 4.711 0.014503
rs11097059 4 86463980 C A 0.3632 1491 0.8228 -6.9931 2.8607 0.014505
rs17628484 2 7382776 G A 0.2026 1491 0.9361 8.4165 3.4431 0.014508
rs2802705 6 69337256 C A 0.3434 1491 0.3581 -7.0214 2.8724 0.014508
rs10159416 1 235814507 G A 0.1958 1491 0.5647 -8.5788 3.5099 0.014519
rs13353710 4 169401199 G A 0.3038 1491 0.6687 7.2974 2.9856 0.014519
rs3796491 4 77228724 C A 0.3721 1486 0.5053 -6.9307 2.8356 0.01452
rs11780467 8 138199228 T C 0.1784 1491 0.724 8.8625 3.6261 0.014521
rs16983249 2 17332226 G A 0.0526 1491 0.1839 -14.824 6.0652 0.014523
rs1790690 18 28566665 T C 0.2532 1491 0.0282 -7.5423 3.086 0.014523
rs1764167 6 61972673 G A 0.4017 1491 0.3886 6.8029 2.7835 0.014525
rs720959 17 70924681 G A 0.4095 1491 0.5925 6.8132 2.7879 0.014532
kgp2085256 19 27905678 T C 0.2217 1491 0.1147 7.9571 3.2561 0.014536
rs7549203 1 55413361 C A 0.4138 1491 0.6309 6.8048 2.7849 0.014547
rs7310 11 93495975 G A 0.2859 1490 0.4856 7.5422 3.0867 0.014547
rs294454 3 59900739 T C 0.4695 1491 0.0125 6.547 2.6795 0.014551
rs12311114 12 124460703 C A 0.3367 1491 0.1319 -7.0021 2.8657 0.014551
rs17418644 11 13142080 G A 0.163 1491 0.6354 9.0783 3.7157 0.014556
rs7008403 8 13510293 T C 0.341 1491 0.4894 7.1827 2.9402 0.01457
rs9409602 9 94312726 T C 0.3159 1491 0.59 -7.3086 2.9918 0.014571
rs1269662 7 107911705 T C 0.3632 1491 0.0929 -6.861 2.8086 0.014573
rs10010994 4 16076784 C A 0.1435 1491 0.3446 -9.5074 3.892 0.014574
rs6864667 5 1090534 G A 0.4685 1490 0.005 6.5189 2.6688 0.014582
rs1288652 9 91416645 G A 0.3743 1491 0.6988 7.0059 2.8683 0.014586
rs3119873 13 61409805 T C 0.385 1491 0.4441 6.8611 2.8091 0.014589
rs2287498 17 7592560 T C 0.0731 1491 1 -12.95 5.3022 0.01459
rs4740900 9 7584003 G A 0.45 1491 0.25 6.6776 2.7342 0.014596
rs2561642 5 18099766 T C 0.453 1491 0.9583 -6.7817 2.777 0.014602
rs10903338 8 11310290 T C 0.1271 1491 0.9071 10.154 4.1581 0.014602
kgp23389916 7 17383061 C A 0.0447 1487 1 16.336 6.6893 0.014603
rs12329693 21 17054470 T G 0.0137 1491 0.2433 28.42 11.626 0.014603
rs3915963 17 13142583 G A 0.1543 1491 0.3207 -9.4672 3.8768 0.014606
rs609048 18 2298724 G A 0.3095 1491 0.3323 -7.2 2.9485 0.014611
rs6917461 6 151155341 G A 0.274 1491 0.2685 -7.6741 3.1428 0.014613
rs3845439 1 181609567 G A 0.175 1491 0.245 -8.7428 3.5805 0.014616
rs10870341 10 134659626 G A 0.1212 1489 0.4645 10.235 4.1918 0.014624
rs2280177 17 72667520 T G 0.1097 1491 0.3534 10.935 4.4788 0.014626
rs2904804 10 5009759 T G 0.3815 1481 0.3496 6.8861 2.8208 0.014639
kgp9731067 4 153208295 T C 0.1532 1491 0.9206 9.3792 3.8422 0.014642
rs11988224 8 3072722 T C 0.2653 1491 0.319 7.739 3.1703 0.014644
rs2188892 17 13086265 T C 0.1808 1491 0.4838 -8.8517 3.6262 0.014645
rs11114486 12 80899901 C A 0.4001 1491 0.8716 -6.8938 2.8242 0.014648
rs891754 17 32810443 C A 0.4105 1491 0.1645 -6.9787 2.859 0.01465
rs3817264 5 34832058 T C 0.3816 1491 0.7838 -6.9674 2.8544 0.014651
rs1868018 12 127756618 T C 0.1479 1491 0.6077 9.4313 3.8642 0.014658
rs7355533 2 36140364 T C 0.0751 1491 0.458 -12.932 5.2993 0.014672
rs10282940 8 118187826 G A 0.0919 1491 0.8764 11.643 4.7709 0.014673
rs6957894 7 1887362 G A 0.3566 1489 0.4629 -6.9641 2.854 0.014682
rs6034849 20 17536676 G A 0.3337 1491 0.8159 -7.122 2.9188 0.014685
rs685144 18 8346342 T C 0.4386 1491 0.0116 -6.5751 2.6947 0.014687
rs4934349 10 89343804 C A 0.4688 1491 0.755 -6.7195 2.754 0.014692
rs165071 5 164019936 T C 0.4611 1491 0.3756 6.8403 2.8035 0.014693
rs16883970 6 91781177 G A 0.1076 1491 1 -10.878 4.4583 0.014693
rs4321149 15 71869472 G A 0.4088 1491 0.1479 6.7229 2.7555 0.014696
rs9404000 6 149234031 G A 0.1107 1491 0.2344 10.566 4.3309 0.014698
rs770301 5 19537726 T C 0.4534 1491 0.3469 6.8537 2.8092 0.0147
rs12308734 12 93405652 T C 0.4708 1491 0.7951 -6.7238 2.7564 0.014714
rs8132167 21 23490941 T G 0.145 1490 0.0593 9.8206 4.0263 0.014723
rs11117581 1 216613761 T C 0.3239 1491 0.9059 -7.2109 2.9564 0.014725
rs10930488 2 172490226 G A 0.3464 1491 0.4926 -7.0132 2.8754 0.014725
rs11137821 9 81359983 G A 0.4614 1491 0.2516 6.861 2.813 0.014726
rs11164111 2 95535544 G A 0.3364 1482 0.0715 -7.3352 3.0075 0.014727
rs878639 20 33894463 G A 0.3896 1490 0.4463 6.9692 2.8575 0.014732
rs2504011 10 33137551 T C 0.4568 1483 0.4024 -6.8253 2.7988 0.014742
kgp5072270 7 91632306 T C 0.1231 1491 1 -10.265 4.2096 0.014749
rs330297 18 30157149 T G 0.3407 1491 0.954 7.1138 2.9173 0.01475
rs10937544 3 103363061 C A 0.2455 1491 0.834 7.8472 3.2183 0.014757
rs10083164 12 10810337 T C 0.2934 1491 0.2884 7.2911 2.9903 0.014757
rs4798481 18 6693107 G A 0.1459 1491 0.4049 -9.6588 3.9615 0.014762
rs7699689 4 127452 G A 0.3952 1489 0.9136 6.9082 2.8334 0.014764
rs6473987 8 56363158 T C 0.1982 1491 0.5144 -8.5253 3.4967 0.014766
rs9315303 13 35252290 C A 0.2709 1484 0.8438 7.6301 3.1297 0.014769
rs13136443 4 172027644 G A 0.334 1476 0.2198 -7.3126 2.9996 0.014773
rs3761137 20 50809164 T C 0.3318 1489 0.2928 7.0588 2.8957 0.014782
rs16898037 4 19056475 G A 0.283 1491 0.2507 -7.5891 3.1134 0.014785
rs4909712 8 138885943 G A 0.3031 1491 1 -7.3214 3.0035 0.014785
rs6927488 6 100081441 G A 0.1194 1491 0.7112 10.453 4.2883 0.014786
rs12534240 7 152381266 G A 0.1794 1491 1 8.7693 3.5977 0.014789
rs10111457 8 109433315 T C 0.3504 1491 0.6494 7.0122 2.8769 0.014791
rs1784818 18 6022744 T C 0.0798 1491 0.8593 12.387 5.0822 0.014793
rs7093128 10 73345064 T C 0.1814 1491 1 8.7325 3.5827 0.014794
rs4923445 11 27471596 G A 0.163 1491 0.4473 9.2143 3.7805 0.014797
rs309083 1 99416102 T G 0.3756 1491 0.8253 6.9706 2.8601 0.0148
rs811133 14 54647436 T C 0.1781 1491 0.0766 9.009 3.6964 0.0148
rs11723261 4 282499 G A 0.1358 1491 0.2693 9.9781 4.0943 0.014805
rs9903823 17 32112890 G A 0.0148 1491 1 -28.085 11.513 0.014808
rs978726 4 169090279 G A 0.3592 1491 0.9551 -7.0052 2.8746 0.014811
rs2193860 18 62053185 T C 0.0258 1491 0.6224 21.497 8.8214 0.014815
rs9854470 3 33024773 T C 0.0912 1491 0.4326 11.563 4.7451 0.014817
rs437980 8 128335246 C A 0.4972 1452 0.7133 6.876 2.8217 0.014817
rs2743868 6 15625808 T C 0.4132 1491 0.1999 6.9526 2.8532 0.01482
rs1017654 8 15703097 T C 0.2676 1491 0.5526 7.6609 3.1439 0.014821
rs233601 21 28327495 T C 0.3065 1491 0.5834 -7.355 3.0184 0.014821
rs6772065 3 191408742 G A 0.4444 1456 0.9155 6.9046 2.8337 0.014825
rs6669812 1 194749075 T C 0.2958 1491 0.6635 7.3276 3.0075 0.014832
rs7970587 12 14575459 G A 0.4859 1491 0.8359 -6.7118 2.7547 0.014832
rs12235637 9 85492701 T C 0.1821 1491 0.0815 -8.9274 3.6641 0.014833
rs3761013 19 15933059 G A 0.3102 1491 0.672 -7.2309 2.9678 0.014834
rs3915855 3 11168333 G A 0.4165 1491 0.3656 6.9052 2.8342 0.014835
rs10842166 12 23570176 T C 0.2388 1491 0.7758 7.8591 3.2261 0.014845
rs1949058 10 87251652 G A 0.4259 1491 0.5604 6.7496 2.7706 0.014846
rs164983 1 91566457 T C 0.3317 1491 0.2933 7.0473 2.8929 0.014849
rs4975288 4 129873147 T C 0.3153 1489 0.2304 7.1364 2.9298 0.014858
rs12885300 14 80678266 T C 0.3739 1491 0.74 -6.984 2.8673 0.014861
rs7029517 9 112393507 T C 0.4702 1491 0.436 -6.6703 2.7386 0.014864
rs4852974 2 73927931 G A 0.2472 1442 0.04 7.7356 3.176 0.014865
rs13243243 7 22821019 T C 0.2163 1491 0.8192 -8.194 3.3645 0.014875
rs2387110 15 91871204 G A 0.3518 1491 0.5325 6.984 2.8677 0.014877
rs11896343 2 221529878 G A 0.4748 1489 1 6.7324 2.7645 0.014879
rs2108520 7 20844094 G A 0.4681 1491 0.8352 -6.7169 2.7582 0.014882
rs4700266 5 55448425 T C 0.2968 1491 0.5352 7.4221 3.0479 0.014885
rs6477778 9 113392182 T G 0.2525 1491 0.7316 7.7795 3.1949 0.014891
rs6023423 20 53240430 T C 0.3712 1491 0.6572 7.0023 2.8758 0.014895
rs399582 3 42549343 T C 0.1868 1491 0.8647 8.6056 3.5343 0.014896
rs12954613 18 55190626 T C 0.4638 1491 0.0542 6.9168 2.8407 0.014896
newrs112896133 19 12429782 G A 0.0137 1491 0.2433 -28.337 11.626 0.014897
rs4636605 10 52404195 T G 0.2911 1491 1 7.4029 3.0405 0.014901
rs591584 11 94325839 G A 0.3991 1491 0.0014 -6.5955 2.7091 0.014912
rs567663 7 83306889 T C 0.3548 1491 0.4283 6.9497 2.8548 0.014916
kgp6251627 10 81322717 T C 0.1911 1491 0.0365 8.3232 3.4191 0.014919
rs10495024 1 216632948 T C 0.2817 1491 0.749 -7.437 3.0552 0.014926
rs961098 5 74400386 G C 0.1796 1487 0.5973 8.7114 3.5789 0.01493
rs4909494 8 136646548 T C 0.4624 1491 0.7946 -6.7648 2.7794 0.014937
rs8078334 17 77291311 G A 0.2971 1491 0.1365 -7.2097 2.9624 0.014945
rs6536452 4 160594757 T C 0.3622 1491 0.4009 6.9157 2.8417 0.014946
rs2286994 2 75745081 T C 0.323 1489 0.7223 -7.2118 2.9634 0.014947
rs9605252 22 17790349 T C 0.1865 1488 0.3484 8.7483 3.5948 0.014948
rs12204456 6 118840280 G A 0.3127 1490 0.5467 7.1919 2.9554 0.014954
rs7422651 2 39583446 G A 0.1251 1491 0.4794 10.258 4.216 0.014967
rs4311252 3 121514161 T C 0.2582 1491 0.9461 7.6667 3.1509 0.014968
rs12737805 1 22612690 G A 0.2196 1491 0.4967 -8.1916 3.367 0.014977
rs12614692 2 240705043 T C 0.1435 1491 0.6731 -9.6502 3.9667 0.014982
rs9678802 2 36072931 T C 0.2208 1490 0.0421 -8.3229 3.4214 0.014991
rs6776655 3 82034178 T C 0.0654 1491 0.4 13.764 5.6581 0.014992
rs11190930 10 103083978 T C 0.1308 1491 0.7323 -9.9157 4.0763 0.014993
rs640407 1 64267606 G A 0.1972 1491 0.3682 8.5485 3.5143 0.014995
rs7219486 17 78955974 G A 0.3078 1491 0.1286 7.1329 2.9325 0.015
rs17080764 13 66698501 G A 0.1673 1488 0.3516 9.118 3.7488 0.015005
rs11718446 3 101552553 G A 0.2693 1491 0.4303 -7.4934 3.0812 0.015018
rs6533126 4 104882439 T C 0.3769 1491 0.1099 -7.0783 2.9108 0.015028
rs910049 6 32315727 T C 0.2766 1486 0.4002 7.4481 3.0629 0.015028
rs9539823 13 64166600 G A 0.2742 1490 0.7449 7.5627 3.1101 0.01503
rs9477809 6 18656883 G A 0.4403 1482 0.9161 -6.75 2.7759 0.015031
rs9814010 3 118281297 T C 0.231 1491 0.344 7.8684 3.2361 0.015039
rs787647 10 95132905 T C 0.1861 1491 0.3479 8.5233 3.5055 0.015042
rs2346609 16 7260432 T C 0.2887 1491 0.9497 7.3975 3.0427 0.015046
rs6858095 4 161864128 G A 0.2964 1491 0.3851 7.2678 2.9894 0.015049
rs1290737 7 135720387 T C 0.0607 1491 1 -14.096 5.7982 0.01505
rs4820314 22 38518538 G A 0.3923 1491 0.1923 -6.9977 2.8783 0.01505
rs10007721 4 105333354 C A 0.2756 1491 0.5171 -7.578 3.1171 0.015054
rs2657492 5 102025684 G A 0.0097 1491 1 -34.33 14.108 0.01506
rs17041442 3 15719279 T C 0.1541 1486 0.0728 -9.531 3.9208 0.015061
rs1737481 1 167527216 G A 0.4799 1491 0.6406 6.6752 2.746 0.015063
kgp10921760 5 12862244 G A 0.0842 1491 0.3997 11.96 4.92 0.015064
rs12311520 12 103169397 C A 0.2039 1491 0.5234 -8.26 3.3982 0.015071
rs4982973 14 25110067 T C 0.3897 1491 0.05 7.066 2.9071 0.015072
rs9475383 6 55571611 T C 0.159 1491 0.147 9.3586 3.8503 0.015073
rs11761744 7 153071114 T G 0.2693 1491 0.645 7.6175 3.134 0.015076
rs17158353 7 83570506 G A 0.0674 1491 0.8372 13.365 5.4992 0.015081
rs10958322 8 53377236 T C 0.4735 1490 0.5333 6.6675 2.7438 0.015098
rs7919083 10 68600498 C A 0.4121 1490 0.7485 6.7916 2.7949 0.015099
rs1557148 10 33325916 G A 0.3025 1491 0.5395 -7.3664 3.0315 0.015101
rs1448784 4 89012320 G A 0.0107 1491 1 32.701 13.444 0.015103
rs890742 5 146571012 T C 0.3561 1491 0.1142 6.8666 2.8259 0.015105
rs4954014 2 133746273 T C 0.2649 1491 0.7902 7.6357 3.1425 0.015106
rs17597696 2 33775665 T G 0.1442 1491 0.9165 -9.5741 3.9403 0.015108
rs10225002 7 158280635 T C 0.4732 1491 0.7553 -6.6894 2.7531 0.015109
rs10057 14 75937022 G A 0.3243 1491 0.067 -7.3446 3.0229 0.015115
rs11208250 1 64056411 C A 0.172 1491 0.0454 9.1289 3.7574 0.015116
rs7675129 4 102675023 T C 0.4142 1491 0.831 -6.7876 2.7938 0.015117
rs6861038 5 23389253 G A 0.2587 1490 0.0789 -7.4803 3.0791 0.015123
rs2807231 10 25515067 G A 0.0882 1491 0.4201 11.709 4.8198 0.015123
rs8066385 17 18761133 T C 0.4054 1491 0.3073 6.9284 2.8519 0.015124
rs2815807 6 36112423 T C 0.2042 1491 0.0938 -8.139 3.3503 0.015126
rs7143185 14 101570702 C A 0.395 1491 0.8284 -6.8373 2.8146 0.015133
rs11224546 11 100890993 G A 0.103 1491 0.3283 11.19 4.6065 0.015137
rs473756 11 60728321 T C 0.4742 1491 1 -6.7175 2.7655 0.015138
rs3846697 5 178762092 T C 0.2518 1491 0.5824 -7.7883 3.2064 0.015139
rs17122693 14 51084235 T C 0.1546 1491 0.4275 9.3874 3.8647 0.015139
rs731109 8 4753474 T C 0.38 1491 0.7004 6.8716 2.829 0.01514
rs6051727 20 3287121 T C 0.4024 1491 0.2583 -6.7386 2.7745 0.01515
rs352517 6 69193580 T C 0.2834 1491 0.2509 7.3286 3.0174 0.015151
rs10850198 12 114130737 G A 0.3578 1491 0.2151 6.8829 2.8342 0.01516
rs10228515 7 12013256 C A 0.4403 1491 0.4945 -6.8186 2.8079 0.015166
rs11726694 4 101108132 G A 0.39 1491 0.4794 -6.9387 2.8577 0.015178
rs5756477 22 37407527 T C 0.4517 1491 0.5652 6.6827 2.7524 0.015185
rs6512242 19 18075077 T C 0.2287 1491 1 -7.9792 3.2867 0.015193
rs2289163 15 60882968 C A 0.0687 1491 0.8401 13.318 5.4859 0.015196
rs6436389 2 150548274 G A 0.1191 1490 0.0476 10.631 4.3792 0.015203
rs570630 8 102502448 G A 0.285 1491 0.4086 7.5114 3.0945 0.015209
rs10121681 9 114638922 G A 0.1512 1491 0.9196 9.3795 3.8641 0.015209
rs16859221 2 172082579 T C 0.0168 1491 1 26.293 10.823 0.01522
rs9606990 22 33140654 T C 0.2119 1491 0.5352 8.1326 3.3508 0.015221
rs595997 18 74711326 G A 0.161 1491 0.2135 8.9756 3.6983 0.015225
rs17171472 7 35581851 T C 0.2005 1491 0.0628 -8.5842 3.5372 0.015232
kgp10619752 10 73771282 T C 0.0979 1491 0.242 11.459 4.7223 0.015239
kgp5504085 10 73772650 G C 0.0979 1491 0.242 -11.459 4.7223 0.015239
rs6566266 18 64942995 G A 0.0952 1491 0.6512 -11.347 4.6759 0.01524
rs7070005 10 85944141 T C 0.3773 1491 0.6198 -6.8639 2.8287 0.015246
rs2053343 8 35432266 G A 0.3186 1491 0.858 7.1705 2.9551 0.015247
rs1733148 7 158259728 G A 0.1935 1491 0.6184 -8.4217 3.4708 0.015248
rs573554 11 116355860 T C 0.4194 1489 0.9576 -6.8052 2.8046 0.015249
rs206587 18 10279164 C A 0.1791 1491 0.2526 8.8745 3.6577 0.015254
rs1062213 7 4152089 T C 0.2743 1491 0.9481 -7.5216 3.1002 0.015259
rs578023 9 78069403 T G 0.3617 1490 0.9553 -6.982 2.8778 0.01526
rs355289 5 82007207 C A 0.1187 1491 0.9016 10.388 4.2817 0.015265
rs1556831 20 4272499 T G 0.3162 1491 0.0823 -7.3768 3.0407 0.015266
rs11135114 5 160187121 G A 0.3491 1491 0.8197 -7.0014 2.8861 0.015272
rs2029799 4 11483569 T C 0.4846 1491 0.2139 -6.5955 2.7191 0.015282
rs2037258 12 83604192 C A 0.4068 1491 0.1801 6.9398 2.8611 0.015286
rs7687322 4 100014342 G A 0.0312 1491 1 -19.358 7.9816 0.015293
rs4734560 8 102622590 G A 0.4138 1490 1 6.8023 2.8048 0.015298
rs1156725 11 16307700 T C 0.1787 1491 0.3773 -8.8528 3.6503 0.015299
rs9820403 3 189027921 T C 0.0761 1491 0.8536 -12.602 5.1964 0.015301
rs2373674 7 149787501 T C 0.4222 1491 0.2429 6.6758 2.7527 0.015302
kgp16620362 13 95465834 G A 0.0379 1491 0.159 -17.241 7.1091 0.015302
rs9822116 3 179074615 T G 0.4889 1490 0.756 -6.7304 2.7753 0.015303
rs10738265 9 1223322 T C 0.1814 1491 0.4324 -8.7881 3.6239 0.015306
rs11840603 13 106153959 T G 0.1757 1491 0.1793 8.9645 3.6966 0.015306
rs2785285 10 33728704 T C 0.2606 1491 0.8402 7.6028 3.1353 0.015311
rs13140921 4 31382580 G A 0.3719 1491 1 6.9277 2.8571 0.015319
rs11158503 14 64173925 G A 0.0329 1491 0.4039 19.102 7.878 0.015321
rs10903713 10 2292180 G A 0.2616 1491 0.8934 7.6021 3.1356 0.015332
rs3935423 2 239832812 C A 0.4091 1491 0.9573 -6.8027 2.8059 0.015334
rs16928347 12 1416592 T C 0.3796 1491 0.0785 -6.743 2.7813 0.015335
rs10808356 8 98485861 T C 0.2753 1491 0.4752 7.5693 3.1222 0.015336
rs2717713 16 3082327 T C 0.3541 1491 0.282 -7.1023 2.9296 0.015338
rs9485099 6 146906650 T G 0.2985 1491 0.8529 7.3346 3.0256 0.015343
rs11980665 7 28558705 T C 0.106 1491 0.7841 10.94 4.5128 0.015343
rs9797 8 27591849 G A 0.4849 1491 0.8357 6.7185 2.7718 0.015355
rs7913433 10 55250151 T C 0.1643 1491 0.1565 8.8625 3.6567 0.015367
rs2562350 5 16897799 T G 0.4416 1491 0.2936 6.6459 2.7422 0.015368
rs10940066 5 65855856 C A 0.2274 1491 0.8829 7.9679 3.2878 0.015372
rs3826007 15 80263217 T C 0.2787 1491 0.479 7.5347 3.1091 0.015374
rs11145266 9 79689203 G A 0.3451 1491 0.4224 7.117 2.9368 0.015377
rs10777566 12 94387329 T C 0.3642 1491 0.4019 7.0312 2.9015 0.015379
rs9772353 8 54195705 G A 0.1472 1491 0.7567 -9.3977 3.8786 0.015394
rs11647255 16 77443453 G A 0.3934 1491 0.9568 6.8538 2.8287 0.015395
rs2415439 14 38578015 C A 0.2337 1491 0.8283 7.8802 3.2525 0.0154
rs3011225 1 44319373 G A 0.2334 1491 0.1688 -7.7653 3.2053 0.015406
rs17096174 14 30454138 T G 0.2814 1491 0.0344 -7.6567 3.1605 0.015409
rs12678799 8 126470831 T C 0.171 1491 1 -8.8946 3.6715 0.01541
rs11074615 16 24332990 C A 0.341 1491 0.6449 -7.1007 2.9313 0.015421
rs6602495 10 11392180 T C 0.2223 1491 0.0991 -7.8701 3.2494 0.015434
rs12313774 12 1550888 G A 0.1663 1491 1 -8.984 3.7093 0.015435
rs1444003 8 126774314 G A 0.4336 1491 0.0916 6.9019 2.8498 0.01544
rs404220 5 35395245 T C 0.1258 1491 0.9062 10.07 4.1579 0.015441
rs8039613 15 31723279 T C 0.0295 1491 0.3704 19.595 8.0908 0.015443
rs10520228 2 79236614 G A 0.1264 1491 0.9071 10.053 4.1517 0.015459
rs6439055 3 127024461 C A 0.2203 1491 0.7633 -8.1024 3.3462 0.015461
rs2183732 9 89199498 T C 0.33 1491 0.0349 7.3148 3.0211 0.015467
rs4286803 6 144530533 T C 0.4014 1491 0.957 -6.8108 2.8132 0.015476
rs1254150 10 122585280 T G 0.4655 1491 0.4054 -6.6292 2.7382 0.015478
rs10849573 12 982321 G A 0.1325 1491 0.1777 -9.6947 4.0045 0.01548
rs2855736 12 11981298 G A 0.215 1491 0.878 8.1168 3.353 0.015489
rs10784870 12 71236610 G A 0.4718 1491 0.1939 -6.8136 2.8147 0.015489
rs10916790 1 20736532 T C 0.1757 1491 0.8581 -8.7608 3.6191 0.01549
rs1014345 3 174052468 T C 0.1221 1491 0.9037 -10.246 4.233 0.015496
rs724216 7 146325412 G A 0.4631 1491 0.0166 -6.5006 2.6856 0.015497
rs7987675 13 92884370 T C 0.2988 1491 0.6214 -7.2548 2.9972 0.015499
rs7643014 3 116585281 T C 0.219 1491 0.7051 -8.04 3.3217 0.015501
rs7098174 10 13666931 T G 0.1932 1491 0.3183 8.5861 3.5477 0.015513
rs11880963 19 3084944 T C 0.2884 1491 0.313 -7.2801 3.0082 0.015517
rs527238 8 53875701 G A 0.3692 1491 0.0064 6.6882 2.7637 0.015519
rs4856477 3 84017630 T C 0.0801 1491 0.4812 12.449 5.1447 0.015528
rs6508699 18 19487966 G A 0.3113 1489 0.9518 7.214 2.9816 0.015544
rs223418 4 103730493 T G 0.4943 1491 0.2335 -6.5777 2.7187 0.015545
rs6446552 4 6924241 G A 0.2887 1491 0.4496 -7.4468 3.078 0.015546
rs1796310 12 88210962 C A 0.3183 1489 0.0365 7.3833 3.0517 0.015547
rs3105676 16 8061363 T C 0.2455 1491 0.0174 -7.5292 3.1123 0.015557
rs517505 13 101926493 T C 0.1958 1491 0.7427 8.3823 3.4651 0.015562
rs1328625 13 36789636 T C 0.3732 1491 0.1839 -6.7856 2.8051 0.015563
rs12678285 8 141932083 T C 0.1154 1491 0.3758 10.586 4.3768 0.015576
rs2027118 6 6467872 T C 0.1798 1491 0.4831 -8.6202 3.5642 0.015583
rs7296839 12 80324801 T C 0.0419 1491 1 -16.746 6.9242 0.015584
rs9881321 3 95991618 T C 0.4178 1491 0.0789 -6.6183 2.7367 0.015589
rs1053221 1 241755567 T C 0.165 1491 0.0745 9.2114 3.8091 0.015594
rs756199 1 184002874 G A 0.2153 1491 0.055 -7.9214 3.2757 0.015597
rs187411 5 132885741 T C 0.4836 1491 0.1464 -6.5549 2.7106 0.015597
rs11770192 7 23498358 T C 0.3997 1491 0.4503 -6.8847 2.8471 0.015598
rs6429339 1 242375779 G A 0.2398 1491 1 7.8287 3.2376 0.015603
rs1577217 6 75264996 T C 0.0969 1491 0.5529 11.198 4.6308 0.015604
rs11680227 2 85707654 G A 0.3451 1491 0.169 -7.1558 2.9594 0.015605
rs6507765 18 45058914 C A 0.1301 1491 1 9.928 4.1061 0.015612
rs10268418 7 12587422 T C 0.3192 1491 0.5515 7.1044 2.9384 0.015614
rs7126782 11 94323840 T G 0.2934 1491 0.0104 -7.097 2.9354 0.015616
rs10815725 9 7951684 C A 0.3 1490 1 7.2842 3.0128 0.015617
rs3916118 4 7321511 T G 0.3803 1491 0.5826 6.9304 2.8666 0.015621
rs10810212 9 14677538 T C 0.4246 1491 0.3964 -6.6766 2.7617 0.015624
rs705471 10 3667726 G A 0.3856 1491 0.4127 -6.9327 2.8676 0.015626
rs7918459 10 23755800 G A 0.3169 1491 0.8578 7.192 2.975 0.015627
rs2089408 4 189402769 G A 0.0781 1491 1 12.439 5.1459 0.015634
rs1865228 16 82498047 T C 0.1157 1491 0.0765 10.199 4.2195 0.015644
rs4281084 8 31495374 G A 0.2344 1491 0.4275 7.9646 3.2953 0.01565
rs4864446 4 53980677 C A 0.2022 1491 0.8098 8.3409 3.451 0.015652
rs1335813 10 24120093 G A 0.279 1491 0.797 -7.415 3.0679 0.015652
rs7806249 7 94119 T C 0.3508 1491 0.733 -7.0271 2.9075 0.015654
rs7306130 12 1374396 T G 0.3786 1491 0.0781 -6.7242 2.7822 0.015654
rs6808932 3 113309149 C A 0.3665 1491 0.8236 -6.9465 2.8744 0.015663
rs1038419 16 85433445 C A 0.3531 1491 0.61 7.0308 2.9094 0.015666
rs9312186 4 60674843 T C 0.492 1491 0.7957 -6.6981 2.7718 0.015671
rs1009002 10 33236901 G A 0.4259 1491 0.5964 6.797 2.8128 0.015672
rs7068637 10 126047857 T C 0.0526 1491 0.0314 -15.369 6.3603 0.015677
rs12711471 16 87091867 T G 0.4217 1488 0.7907 -6.7234 2.7825 0.015678
rs40979 5 16721306 C A 0.118 1491 0.3182 -10.2 4.2213 0.015679
rs613545 18 8312415 G A 0.169 1491 0.042 8.6665 3.587 0.01569
rs2033579 15 66305532 G A 0.1811 1488 0.7937 8.7024 3.6021 0.015696
rs1122677 9 15289941 T C 0.2632 1491 0.0615 7.767 3.2152 0.015703
rs4417751 2 69201894 T C 0.3699 1491 0.1648 7.0392 2.9144 0.015721
rs12550903 9 77830570 T C 0.1747 1491 1 8.7905 3.6397 0.015728
rs500760 11 100909991 T C 0.2676 1491 0.5526 7.5931 3.1439 0.015728
rs9859926 3 21320118 T G 0.2565 1491 0.3425 -7.5431 3.1234 0.015733
rs2837223 21 41163233 T C 0.3223 1491 0.1232 -6.9935 2.8959 0.015736
kgp2756933 12 87841586 T C 0.0503 1491 0.7863 15.228 6.3058 0.015737
rs1189852 18 10827757 G A 0.162 1491 0.5675 8.9841 3.7204 0.015743
rs12153623 5 167437715 G A 0.1174 1491 0.5316 -10.275 4.2551 0.015751
rs7236855 18 67920869 T C 0.272 1491 1 -7.4941 3.1038 0.015757
rs1565839 14 51084025 T C 0.4453 1491 0.8339 -6.6854 2.7689 0.015759
rs592928 11 93578713 G A 0.2997 1490 0.1744 -7.1532 2.9627 0.015761
rs9866915 3 3972118 C A 0.1958 1491 0.2508 -8.5292 3.533 0.015771
rs11134853 5 173970989 T G 0.1879 1490 0.8652 8.5623 3.5468 0.015773
rs6796265 3 31970818 G A 0.4822 1491 0.3248 -6.7579 2.7994 0.015776
rs766956 12 1455106 T C 0.4074 1491 0.2177 -6.6765 2.7657 0.015776
rs11220787 11 126988073 G A 0.1217 1491 0.3957 -10.325 4.2771 0.015781
rs714862 2 218239426 G A 0.1439 1491 0.8332 -9.4653 3.9212 0.015785
rs7942904 11 60598483 G A 0.0852 1491 0.1805 -11.728 4.8585 0.015786
rs17672986 2 7338199 T C 0.4819 1491 1 6.6705 2.7636 0.015789
rs4688554 3 65248757 T C 0.1684 1464 0.7795 8.9751 3.7192 0.015814
rs12748843 1 68128130 C A 0.498 1491 0.3253 -6.7504 2.7977 0.01583
rs7137426 12 7382236 T G 0.3177 1484 0.9047 7.1594 2.9673 0.015832
rs4127782 14 27326991 G A 0.4698 1491 0.4991 -6.7371 2.7928 0.01585
rs7310929 12 14593902 T C 0.3655 1491 0.7801 6.8869 2.855 0.015855
rs10128915 12 102521964 T C 0.1975 1491 0.3685 -8.4752 3.5135 0.015856
rs7148384 14 24828814 T C 0.1657 1491 0.3028 9.0875 3.7676 0.015863
rs10117909 9 19492973 G A 0.218 1491 0.6484 8.0147 3.3229 0.015868
rs10108278 8 141660770 G A 0.2716 1491 0.0306 7.711 3.197 0.015869
rs11113581 12 108308390 G A 0.3571 1491 0.5732 -7.0018 2.903 0.015869
rs1547928 6 104997837 T C 0.3665 1491 1 6.9122 2.8661 0.015878
rs10772725 12 14232033 T C 0.2582 1491 0.6361 -7.5595 3.1345 0.015879
rs886914 15 92688981 T C 0.3484 1491 0.2098 -6.8763 2.8513 0.015879
rs885201 12 3112378 T G 0.1838 1491 0.4369 -8.5072 3.5278 0.015888
rs4327484 4 14700515 T C 0.3964 1491 0.8287 6.827 2.8311 0.015891
rs11193367 10 109097367 G A 0.1304 1491 0.5674 -9.8076 4.0672 0.015893
rs1579282 5 155074865 T C 0.3072 1491 0.5845 -7.269 3.0147 0.015899
rs1367260 2 83276705 T C 0.1177 1491 0.1717 10.155 4.2116 0.0159
rs9553272 13 24948927 G A 0.3099 1491 0.9038 -7.1882 2.9812 0.0159
rs2919732 11 70932944 G A 0.3484 1491 0.1895 -7.1127 2.95 0.015905
rs11991652 8 55342146 T C 0.0168 1491 0.0618 -25.102 10.401 0.015906
rs4581866 2 170788492 G A 0.1408 1491 1 -9.583 3.9747 0.015909
rs1495927 12 55050763 T C 0.1801 1491 0.2538 8.5333 3.5394 0.015913
rs6088792 20 33909784 T C 0.3139 1491 0.3068 7.2729 3.0167 0.015915
rs9464673 6 14268073 C A 0.3565 1491 0.9101 6.9632 2.8884 0.015918
rs12440581 15 33948663 G A 0.4594 1491 0.7945 6.7024 2.7802 0.015918
kgp977905 2 110254258 C A 0.4997 1491 0.9587 6.6487 2.7581 0.015926
rs568760 15 73644396 T C 0.0148 1491 1 -27.781 11.513 0.015927
rs2940790 2 28687043 C A 0.1459 1491 0.6772 9.4968 3.9398 0.015932
rs2169344 15 54046069 C A 0.2897 1491 0.9 7.325 3.0389 0.015934
rs8073538 17 48967375 G A 0.3192 1491 0.5122 -7.2039 2.9887 0.015938
rs5755766 22 35978826 G A 0.2944 1491 0.455 -7.3748 3.0597 0.01594
rs13187513 5 117508036 T C 0.2257 1491 0.7111 8.0042 3.321 0.015945
rs12677473 8 144756386 T C 0.1972 1491 0.5129 -8.2913 3.4403 0.01595
rs1868882 11 57835508 T C 0.0429 1491 0.5194 16.653 6.9099 0.015952
rs4736167 8 141284382 G A 0.3156 1491 0.9046 7.1749 2.9771 0.015953
rs1690597 11 97078926 T G 0.2244 1491 0.9407 -7.9906 3.3159 0.015961
rs1339921 9 120099047 T C 0.498 1491 0.8359 6.6331 2.7526 0.015964
rs10002448 4 77269262 G A 0.3727 1489 0.7395 6.852 2.8435 0.015967
rs13140248 4 186842789 G A 0.3461 1491 0.8638 -6.9776 2.8957 0.015968
rs1402481 4 29069894 G A 0.4289 1491 0.4919 6.66 2.7639 0.015969
rs1335012 10 130031585 T G 0.2052 1491 0.2037 8.1002 3.3618 0.015975
rs4845116 1 206772753 G A 0.1345 1491 0.0752 9.5311 3.9557 0.015976
rs2764369 10 131875743 T G 0.3048 1491 0.6691 7.186 2.9825 0.015978
rs6487465 12 25410283 T C 0.3256 1491 0.195 -6.9821 2.8979 0.015981
rs17866339 7 90280817 T C 0.0496 1491 0.7817 15.278 6.3414 0.015988
rs1076052 20 13287505 T C 0.4081 1491 0.2384 6.8754 2.854 0.015994
rs2425821 20 44897059 G A 0.4732 1491 0.2989 -6.5713 2.7278 0.015994
rs12174433 6 30445476 G A 0.0698 1491 0.1083 -13.352 5.5425 0.015997
rs1533476 2 45981111 T C 0.4205 1491 0.2878 -6.6425 2.7575 0.016001
rs92090 3 12177641 T G 0.2525 1491 0.5835 -7.601 3.1554 0.016003
rs12638651 3 64688063 T G 0.1013 1491 0.1157 -10.797 4.4823 0.016009
rs6553297 4 190181541 C A 0.4074 1491 0.3622 -6.6887 2.7769 0.01601
rs9828315 3 193330022 T G 0.4165 1491 0.8312 -6.7227 2.7911 0.016014
rs12789646 11 131839039 G A 0.0691 1491 0.5442 -13.257 5.5046 0.01602
rs17581567 10 52359689 T G 0.1851 1491 0.4395 8.6584 3.5952 0.016025
rs1359806 9 78080515 G A 0.4353 1491 0.7924 6.6826 2.7748 0.016026
rs12462540 19 58626365 T C 0.2455 1491 0.4422 -7.8079 3.242 0.016026
rs7251241 19 17786792 G A 0.2703 1491 0.1679 7.6281 3.1677 0.016037
rs6671298 1 68313038 G A 0.3434 1491 0.3581 6.9166 2.8724 0.016042
rs10515854 5 162737689 G A 0.0412 1491 1 -16.791 6.9735 0.016047
rs6927478 6 55044386 T G 0.4071 1491 0.1197 -6.9117 2.8707 0.016054
rs1505773 4 84837046 T C 0.4675 1491 0.4991 -6.723 2.7925 0.016061
rs7001869 8 4764865 T C 0.2582 1491 0.4992 7.6667 3.1845 0.016062
rs4984536 15 96851106 T C 0.1643 1491 0.5087 -8.8874 3.6916 0.016064
rs12865465 13 111420959 G A 0.3612 1491 0.5372 6.8637 2.8511 0.016068
rs10882863 10 98812636 T C 0.3468 1491 0.2773 6.8837 2.8596 0.016072
rs12420647 11 538940 G A 0.3501 1491 1 -6.9639 2.8929 0.016074
rs1076915 22 49831428 G A 0.4359 1475 0.0501 -6.5667 2.728 0.016079
rs6986303 8 134478529 G A 0.2472 1491 0.6766 7.6628 3.1835 0.016082
rs1164893 9 138999710 T C 0.3219 1491 0.4765 -7.1842 2.9847 0.016082
rs10753700 1 166011666 G A 0.2572 1491 0.6842 7.6509 3.1786 0.016083
rs10496693 2 133532709 G A 0.2247 1491 0.2986 8.0748 3.3547 0.016084
rs3802100 7 157151234 T C 0.4098 1491 0.7079 6.7225 2.7929 0.016087
rs1872232 8 2817319 T C 0.1211 1491 0.9036 -10.213 4.2433 0.016087
rs7068675 10 4746670 C A 0.1486 1491 0.3572 9.4662 3.9329 0.016087
rs2244677 10 30678440 G A 0.4916 1491 0.4371 -6.5786 2.7334 0.016094
rs1220064 9 25825595 G A 0.491 1491 0.2766 -6.5526 2.7228 0.016101
rs1410863 1 153207274 G A 0.3471 1491 0.8641 -6.9637 2.8939 0.016113
rs2753440 1 236252880 G A 0.4044 1491 0.4847 -6.8338 2.84 0.016117
rs2829662 21 26625977 T C 0.0714 1491 0.6957 13.004 5.4042 0.016118
rs1422095 5 103143532 G A 0.4953 1491 0.9175 6.6324 2.7565 0.016124
rs4834226 4 128986874 T C 0.2783 1491 0.6989 -7.4544 3.0983 0.016129
rs1884367 1 61902907 G A 0.2341 1491 0.6138 -7.7943 3.2402 0.016151
rs6966802 7 155136357 G A 0.1811 1491 0.7268 8.5819 3.5677 0.016154
rs2519777 9 136759508 C A 0.1518 1489 0.9197 9.2976 3.8653 0.016154
rs1572432 13 92261625 T C 0.166 1491 0.3995 9.0362 3.7566 0.016155
rs10857618 10 49900195 T G 0.2344 1491 0.3124 7.7365 3.2164 0.016157
rs717081 9 20287139 T C 0.4034 1491 1 -6.7649 2.8125 0.016159
rs10996743 10 67624311 G A 0.1848 1491 0.4394 -8.6497 3.5962 0.016163
rs12204951 6 108281713 T C 0.2725 1486 0.647 -7.43 3.0892 0.016167
rs8067860 17 35207037 G A 0.2193 1491 0.545 8.0989 3.3674 0.016167
rs4813344 20 18830812 T C 0.3431 1491 0.1511 -6.8668 2.8551 0.016167
rs9552981 13 24089412 T C 0.1623 1491 0.2538 9.1467 3.8031 0.016168
rs5252 1 16378215 T C 0.1035 1488 0.5752 -10.817 4.4983 0.016185
rs10757033 9 19223304 T G 0.3937 1491 0.4157 6.8731 2.8582 0.016185
rs2225623 13 39459484 G A 0.1888 1491 0.3112 -8.3756 3.483 0.016185
rs10953615 7 109152711 G A 0.3132 1491 0.3998 7.2396 3.0107 0.016188
rs10953618 7 109159007 T G 0.3132 1491 0.3998 -7.2396 3.0107 0.016188
rs1970517 10 70341213 G A 0.1278 1490 0.048 9.6916 4.0306 0.016194
rs10046044 5 117795654 G A 0.2384 1491 0.8866 -7.7716 3.2321 0.016195
rs6843675 4 105306929 T C 0.2274 1491 0.1851 -7.787 3.2389 0.016206
rs11199272 10 122073670 G A 0.2257 1491 0.2663 8.0627 3.3537 0.016212
rs12105936 2 69363033 G A 0.1123 1491 0.0682 -10.264 4.2695 0.016214
rs4824029 22 49786493 C A 0.4101 1491 0.6302 6.7924 2.8254 0.016214
rs4462314 11 19442926 T C 0.3832 1490 0.1542 6.705 2.7891 0.016216
rs1474464 12 131927974 T C 0.4111 1491 0.8725 6.7633 2.8134 0.01622
rs10116326 9 94682964 G C 0.1244 1491 0.552 10.151 4.2227 0.016223
rs10875031 1 97196678 T C 0.1697 1491 0.5203 -8.923 3.7126 0.01624
rs10906841 10 15203275 T C 0.3575 1491 0.7352 6.9584 2.8953 0.016248
rs7160202 14 103560586 T C 0.1519 1491 1 -9.251 3.85 0.016267
rs1881164 7 110429536 T C 0.3679 1491 0.504 6.8172 2.8373 0.016273
rs347984 5 166075339 T C 0.3454 1491 0.045 7.1681 2.9833 0.016274
rs982064 3 82953061 T C 0.3018 1488 0.58 -7.1727 2.9855 0.016284
rs6772970 3 25113247 G A 0.1425 1491 0.4575 9.3915 3.9091 0.016286
rs9941345 16 77402702 C A 0.2424 1491 0.2041 -7.6095 3.1674 0.016286
rs6564684 16 79685297 G A 0.2414 1491 0.7773 -7.72 3.2134 0.016286
rs6597976 11 1111474 T C 0.0883 1490 0.7472 -11.777 4.9025 0.016294
rs10815274 9 5728968 C A 0.4708 1491 0.2122 -6.7582 2.8134 0.016299
rs234264 4 130056276 T C 0.376 1488 0.2039 6.7464 2.8086 0.016301
rs7070947 10 94967076 G A 0.4079 1471 0.8715 -6.7952 2.8291 0.016309
rs10871580 18 62493986 G A 0.2183 1491 0.4946 8.1074 3.3754 0.016309
rs550646 11 116314641 G A 0.2688 1490 0.792 7.518 3.13 0.01631
rs6808931 3 76780491 G A 0.3766 1491 0.047 -7.0303 2.9272 0.016319
rs216712 7 28562743 G A 0.394 1491 0.255 6.6867 2.7842 0.016323
rs2713320 7 9531079 G A 0.1351 1491 0.2695 9.8459 4.0998 0.016326
rs1010038 11 32163222 G A 0.2968 1491 0.3211 -7.3558 3.063 0.016326
rs6543213 2 104115429 G A 0.4886 1491 0.756 -6.6047 2.7503 0.016331
rs1919302 11 14133293 G A 0.3186 1464 0.3993 7.2913 3.0363 0.016334
rs26055 5 111040812 C A 0.0513 1491 1 -15.122 6.2972 0.016335
rs2488656 10 86366489 T C 0.1932 1491 1 -8.408 3.5015 0.016338
rs11656352 17 72265049 T C 0.4051 1491 0.3334 6.6664 2.7762 0.016338
rs1928329 1 104766179 G A 0.1043 1491 1 10.85 4.5201 0.016373
rs17745066 2 46488081 G A 0.2871 1491 0.184 -7.4586 3.1072 0.016377
rs9434153 1 101725605 T C 0.0815 1491 0.2248 12.328 5.1363 0.016383
rs11167023 8 142106228 G A 0.1576 1491 0.3296 -8.9813 3.7419 0.016386
rs17672619 5 31070883 T G 0.3233 1491 1 -7.0818 2.9505 0.016387
rs6802572 3 57706177 G A 0.2029 1491 1 -8.2452 3.4353 0.016388
rs2042791 2 214727221 C A 0.3571 1491 0.8656 -6.8958 2.8733 0.016398
rs9636269 2 208610801 G A 0.4782 1491 0.9586 -6.6407 2.7671 0.016399
rs6747096 2 224862842 G A 0.2337 1491 0.8851 -7.8496 3.2708 0.016399
rs488062 11 122050913 G A 0.3323 1491 0.0042 7.3109 3.0463 0.0164
rs11216026 11 116464800 G A 0.2991 1491 0.3231 -7.3345 3.0563 0.016403
rs980160 8 96893825 T C 0.3514 1491 0.2119 7.0556 2.9401 0.016405
rs12182055 6 10098613 C A 0.099 1490 0.8844 11.083 4.6183 0.016407
rs7828944 8 8899621 G A 0.284 1491 0.7502 7.3128 3.0475 0.016415
rs1648305 15 45438537 T C 0.3196 1491 0.7211 7.1396 2.9754 0.016416
rs9299979 11 24419481 G A 0.1415 1491 0.2001 9.3455 3.895 0.016424
rs17211264 14 20691662 T G 0.0711 1491 0.8436 -12.858 5.3591 0.016426
rs4348128 4 63467034 T C 0.1516 1491 0.1897 9.0759 3.7834 0.016447
rs6980503 8 118078751 G A 0.1908 1491 0.8012 8.3957 3.5001 0.016452
rs749292 15 51558731 G A 0.4346 1491 0.833 6.7039 2.7948 0.016454
rs322246 7 136960167 G A 0.438 1491 0.43 6.7474 2.8131 0.016462
rs4849091 2 113404708 G A 0.452 1491 0.0848 6.8074 2.8385 0.016473
rs12465925 2 192898315 G A 0.1382 1491 0.5863 -9.5263 3.9721 0.016473
rs7660000 4 89751858 T C 0.2861 1491 0.5263 -7.2664 3.0299 0.016474
rs1009391 16 46889354 C A 0.1326 1490 0.3686 -9.6621 4.0288 0.016475
rs13005495 2 60157097 T G 0.4866 1491 1 6.6235 2.7619 0.016478
rs7587312 2 95574998 G A 0.4278 1483 0.832 -6.7064 2.7965 0.016479
rs861983 3 23097075 T C 0.3075 1491 0.0777 7.3494 3.0647 0.016479
rs17535946 2 205818746 T C 0.1328 1491 0.7355 -9.8209 4.0953 0.01648
rs822886 1 47981663 T C 0.1851 1491 1 8.5245 3.555 0.016489
rs10942055 5 24549616 T C 0.328 1491 0.7246 7.0871 2.9556 0.016491
rs6983207 8 14897267 G A 0.3558 1491 0.2834 -7.0144 2.9254 0.016497
rs1963273 1 171322446 T C 0.333 1491 0.4844 7.091 2.9575 0.016501
rs411616 3 21443008 G A 0.4641 1491 0.7946 6.6115 2.7575 0.016501
rs11945239 4 174530652 G A 0.301 1490 0.8056 -7.1926 2.9999 0.016503
rs4381420 12 43509486 T C 0.39 1491 0.4145 -6.8614 2.8618 0.016503
rs6981193 8 15682639 G A 0.1442 1491 0.0593 -9.1985 3.8369 0.016513
rs4075678 11 11318964 G A 0.3736 1491 0.9559 -6.8513 2.858 0.01652
rs2978576 8 35479911 G A 0.0812 1490 0.3886 -12.262 5.1152 0.016521
rs4479988 7 156088843 T C 0.1023 1491 0.2049 -10.749 4.4841 0.016522
rs6697462 1 221811055 G A 0.3588 1491 0.7784 6.9289 2.8905 0.016524
rs2111331 12 107630497 G A 0.328 1491 1 -7.0524 2.9421 0.016526
rs771351 19 23255507 C A 0.2418 1491 0.437 -7.817 3.261 0.016526
rs911737 9 77680812 G A 0.444 1491 0.2486 6.5618 2.7375 0.016528
rs12568728 1 83987643 T C 0.2951 1491 0.3507 7.3481 3.0657 0.016535
rs7872039 9 78193142 G A 0.3934 1491 0.9568 6.7798 2.8287 0.016538
rs2697270 2 197986048 T C 0.0476 1491 0.2527 -15.817 6.5994 0.016542
rs7982203 13 83799793 C A 0.3883 1490 0.9131 -6.8075 2.8406 0.01655
rs7144433 14 90850229 T C 0.1158 1489 0.254 -10.518 4.389 0.01656
rs6891713 5 71054304 G A 0.0295 1491 1 -19.614 8.1857 0.016566
rs17588270 15 96423438 C A 0.4899 1491 0.7956 -6.6428 2.7722 0.016567
rs4233577 2 147492614 G A 0.4477 1491 0.3459 -6.5708 2.7422 0.016568
rs12325531 16 6713709 T C 0.2492 1491 0.7819 7.6828 3.2063 0.016568
kgp1749507 17 45115279 G A 0.1439 1491 0.2923 -9.2938 3.8795 0.016591
rs2008239 3 69406469 G A 0.0812 1491 0.1614 -11.888 4.9628 0.016596
rs11853727 15 54943193 G A 0.4185 1491 0.3387 6.789 2.8342 0.016605
newrs117058816 6 107351312 G A 0.0127 1491 1 29.641 12.364 0.016614
rs7257737 19 24056803 T C 0.0429 1491 0.751 16.278 6.7967 0.016619
rs13245505 7 129698762 T C 0.2931 1491 0.9006 7.2523 3.0282 0.016624
rs6685014 1 225958857 C A 0.442 1491 0.8748 -6.6409 2.7731 0.016631
rs7842666 8 27630152 G A 0.4859 1489 0.9174 -6.6317 2.7694 0.016639
rs10872080 6 112680148 G A 0.4211 1490 0.2216 6.5922 2.753 0.016643
rs6052456 20 4225573 T C 0.1888 1491 0.7997 -8.4862 3.5441 0.016644
rs1590106 18 68690786 G A 0.1244 1491 0.6344 9.956 4.1579 0.016645
rs916980 5 136460641 G A 0.4742 1491 0.1941 6.5086 2.7183 0.01665
rs5769554 22 49702017 G A 0.4624 1490 0.8759 -6.6195 2.7648 0.016656
rs11958425 5 138486543 T C 0.453 1491 0.8754 -6.6576 2.7808 0.016659
rs6739221 2 78999216 T C 0.1606 1491 0.1026 8.8151 3.6821 0.016665
rs12472740 2 79911834 T G 0.451 1491 0.2958 6.7361 2.8138 0.016669
rs9563190 13 54483253 C A 0.4373 1491 0.7525 -6.6359 2.7719 0.016669
rs240150 6 101072307 G A 0.4785 1491 0.3243 -6.5318 2.7286 0.016671
rs4909038 3 32864541 T C 0.1683 1491 0.5169 -8.7533 3.6566 0.016674
rs1961679 4 153421334 G A 0.2669 1491 0.0342 7.6871 3.2113 0.016676
rs4961212 8 87721437 T G 0.2273 1487 0.3376 -8.0092 3.346 0.016682
rs916811 11 60763832 G A 0.2198 1483 0.8206 -7.9735 3.3311 0.016682
rs7822166 8 252662 G A 0.304 1490 0.2704 -7.0837 2.9594 0.016683
rs12494691 3 16700334 G A 0.2951 1491 0.3835 7.1621 2.9923 0.01669
rs867469 9 32383708 G A 0.437 1491 0.3996 -6.5869 2.752 0.01669
rs7169403 15 80272818 T C 0.326 1491 0.6374 -7.0968 2.9651 0.01669
rs1508850 5 10202891 T C 0.4279 1491 0.7511 -6.6505 2.7786 0.016691
rs885792 22 47063359 T C 0.4349 1491 0.3167 6.7576 2.8236 0.016698
rs1490827 5 107010201 G A 0.3655 1491 0.4022 -6.7839 2.8347 0.016705
rs13192844 6 108167542 T C 0.2981 1491 0.24 -7.114 2.9729 0.016715
rs2172813 4 129104537 G A 0.279 1491 0.6522 7.4152 3.0989 0.016717
kgp2196025 12 20766559 T C 0.0781 1491 0.5888 12.43 5.1946 0.016717
rs4905989 14 101124278 G A 0.1408 1491 0.8305 9.5373 3.9858 0.016719
rs727813 8 27680576 T G 0.4759 1491 0.9173 -6.6283 2.7701 0.01672
rs2841393 1 238855427 C A 0.2574 1490 0.278 -7.4525 3.1146 0.016721
rs11072067 15 69411969 T C 0.2753 1491 0.8968 -7.3825 3.0854 0.016722
rs17122299 14 86875954 T C 0.2978 1491 0.5772 -7.1679 2.9959 0.01673
rs1379474 12 23331473 T C 0.4712 1491 0.2319 -6.7259 2.8112 0.016732
rs6751880 2 230463620 G A 0.3488 1485 4e-04 -6.6449 2.7775 0.016737
rs17070695 13 24027251 G A 0.1338 1491 0.3704 9.8353 4.1111 0.016738
rs6727151 2 150553984 T C 0.1184 1491 0.0255 -10.528 4.4007 0.016739
rs9997210 4 157372570 C A 0.1506 1491 0.7622 -9.2785 3.8783 0.016739
rs9793102 1 247323260 C A 0.3293 1491 0.6819 -7.0659 2.9539 0.016754
newrs4348357 6 32291359 T G 0.3327 1491 0.2436 6.9036 2.8865 0.016773
rs4348357 6 32291359 T G 0.3327 1491 0.2436 6.9036 2.8865 0.016773
rs4809557 20 62064562 G A 0.4148 1491 0.9575 6.6967 2.8001 0.016776
rs366921 12 41999773 T C 0.44 1491 0.5992 6.702 2.8025 0.016783
rs953582 3 73479416 G A 0.3306 1491 0.8607 7.0383 2.9433 0.016788
rs10732439 10 128778271 G A 0.4816 1491 0.6408 6.6487 2.7806 0.016796
rs2238340 15 91447686 G A 0.2847 1491 0.013 -7.5654 3.1642 0.016804
rs6838972 4 142291367 G A 0.0644 1491 0.6664 -13.387 5.5988 0.016805
rs7958245 12 47914353 T C 0.3196 1491 0.6768 -7.0377 2.9435 0.016805
rs7989125 13 112576657 G A 0.447 1491 1 6.6378 2.7763 0.016806
rs12127190 1 100232074 G A 0.2371 1491 0.8302 7.7864 3.2568 0.016809
rs11208308 1 64340452 T C 0.3447 1491 0.3898 -6.8649 2.8714 0.016812
rs2224220 20 23442042 T C 0.4886 1491 0.0258 6.8054 2.8467 0.016819
rs11725509 4 149311728 C A 0.0543 1491 0.0365 14.141 5.9153 0.016821
rs1589441 3 118578656 T C 0.1657 1491 0.7077 -8.8308 3.6945 0.016835
rs8119121 20 50841329 G A 0.2132 1461 0.4827 8.0444 3.3661 0.016856
rs17512698 2 118755669 G A 0.4648 1491 0.0858 -6.7721 2.8338 0.01686
rs170099 7 119000212 T C 0.0285 1491 0.63 -20.121 8.4199 0.016864
rs1682503 7 119006416 T G 0.0285 1491 0.63 -20.121 8.4199 0.016864
rs12729121 1 100081117 T G 0.1603 1491 0.3369 -9.1118 3.8134 0.016876
rs9556844 13 98567640 G A 0.2834 1491 0.5236 7.2562 3.037 0.01688
rs11013364 10 23570792 G A 0.0761 1491 0.0024 -11.916 4.9875 0.01689
rs6874724 5 149043308 G A 0.2049 1491 0.5247 -8.2492 3.4529 0.016891
rs1438217 4 118039852 T C 0.4068 1491 0.3083 6.806 2.8488 0.016892
rs2226859 18 71044198 T G 0.4453 1491 0.9582 6.6418 2.7802 0.016894
rs4688663 3 61741051 G A 0.1103 1491 0.6918 10.604 4.4388 0.016895
rs7298455 12 33484385 T C 0.1573 1491 0.434 -8.9648 3.7528 0.016903
rs36074517 3 163719325 T C 0.1935 1491 0.5065 -8.2728 3.4635 0.016913
rs1715789 1 245779716 G A 0.3378 1464 0.1146 7.1719 3.0027 0.01692
rs7429669 3 24858630 G A 0.1338 1491 0.823 -9.7322 4.0749 0.016923
rs10754459 1 245785508 T C 0.1928 1491 0.4056 -8.4566 3.5408 0.016924
rs9294244 6 82822343 T G 0.2492 1491 0.6779 -7.6717 3.2121 0.016924
rs12622211 2 28674572 T C 0.1965 1491 0.3247 -8.4148 3.5236 0.016934
rs2453580 17 19438321 T C 0.4578 1491 1 6.6204 2.7723 0.016939
rs7330270 13 74905482 T G 0.1667 1491 0.2252 -8.7079 3.6466 0.016942
rs9911259 17 64654915 C A 0.4926 1491 0.4683 6.5309 2.735 0.016944
rs670151 11 6791151 T C 0.4943 1491 0.3785 -6.5173 2.7294 0.016947
rs4973706 3 18921772 T C 0.2036 1491 0.3804 8.286 3.4702 0.01695
rs7744327 6 18882998 G A 0.0584 1491 1 14.067 5.8918 0.016958
rs4910023 11 11644920 C A 0.3488 1491 0.4586 -6.8488 2.8685 0.01696
rs6801807 3 174667446 G A 0.2116 1491 0.1202 -7.9079 3.3122 0.016965
rs7120544 11 43040945 T C 0.3159 1491 0.1343 7.2346 3.0302 0.016965
rs6006220 22 30051433 T C 0.1801 1491 0.4836 -8.6629 3.6285 0.016966
rs1320309 5 76171063 G A 0.3394 1491 0.0326 7.1634 3.0006 0.016973
rs2267135 22 29767034 G A 0.2632 1491 0.2857 -7.5931 3.1806 0.016973
rs7177878 15 61525968 G A 0.3354 1491 0.9537 -6.9872 2.9269 0.016975
rs1946731 4 142247487 C A 0.0714 1491 1 -12.834 5.3766 0.016983
rs4465613 16 87892271 T C 0.4041 1491 0.1321 -6.8544 2.8715 0.016986
rs9537484 13 34023189 G A 0.4936 1491 0.9175 -6.602 2.766 0.016992
rs12408247 1 147244441 T C 0.2579 1491 1 -7.5337 3.1564 0.016995
rs570891 12 24530302 C A 0.4665 1491 0.7549 -6.6352 2.78 0.016995
rs275913 13 64432922 T C 0.0808 1491 0.1158 12.355 5.1767 0.017001
rs7321587 13 98562743 T C 0.4135 1491 0.1819 6.813 2.8546 0.017001
rs699512 7 43810764 G A 0.2414 1491 0.0088 7.4428 3.1185 0.017002
rs6793168 3 185965264 G A 0.05 1491 0.4132 14.986 6.2794 0.017006
rs12541730 8 41007462 T C 0.3447 1491 0.7312 6.9648 2.9183 0.017006
rs1194180 7 80231908 G A 0.0315 1490 0.0557 18.359 7.693 0.017011
rs711159 12 80108416 T C 0.0272 1491 0.2969 -20.037 8.3966 0.017015
rs7638535 3 6182793 G A 0.1811 1491 0.4323 -8.6504 3.625 0.017019
rs693476 3 128743450 G A 0.3239 1491 0.7676 7.0116 2.9384 0.017023
rs7874239 9 140968222 T C 0.2029 1491 0.2295 -8.0645 3.3796 0.017023
rs1891543 14 87179232 G A 0.4048 1491 0.0467 -6.5425 2.7418 0.017024
rs7942850 11 1068900 T C 0.4152 1491 0.5224 6.63 2.7785 0.017025
rs2553101 12 90245378 T C 0.4899 1491 0.8765 -6.606 2.7685 0.017027
rs2834683 21 36311296 T C 0.4138 1491 0.0482 6.5214 2.7331 0.01703
rs6465691 7 98210558 C A 0.4896 1491 0.6411 -6.5488 2.7446 0.017031
rs6663803 1 241185048 T C 0.1348 1491 0.5785 -9.7312 4.0785 0.017034
rs9345152 6 92270124 G A 0.225 1491 0.882 -7.9094 3.3152 0.017042
rs12264367 10 131320026 G A 0.1586 1491 0.0656 8.8073 3.6917 0.017047
rs926784 14 97586922 G A 0.175 1489 0.2082 8.833 3.7027 0.017053
rs12479183 2 228968195 G A 0.2545 1491 0.838 -7.5404 3.1612 0.017066
rs16823292 2 174562284 T C 0.0875 1491 0.625 -11.575 4.8526 0.017069
rs9999009 4 118157777 G A 0.453 1491 0.2506 -6.5181 2.7329 0.017074
rs6025268 20 55530163 T C 0.4064 1491 0.4526 6.7711 2.8395 0.017096
rs17093759 10 82382102 T C 0.2948 1491 0.1704 7.3581 3.0857 0.0171
rs234534 15 97571541 T C 0.222 1491 0.3299 -7.8215 3.2804 0.017109
rs2094591 13 47500611 G A 0.3313 1491 0.2926 6.8959 2.8922 0.017112
rs2572386 8 11236975 G A 0.4725 1490 0.1765 -6.4798 2.7177 0.017113
rs10746805 9 90013672 T C 0.2186 1491 0.1495 -7.815 3.2778 0.017117
rs3846988 7 11665731 T G 0.11 1491 0.5962 10.449 4.3826 0.017118
rs6922651 6 76830541 G A 0.3524 1491 0.0076 -6.6602 2.7935 0.017119
rs2701910 8 1001246 T G 0.3461 1491 0.9089 -6.9344 2.9086 0.01712
rs2240228 19 15852872 G A 0.281 1477 0.9487 -7.3359 3.077 0.017121
rs6779918 3 161540640 T C 0.4728 1491 0.7162 6.5594 2.7515 0.017127
rs6541234 1 219001663 T C 0.452 1491 0.25 6.5131 2.7321 0.017129
rs2062078 8 130734461 T G 0.2367 1487 0.9428 7.727 3.2413 0.017129
rs4233351 1 159446370 G A 0.2884 1491 0.7524 7.3001 3.0623 0.017131
rs6024206 20 54135641 T C 0.3457 1491 0.5674 6.9734 2.9252 0.017131
rs4809830 20 49935996 T C 0.3374 1491 0.0727 -7.129 2.9909 0.017146
rs1160640 3 146032938 T C 0.159 1491 0.6982 9.0596 3.801 0.01715
rs1479942 3 65289530 G A 0.3786 1491 0.1864 -6.6673 2.7975 0.017158
rs7921148 10 66377000 T C 0.4041 1491 0.8297 6.7275 2.8228 0.01716
rs3824699 10 26355992 G A 0.2995 1491 0.7111 7.1452 2.9982 0.017163
rs17074740 4 184323983 C A 0.1945 1491 0.9341 -8.3005 3.4831 0.017169
rs1865097 19 55397217 G A 0.3146 1491 0.9044 7.1013 2.98 0.017171
rs10022167 4 74278809 G A 0.44 1491 0.7133 6.5966 2.7683 0.017175
rs12297276 12 27592842 G A 0.0114 1491 1 31.134 13.053 0.017177
rs6066646 20 46778604 C A 0.4326 1491 0.399 6.5682 2.7564 0.017178
rs2922049 11 41396875 G A 0.285 1491 0.1628 -7.4237 3.1155 0.017181
rs9320772 6 121102335 T C 0.3099 1491 0.1158 7.2639 3.0487 0.01719
rs1865020 10 78688976 G A 0.3846 1491 0.0713 6.6085 2.7737 0.017192
rs3730617 12 69224892 T G 0.0786 1489 0.8575 12.307 5.1655 0.017193
rs10867605 9 83279833 G A 0.1717 1491 0.9275 8.7405 3.6687 0.017199
rs12441264 15 87135918 T C 0.3873 1491 1 6.7476 2.8325 0.017207
rs2459164 8 52950361 G A 0.3739 1491 0.6188 -6.7525 2.8347 0.017215
rs2415484 14 39006072 G A 0.1997 1490 0.9354 8.2209 3.4512 0.017216
rs6798745 3 130363293 C A 0.1264 1491 0.4808 -9.8004 4.1144 0.017221
rs3801314 7 36451360 T C 0.3833 1491 0.7426 -6.7349 2.8275 0.017222
rs702620 5 53226422 T C 0.2404 1491 0.8315 -7.7253 3.2433 0.017223
rs13207908 6 69185047 T C 0.3571 1491 0.2361 6.7554 2.8365 0.017237
rs10101136 8 52160675 G A 0.0838 1491 0.8655 -11.835 4.9697 0.017242
rs10751572 10 128372802 C A 0.4246 1491 0.7505 -6.6215 2.7804 0.017243
rs1588657 1 216537936 G A 0.3716 1491 0.9558 -6.8111 2.8602 0.017249
rs10817976 9 119780936 T G 0.2911 1491 0.6159 -7.2879 3.0605 0.017252
rs11136047 8 28336041 C A 0.3192 1491 0.8582 -7.0725 2.9701 0.017256
rs9650274 8 83489460 G A 0.2368 1491 0.4735 7.8139 3.2815 0.017256
rs1264794 10 116902943 C A 0.2934 1491 0.4921 7.154 3.0045 0.01726
rs6599691 10 125111052 T G 0.1502 1491 1 9.2144 3.8701 0.01727
rs1715040 6 62565425 T C 0.4286 1485 0.8738 -6.6774 2.8047 0.017274
rs2155304 11 134705943 T C 0.4254 1487 0.7505 6.637 2.7877 0.017274
rs11574935 17 16286908 T C 0.173 1491 1 -8.7011 3.6547 0.017277
rs4632227 18 19513517 G A 0.3223 1491 0.9528 7.0409 2.9576 0.017285
rs9549384 13 112652291 G A 0.4544 1491 0.1745 -6.485 2.7244 0.017296
rs6932044 6 164174617 G A 0.1445 1491 0.1151 -9.1514 3.8448 0.017302
rs6490854 13 24615536 T C 0.0684 1491 1 -13.013 5.4675 0.017312
rs6663076 1 19706751 C A 0.0315 1491 0.3984 -19.117 8.0324 0.017314
rs1989936 8 91324589 T C 0.384 1487 0.476 6.7034 2.8166 0.017314
rs7605559 2 110002052 G A 0.4886 1491 0.8765 -6.5896 2.7688 0.017315
rs9531550 13 84666436 G A 0.275 1491 0.0441 -7.5607 3.1769 0.017317
rs11078241 17 14250136 T C 0.4504 1491 0.6379 6.5624 2.7575 0.017321
rs922782 15 61070183 T G 0.4674 1488 0.376 6.6767 2.8056 0.017322
rs7834149 8 114270739 G A 0.2163 1491 0.5936 8.0371 3.378 0.017349
rs1406144 2 229133647 T C 0.4561 1491 0.2298 -6.4907 2.7281 0.017352
rs6680879 1 100965683 T C 0.0174 1491 1 -25.292 10.621 0.017355
rs17714186 19 28466280 G A 0.2756 1491 0.2434 -7.4672 3.1387 0.017355
rs2027876 6 108387232 G A 0.2639 1491 0.1424 -7.3115 3.0734 0.017361
rs4791072 17 64310496 T C 0.2683 1491 0.8431 7.3908 3.1067 0.017361
rs11780634 8 138121678 G A 0.2461 1491 0.6251 7.5736 3.1836 0.017363
rs7203798 16 83516486 T C 0.4936 1491 0.2766 -6.4762 2.7223 0.017363
rs11114330 12 80536430 C A 0.2586 1491 0.0215 7.2824 3.0614 0.01737
rs12702782 7 8844448 G A 0.1342 1490 0.7391 -9.6785 4.0689 0.017375
rs7334585 13 36875496 T G 0.3468 1491 0.775 -6.8711 2.8888 0.017382
rs1554006 2 111604113 G A 0.3199 1491 0.0498 -7.2253 3.0382 0.0174
rs1265759 6 32322393 T C 0.4913 1491 0.9587 -6.574 2.7645 0.017405
rs2124204 4 173424803 T G 0.188 1473 1 -8.4439 3.551 0.017412
rs3780529 9 113561251 T G 0.1036 1491 0.0947 10.544 4.4345 0.017416
rs2460506 5 76147234 C A 0.387 1491 0.3827 -6.8189 2.868 0.017427
rs3127255 10 103370234 T C 0.3491 1491 0.4249 -6.8121 2.8652 0.01743
rs848242 2 150634825 G A 0.4393 1491 0.5281 -6.5571 2.758 0.017433
rs8258 11 117283676 T C 0.3598 1491 0.5743 -6.7892 2.8557 0.017434
rs12314236 12 94624513 T C 0.0305 1491 1 19.165 8.0612 0.017434
rs9551220 13 26275670 T C 0.1489 1491 0.9186 -9.245 3.8887 0.017434
rs8065634 17 32813054 T C 0.27 1491 0.6461 -7.3509 3.092 0.017436
rs30421 5 86460539 G A 0.2166 1491 0.5934 8.0296 3.3776 0.017438
rs9374013 6 108381347 G A 0.2438 1491 0.122 -7.4894 3.1505 0.017442
rs1398382 1 216475249 T C 0.3786 1491 0.9123 6.753 2.8408 0.017449
rs868350 13 71118979 T C 0.2492 1491 0.8899 7.6077 3.2005 0.017453
rs2289396 2 174074407 G A 0.3551 1491 0.4978 6.7975 2.8597 0.017455
rs2098433 12 15081218 G A 0.4252 1491 0.7913 6.6152 2.7831 0.017456
rs11242990 6 5107943 T C 0.1388 1491 1 -9.5087 4.0006 0.017462
rs6673887 1 10193821 T C 0.0761 1485 0.4586 -12.563 5.2859 0.017469
rs10241576 7 37859423 T C 0.3461 1491 0.5295 -6.8417 2.8787 0.017472
rs2823735 21 17657785 T G 0.163 1491 0.297 -8.767 3.6889 0.017473
rs3911718 12 88231058 G A 0.3481 1491 0.3042 6.7935 2.8586 0.01748
rs12517584 5 160187458 C A 0.2753 1491 0.4364 -7.2713 3.0598 0.017484
rs2590991 20 34716238 T C 0.2502 1491 0.7299 7.5379 3.1721 0.017485
rs2496132 6 13321097 G A 0.1774 1491 0.2486 8.7271 3.6725 0.017486
rs700131 9 113976743 T C 0.2596 1491 0.5006 -7.5546 3.1792 0.017489
rs1943233 18 58095560 G A 0.4352 1489 0.7519 6.5879 2.7724 0.017489
rs9659629 1 194938031 C A 0.2019 1491 0.81 8.202 3.4517 0.017492
rs6535904 4 154110795 G A 0.1794 1491 0.3331 8.668 3.6479 0.017493
rs2869302 4 86109620 T C 0.1881 1491 0.3961 8.2978 3.4923 0.0175
rs565293 9 97923592 G A 0.1975 1491 0.4619 8.33 3.5059 0.0175
rs12886989 14 101620542 T G 0.4873 1491 0.1328 6.6981 2.8191 0.017502
rs7662687 4 169046172 G A 0.3199 1491 0.721 7.0709 2.976 0.017504
rs11073625 15 86766368 T C 0.0744 1491 0.3431 12.331 5.1902 0.017508
rs11686165 2 141331966 G A 0.1362 1491 0.5824 9.4995 3.9984 0.017509
rs11134733 5 171593466 T C 0.4222 1491 0.5595 6.6934 2.8174 0.017512
rs4891264 18 73035348 G A 0.4349 1491 0.2468 6.5186 2.7439 0.017516
rs6510931 19 6933731 T C 0.4899 1491 0.4072 -6.4892 2.7319 0.017532
rs7181753 15 96844727 T C 0.1646 1491 0.5096 -8.765 3.6901 0.017537
rs7919934 10 94946123 T C 0.4256 1485 0.0438 6.483 2.7295 0.017541
rs4955937 3 55194254 G A 0.4668 1491 0.2982 -6.484 2.73 0.017545
rs1347479 15 100436028 T C 0.1811 1491 0.6628 8.57 3.6084 0.017548
rs11166774 8 139048470 T G 0.3585 1491 1 6.8424 2.8811 0.017553
rs1470181 13 70623556 G A 0.3588 1491 0.6527 -6.7941 2.8612 0.01757
rs11665792 19 54111610 G A 0.22 1491 0.5972 7.9782 3.3599 0.01757
rs7175096 15 92430627 T C 0.2203 1491 0.1315 -8.0734 3.4002 0.017579
rs2326632 6 5625287 G A 0.2767 1491 0.3656 7.2438 3.0509 0.01758
rs16877782 5 864053 G A 0.0209 1483 0.4785 -22.887 9.6395 0.017585
rs4940851 18 56878051 C A 0.4276 1491 1 -6.63 2.7925 0.017586
rs12745094 1 59075102 T C 0.1066 1491 0.8922 10.654 4.4875 0.017588
rs511298 11 100910469 G A 0.2666 1491 0.643 7.4629 3.1434 0.017588
rs9314561 8 5144783 C A 0.3816 1491 0.0283 6.9484 2.9267 0.017589
rs7711546 5 143669068 T C 0.1613 1491 0.3378 8.7976 3.7056 0.01759
rs6530806 8 14675294 T G 0.2119 1491 0.8162 8.0508 3.3912 0.017595
rs6720085 2 66089760 T G 0.0946 1490 0.4476 11.083 4.6686 0.017597
rs7570716 2 229038803 T C 0.4926 1491 0.3002 6.4673 2.7242 0.017597
rs12656808 5 107046588 C A 0.3524 1491 0.4607 -6.7922 2.8611 0.017599
kgp20368568 8 67613831 G A 0.0154 1491 1 26.775 11.269 0.017605
rs1256515 14 65735357 T C 0.1593 1491 0.9232 8.9729 3.7801 0.01761
rs1670629 11 21284695 G A 0.1063 1491 0.4118 10.514 4.4296 0.017615
rs12921960 16 6699749 T G 0.2134 1490 0.4878 8.0802 3.4047 0.017633
rs12568304 1 106792422 G A 0.1938 1491 0.2462 -8.1661 3.4409 0.017635
rs1426383 3 152016969 T C 0.3541 1491 0.3653 6.7709 2.8531 0.017636
rs10030235 4 155351627 T C 0.3273 1491 0.814 -6.9576 2.9318 0.017636
rs6440947 3 154292518 G A 0.4047 1474 0.1301 -6.7966 2.864 0.017637
rs7544736 1 97164343 G A 0.1704 1491 0.5837 -8.7816 3.7007 0.017647
rs7995254 13 67603745 T C 0.1227 1491 0.2784 -9.8441 4.1487 0.017653
rs7555491 1 223894889 G A 0.1271 1491 0.1978 10.02 4.2228 0.017657
rs9919349 10 122572373 T C 0.3303 1491 0.7254 6.9292 2.9204 0.017659
rs1400360 3 185900713 G A 0.1009 1491 1 10.88 4.5856 0.017665
rs2509000 11 96024021 G A 0.2451 1491 0.1613 7.7639 3.2725 0.01767
rs2962720 5 9009675 T C 0.3883 1491 0.5489 6.7756 2.8561 0.017676
rs3810993 1 6162583 G A 0.3702 1491 0.2015 6.6712 2.8122 0.017679
rs11241576 5 120301681 C A 0.0624 1491 1 -13.603 5.7346 0.017691
rs2326398 16 84902717 G A 0.3927 1491 0.786 6.7328 2.8384 0.017691
rs7614629 3 145506173 G A 0.4316 1491 0.342 -6.5287 2.7524 0.017692
rs9357509 6 46485635 T G 0.4906 1491 0.1469 -6.4291 2.7105 0.017694
rs986389 2 79405562 T C 0.1234 1491 0.6315 10.04 4.2327 0.017697
rs4769313 13 24623388 G A 0.4708 1491 0.6776 6.5996 2.7825 0.017702
rs10448285 9 129397014 T C 0.3699 1491 0.5787 6.7331 2.839 0.017708
rs10099359 8 13025800 C A 0.4111 1491 0.5563 -6.7099 2.8292 0.01771
rs7677940 4 149654577 G A 0.3058 1491 0.5024 7.043 2.9701 0.017727
rs4604059 4 10115065 T C 0.4584 1491 0.0605 -6.7383 2.8417 0.01773
rs4240447 9 132978477 G A 0.2819 1490 0.4055 7.2 3.0365 0.017732
rs7728861 5 174180561 G A 0.2576 1491 0.6845 7.4442 3.1398 0.017745
rs2108642 12 1866799 C A 0.4806 1491 0.3506 6.6338 2.7982 0.017752
rs7954834 12 43000341 G A 0.1928 1491 0.36 8.1977 3.4578 0.017752
rs10762392 10 72319330 T C 0.2705 1490 0.4311 7.2983 3.0785 0.017753
rs11657592 17 50963927 T C 0.3166 1491 0.9048 -7.0514 2.9743 0.017753
rs8517 20 18168353 T C 0.4631 1491 0.677 -6.526 2.7528 0.017755
rs1573442 21 19678760 G A 0.3189 1491 0.2831 7.1286 3.0071 0.017757
rs9643398 8 67384122 G A 0.059 1491 1 -13.901 5.8645 0.017767
rs414000 16 23617214 T C 0.116 1491 1 10.219 4.3114 0.017772
rs2045112 15 100302972 T C 0.2978 1491 1 7.1579 3.0198 0.017773
rs9522782 13 90539818 G A 0.4262 1491 0.5604 6.6699 2.8141 0.017781
rs2400976 12 82113791 G A 0.1164 1491 0.8014 -10.176 4.2936 0.017789
rs9543699 13 75135411 T C 0.2545 1491 0.4948 7.5859 3.2009 0.017791
rs11589054 1 166418076 G A 0.2656 1491 0.4265 7.3338 3.0948 0.017802
rs4519501 2 35427661 T C 0.4195 1491 0.7904 -6.605 2.7874 0.017808
rs919479 11 112108556 T G 0.2736 1491 0.4743 7.2713 3.0687 0.017813
rs581896 18 77333593 T G 0.4062 1488 0.8298 -6.6946 2.8254 0.017818
rs11013736 10 24121297 G A 0.2901 1491 0.4893 7.143 3.0149 0.017823
rs11032727 11 34513571 G A 0.3592 1491 0.3987 6.7422 2.8457 0.017826
rs6445643 3 54331072 T C 0.2324 1491 0.3094 -7.855 3.3156 0.017832
rs2789053 6 121198620 T C 0.3903 1491 0.0224 -6.9134 2.9182 0.017833
rs2070738 4 100873826 T C 0.3617 1486 0.4316 -6.8929 2.9096 0.017835
rs7652863 3 164559726 G A 0.2928 1491 0.1038 7.0372 2.9708 0.017848
rs391925 4 86289106 G A 0.2347 1491 0.0712 7.5365 3.1816 0.017848
rs2543600 8 30849740 G A 0.0097 1491 1 33.454 14.11 0.017848
rs2709458 2 5983436 T G 0.0889 1491 0.5203 -11.625 4.908 0.017856
rs12452766 17 48969375 G C 0.2827 1489 0.4061 7.3557 3.1056 0.017857
rs2246209 1 200145533 G A 0.3491 1491 0.6085 -6.9072 2.9162 0.017859
rs17044554 2 23218255 T G 0.0416 1491 0.5132 16.599 7.0085 0.017862
rs1775677 14 87253751 T C 0.2039 1491 0.5234 8.0486 3.3982 0.017862
rs1378101 15 27423563 G A 0.0188 1491 1 -24.296 10.249 0.017867
rs2828501 21 25125175 G A 0.3917 1491 0.8279 6.6766 2.8191 0.017867
rs4743222 9 101188123 T C 0.0781 1491 0.7183 12.131 5.1221 0.01787
rs17233636 4 173440948 G A 0.1915 1491 0.8671 8.3384 3.5211 0.017879
rs12577841 11 118194599 T C 0.2854 1491 0.0076 7.5077 3.1705 0.017886
rs818051 9 133970178 T C 0.4963 1491 0.4686 6.6017 2.7883 0.0179
rs2995706 1 108607571 T C 0.4859 1491 1 6.5397 2.7621 0.017902
rs7315435 12 69284330 G A 0.1881 1491 0.6107 8.3042 3.5074 0.017902
rs7782920 7 135271762 T G 0.2042 1491 0.2032 8.2464 3.4836 0.017922
rs10427278 2 8592437 G A 0.4239 1491 1 -6.6114 2.793 0.017927
rs9386233 6 101149540 T C 0.4718 1491 0.9173 6.5363 2.7613 0.017927
rs12024174 1 17553091 T C 0.394 1490 0.9567 6.6808 2.8225 0.017932
rs10210369 2 167028525 T C 0.4142 1491 0.5575 -6.6868 2.825 0.017932
rs10052410 5 155714344 T C 0.3317 1491 0.7702 -6.972 2.9455 0.017932
rs9325821 8 17610093 G A 0.0376 1491 0.7198 17.364 7.3361 0.017936
rs7525707 1 165904700 G A 0.1985 1491 0.5698 -8.2568 3.4885 0.017939
rs4515335 5 146230996 G A 0.3592 1491 0.3682 -6.8944 2.9129 0.017942
rs759075 2 74825151 T C 0.1073 1491 0.6845 10.636 4.4943 0.017951
rs17055669 6 96358126 T C 0.0158 1491 0.3081 25.855 10.915 0.017954
rs1548836 12 13054234 T G 0.3605 1491 0.8222 -6.782 2.8657 0.017954
rs10894442 11 131637822 T C 0.3152 1491 0.0551 -7.214 3.0487 0.017968
rs12451251 17 54749558 T C 0.3156 1491 0.3083 -6.9369 2.9318 0.017977
rs7251313 19 53424324 G A 0.4292 1491 0.9579 6.605 2.7917 0.017982
rs456611 3 161097268 G A 0.4859 1491 0.2138 -6.4321 2.7187 0.017987
rs10805892 5 74258458 G A 0.41 1488 0.9147 6.6446 2.8085 0.017987
rs1834168 7 136779028 G A 0.3122 1491 0.2519 6.9437 2.935 0.017989
rs3133187 11 75110589 G A 0.0677 1491 0.04 12.654 5.3486 0.017991
rs11621078 14 96738473 G A 0.4718 1491 0.4994 -6.6029 2.7914 0.018008
rs694955 3 165403192 G A 0.4846 1491 0.0695 -6.6984 2.8319 0.018013
rs12304035 12 121620145 T C 0.0939 1491 0.3616 -11.07 4.6802 0.018019
rs623950 1 191446589 T C 0.0734 1491 0.2517 -12.338 5.2164 0.018021
rs10055996 5 18885119 G A 0.1283 1489 0.9077 -9.7478 4.1214 0.018023
rs10766497 11 2987303 G A 0.2029 1491 0.471 8.0419 3.4002 0.018023
rs9577339 13 112986620 G A 0.3548 1491 0.0204 7.0405 2.9768 0.018026
rs517928 9 15201410 G A 0.1519 1491 0.841 -9.1288 3.8601 0.018033
rs6795725 3 80294041 G A 0.0174 1491 1 -25.14 10.621 0.018037
rs17499967 3 109284286 G A 0.1489 1491 1 -9.1717 3.8784 0.018038
rs2291962 16 85120609 G A 0.3357 1491 0.4165 6.8409 2.893 0.018047
rs7659060 4 139906122 T C 0.1767 1491 1 -8.5689 3.6238 0.018048
rs4440495 6 107906652 G A 0.1761 1491 0.7887 8.6142 3.6431 0.018054
rs6419366 12 93693461 T C 0.2404 1491 1 7.6401 3.2314 0.018062
rs6074043 20 44781380 T C 0.2418 1491 0.8321 -7.6529 3.2369 0.018066
rs1020294 18 12017343 G A 0.3786 1491 0.7412 6.6972 2.8328 0.018072
rs5762730 22 29039615 T G 0.3716 1491 0.9558 6.7615 2.8602 0.018079
rs16999950 21 41910081 C A 0.0174 1491 1 -25.13 10.621 0.018083
rs2372692 2 36851901 T C 0.4138 1490 0.7085 -6.6674 2.8206 0.018089
rs6927084 6 154182625 C A 0.4685 1490 0.2984 6.4567 2.7316 0.018093
rs208926 21 18800329 C A 0.4893 1491 0.8765 6.5438 2.7686 0.018102
rs2064005 14 80345120 G A 0.1402 1491 0.085 -9.6227 4.0714 0.018103
rs11788266 9 38746404 G A 0.0295 1491 0.3704 -19.122 8.0908 0.018106
rs7953110 12 116063191 T G 0.0647 1491 0.5171 -13.427 5.6819 0.01812
rs909560 6 16071974 T C 0.1871 1491 0.3082 8.481 3.5889 0.018123
rs2833384 21 32720449 T C 0.0875 1491 0.4152 11.42 4.8327 0.018124
rs2798221 4 3270488 T C 0.4128 1491 0.9574 6.6355 2.808 0.018125
rs2374271 7 151596307 T C 0.1694 1491 0.1968 8.5508 3.6186 0.018129
rs10889449 1 38651608 G A 0.4078 1491 0.9572 -6.6458 2.8127 0.018138
rs4481994 11 101395310 G A 0.2713 1491 0.359 7.2468 3.0671 0.018141
rs2555535 11 86561752 G A 0.178 1447 0.2431 -8.7589 3.7073 0.018147
rs2736689 10 88413432 C A 0.4889 1491 0.351 -6.6084 2.7972 0.018151
rs6730477 2 109995814 T G 0.4966 1491 0.6786 6.4855 2.7454 0.018161
rs1945062 11 106414284 T C 0.0765 1491 0.0975 -12.556 5.3153 0.018165
rs10071604 5 168231793 G A 0.0688 1469 0.1016 -12.636 5.3496 0.01817
rs7310711 12 23608155 T G 0.1771 1491 0.722 -8.5961 3.6394 0.018178
rs4530695 4 54629640 T C 0.2606 1491 0.2269 7.5502 3.1967 0.018182
rs10976702 9 7979694 G A 0.1432 1491 0.5978 -9.2466 3.9152 0.018189
rs17052028 5 172968491 G A 0.2918 1491 1 7.1707 3.0364 0.018196
rs8062821 16 5234811 G A 0.1425 1491 0.071 9.1102 3.8576 0.018196
rs496972 11 89234151 G A 0.1725 1490 0.3648 -8.7423 3.7021 0.018202
rs858027 21 39104180 G A 0.055 1491 0.208 14.075 5.9602 0.018205
rs10065876 5 3657787 G A 0.3709 1491 0.4706 -6.8183 2.8874 0.018207
rs700518 15 51529112 T C 0.4641 1491 0.4665 6.6004 2.7951 0.018207
rs1027488 15 36059603 G A 0.3142 1491 0.2299 7.1362 3.0222 0.018212
rs11931753 4 44423496 G A 0.0252 1491 0.615 -20.8 8.8091 0.018216
rs3799696 6 53396896 G A 0.1717 1491 0.3624 -8.5416 3.6177 0.018223
rs11183293 12 46423259 C A 0.3769 1491 0.2471 -6.8316 2.8936 0.01823
rs10835861 11 32219851 C A 0.2663 1491 0.7408 7.4068 3.1377 0.018247
rs272103 2 131592909 G A 0.0315 1491 0.6559 18.543 7.856 0.018258
rs10249367 7 25365227 C A 0.2776 1486 0.3322 7.1488 3.0289 0.018264
rs13397545 2 79265567 T C 0.1838 1491 0.5454 8.3445 3.5356 0.018267
rs13085641 3 71919973 G A 0.4973 1491 0.1622 6.6397 2.8133 0.018271
rs17198253 2 124479731 T G 0.4195 1491 0.0433 6.7856 2.8752 0.018275
rs9387243 6 115063621 T C 0.2901 1491 0.3787 -7.2677 3.0796 0.018276
rs4787076 16 7810160 T C 0.1787 1491 0.0027 8.1845 3.468 0.018276
rs10009574 4 91989547 G A 0.1747 1491 0.2808 8.7113 3.6917 0.01829
rs9524873 13 95927386 G A 0.449 1491 1 6.5544 2.7777 0.01829
rs1488583 3 161949284 G A 0.2443 1490 0.0579 -7.7855 3.2994 0.018291
rs7699730 4 60621100 C A 0.497 1490 0.9587 6.5205 2.7635 0.018298
rs9297502 8 114729848 T C 0.495 1491 0.7956 6.4908 2.751 0.018304
rs12703654 7 139954640 C A 0.4266 1491 0.2662 -6.4908 2.751 0.018305
rs733856 11 134296641 G A 0.4816 1491 0.6408 -6.5603 2.7806 0.018308
rs3782189 12 117477442 G A 0.0101 1491 1 -32.771 13.877 0.018312
rs11785638 8 62099814 C A 0.0949 1491 0.5478 11.218 4.7554 0.018318
rs998139 10 8425531 G A 0.2411 1491 0.7239 -7.5809 3.2135 0.018319
rs11785754 8 136812571 T C 0.3602 1491 0.9552 6.7779 2.8731 0.018321
rs2213839 6 112500015 G A 0.3407 1491 0.1343 6.7421 2.858 0.018324
rs952656 8 124127595 G A 0.2639 1491 0.4637 7.4638 3.1641 0.018328
rs16848037 2 163921145 C A 0.2555 1491 0.4143 7.551 3.201 0.018329
rs2554130 18 72615927 C A 0.4366 1491 0.1145 -6.7063 2.843 0.01833
rs3824810 10 126185618 G A 0.3451 1491 0.4917 6.9169 2.9324 0.018333
rs1646726 7 134064285 G A 0.3964 1491 0.1165 -6.5233 2.7656 0.018336
rs1452044 2 78945755 G A 0.1626 1491 0.106 8.6427 3.6642 0.018338
kgp4913727 4 9603672 T C 0.1921 1476 0.4503 8.23 3.4892 0.018338
rs8044309 16 11536429 C A 0.4708 1491 0.6032 6.5719 2.7863 0.018344
rs3129664 13 22528045 T C 0.1798 1491 0.293 8.3691 3.5484 0.018346
rs6501384 17 68291133 T C 0.3699 1491 0.739 -6.715 2.8471 0.018346
rs9559027 13 108016375 G A 0.2116 1491 0.9383 -7.9834 3.3849 0.018347
rs324706 4 76698424 G A 0.1398 1491 0.59 -9.4707 4.0157 0.018354
rs2352616 12 31115662 G A 0.2146 1491 0.7585 -7.9723 3.3804 0.018354
rs11587370 1 223869600 T G 0.4514 1491 0.8343 -6.5225 2.7657 0.018356
rs506791 3 146191013 T C 0.4564 1491 1 -6.5409 2.7736 0.018361
rs11167546 5 150795336 C A 0.1784 1491 0.5963 -8.5705 3.6345 0.018369
rs685716 6 4207930 C A 0.3008 1491 0.8055 -7.0742 3.0001 0.018373
rs10841397 12 20063968 T C 0.447 1491 0.9582 6.5552 2.78 0.018376
rs7688274 4 74268658 G A 0.4245 1490 0.4267 6.5176 2.7642 0.01838
rs4760259 12 57860826 T C 0.3011 1491 0.3559 -7.0086 2.9724 0.01838
rs1798629 3 196377750 T C 0.2988 1491 0.7573 7.1465 3.031 0.018382
rs7840347 8 10072350 G A 0.448 1491 0.8342 -6.5652 2.7845 0.018386
rs2919308 8 62195086 G A 0.4406 1491 0.2933 -6.6513 2.8211 0.01839
rs4714560 6 42026190 G A 0.2401 1491 0.3205 7.5216 3.1907 0.018405
rs6580459 5 146657838 G A 0.4852 1489 0.0258 -6.3381 2.6887 0.018406
rs682836 10 115893434 G A 0.496 1491 0.9175 6.4978 2.7564 0.018406
rs749215 6 20401909 G A 0.1499 1491 0.7604 9.0801 3.8519 0.018408
rs10472940 5 34810095 G A 0.4044 1491 0.9571 -6.6384 2.8161 0.018409
rs4760083 12 130642976 G A 0.4581 1491 0.6388 6.5745 2.789 0.01841
rs2061571 4 129052429 T C 0.2797 1491 0.607 -7.306 3.0995 0.018416
rs2904912 17 10069745 C A 0.3052 1491 0.4275 7.1441 3.0308 0.018416
rs2242732 21 36781033 C A 0.395 1491 0.3859 6.5794 2.7914 0.018421
rs705137 10 125215290 G A 0.2535 1491 0.7325 7.5171 3.1892 0.018422
rs8005444 14 92677528 G A 0.3628 1491 0.2395 6.6639 2.8274 0.01843
rs2065150 1 197977954 G A 0.4879 1491 0.5005 -6.5703 2.7879 0.018436
rs11705602 22 26629678 G A 0.2163 1482 0.5915 -7.8747 3.3414 0.018438
rs4748902 10 23785362 T C 0.3749 1491 0.4077 6.6493 2.8217 0.01845
rs3910606 10 79199564 C A 0.1092 1479 0.2832 -10.647 4.5187 0.01846
rs4653160 1 36599547 T C 0.2619 1491 0.6882 -7.4402 3.1577 0.018462
rs11208816 1 66663239 T C 0.4893 1491 0.8765 6.5229 2.7686 0.018473
rs6665979 1 200650063 G A 0.1237 1491 1 -9.9019 4.203 0.018476
rs6809722 3 32871036 G A 0.4708 1491 0.6402 6.4765 2.749 0.018476
rs12241129 10 55539871 T C 0.3387 1491 0.1058 6.7325 2.8577 0.018477
rs10817635 9 117288169 C A 0.4839 1491 0.1614 6.3894 2.7123 0.018485
rs4459361 12 21721378 G A 0.2552 1491 0.838 -7.4867 3.1781 0.018488
rs2488320 10 33198911 T C 0.451 1491 0.5304 -6.5915 2.7983 0.018494
rs6722248 2 208544280 T G 0.2461 1491 0.9444 7.5394 3.2008 0.018499
rs287624 7 130438005 G A 0.22 1491 0.7631 -7.8214 3.3205 0.018499
rs2009914 12 52704417 G A 0.497 1491 0.9175 6.514 2.7656 0.018504
rs10889266 1 62357771 G A 0.3042 1491 0.7136 -7.0333 2.9861 0.018507
rs13429334 2 203665782 T C 0.117 1491 0.6171 -10.194 4.3284 0.018514
rs4808554 19 17130401 T C 0.1945 1491 0.8689 -8.2385 3.4981 0.018516
rs9534341 13 46717047 T C 0.2542 1491 0.5387 7.4058 3.1446 0.018519
rs586339 1 44137257 C A 0.282 1491 0.2775 -7.126 3.0259 0.018522
rs2131384 1 194736589 T G 0.4088 1491 0.9573 -6.605 2.8047 0.018524
rs10957357 8 49988587 C A 0.3984 1491 0.0661 -6.4847 2.7536 0.018524
rs1616784 13 29376209 G A 0.1962 1491 0.4119 8.2814 3.5167 0.018529
rs6660850 1 211806784 T C 0.4708 1491 0.3773 6.4393 2.7345 0.018532
rs9480176 6 155950001 C A 0.2351 1491 0.8856 7.6858 3.2639 0.018533
rs2037766 4 28104319 T C 0.3226 1491 0.5144 -6.8921 2.9269 0.018535
rs2368936 11 119601779 T C 0.4809 1491 0.0969 6.3683 2.7046 0.018543
rs761409 6 85066581 G A 0.1606 1491 0.9235 -8.84 3.7545 0.018547
rs1862013 12 14694877 T C 0.3082 1491 0.6711 7.0014 2.9738 0.018555
rs1991088 15 71004450 T C 0.11 1491 0.0457 -10.115 4.2964 0.01856
rs7197884 16 60355828 G A 0.4075 1487 0.9145 6.619 2.8116 0.018564
rs673973 8 60888414 T C 0.4688 1488 0.6029 -6.4789 2.7522 0.01857
rs7927267 11 567391 G A 0.3923 1491 0.6252 -6.6138 2.8095 0.018571
rs10104063 8 15565126 G A 0.2347 1491 0.3878 -7.584 3.222 0.018583
rs1609116 4 28122494 T G 0.4278 1490 0.5967 6.5153 2.7681 0.018586
rs10099098 8 66134803 G A 0.2334 1491 0.7174 7.6414 3.2466 0.018589
rs17109582 1 54375348 T C 0.1127 1491 0.5181 10.378 4.4093 0.01859
rs4799327 18 29674992 G A 0.1573 1491 0.1176 -8.7465 3.7162 0.018592
rs7548749 1 222241688 G A 0.4292 1491 0.2448 -6.4649 2.7468 0.018593
rs11702374 21 43829758 G A 0.448 1491 0.4638 6.5986 2.8037 0.018596
rs1389014 3 163585643 T C 0.2914 1491 0.6611 7.1104 3.0213 0.0186
rs6683225 1 237349738 T C 0.446 1491 0.8339 -6.5587 2.7869 0.018604
rs12039331 1 180501196 G A 0.27 1491 0.844 -7.301 3.1024 0.018607
rs6697721 1 41293001 G A 0.397 1491 0.5518 6.6964 2.8455 0.018608
rs12358598 10 130044240 T C 0.2294 1491 0.0337 -7.5218 3.1963 0.018609
rs4906083 14 101701975 G A 0.23 1491 0.7149 7.7613 3.2982 0.018612
rs7324484 13 48648079 G A 0.3451 1491 0.8187 -6.8588 2.9148 0.018616
rs2226332 21 27399541 G A 0.0218 1491 1 22.496 9.5607 0.018623
rs11955116 5 56526054 T C 0.292 1490 0.95 -7.1548 3.041 0.018636
rs1343132 6 18815501 G A 0.055 1491 0.8007 -14.201 6.0361 0.018636
rs766295 10 124988589 G A 0.2451 1491 0.6745 -7.5998 3.2302 0.018636
rs6856312 4 129113495 G A 0.2804 1491 0.6532 -7.2811 3.0949 0.018642
rs7515934 1 2359940 T C 0.2064 1441 0.5204 -8.1792 3.4769 0.018651
rs2901297 10 123521484 T C 0.0912 1491 0.3493 11.437 4.862 0.018655
indel.57691 19 52376433 I D 0.0184 1491 1 -24.341 10.338 0.018656
rs12525128 6 101174245 G A 0.4581 1491 1 -6.5154 2.7701 0.018672
rs6769403 3 24148622 T C 0.1955 1491 0.4104 8.1006 3.4442 0.018673
rs9319017 13 84654641 C A 0.3508 1491 0.1113 -6.9526 2.9563 0.018684
rs902038 1 164766209 G A 0.1955 1491 0.5645 8.2564 3.5107 0.018685
rs8108836 19 30082203 T C 0.2186 1491 0.8798 7.874 3.3482 0.018687
rs6464250 7 152292180 T C 0.4819 1491 0.0196 -6.307 2.6819 0.018688
rs9370244 6 53796191 T C 0.2156 1491 0.7018 7.852 3.3389 0.018691
rs7797379 7 12732118 G A 0.333 1491 1 6.8913 2.9305 0.018696
rs8089335 18 20870160 T C 0.3357 1491 0.3837 -6.9584 2.9591 0.018696
rs6909234 6 156353867 T C 0.4846 1491 0.7954 -6.5222 2.7738 0.018704
rs7304558 12 128531565 T C 0.3568 1491 0.8657 6.7934 2.8893 0.01871
rs11097368 4 94402365 T C 0.3284 1486 0.8142 -6.9411 2.9525 0.018726
rs996752 16 82132992 G A 0.3119 1491 0.3347 -6.9195 2.9434 0.018729
rs10149681 14 81686319 G A 0.3481 1491 0.2314 6.9221 2.9446 0.018733
rs17466384 4 14373371 C A 0.3863 1491 0.1261 6.806 2.8952 0.018734
rs6437646 3 105857527 T C 0.0466 1491 0.559 -15.306 6.511 0.018737
rs2065598 9 101691988 C A 0.3454 1491 1 6.8231 2.9026 0.018739
rs2051512 4 74279549 T C 0.4225 1491 0.5593 -6.5174 2.7726 0.01874
rs136548 22 27253353 T C 0.4071 1491 0.7072 -6.6428 2.826 0.018743
rs9831660 3 82492458 T C 0.1418 1491 0.9154 9.3259 3.9675 0.018745
rs10272977 7 98125908 C A 0.0335 1491 1 18.151 7.7221 0.018747
rs16852191 1 203675105 T C 0.1841 1491 0.1963 8.2356 3.5039 0.018751
rs1604506 1 242380057 T C 0.2961 1491 0.4198 -7.1851 3.057 0.018754
rs4862896 4 32707959 T C 0.4759 1491 0.055 6.3418 2.6982 0.018754
rs13190209 5 152806220 T C 0.271 1491 0.7432 -7.2689 3.0926 0.018754
rs4129341 1 9704925 T G 0.1429 1491 0.3978 9.3863 3.9936 0.018757
rs1868531 3 165761918 G A 0.4541 1491 0.4646 -6.5826 2.8008 0.018758
rs7091009 10 109474406 T C 0.0571 1489 0.3276 -13.807 5.8748 0.01876
rs10490561 2 161899538 T C 0.1412 1491 0.1657 9.4952 4.0402 0.018764
rs2297040 10 30663275 G A 0.3684 1489 0.3437 -6.8105 2.898 0.01877
rs12062559 1 62724753 G A 0.171 1491 0.4646 -8.711 3.7068 0.018774
rs6958725 7 52760671 T C 0.3699 1491 0.7812 -6.7485 2.8718 0.018776
rs12802054 11 88349719 G A 0.2542 1491 0.0403 7.6606 3.2601 0.018784
rs4129311 9 20642438 T C 0.3394 1491 0.4532 6.9202 2.9452 0.018789
rs11845461 14 74869838 T C 0.2076 1491 0.8752 -7.9851 3.3984 0.018791
rs1322219 6 7539954 T C 0.4752 1491 0.2532 -6.3973 2.7231 0.018809
rs571298 18 5983611 T C 0.2388 1491 0.101 -7.7811 3.3121 0.01881
rs712874 3 16295635 G A 0.4125 1491 0.1345 6.4606 2.7502 0.018816
rs1402117 15 46391419 G A 0.4561 1491 0.2729 -6.4171 2.7317 0.018818
rs2357537 2 193954458 C A 0.2525 1491 0.4504 -7.5456 3.2122 0.018822
rs4921307 5 160026777 T C 0.2019 1491 0.1722 8.2297 3.5035 0.018825
rs2140872 2 141841860 T C 0.111 1491 0.6931 -10.265 4.3703 0.018832
rs892023 19 19663850 G A 0.3273 1491 0.5564 6.8552 2.9186 0.018832
rs4919750 12 53187150 T C 0.1784 1491 0.724 -8.5169 3.6261 0.018834
rs556008 6 137951850 T C 0.4527 1491 0.4973 -6.4579 2.7495 0.018836
rs1862022 12 99157523 T C 0.2904 1491 0.6604 -7.1861 3.0596 0.01884
rs364360 1 220864976 C A 0.0352 1491 0.4259 17.393 7.4059 0.018847
rs975303 6 19028788 G A 0.1466 1490 1 -9.1707 3.9049 0.018849
rs162542 21 28273228 T C 0.1137 1491 0.6992 10.291 4.3821 0.01885
rs302321 12 29928388 C A 0.3354 1491 0.4507 6.9365 2.9538 0.018856
rs686101 1 96564857 T C 0.3125 1491 0.0403 6.8113 2.9006 0.018861
rs1481323 6 113346306 T G 0.1791 1491 0.4806 8.3748 3.5665 0.018863
rs12222663 11 114928727 G A 0.0527 1490 0.6004 14.435 6.1472 0.018864
rs1531956 4 177632236 T C 0.0399 1491 0.5082 16.47 7.0141 0.018867
rs2871198 4 26292555 T C 0.4117 1490 9e-04 6.3189 2.691 0.018868
rs10019763 4 115701304 T C 0.0151 1491 1 26.768 11.39 0.018872
rs6004968 22 26631997 T G 0.4195 1491 0.4252 6.5006 2.7685 0.018874
rs6721518 2 152829657 G A 0.0741 1491 0.5692 -12.508 5.3271 0.018875
rs2035464 12 68208988 T G 0.3293 1491 0.8606 -6.9144 2.9449 0.018877
rs689956 18 8855939 G A 0.3166 1491 0.7648 6.94 2.956 0.018886
rs2041874 2 8004700 T C 0.4038 1491 0.3899 -6.5332 2.7829 0.018892
rs11586497 1 34051242 T C 0.2773 1491 0.0928 7.0824 3.017 0.018899
rs926453 6 23442229 T C 0.3162 1491 0.5898 -7.0245 2.9924 0.018903
rs1791598 11 106502073 T C 0.4185 1491 0.1367 -6.7006 2.8545 0.018905
rs1416312 1 66682087 T C 0.4839 1491 0.756 -6.5116 2.774 0.018906
rs869025 14 38558925 T C 0.277 1491 0.477 7.1736 3.0561 0.01891
rs7263536 20 34647457 G A 0.2203 1491 0.9399 7.8083 3.3266 0.018913
rs12309091 12 119444197 G A 0.1697 1491 1 -8.6305 3.677 0.018919
rs9302901 17 67569803 T C 0.1791 1491 0.217 8.3149 3.5427 0.018924
rs6550191 3 33062415 G A 0.3301 1489 0.3793 6.8156 2.9041 0.01893
rs757365 20 51804954 G A 0.2515 1491 1 7.4709 3.1834 0.018933
rs2798224 4 3267668 G A 0.4463 1491 0.9166 6.5084 2.7733 0.018934
rs4681502 3 149097084 T C 0.4352 1489 0.562 6.5947 2.8101 0.018937
rs501817 6 96427525 G A 0.3437 1491 0.5277 -6.7622 2.8816 0.01894
rs2830905 21 28769385 T C 0.4262 1491 0.3682 6.6313 2.826 0.018948
rs7248145 19 12639911 T C 0.3115 1491 0.3657 7.0801 3.0173 0.01895
rs30226 16 14405892 G A 0.4976 1491 0.1472 -6.6057 2.8153 0.018956
rs2499730 6 34102061 T G 0.4738 1489 0.0222 -6.6993 2.8553 0.018961
rs1040576 1 84274266 T G 0.3715 1490 0.5055 -6.771 2.8863 0.018982
rs3011373 10 122557286 G A 0.0443 1491 0.361 -15.989 6.816 0.018988
rs6021607 20 50612201 T C 0.4319 1491 0.833 -6.5565 2.7951 0.018989
rs2244884 21 19709819 T C 0.28 1491 0.3041 7.1164 3.0338 0.018992
rs12887387 14 90196183 T G 0.0996 1491 0.8857 10.804 4.6061 0.018993
rs609445 10 13100999 G A 0.3719 1491 0.4056 -6.626 2.8248 0.018994
rs9523441 13 92524032 T C 0.4175 1491 1 -6.565 2.7988 0.018995
rs6018626 20 36081795 G A 0.3437 1491 0.4915 6.8808 2.9335 0.018996
rs4261975 4 120025002 T C 0.3679 1491 0.9113 -6.7027 2.8576 0.018997
rs1891254 14 39174904 C A 0.3032 1489 0.0497 -6.8642 2.9266 0.019001
rs1915418 8 19093006 C A 0.4017 1491 0.9571 6.6102 2.8183 0.019004
rs7669469 4 181463308 G A 0.0765 1491 0.4603 -12.343 5.2632 0.019015
rs6824881 4 68241071 T G 0.4883 1491 0.8765 -6.4628 2.7559 0.019023
rs491603 1 36532316 T C 0.1712 1475 0.6461 8.7266 3.7213 0.019024
rs17088269 6 150049261 T C 0.0154 1491 1 26.45 11.269 0.01903
rs3793017 6 43065913 G A 0.3146 1491 0.368 6.8915 2.9389 0.019033
rs7564899 2 11200347 G A 0.4755 1491 0.8357 6.5003 2.7722 0.019035
rs12376643 9 114612458 T G 0.3551 1491 0.7346 -6.7348 2.8722 0.019035
rs4141953 6 145422462 G A 0.0855 1491 0.5054 11.472 4.8926 0.019041
rs3809562 15 71148408 G A 0.3384 1491 0.1052 6.6983 2.857 0.01905
rs1000440 9 101258881 T C 0.4084 1491 0.7478 -6.5547 2.7957 0.019051
rs3809109 11 290233 G A 0.4902 1483 0.4995 6.4478 2.7502 0.019052
rs9561252 13 93729285 G A 0.1006 1491 1 -10.763 4.5907 0.019056
rs10863726 1 208986593 G A 0.1573 1491 0.9224 8.9093 3.8002 0.019058
rs510693 18 38484587 G A 0.2763 1491 0.0138 7.015 2.9923 0.019062
rs1233827 1 198043697 G A 0.1237 1491 0.4046 9.946 4.2427 0.019066
rs971169 4 99676081 T C 0.4132 1491 0.3642 -6.4959 2.7711 0.019069
rs12965084 18 9026488 G A 0.4272 1491 0.4593 6.6065 2.8183 0.019072
rs6044117 20 16541520 G A 0.4772 1491 0.8355 6.5006 2.7732 0.019072
rs4357351 9 9223809 T C 0.3233 1491 1 -6.9163 2.9505 0.019074
rs475951 18 58170202 T G 0.2858 1489 0.899 7.1866 3.066 0.019078
rs10508727 10 28025771 T C 0.053 1491 0.0068 13.914 5.9362 0.019081
rs2070296 10 33552695 T C 0.1644 1490 0.4519 -8.827 3.7659 0.019081
rs563716 15 53816683 T C 0.2093 1491 0.4346 -8.0408 3.4305 0.019084
rs7628795 3 42295194 G A 0.442 1491 0.7929 -6.491 2.7694 0.019086
rs1455583 8 63812686 T G 0.2096 1491 0.3482 -8.0558 3.4371 0.019089
rs7092674 10 85966873 T G 0.491 1491 0.6044 6.5188 2.7814 0.019094
kgp4574198 3 93884292 G A 0.3025 1491 0.2437 6.9384 2.9605 0.019097
rs17075084 3 43073453 T G 0.1338 1491 0.9112 -9.4942 4.0512 0.019103
rs1046330 2 118673663 T C 0.3897 1491 0.0222 -6.8431 2.9201 0.019106
rs11981435 7 124348319 T C 0.2424 1491 0.7248 7.5159 3.2073 0.019109
rs2651976 12 95030261 C A 0.4862 1490 0.2999 6.558 2.7987 0.019116
rs1471649 2 149915786 G A 0.4038 1491 0.3334 -6.5121 2.7791 0.019117
rs11164854 1 93443043 T C 0.1529 1491 0.1333 9.1762 3.9161 0.019119
rs7981062 13 84121645 T C 0.3923 1491 0.5505 -6.5741 2.8056 0.01912
rs10434651 5 10987114 G A 0.229 1491 0.5583 -7.6426 3.2617 0.019123
rs4150119 16 84219648 T G 0.3253 1491 0.4435 6.9766 2.9775 0.019125
rs3783682 14 56740554 C A 0.2542 1491 0.3745 7.3425 3.1337 0.019126
rs7563578 2 175360010 T C 0.3243 1491 0.6794 6.9496 2.9662 0.019135
rs17128467 1 66620844 G A 0.0211 1491 0.1378 22.018 9.398 0.019136
rs2242312 11 130275346 G A 0.0932 1491 0.3562 -10.992 4.6916 0.019138
kgp17993017 3 136116297 T C 0.3886 1490 0.1728 6.7647 2.8874 0.019139
rs7584948 2 69350431 T G 0.1898 1491 0.4497 -8.1708 3.4877 0.019143
rs6602094 10 16358026 G A 0.395 1491 0.1934 6.5038 2.7762 0.019145
rs38075 5 9979240 G A 0.1824 1491 0.6646 8.3291 3.5554 0.019149
rs4509122 6 55480911 T C 0.2089 1491 0.4338 -7.8758 3.3622 0.019156
rs4792325 17 12960713 G A 0.3001 1491 0.0644 -7.2341 3.0884 0.019163
rs2118111 10 128249486 G A 0.4182 1491 0.366 6.6356 2.8329 0.019164
rs1076210 7 27471992 T C 0.1412 1491 0.5943 9.2278 3.9396 0.019165
rs6884536 5 26224170 G A 0.1995 1491 0.331 8.2002 3.5012 0.019174
rs4454830 13 94364502 T C 0.0883 1489 0.1948 11.636 4.968 0.019175
rs4910736 11 5258989 C A 0.4785 1491 0.3243 6.3905 2.7286 0.019177
rs1027560 12 130604736 G A 0.3172 1491 1 -6.9471 2.9664 0.019182
rs4555374 2 95639504 G A 0.1918 1491 0.8025 8.2438 3.5202 0.019188
rs10498015 2 214717579 C A 0.3561 1491 0.8215 6.7324 2.8748 0.019188
rs876320 4 15930961 G A 0.2664 1490 1 -7.3114 3.1223 0.019198
rs2146066 6 70221457 T C 0.372 1485 0.9558 6.6911 2.8575 0.019201
rs3100888 14 50319007 T G 0.2277 1491 0.6591 -7.7569 3.3128 0.019206
rs380277 19 48587178 G A 0.0359 1491 0.7152 -17.364 7.4161 0.019209
rs10815645 9 7604410 C A 0.3028 1491 1 7.0309 3.003 0.019218
rs6501041 16 7986445 G A 0.2669 1491 0.3207 -7.2109 3.0799 0.019219
rs9651929 12 80290389 G A 0.0389 1491 0.7236 16.906 7.2211 0.019222
rs11690079 2 88742338 G A 0.2331 1491 0.9423 -7.6583 3.2712 0.019224
rs10006893 4 125582871 G A 0.1871 1491 0.6702 -8.3456 3.5648 0.019225
rs437548 8 17555029 G C 0.2062 1491 0.0219 -7.759 3.3142 0.019227
rs17716499 14 102033240 T C 0.4061 1491 0.334 6.4987 2.7759 0.019228
rs4243474 6 145096340 G A 0.2143 1491 0.3976 7.7901 3.3277 0.019234
rs11934543 4 29095909 G A 0.4272 1491 0.2235 -6.4286 2.7463 0.019243
rs6849048 4 35808971 T C 0.445 1491 0.0664 -6.3502 2.7131 0.019255
rs2268689 20 57887918 G A 0.27 1491 0.1886 -7.1532 3.0562 0.019255
rs6064475 20 55530787 T C 0.3443 1490 0.6462 6.8514 2.9274 0.019259
rs6733757 2 31112471 T C 0.3225 1490 0.2861 -6.8221 2.915 0.019265
rs6547035 2 76091644 C A 0.3923 1491 0.704 -6.5841 2.8134 0.019271
rs1707422 8 5608082 T C 0.217 1491 0.4469 -7.7636 3.3177 0.019281
rs7982479 13 48613635 G A 0.0876 1490 0.3308 -11.598 4.9564 0.019283
rs195397 6 37315512 T C 0.0429 1491 0.751 -15.904 6.7967 0.019284
rs629506 6 56265544 T C 0.3347 1491 0.7712 6.8761 2.9387 0.019292
rs10838016 11 43137342 G A 0.3102 1491 0.3329 7.0772 3.0246 0.019292
rs10742464 11 39184056 G A 0.3595 1491 0.0376 -6.922 2.9584 0.019296
rs4854727 3 133257885 G A 0.3417 1491 0.8629 -6.8309 2.9197 0.019305
rs153311 5 76027823 C A 0.1918 1491 0.6161 -8.1469 3.4825 0.019315
rs10051830 5 110452845 G A 0.3789 1491 0.1871 6.5467 2.7985 0.019315
rs10467997 15 31410843 G A 0.4638 1491 0.3486 6.3961 2.7341 0.019315
rs7274174 20 46855820 T G 0.0771 1491 0.1425 11.875 5.0763 0.019318
rs2584295 18 73356731 T C 0.3498 1491 0.7759 -6.7456 2.8836 0.01932
rs730278 1 172603940 T C 0.2924 1491 0.5735 7.0474 3.0128 0.019329
rs1132375 12 133331537 G A 0.3863 1491 0.5122 -6.6932 2.8616 0.019338
rs17306503 11 23262395 G A 0.2341 1491 0.2795 7.7375 3.3082 0.01934
rs7748644 6 101166809 T G 0.4802 1490 0.1949 6.3505 2.7152 0.019341
rs16861304 2 174039497 T C 0.1586 1491 0.771 8.8049 3.7647 0.019343
rs7041313 9 132043158 T C 0.2413 1488 0.4787 -7.6322 3.2633 0.019347
rs6488271 12 10350690 G A 0.1231 1491 0.3362 -9.9696 4.2631 0.019358
rs11113292 12 107767730 G A 0.3085 1491 0.2488 7.1005 3.0364 0.019364
rs10767910 11 32039609 G A 0.4054 1491 0.2166 -6.688 2.8601 0.019368
rs992010 1 218224279 G A 0.4447 1491 0.157 -6.6212 2.8316 0.019369
rs468813 21 27620537 G A 0.1271 1491 0.6406 -9.6355 4.1206 0.01937
rs6439441 3 133529594 G A 0.4366 1491 0.8745 6.4924 2.7767 0.019377
rs1358904 6 7564461 T C 0.2978 1491 0.4957 6.9935 2.9911 0.019383
rs10020796 4 153519781 T C 0.274 1491 0.0589 7.4258 3.1761 0.019385
rs11728439 4 81446625 G A 0.0966 1481 0.0238 -10.633 4.5477 0.019386
rs890027 8 5857354 G A 0.2498 1491 0.8902 7.4427 3.1833 0.019387
rs6756080 2 221868801 T C 0.4433 1491 0.5293 -6.4446 2.7565 0.01939
rs6993864 8 125754151 G A 0.3752 1491 0.4396 -6.5992 2.8227 0.019393
rs4596627 8 141708394 T C 0.12 1491 0.1399 10.14 4.3375 0.019403
rs17650092 6 38463649 T C 0.2022 1491 0.8098 -8.0674 3.451 0.019404
rs12751505 1 63361221 T C 0.2586 1491 0.3118 7.2775 3.1132 0.019405
rs621535 1 24640314 G A 0.2173 1491 0.8791 -7.8463 3.3565 0.019407
rs10835169 11 27372239 T C 0.3488 1491 0.9545 6.7646 2.8938 0.019407
rs17749802 4 178520166 G A 0.2156 1491 0.1455 -7.6996 3.294 0.019415
rs6903177 6 118695049 G A 0.4319 1491 0.7518 6.5416 2.7989 0.01943
rs1875247 16 85044207 T C 0.1908 1491 0.6748 -8.1626 3.4925 0.019431
rs9910747 17 17433959 C A 0.0577 1491 0.0877 13.506 5.7789 0.019434
rs11807368 1 63231401 T G 0.4772 1491 0.0694 6.3125 2.701 0.019435
rs662083 7 51824832 T G 0.3011 1491 0.0563 6.862 2.9361 0.019435
rs1388723 10 2511754 T C 0.4725 1490 0.4056 -6.3947 2.7362 0.019436
rs1046328 2 118673738 G A 0.3927 1491 0.8281 -6.5869 2.8185 0.019438
rs6602097 10 16386748 T C 0.1891 1491 0.6131 -8.2986 3.551 0.019439
rs2065528 10 2291574 G A 0.3186 1491 0.6334 6.9706 2.9828 0.019442
rs6496238 15 98162391 T G 0.439 1491 0.6361 -6.4592 2.764 0.019447
rs3094475 16 2747857 T C 0.4765 1491 0.6779 6.4989 2.7811 0.019447
rs2973720 5 177802161 G A 0.2676 1491 1 -7.2837 3.1169 0.019448
rs7589441 2 81407428 T C 0.3404 1491 0.5641 -6.755 2.8907 0.01945
rs2769330 13 36296460 G A 0.4292 1491 0.9158 6.5056 2.784 0.019452
rs13235383 7 19661286 C A 0.436 1491 0.5625 -6.4553 2.7627 0.019458
rs11124661 2 39401658 G A 0.104 1491 1 10.573 4.5248 0.019461
rs11737702 4 72689926 G A 0.2247 1491 0.8821 -7.7464 3.3155 0.01947
rs9909665 17 30056938 T C 0.3025 1491 0.9511 -7.0149 3.0025 0.019474
rs7300549 12 50589836 G A 0.1814 1491 0.6628 -8.4277 3.6072 0.019475
rs938971 6 108102004 G A 0.4567 1491 0.4041 6.4055 2.7419 0.019483
rs7953863 12 94437395 T G 0.1294 1491 0.9086 9.6337 4.1243 0.0195
rs819454 7 80177084 T G 0.4598 1491 0.1757 -6.588 2.8204 0.019501
rs6035155 20 18893270 T C 0.3008 1491 0.1567 -7.1677 3.0689 0.019513
rs1496118 6 164783891 C A 0.3219 1491 1 -6.9062 2.957 0.019514
rs2833773 21 33710324 T C 0.1376 1490 0.2766 -9.2376 3.9552 0.019514
rs11535164 7 19249169 G A 0.0342 1491 0.4146 18.061 7.7331 0.019515
rs3906871 12 69340369 G A 0.1587 1490 0.4972 -8.7332 3.7393 0.019516
rs7145561 14 76780467 T C 0.2358 1491 0.4722 -7.5239 3.2215 0.019517
rs6131116 20 10726128 G A 0.4966 1491 0.4072 -6.378 2.7309 0.019519
rs17290442 12 20122534 G A 0.2072 1491 0.5286 7.8902 3.3785 0.01952
rs17411909 18 6397477 G A 0.4262 1491 0.5965 -6.4729 2.772 0.019537
rs7232902 18 59564053 T G 0.4584 1491 0.2513 6.5706 2.8138 0.019538
rs10264031 7 19254640 T C 0.3608 1491 1 6.713 2.875 0.019545
rs4889843 17 78299319 T C 0.442 1491 0.7132 -6.4573 2.7656 0.019552
rs10925806 1 239213531 T G 0.4782 1491 0.2132 -6.3502 2.7198 0.019555
rs16874994 5 5195721 T C 0.159 1491 0.7717 8.7856 3.7629 0.019556
rs766505 12 4875334 T G 0.3856 1491 0.8699 6.6378 2.8431 0.019557
rs444107 3 120536346 C A 0.1858 1491 0.441 8.2045 3.5141 0.019558
rs4932078 15 20192086 G A 0.2488 1491 0.0963 7.6251 3.266 0.019558
rs6559362 9 92173910 C A 0.2787 1491 1 7.1856 3.0779 0.019563
rs2294270 6 16087234 G A 0.1744 1491 0.4726 -8.5807 3.6754 0.019565
rs1012092 5 11176387 T C 0.3991 1491 0.7873 6.557 2.8089 0.019575
rs6870105 5 80513068 T C 0.2112 1487 0.9379 7.9033 3.3858 0.019585
rs11907018 20 853502 G A 0.0875 1491 0.5182 11.518 4.9351 0.019597
rs2241874 2 234247627 T C 0.3293 1491 0.639 -6.8108 2.9183 0.019605
rs2891895 5 81849888 G A 0.2163 1491 0.8785 -7.8051 3.3446 0.019615
rs237997 16 34686820 G A 0.4755 1488 0.1456 -6.5851 2.8219 0.019619
rs6439886 3 139682495 G A 0.1147 1491 0.5238 -10.03 4.2984 0.019621
rs12042853 1 221991428 G A 0.2824 1491 0.8983 7.1426 3.0609 0.019622
rs12335010 8 53473205 T C 0.3049 1481 0.4261 -6.9682 2.9863 0.019626
rs9824450 3 187163046 G A 0.1728 1490 1 -8.5343 3.6574 0.019628
rs11023369 11 1369851 G A 0.3548 1491 0.3967 -6.8088 2.9183 0.019638
rs17793314 3 84072534 G A 0.2093 1491 0.2738 -8.037 3.4448 0.019646
rs7494256 14 97603527 G A 0.446 1491 0.5294 6.5374 2.8023 0.019655
rs11813956 10 12953137 G A 0.2891 1491 0.1863 -6.986 2.9946 0.019656
rs8112935 19 56949967 T C 0.4906 1491 0.5342 6.3894 2.739 0.01966
rs1565840 4 164634372 C A 0.4856 1489 0.2135 -6.3388 2.7174 0.019664
rs12776037 10 134972196 T C 0.3035 1491 0.4258 -6.9306 2.9712 0.019669
rs641343 1 14518979 G A 0.4001 1491 0.1953 -6.4615 2.7703 0.019677
rs1153996 5 104227705 G A 0.3226 1491 0.6782 6.8475 2.9358 0.019678
rs1627683 10 32963988 T C 0.4671 1491 1 -6.4566 2.7682 0.019678
rs7325178 13 111411436 T C 0.3188 1490 0.7205 -6.9506 2.98 0.019681
rs11947828 4 36059603 T C 0.1043 1491 0.4868 10.658 4.5696 0.019684
rs239865 10 115685187 G A 0.1814 1491 0.7274 8.3185 3.5666 0.019685
rs743762 22 32959350 G A 0.0238 1491 0.5741 21.07 9.0345 0.019691
rs2233362 17 47287067 G A 0.3468 1491 0.689 -6.7272 2.8846 0.019693
rs4806527 19 55228948 G A 0.0205 1491 0.4655 -22.598 9.6911 0.019711
rs7850103 9 118137835 C A 0.3816 1491 0.0701 -6.4721 2.7759 0.019726
rs1556614 6 116080427 T C 0.4601 1491 0.2311 6.3606 2.7281 0.019727
rs2510192 18 32107383 G A 0.3632 1491 0.5016 -6.6317 2.8444 0.019727
rs2023634 22 18972450 G A 0.0809 1490 0.4831 11.962 5.1305 0.019727
rs4761590 12 94573811 T C 0.4779 1491 0.6038 6.4912 2.7842 0.019728
rs2336561 14 74288871 T C 0.3893 1491 0.624 -6.6475 2.8513 0.019732
rs12802200 11 566936 C A 0.1869 1490 0.6093 -8.2061 3.5203 0.01975
rs9532292 13 39433606 G A 0.2961 1491 0.9505 7.0564 3.0272 0.019755
rs7039076 9 71115991 T C 0.4772 1491 0.3244 6.3615 2.7292 0.019758
rs9318901 13 83300269 T C 0.3426 1483 0.0839 6.6485 2.8524 0.01976
rs12985380 19 51861176 G A 0.4806 1491 0.3506 6.5222 2.7982 0.019761
rs10765880 11 11651588 G A 0.3501 1491 0.3937 -6.8238 2.9276 0.019763
rs1442023 3 64905426 T C 0.2251 1468 0.0996 -7.9354 3.4048 0.019774
rs2040144 21 25261842 T C 0.1482 1491 0.6812 9.1214 3.9138 0.019776
rs16853130 1 224916593 G A 0.2535 1491 0.305 -7.5001 3.2182 0.019777
rs4566010 13 98436990 G A 0.1928 1491 0.2794 -8.0418 3.4506 0.019777
rs3920797 9 1216635 T C 0.1828 1491 0.341 8.4347 3.6193 0.019782
rs980452 11 23461597 T C 0.1606 1491 0.9235 -8.7495 3.7545 0.019785
rs9826609 3 127003972 T C 0.3692 1491 0.5408 6.6114 2.8371 0.019787
rs7513936 1 111924907 G A 0.4309 1491 0.8742 6.5127 2.7947 0.019788
rs2280219 2 135351764 G A 0.4799 1491 0.2996 -6.5304 2.8024 0.019789
rs7983417 13 66723592 C A 0.167 1491 0.2634 8.7641 3.7613 0.019802
rs12449528 17 49756402 T C 0.356 1483 0.5714 -6.6936 2.8727 0.019803
rs7227067 18 29789895 G A 0.0687 1491 0.0409 13.062 5.606 0.019803
rs4496057 14 93358393 T C 0.214 1491 0.2185 -7.9755 3.4229 0.019804
rs7214816 17 10163964 T G 0.4762 1491 0.097 -6.3067 2.7067 0.019805
rs1285057 6 152103792 T C 0.3974 1491 0.6266 -6.5312 2.8031 0.019806
rs7042978 9 102101485 G A 0.0905 1491 1 -11.218 4.8149 0.019813
rs6897246 5 68349917 G A 0.3863 1491 0.7849 -6.5823 2.8252 0.019815
rs2405826 4 137542931 G A 0.245 1490 0.0926 7.6535 3.2852 0.019822
rs12342334 9 116128568 C A 0.1757 1491 0.7207 8.412 3.6108 0.019823
rs2167558 2 79001780 C A 0.1569 1488 0.1161 8.6723 3.7226 0.019826
rs453363 21 31399816 T C 0.1694 1491 0.6464 8.5284 3.6611 0.019834
rs1773631 10 25665449 G A 0.1613 1491 0.6334 -8.8036 3.7794 0.019839
rs11685896 2 106238443 G A 0.0677 1491 0.3076 12.993 5.578 0.019841
rs7208499 17 46546835 G A 0.0755 1491 0.0595 11.863 5.0933 0.019849
rs645469 4 38122459 G A 0.2528 1491 0.0865 7.2363 3.1069 0.019851
rs1000094 6 51990683 G A 0.4195 1491 0.5587 6.4658 2.776 0.019851
rs11848279 14 24848281 G A 0.2015 1491 0.7475 8.0582 3.4597 0.019851
rs7821862 8 116373329 T C 0.0164 1491 1 25.481 10.93 0.019856
rs4735972 8 998618 C A 0.388 1491 0.6627 -6.6394 2.8508 0.019864
rs17747127 4 55241063 T C 0.1935 1491 1 -8.1347 3.4931 0.01987
rs6540091 16 87860674 G A 0.4416 1491 0.6744 6.4371 2.7642 0.019873
rs6896087 5 139375932 T C 0.4252 1491 0.1248 6.3773 2.7386 0.019878
rs1017036 7 77080061 C A 0.2223 1491 1 -7.7412 3.3244 0.019879
rs930996 11 39851288 C A 0.3337 1491 0.2003 -6.7067 2.8802 0.019882
rs6489568 12 4930100 G A 0.1814 1491 0.1635 -8.1957 3.5197 0.019884
rs11587331 1 4039896 T C 0.3763 1491 0.1518 -6.5156 2.7983 0.019891
rs7138750 12 69697975 G A 0.1137 1491 0.7978 10.101 4.3383 0.0199
rs10820564 9 99171631 G A 0.1499 1491 0.6846 -9.0631 3.8928 0.019902
rs4981820 14 31531855 T C 0.4862 1491 0.8765 -6.4175 2.7565 0.019904
rs2350402 6 154155918 C A 0.4641 1491 0.131 6.3189 2.7143 0.01991
rs16869698 5 90654579 T C 0.0701 1491 0.5477 12.74 5.4731 0.019921
rs311232 6 107396658 T C 0.1727 1491 0.3647 -8.6126 3.6998 0.019921
rs5000313 15 92338787 C A 0.1774 1491 0.3747 -8.3147 3.5722 0.019933
rs9464069 6 54256680 T C 0.2039 1491 0.5234 -7.9094 3.3982 0.019939
rs7933548 11 72749933 T C 0.3481 1491 0.8643 -6.7313 2.8921 0.01994
rs11685642 2 182855636 G A 0.2861 1491 0.6122 -7.0626 3.0348 0.019953
rs7545222 1 105938823 T C 0.0208 1491 0.4767 -22.383 9.6185 0.019959
rs7944883 11 30531483 G A 0.2948 1491 0.3188 -7.1446 3.0703 0.019966
rs1463833 12 115816442 G A 0.392 1491 0.1928 6.6947 2.8771 0.019973
rs5756471 22 37404249 G A 0.4826 1491 0.8764 6.4126 2.7559 0.019973
rs7078573 10 26164407 G A 0.3501 1491 0.5692 6.6821 2.8718 0.019978
rs6461049 7 2017445 T C 0.4286 1491 0.3976 -6.4192 2.7589 0.01998
rs17133733 7 50250354 T C 0.2555 1491 0.0887 -7.2051 3.0967 0.019981
rs2750473 6 91385628 T C 0.1819 1484 0.486 -8.2789 3.5583 0.019984
rs2470667 15 45415645 G A 0.0268 1491 1 19.896 8.5514 0.019985
rs4709025 6 164362709 T C 0.0979 1491 0.6589 -10.902 4.6857 0.019987
rs10076206 5 2164702 G A 0.4926 1491 0.2336 6.5284 2.8061 0.019991
rs1378720 6 105235975 G A 0.2782 1490 0.4392 -7.2472 3.1154 0.020005
rs4760557 12 129228730 T G 0.2712 1486 0.3587 7.3268 3.1498 0.02001
rs11656120 17 5702637 T C 0.2445 1491 0.9441 7.4867 3.2185 0.02001
rs204981 14 77552881 G A 0.3642 1491 0.5388 6.7291 2.8929 0.020015
rs2166290 17 62270785 T C 0.111 1491 0.5105 10.131 4.3557 0.020022
rs2960266 7 101949128 T C 0.3866 1491 0.9565 6.6016 2.8383 0.020023
rs17026015 2 85432404 C A 0.051 1491 0.2739 -14.388 6.1858 0.020024
rs949748 18 69491717 G A 0.3407 1491 0.2999 6.686 2.8746 0.020024
rs2139026 2 233264910 G A 0.2032 1491 0.8729 8.0048 3.4418 0.020031
rs2288279 17 46661520 T C 0.0912 1491 0.4326 -11.036 4.7451 0.020032
rs4942587 13 47462800 G A 0.218 1491 0.4473 7.6983 3.3101 0.020033
rs7607230 2 225737546 T C 0.0694 1491 0.0671 -12.327 5.3004 0.020037
rs9532412 13 40231915 T C 0.3327 1491 0.2436 6.7129 2.8865 0.02004
rs10486718 7 41659417 G A 0.0282 1491 0.3279 -19.211 8.261 0.020042
rs2814317 10 88057606 T C 0.1297 1488 0.0837 9.3451 4.0185 0.020046
rs934153 2 216890504 G A 0.3068 1491 0.715 6.9979 3.0093 0.02005
rs1339764 9 110688738 G A 0.3815 1490 0.546 -6.6623 2.865 0.020051
rs7432307 3 82491482 T G 0.4644 1491 0.3232 6.5215 2.8045 0.020054
rs247930 12 46239012 G A 0.4685 1490 0.9585 6.4448 2.7716 0.020054
rs199105 6 23507631 G A 0.3716 1491 0.1078 -6.789 2.9196 0.020058
rs7905095 10 131448143 G A 0.4162 1491 0.2413 6.6152 2.8449 0.020058
rs945131 6 43715994 G A 0.4836 1491 0.9174 6.4109 2.7574 0.020071
rs9734266 11 684056 G A 0.1408 1491 0.2838 9.3723 4.0311 0.020072
rs755796 11 18777171 G A 0.2539 1491 0.4946 -7.3109 3.1446 0.020076
rs6456083 6 166859572 T C 0.0201 1491 0.0024 21.64 9.3082 0.020078
rs16939058 8 76257007 T C 0.0584 1491 1 13.698 5.8918 0.020078
rs1544570 11 22825559 T C 0.4201 1489 0.5948 -6.4517 2.7752 0.020082
rs922509 15 95209040 C A 0.3877 1491 0.2519 6.6924 2.8787 0.020082
rs3003406 1 17557133 C A 0.4427 1491 0.0087 6.6939 2.8794 0.020084
rs11077881 17 74953620 G A 0.3669 1491 0.3438 6.7437 2.9008 0.020085
rs12076922 1 10165301 T G 0.0667 1491 0.8346 12.834 5.5208 0.020092
rs10160664 11 41915826 T C 0.0282 1491 1 19.438 8.362 0.020095
rs1412956 20 45557017 G A 0.438 1491 0.344 -6.3898 2.7488 0.020096
rs6549660 3 74865631 T C 0.3214 1470 0.012 6.7334 2.8967 0.020097
rs7092104 10 106945236 T C 0.3074 1490 2e-04 6.6394 2.8562 0.020097
rs4751058 10 130874125 G A 0.1958 1491 0.2169 -7.9546 3.422 0.020097
rs7902919 10 122920102 T C 0.025 1482 0.2308 20.332 8.7471 0.020102
rs270002 6 128153284 T C 0.3706 1491 0.739 6.6129 2.845 0.020104
rs7876037 9 8403640 T G 0.3863 1491 0.2093 -6.485 2.7902 0.020112
rs647325 1 18170886 G A 0.2193 1491 0.545 -7.8265 3.3674 0.020113
rs3795811 1 228538968 T C 0.0986 1491 0.6611 -10.702 4.6045 0.020114
rs17290180 4 58960389 T G 0.2332 1490 0.0245 7.3707 3.1719 0.020139
rs2488747 10 37256635 T C 0.2787 1491 0.7966 7.128 3.0676 0.020146
rs3736781 6 26505362 G A 0.4728 1490 0.8355 -6.4118 2.7594 0.020147
rs11748256 5 140861801 G A 0.231 1491 0.942 7.6036 3.2725 0.020154
rs13183501 5 1948303 T C 0.1167 1491 0.8998 -10.032 4.3179 0.020161
rs4144915 10 94948753 T C 0.4644 1491 0.835 -6.4103 2.7591 0.020161
rs1377032 4 75712104 T C 0.0875 1491 1 11.369 4.8934 0.020165
rs10456181 6 55040696 G A 0.393 1491 0.4475 -6.6348 2.8558 0.020165
rs7170126 15 99053813 T C 0.0705 1490 0.842 -12.498 5.3794 0.020166
rs4389228 18 59509155 T C 0.4624 1491 0.917 6.4224 2.7644 0.020167
rs7904324 10 2964727 G A 0.295 1490 0.5333 7.0944 3.0537 0.02017
rs9454732 6 70049915 G A 0.396 1491 0.9568 -6.5651 2.826 0.020172
rs10927298 1 244873684 T C 0.4744 1483 0.6025 -6.3928 2.7518 0.020174
rs253710 5 94690178 T C 0.2522 1491 0.7317 7.4218 3.1948 0.020175
rs16917400 8 87775582 T G 0.1968 1491 0.5673 8.1304 3.4999 0.020176
rs4663714 2 238217353 C A 0.2391 1491 1 7.5216 3.2378 0.020177
rs10967945 9 27455823 T C 0.1358 1491 0.0764 9.5964 4.131 0.020178
rs7741863 6 11371615 T C 0.4648 1491 0.5669 6.483 2.7908 0.020179
rs3744858 18 43845269 T C 0.2317 1491 0.3832 -7.5165 3.2357 0.020179
rs9963094 18 13255156 T G 0.3065 1491 0.3302 6.8699 2.9574 0.020182
rs7190905 16 74873927 T C 0.452 1490 0.0942 -6.5953 2.8393 0.020184
rs884828 3 168234218 T G 0.3078 1491 0.0074 -7.2041 3.1013 0.020185
rs2204849 12 38094338 T C 0.0668 1490 0.5316 12.76 5.4932 0.020185
rs8023522 15 93387339 G A 0.2834 1491 0.2789 -7.2204 3.1084 0.020188
rs10946054 6 165394580 G A 0.0761 1491 0.1988 -11.902 5.1239 0.020191
rs7733137 5 13760548 T C 0.2461 1491 0.4426 -7.3685 3.1723 0.020192
rs6762428 3 40608763 T C 0.0144 1491 0.2645 26.443 11.375 0.0202
rs1345815 5 53490737 T C 0.3669 1491 0.5034 6.5923 2.8385 0.020207
rs7299090 12 13411651 T C 0.1814 1491 0.2565 -8.4555 3.6407 0.020208
rs11237122 11 76920003 T C 0.4344 1487 0.2456 6.3822 2.7482 0.020215
rs10847805 12 129702720 G A 0.3887 1491 0.5135 6.6351 2.8572 0.02022
rs6126636 20 36578778 G A 0.0872 1491 0.5185 -11.281 4.8592 0.020253
rs11036390 11 41430746 C A 0.3709 1491 0.5059 6.579 2.8339 0.020255
rs922107 1 90022796 G A 0.4376 1491 0.0736 -6.62 2.8516 0.020261
rs6478230 9 118871741 G A 0.4455 1487 0.495 -6.3909 2.753 0.020262
rs6603835 1 5475663 C A 0.4121 1491 0.6692 6.5491 2.8212 0.020264
rs195005 20 58581873 G A 0.0513 1491 0.4282 -14.721 6.3416 0.020269
rs2958257 8 35484808 T C 0.0798 1491 0.4808 -11.961 5.1529 0.020273
rs17068905 3 63510844 T C 0.2106 1491 0.3507 -7.7671 3.3462 0.020278
rs4666767 2 189766881 T C 0.3181 1487 0.8577 6.8661 2.9582 0.020282
rs2522422 4 108611941 G A 0.0594 1491 0.1643 13.833 5.9597 0.020284
rs9357723 6 51953097 G A 0.4249 1491 0.2897 6.5735 2.8323 0.020294
rs7170179 15 96163512 C A 0.1683 1491 0.2285 -8.4273 3.6311 0.020294
rs9515426 13 112101470 T C 0.3605 1491 0.6532 6.6316 2.8575 0.020298
rs4500850 18 61917239 T G 0.4154 1489 0.0189 -6.3045 2.7166 0.020302
rs5000370 7 78504355 G A 0.3474 1491 0.1533 6.8608 2.9564 0.020304
rs9292394 5 30661573 T G 0.2505 1491 1 7.4003 3.189 0.020312
rs7162038 15 94433154 T C 0.2676 1491 0.8949 -7.2206 3.1116 0.020313
rs771410 1 34723163 G A 0.1814 1491 0.6628 8.3698 3.6072 0.020326
rs4489755 11 119605480 T G 0.4453 1491 0.021 -6.2579 2.6971 0.020327
rs11598854 10 20897903 T C 0.0895 1491 0.3384 11.08 4.7754 0.020328
rs1538693 1 3294972 G A 0.3026 1489 0.4246 6.908 2.9775 0.020339
rs9984425 21 39914308 T C 0.2277 1491 0.1852 -7.7763 3.3519 0.020342
rs2273676 1 233219627 T G 0.0638 1490 0.6618 13.047 5.6241 0.020345
rs3743833 16 10127955 G A 0.1442 1491 1 9.1157 3.9296 0.020355
rs475508 1 112385547 G A 0.3196 1491 0.341 -6.956 2.9988 0.020365
rs13238715 7 138386547 T C 0.2401 1485 0.6189 7.4703 3.2208 0.020373
rs4436973 2 84366620 G A 0.4567 1491 0.1301 6.562 2.8294 0.020381
rs10092214 8 61726879 G A 0.4456 1490 0.0316 -6.6364 2.8614 0.020382
rs3117016 6 33095516 G A 0.38 1491 0.5454 6.5425 2.821 0.020385
rs12681369 8 29865740 T G 0.2666 1491 0.5964 7.1907 3.1005 0.020386
rs7445307 5 27659111 T C 0.444 1491 0.7931 6.469 2.7895 0.020389
rs16826094 3 116814285 T C 0.2944 1491 0.4176 -6.9484 2.9962 0.020392
rs356295 1 80993368 C A 0.2186 1491 0.8798 -7.7645 3.3482 0.020395
rs6825690 4 142296923 G A 0.0654 1491 0.6752 -12.905 5.5649 0.020397
rs1022298 2 104142548 T G 0.4983 1491 0.7956 6.3787 2.7508 0.020401
rs10242548 7 107462149 G A 0.2217 1491 0.0716 -7.897 3.4056 0.020403
rs4770722 13 19639293 T C 0.4855 1486 0.4997 -6.3447 2.7361 0.020403
rs11112592 12 105951702 G A 0.2106 1491 0.3507 7.7593 3.3462 0.020405
rs4281453 11 98435327 C A 0.446 1490 0.3455 -6.5268 2.8149 0.020414
rs518898 8 102495233 T C 0.2619 1491 0.5925 7.3343 3.1632 0.020416
rs1407500 6 19013033 T C 0.1412 1491 0.392 -9.3135 4.0172 0.020426
rs12912444 15 98823279 G A 0.1918 1491 1 8.1259 3.505 0.020428
rs8037962 15 56065573 G A 0.3873 1491 0.7028 -6.6041 2.8486 0.020429
rs4508853 4 47485111 T C 0.2022 1491 0.3355 7.8697 3.3946 0.020433
rs900171 3 66433676 G A 0.4145 1491 0.1821 6.3835 2.7537 0.02044
rs2826648 21 22362499 T G 0.0645 1480 1 13.11 5.6552 0.020441
rs7218126 17 14763026 G A 0.4366 1490 0.6737 6.4199 2.7697 0.020455
rs661064 6 101801581 G A 0.1586 1491 0.0194 8.4959 3.6654 0.020458
rs738722 22 29130012 T C 0.2985 1491 0.7574 -7.024 3.0305 0.020461
rs10455934 6 158412184 G A 0.4494 1491 0.8344 -6.4154 2.7679 0.020462
rs11869626 17 78444948 C A 0.4869 1491 0.4372 6.3378 2.7344 0.020462
rs178954 14 80776736 C A 0.2492 1491 0.0084 -7.1519 3.0858 0.020469
rs1863307 4 141812645 G A 0.4578 1491 0.3478 -6.5048 2.8067 0.02047
rs11254 21 40196388 T C 0.3085 1491 0.8556 6.947 2.9978 0.020483
rs1383127 12 98660014 T C 0.3112 1491 0.3045 -6.8178 2.9423 0.020493
rs12164128 7 151285976 T G 0.1123 1491 0.2432 10.297 4.444 0.020498
rs2605493 10 68348941 T C 0.0117 1491 0.1828 -29.013 12.51 0.020498
kgp9350136 6 62235608 T G 0.4174 1489 0.3651 6.4141 2.7683 0.020506
rs727756 9 10025975 G A 0.4614 1491 0.1309 -6.2936 2.7164 0.020507
rs884938 20 60355031 G A 0.4651 1491 0.9585 -6.4085 2.766 0.020508
rs11650366 17 141035 T C 0.0302 1491 1 -18.771 8.102 0.020513
rs11081062 18 3662879 T C 0.2233 1491 0.7089 7.6402 3.2978 0.020516
rs2146971 14 90173453 T C 0.1445 1491 1 9.0988 3.9274 0.020517
rs2568532 15 34387365 T C 0.0959 1491 1 10.89 4.7009 0.020523
rs1052708 10 16553355 G A 0.0993 1491 0.5612 10.803 4.6639 0.020537
rs994942 12 114140619 G A 0.4162 1491 0.7493 6.5161 2.8131 0.020539
rs12623277 2 225548072 T G 0.3907 1491 0.9567 -6.5491 2.8276 0.02055
rs17631862 1 237578208 T C 0.3887 1491 0.9565 -6.5521 2.8289 0.020551
rs4887584 16 34779801 G A 0.1971 1489 0.4617 8.1317 3.5109 0.020552
rs360710 3 138693471 G A 0.1083 1491 0.6869 -10.234 4.4188 0.020554
rs8019594 14 20907464 T G 0.3129 1491 0.47 6.8304 2.9495 0.020572
rs6728975 2 118520639 G A 0.2643 1481 0.593 7.3485 3.1735 0.020581
rs12632280 3 87722254 T C 0.2819 1490 0.949 7.1018 3.0671 0.020587
rs9661113 1 118799439 T C 0.4829 1491 0.5337 6.3424 2.7393 0.020596
rs4365572 3 24729694 G A 0.3806 1491 0.9562 -6.592 2.8471 0.020597
rs3736156 3 53263279 G A 0.3706 1491 1 -6.6153 2.8572 0.020597
rs4987310 1 169673838 G A 0.1563 1491 0.8446 -8.8336 3.8154 0.020598
rs4976348 5 136615395 G A 0.1502 1491 0.9193 -8.9367 3.86 0.020601
kgp6938912 10 116941272 G A 0.2881 1491 0.4485 6.986 3.0174 0.020602
rs1123391 5 1976478 T C 0.3669 1491 0.6163 6.6765 2.8838 0.020604
rs7068301 10 131470024 T C 0.3115 1491 0.9519 6.9084 2.984 0.020606
rs4640788 5 124644516 T G 0.1935 1491 0.7398 -8.0516 3.4782 0.02062
rs12071951 1 97113915 T G 0.1814 1491 0.4324 8.3883 3.6239 0.020628
rs3811965 5 32769181 T C 0.0959 1491 0.2979 10.716 4.6295 0.020631
rs13123977 4 19406545 T C 0.23 1491 0.2421 7.478 3.2309 0.020638
rs7769163 6 19795968 C A 0.1198 1490 0.4622 9.9531 4.3003 0.020641
rs7817757 8 11825774 T C 0.1979 1488 0.3687 7.9362 3.4289 0.020641
rs16920624 10 20810525 T G 0.0873 1489 0.1409 -11.107 4.7991 0.020642
rs4885145 13 74599209 G A 0.1392 1491 1 9.2271 3.9869 0.020648
rs6753687 2 229107336 T G 0.4011 1491 0.8293 -6.4989 2.8081 0.020649
rs2700959 7 36134316 G A 0.4182 1491 0.0553 -6.3197 2.7307 0.020649
rs10759484 9 113837908 G A 0.2874 1482 0.1831 -6.9731 3.0131 0.020652
rs6853164 4 74151780 G A 0.4608 1491 0.231 6.3121 2.7276 0.020657
rs6959358 7 95806578 G A 0.3672 1491 0.2654 -6.534 2.8234 0.020657
rs12648481 4 4716184 G A 0.3115 1491 0.2271 6.7895 2.9339 0.020659
rs9479756 6 154410114 G A 0.113 1491 0.6984 -10.159 4.3902 0.020661
rs1888695 1 37769074 T C 0.2284 1491 0.9415 7.6209 3.2932 0.020662
rs2146959 6 9116357 G A 0.4286 1491 0.9158 -6.4446 2.7851 0.02067
rs1784507 11 132543770 T C 0.2562 1491 0.2769 7.2147 3.1179 0.020672
rs6803293 3 59452332 G A 0.4336 1491 0.2918 6.5382 2.8256 0.020674
rs2935427 17 35162839 G A 0.0768 1491 0.7132 12.098 5.229 0.020684
rs2420642 10 121513063 T C 0.2968 1491 0.0544 -6.8214 2.9484 0.020689
rs719409 8 9151226 T C 0.3431 1491 0.7303 6.7623 2.923 0.020695
rs9561495 13 94732112 T C 0.3534 1491 0.0699 6.8461 2.9592 0.020696
rs6913297 6 79990109 G A 0.054 1491 0.6158 14.07 6.0821 0.020699
rs6911809 6 71781342 G A 0.3796 1491 0.869 6.5981 2.8521 0.020701
rs3845781 2 33740855 T C 0.1358 1491 0.5081 9.4157 4.0703 0.020708
rs7196718 16 490645 G A 0.3719 1491 0.8247 -6.628 2.8653 0.020713
rs13331478 16 82952101 T C 0.3984 1491 0.5528 6.5745 2.8422 0.020714
rs12644920 4 87287934 C A 0.1633 1491 0.3426 -8.529 3.6874 0.02072
rs17292138 9 5715597 G A 0.3531 1491 0.8207 6.6603 2.8795 0.020722
rs5760023 22 24138301 T C 0.3005 1489 0.1389 7.116 3.0765 0.020722
rs12967313 18 372041 T C 0.4339 1490 0.1547 -6.3306 2.7371 0.020729
rs821237 16 79567790 T C 0.2921 1491 0.0797 -7.1886 3.1082 0.020735
rs1785061 18 4601573 T G 0.4406 1491 0.7132 6.4003 2.7674 0.020736
rs4701369 5 23337424 T C 0.2124 1490 0.1036 -7.6426 3.3046 0.020738
rs2505516 10 43809825 G A 0.0151 1491 0.2861 -25.782 11.138 0.020741
rs7247886 19 21973929 T C 0.1908 1491 0.7379 8.1651 3.5306 0.020743
rs12503750 4 142808503 G A 0.3592 1491 0.7358 6.6867 2.8914 0.020744
rs2546511 5 115954404 T C 0.3863 1491 0.6621 -6.5987 2.8534 0.020746
rs17613247 7 126328230 T C 0.1271 1491 0.7261 9.6449 4.1708 0.020751
rs4721986 7 21197888 T C 0.4474 1491 0.1905 -6.3128 2.73 0.020755
rs10513686 3 170725542 G A 0.1536 1491 0.4264 8.7671 3.7914 0.020757
rs12203074 6 55272581 T C 0.2884 1491 0.3438 7.1397 3.0879 0.020769
rs9869425 3 82973130 T C 0.2622 1491 0.9467 7.2505 3.1359 0.020771
rs11592490 10 21758867 G A 0.0245 1491 0.5948 20.623 8.9195 0.020772
rs4078096 7 131358281 T C 0.3062 1491 0.1277 7.0685 3.0573 0.020778
rs2661936 3 130227216 T C 0.1798 1491 0.93 -8.334 3.6047 0.020779
rs6531533 4 37395513 G A 0.2804 1491 1 -7.1075 3.0742 0.020781
rs500079 19 49378994 G A 0.2938 1491 0.8517 -6.9914 3.0242 0.020787
rs2066136 1 222230715 T G 0.3793 1491 0.5823 -6.6291 2.8675 0.020789
rs2505752 10 86375282 G A 0.4158 1491 0.2008 -6.368 2.7549 0.020804
rs6008638 22 48726155 T C 0.2589 1491 0.1376 -7.1475 3.0922 0.020808
rs9594751 13 42997267 T C 0.1486 1491 0.3572 -9.0906 3.9329 0.02081
rs2480490 9 92158225 T C 0.4088 1491 0.5926 -6.537 2.8283 0.020816
rs9949270 18 70555771 G A 0.0533 1491 0.6076 -14.13 6.1134 0.02082
rs9868286 3 191081486 C A 0.214 1491 0.8779 7.7993 3.3746 0.020821
rs1504056 3 1090541 T C 0.4074 1491 0.4214 6.4267 2.7807 0.020822
rs1474965 14 26877020 G A 0.1673 1488 0.7096 8.6185 3.7291 0.020825
rs12871476 13 95991263 T C 0.33 1491 0.8605 -6.7677 2.9285 0.020833
rs3136550 12 6552284 T C 0.3371 1489 0.8619 6.7358 2.9149 0.020841
rs4918688 10 113517931 T G 0.06 1491 0.8165 13.54 5.8594 0.020842
rs3843584 10 71470725 T C 0.341 1491 0.9083 6.7431 2.9181 0.020846
rs715262 16 60826646 G A 0.3763 1491 0.3211 -6.5019 2.8139 0.020851
rs586977 9 135934431 G A 0.3511 1491 0.9095 6.6706 2.887 0.020857
rs1437169 16 58986204 T G 0.4021 1491 0.3598 6.5883 2.8516 0.020866
rs4129246 4 126081446 G A 0.169 1491 0.311 -8.4023 3.6368 0.020869
rs12471785 2 18314546 G A 0.3152 1491 0.4354 -6.941 3.0048 0.020889
rs280815 13 112884345 T G 0.2827 1491 0.702 -7.0482 3.0512 0.02089
rs7864648 9 16368732 T G 0.251 1490 0.7829 -7.3299 3.1734 0.020898
rs2342302 17 70036546 G A 0.3964 1491 0.7048 -6.4845 2.8074 0.020902
rs1996220 3 170722448 G A 0.1539 1491 0.3702 -8.7307 3.78 0.020904
rs5400 3 170732300 G A 0.1539 1491 0.3702 8.7307 3.78 0.020904
rs1452670 11 97326249 T G 0.4497 1491 0.0213 6.6138 2.8637 0.020915
rs4657329 1 164082055 C A 0.448 1491 0.2715 -6.3197 2.7364 0.020916
rs9569064 13 55079372 T C 0.4287 1479 0.6711 -6.4481 2.7921 0.02092
rs6021332 20 50247749 T C 0.3223 1491 0.5938 -6.8722 2.976 0.020933
rs896614 15 87307845 G A 0.4242 1491 0.5962 6.4974 2.8137 0.020935
rs1382413 3 27932447 T C 0.0654 1491 1 12.92 5.5954 0.020941
rs2834662 21 36274176 T C 0.2143 1491 0.6446 7.8221 3.3877 0.020944
rs956758 7 17719652 G A 0.3384 1491 0.5251 6.7942 2.9428 0.020955
rs10778129 12 102007420 T G 0.0158 1491 1 25.772 11.153 0.020962
rs2112059 18 61981582 T G 0.112 1491 0.8966 10.095 4.3728 0.020963
rs12896855 14 71382134 G A 0.0795 1491 0.373 11.645 5.0442 0.020969
rs7722773 5 76187308 G A 0.3478 1491 0.0399 6.8791 2.9803 0.020988
rs1035533 16 83650510 G A 0.1385 1491 0.5876 -9.1625 3.9697 0.020992
rs7657092 4 152779838 T C 0.1452 1491 0.835 -9.079 3.9336 0.020994
kgp145676 14 62273476 G A 0.1325 1491 0.0898 -9.1902 3.9821 0.021005
rs11052128 12 32801328 T C 0.332 1491 0.1149 -6.6295 2.8725 0.021007
rs11118161 1 218999505 G A 0.0971 1442 0.4522 -10.823 4.6902 0.021019
rs1549318 15 71109147 T C 0.3223 1491 0.1921 6.7023 2.9045 0.021022
rs11205983 1 53102133 G A 0.0557 1491 1 -13.948 6.0447 0.021025
rs10785957 10 92167112 T G 0.4611 1491 0.4047 6.3221 2.7399 0.02103
rs1055879 15 100327067 G A 0.3357 1491 0.6844 -6.7861 2.941 0.021032
rs9376124 6 135979220 G A 0.0322 1491 0.1945 -17.769 7.7009 0.021035
rs2611366 8 61032228 T C 0.3638 1450 0.1734 -6.6394 2.8775 0.021035
rs1928079 6 22901620 T G 0.327 1491 0.9064 6.8039 2.949 0.021043
kgp924959 21 17260594 T G 0.0117 1491 0.1828 -28.889 12.51 0.021046
rs6488910 12 124393697 T G 0.3756 1491 0.956 6.5701 2.8478 0.021049
rs13407218 2 80600505 T C 0.0141 1491 1 27.197 11.778 0.021052
rs4701846 5 9417622 T C 0.4319 1491 0.4926 6.37 2.7611 0.021052
rs2385685 8 127656250 T G 0.2424 1491 0.6222 -7.386 3.2015 0.021052
rs1854262 13 97045288 T C 0.1375 1480 0.8264 -9.2567 4.0124 0.021053
rs8087195 18 62339224 G A 0.1673 1491 0.5767 -8.6098 3.732 0.021053
rs9546237 13 83414846 T C 0.4769 1491 0.0969 -6.2435 2.7064 0.021058
rs1360020 13 47482660 C A 0.4675 1491 0.603 6.3386 2.7476 0.021059
rs2180619 6 88877952 G A 0.3853 1491 0.3527 -6.4648 2.8024 0.021063
rs7914796 10 122724230 G A 0.1791 1491 0.4806 8.2271 3.5665 0.021066
rs7934866 11 105661240 G A 0.3954 1491 0.5161 -6.4595 2.8002 0.021066
rs10811465 9 21080518 T C 0.1606 1491 0.1782 -8.8373 3.8313 0.021077
rs2458713 10 2530583 G A 0.3856 1490 0.444 -6.6168 2.8687 0.02108
rs123509 3 42733468 T C 0.224 1491 0.6548 7.5902 3.2908 0.021085
rs250583 16 23403510 G A 0.2156 1491 0.939 7.7315 3.3521 0.021086
rs7524839 1 69482704 T G 0.3638 1491 0.1048 6.482 2.8104 0.021087
rs7113468 11 15540871 T C 0.3015 1491 0.6671 -6.8998 2.9916 0.021087
rs9287806 2 161913992 G A 0.156 1490 0.8446 -8.7629 3.7995 0.021092
rs1451033 1 103145383 G A 0.1344 1484 0.5025 9.2675 4.0184 0.021095
rs10489977 2 75768098 G A 0.1798 1491 0.3808 8.2016 3.5563 0.021098
rs6415475 8 122375165 T C 0.3963 1490 0.7866 6.5407 2.8361 0.021099
rs13246206 7 85347424 G A 0.4034 1491 0.4202 6.5596 2.8444 0.021101
rs6819869 4 68088235 G A 0.3954 1491 0.7865 6.5391 2.8356 0.021107
rs7495845 15 36986343 C A 0.2254 1491 0.1592 7.7654 3.3674 0.021107
rs4765004 12 125437974 T C 0.3991 1491 0.0112 -6.2961 2.7304 0.021115
rs3746792 20 389456 T C 0.4725 1491 0.2322 -6.4804 2.8103 0.021115
rs1431204 8 13034369 T C 0.4829 1491 0.641 -6.4102 2.78 0.021121
rs10864548 1 6501796 T C 0.1953 1490 0.5646 -8.1 3.5129 0.021123
rs2601029 2 174505422 G A 0.1385 1491 0.3292 9.1017 3.9478 0.021139
rs2269236 1 64118212 C A 0.4259 1491 0.9578 6.4312 2.7896 0.02114
rs1026059 12 127796975 G A 0.393 1490 0.8706 6.5247 2.8302 0.021144
rs7045243 9 86834719 G A 0.2374 1491 0.8301 -7.5077 3.2566 0.021145
rs10737808 1 247622940 G A 0.4906 1491 0.4683 -6.306 2.7353 0.021146
rs10956972 8 87768331 T C 0.4467 1491 0.714 -6.3708 2.7636 0.02115
rs7795600 7 21084329 T G 0.384 1491 0.9564 -6.5508 2.8417 0.021151
rs10495818 2 34589999 T C 0.223 1491 0.8814 7.6321 3.3108 0.021154
rs17258659 14 85698920 T G 0.2441 1491 0.7789 -7.3789 3.2011 0.021161
rs3757800 7 117823289 T C 0.0389 1491 0.1664 -16.8 7.2883 0.021165
rs11981239 7 117869066 C A 0.0389 1491 0.1664 -16.8 7.2883 0.021165
rs10869400 9 71457602 G A 0.3018 1476 0.5785 -6.941 3.0113 0.021166
rs11883911 2 78937122 T C 0.158 1491 0.1433 8.5576 3.7128 0.021174
kgp3169207 15 24472278 C A 0.2315 1460 0.0775 7.7174 3.3483 0.021175
rs4738563 8 57952770 G A 0.1439 1491 0.5276 -8.989 3.9002 0.02118
rs11013139 10 23097537 C A 0.1714 1491 0.2011 8.3027 3.6024 0.021182
rs1546620 2 17273229 G A 0.3035 1491 0.1113 -7.071 3.068 0.021183
rs3935670 2 235412208 G A 0.2633 1481 0.0814 7.0883 3.0757 0.02119
rs366216 9 17053484 C A 0.2871 1491 0.658 -7.077 3.0709 0.021193
rs6605267 2 242824974 G A 0.4007 1491 0.6276 6.4507 2.7992 0.021195
rs16922954 11 95790559 G A 0.1402 1491 0.7469 -9.2223 4.0019 0.021196
rs10239977 7 75608986 T C 0.3704 1489 0.0957 -6.7405 2.9251 0.0212
rs1997441 12 81695322 T G 0.0443 1491 0.361 15.707 6.816 0.021201
rs68049 20 41423456 T C 0.2049 1491 0.0136 8.1458 3.5355 0.021222
rs11884391 2 102215229 T C 0.1147 1491 0.0293 10.278 4.4609 0.021223
rs12188893 5 167543292 G A 0.4517 1491 1 -6.3927 2.7747 0.021226
rs4613522 4 161828952 T G 0.4651 1491 0.6398 6.3376 2.7512 0.021247
rs11633230 15 25166980 G A 0.3062 1491 0.8073 6.8751 2.9846 0.021248
rs6068182 20 51056675 G A 0.1796 1487 1 8.2935 3.6005 0.021255
rs7029758 9 1707496 G A 0.4973 1490 0.3787 -6.2923 2.7318 0.021259
rs7245148 18 10696953 T C 0.0275 1491 0.6253 -19.724 8.5634 0.02126
rs11136934 8 5690484 T G 0.0627 1491 0.6561 -13.031 5.6573 0.021261
rs11118275 1 219497096 T C 0.2213 1491 0.3285 7.7658 3.3717 0.021266
rs10942660 5 91443389 G A 0.436 1491 0.3171 -6.3289 2.7479 0.02127
rs1937151 6 51993491 T G 0.3638 1491 0.9109 -6.6217 2.8751 0.021271
rs10435949 9 87651621 T G 0.117 1491 0.5301 -9.8083 4.2587 0.021273
rs1056233 2 20113088 T G 0.2542 1491 0.0287 7.5224 3.2662 0.021275
rs7128512 11 73372299 G A 0.1747 1491 1 -8.3825 3.6397 0.021275
rs1942880 18 57793209 T C 0.3156 1491 0.0719 7.011 3.0444 0.021282
rs7305305 12 87741561 T C 0.0503 1491 0.7863 14.521 6.3058 0.021285
rs6798553 3 196339852 G A 0.388 1491 0.091 -6.3849 2.7726 0.021288
rs8006667 14 81568625 G A 0.0151 1491 1 -26.253 11.391 0.021293
rs2707551 2 124454811 G A 0.4943 1491 0.756 -6.386 2.7733 0.021298
rs9574626 13 80893327 G A 0.0268 1491 1 19.69 8.5514 0.021304
rs2277554 15 69327998 T C 0.0453 1491 0.7656 -15.416 6.695 0.021304
rs777 2 220624215 T C 0.4403 1491 0.8337 -6.3858 2.7734 0.021309
rs155681 12 130077125 T C 0.4956 1491 0.4686 -6.42 2.7883 0.021309
rs902654 4 32315731 G A 0.1519 1491 0.0697 -9.0797 3.9437 0.021316
rs941009 2 6141286 T C 0.245 1488 0.6236 -7.3551 3.1947 0.021319
rs4837681 9 122609065 G A 0.3333 1491 0.1807 -6.8637 2.9813 0.021321
rs303635 9 106148215 T G 0.1925 1491 0.0798 -7.8799 3.4228 0.021327
rs10898501 11 86285825 G A 0.4624 1491 0.4047 -6.3048 2.7387 0.021332
rs9870013 3 31451063 G A 0.104 1491 0.0048 -10.026 4.3555 0.021334
rs952602 18 45858448 T C 0.44 1491 0.4004 -6.478 2.8142 0.02134
rs6087445 20 29990252 G A 0.2783 1491 0.7474 -7.0604 3.0674 0.021347
rs1347015 12 90910515 G A 0.2629 1491 0.5933 7.1692 3.1147 0.021349
rs357036 1 162451851 G A 0.0603 1450 0.4818 -13.654 5.9322 0.021354
rs6588505 1 48254782 T C 0.2317 1491 0.4674 7.4611 3.2417 0.021356
rs17204910 15 61451622 T C 0.1509 1491 0.6137 -8.9444 3.8866 0.021371
rs9513299 13 98433916 T C 0.2461 1491 0.7271 -7.3393 3.1893 0.021378
rs7028816 9 7889991 G A 0.0453 1491 0.0284 -14.832 6.4456 0.021385
rs11987041 8 69678500 G A 0.2297 1491 0.9418 7.5464 3.2797 0.021393
rs12500171 4 63509409 T C 0.4973 1491 0.8359 -6.3337 2.7526 0.021394
rs6908196 6 100185261 C A 0.4148 1491 1 6.4517 2.804 0.021399
rs10799256 1 4731689 T C 0.1935 1491 0.362 8.1427 3.539 0.0214
rs1475242 14 62271175 G A 0.1328 1491 0.0908 -9.1561 3.9795 0.021402
rs4800820 18 25376473 T C 0.3648 1476 0.8663 6.6204 2.8774 0.021402
rs10003626 4 36396090 T G 0.4913 1491 0.5342 -6.3014 2.7388 0.021405
rs1723062 15 84097805 G A 0.3814 1488 0.4752 -6.4887 2.8204 0.021412
rs7438285 4 32952490 G A 0.1103 1491 0.2922 -10.004 4.3493 0.021441
rs11134338 5 8983721 G A 0.2401 1491 0.7228 7.4741 3.2495 0.021441
rs442953 21 47374343 G A 0.2137 1488 0.6999 7.8069 3.3941 0.021441
rs2147317 1 68990012 T C 0.3514 1491 0.2327 6.5469 2.8464 0.021444
rs1447779 3 174357996 T C 0.4242 1491 0.4582 -6.4898 2.8216 0.021446
kgp11801419 12 21547846 G C 0.0339 1491 0.6855 17.5 7.6086 0.021447
rs16904195 8 91258967 G A 0.0909 1491 0.875 -11.105 4.8284 0.021451
rs6446825 4 73139890 T C 0.1945 1491 0.2824 -7.91 3.4393 0.021457
rs10133043 14 74230592 T C 0.2294 1482 0.0025 -7.2985 3.1736 0.021464
rs7598759 2 232321956 T C 0.4333 1491 0.429 6.4761 2.8163 0.021476
rs12147829 14 62611803 T C 0.3431 1491 0.058 -6.528 2.8388 0.021476
kgp6315520 2 108905290 T C 0.0127 1491 1 28.458 12.366 0.021484
rs1076540 22 18439958 T C 0.2535 1491 0.452 -7.3729 3.2065 0.021484
rs9835886 3 37969001 G A 0.2683 1491 0.7415 7.1313 3.1014 0.021485
rs12591650 15 61060707 G A 0.1992 1491 0.1225 7.7876 3.387 0.021488
rs1931017 6 10260935 T G 0.1563 1491 0.8446 8.7721 3.8154 0.021497
rs4129490 18 59501188 T C 0.4286 1491 0.2045 6.3094 2.7442 0.021497
rs454578 5 80966666 G A 0.2113 1491 0.641 -7.831 3.4061 0.021499
rs1914621 4 168490955 T C 0.1646 1491 0.2207 8.4234 3.6639 0.021502
rs6474100 8 58031161 G A 0.1677 1491 0.9262 8.5142 3.7034 0.021503
rs2546275 4 181567271 G A 0.3072 1491 0.504 6.9418 3.0195 0.021505
rs7176726 15 39172185 G A 0.4262 1491 0.711 -6.4516 2.8063 0.021508
rs3003434 1 17602191 G A 0.2162 1480 0.5912 7.8008 3.3935 0.021517
rs841623 12 27315291 T C 0.4386 1491 0.3178 -6.4822 2.82 0.021526
rs9942085 3 2697187 T G 0.22 1491 0.6512 7.6173 3.3141 0.021536
rs7810218 7 22830007 G A 0.4376 1491 0.8747 6.383 2.7771 0.021537
rs11245366 10 126482849 T C 0.4631 1491 1 -6.3611 2.7676 0.021537
rs6938943 6 27376910 G A 0.336 1491 1 -6.7206 2.924 0.021538
rs11602836 11 23232884 C A 0.2461 1491 0.2353 7.2525 3.1556 0.021544
rs7195261 16 73325849 G A 0.0597 1491 0.6466 13.336 5.8029 0.021549
rs6501422 17 66389646 T C 0.0718 1491 1 12.334 5.3669 0.021553
rs9835128 3 53860103 C A 0.1475 1491 0.5371 9.0284 3.9287 0.021559
rs11733056 4 15968139 G C 0.3605 1491 0.537 6.6629 2.8995 0.021563
rs4540461 9 74773148 G A 0.4443 1491 0.6749 -6.4222 2.7948 0.021566
rs8113270 19 56994784 T C 0.283 1491 0.1255 -7.1911 3.1294 0.021567
rs4240895 1 9713386 T C 0.3337 1491 0.8613 -6.7475 2.9365 0.021571
rs750569 5 117914813 T C 0.2977 1490 0.1731 -6.8225 2.9692 0.021576
rs596279 5 177966921 T C 0.3635 1491 0.5381 -6.6523 2.8952 0.02158
rs1342447 1 240977379 C A 0.2592 1491 0.3116 7.1413 3.1081 0.021581
rs503612 11 94863186 C A 0.4557 1491 0.1437 -6.2486 2.7196 0.021583
rs12818395 12 90723886 G A 0.2236 1487 0.7088 -7.5817 3.2998 0.021583
rs11613452 12 93423659 G A 0.2938 1484 0.8511 7.0161 3.0539 0.021593
rs930544 5 89462944 G A 0.3357 1491 0.2226 6.8297 2.9729 0.021599
rs7997384 13 34614173 T C 0.0255 1491 0.6226 20.391 8.8761 0.021605
rs1861975 2 162929300 C A 0.3517 1490 0.4267 -6.7159 2.9235 0.021608
rs1251578 1 76550721 T C 0.2422 1484 0.034 -7.6203 3.3173 0.021611
rs7909628 10 23708636 T C 0.327 1491 0.3172 -6.6724 2.9048 0.02162
rs17561950 17 76392144 G A 0.4779 1491 0.2535 6.4481 2.8072 0.021621
rs10923448 1 118480591 T C 0.448 1491 0.2496 -6.4758 2.8194 0.021625
rs6420387 16 73303213 T C 0.3856 1491 0.3818 6.439 2.8035 0.021631
rs7410368 22 50860932 T C 0.2079 1491 0.1155 7.9846 3.4764 0.021631
rs12281472 11 4679286 T G 0.3615 1491 0.7364 6.5692 2.8602 0.021633
rs2303188 16 22255898 T C 0.109 1491 0.4222 -10.306 4.4877 0.021646
rs7952059 11 8055832 T C 0.1854 1491 0.7324 -8.1978 3.5699 0.021653
rs154167 5 107051942 G A 0.3015 1491 0.0068 -6.6728 2.9059 0.021657
rs7980960 12 90213947 G A 0.2059 1491 0.0682 -7.656 3.3342 0.021665
rs1028723 14 90208263 G A 0.1942 1491 0.456 8.1041 3.5295 0.02167
rs13182402 5 125918148 G A 0.1244 1491 0.6344 -9.5459 4.1579 0.021685
rs2089190 5 172040365 T C 0.4257 1488 0.832 6.3932 2.7849 0.021695
rs1117007 16 79186196 T C 0.3189 1485 0.0169 -6.6149 2.8815 0.021696
rs2818384 10 133961494 T C 0.3622 1491 0.6143 6.5513 2.8539 0.0217
rs7317597 13 63405083 G A 0.3642 1491 0.0292 -6.782 2.9545 0.021705
rs4686760 3 184514613 G A 0.4628 1490 0.1062 6.4968 2.8304 0.021715
rs8082018 17 73945529 G A 0.0101 1491 0.137 30.852 13.43 0.021715
rs2237734 7 126153376 C A 0.2384 1491 0.2258 -7.5582 3.2932 0.021729
rs9784080 2 149960273 T C 0.3793 1491 0.2962 -6.4427 2.8072 0.02173
rs9641383 7 77993705 C A 0.2046 1491 0.0946 -7.6878 3.3497 0.02173
rs214817 20 2299329 G A 0.1995 1491 1 -7.9334 3.4567 0.02173
rs6123776 20 56776961 T C 0.2072 1491 0.3446 -7.7227 3.365 0.021731
rs249237 5 11441822 G A 0.0885 1491 0.3329 -11.328 4.9357 0.021733
rs2230127 16 84215390 T C 0.3692 1491 0.6168 6.5201 2.8411 0.021738
rs10520443 4 181158380 G A 0.3327 1491 0.0358 6.5477 2.8533 0.021743
rs6080800 20 17704732 G A 0.1482 1491 0.8373 -8.9571 3.9033 0.021748
rs6683572 1 210818347 G A 0.33 1491 1 -6.7404 2.9374 0.02175
rs1025209 2 64479060 G A 0.2666 1491 0.5964 -7.1147 3.1005 0.021751
rs12666584 7 126055187 T C 0.3451 1491 0.4224 -6.7391 2.9368 0.021751
rs4867939 5 168223681 T C 0.4477 1491 0.8341 -6.3513 2.768 0.021757
rs10225200 7 112791331 T G 0.1224 1491 0.3359 9.798 4.2701 0.021758
rs4819143 21 47124178 G A 0.2012 1491 0.6869 7.8577 3.4245 0.021758
rs10214692 6 25080685 T C 0.442 1491 0.8748 6.363 2.7731 0.021759
rs13081339 3 163543844 T C 0.2958 1486 0.4182 7.0353 3.0662 0.021765
rs7350930 17 6432975 G A 0.3481 1491 0.8194 6.6751 2.9093 0.021767
rs3764070 13 24043069 G A 0.2176 1420 0.6966 -7.8118 3.4048 0.021772
rs11802770 1 38721663 T C 0.4846 1491 0.7166 -6.3725 2.7775 0.021773
rs13163255 5 107271524 T C 0.33 1491 0.0403 -6.5616 2.8602 0.021785
rs7512034 1 218198668 G A 0.2629 1491 0.2855 7.097 3.0936 0.021786
rs2063680 17 41764995 T C 0.1502 1491 0.9193 8.8548 3.86 0.021789
rs11225401 11 102607959 T C 0.1301 1491 0.1704 9.5916 4.1812 0.021793
rs10783790 12 56931278 T C 0.387 1491 0.7434 -6.5311 2.8475 0.021811
rs10781563 10 134008812 T C 0.4541 1491 0.0675 6.213 2.7088 0.021812
rs690249 2 8447979 G A 0.4648 1491 0.2311 6.4534 2.814 0.02183
rs909814 1 22573942 T C 0.3994 1491 0.1053 6.3308 2.7606 0.021833
rs9907837 17 78054102 T G 0.2193 1491 0.0025 7.3636 3.211 0.021833
rs7863342 9 71473803 G A 0.4478 1486 0.7931 6.411 2.7956 0.021834
rs9560797 13 92096400 G A 0.4557 1491 0.0324 6.5413 2.8526 0.021844
rs316807 4 25310351 T C 0.2267 1491 0.2099 -7.4414 3.2454 0.021853
rs1319274 1 56974091 G A 0.2421 1491 0.3589 -7.3014 3.1844 0.021856
rs7628703 3 193801183 C A 0.2005 1491 0.5182 -7.8388 3.4188 0.021858
rs2576491 13 112892584 C A 0.3008 1491 1 -6.9001 3.0096 0.021865
rs995804 9 118644810 G A 0.4762 1491 0.8762 6.3548 2.7718 0.021868
rs776650 3 21406128 T C 0.4895 1476 0.4046 6.3125 2.7534 0.021869
rs4519409 18 22722077 C A 0.3025 1491 0.7128 6.9278 3.0218 0.021869
rs7256487 19 19855654 T C 0.3464 1491 0.5675 6.6017 2.8795 0.02187
rs37396 19 54020343 T C 0.4752 1491 0.9586 -6.343 2.7668 0.021873
rs4693613 4 81587634 G A 0.0929 1491 0.2165 10.727 4.6792 0.021875
rs11674376 2 180625438 G A 0.316 1489 0.4718 -6.742 2.9409 0.021876
rs6940887 6 44636390 G A 0.4054 1491 0.7069 -6.4825 2.8277 0.021877
rs9566478 13 40385439 T C 0.3893 1491 1 6.4903 2.8311 0.021878
rs5746497 22 18403629 G A 0.4088 1491 0.6296 -6.3942 2.7893 0.021881
rs10519026 15 60259176 C A 0.4296 1491 0.2911 -6.4834 2.8282 0.021882
rs9576293 13 38103622 G A 0.3226 1491 0.767 -6.7401 2.9402 0.021884
rs7593154 2 45662883 G A 0.228 1491 0.3773 7.6376 3.3319 0.02189
rs6024193 20 54128999 G A 0.3534 1491 0.4968 -6.6809 2.9146 0.021894
rs11889468 2 139687146 T C 0.0685 1490 0.84 -12.597 5.4955 0.021896
rs7201623 16 24330912 T C 0.3387 1491 0.6857 -6.7265 2.9346 0.021899
rs2823801 21 17812534 T G 0.3494 1491 0.7328 6.6076 2.8828 0.021899
rs2572645 3 5881534 T C 0.168 1491 0.7112 -8.424 3.6754 0.021907
rs324694 4 76730908 T C 0.1757 1491 0.6549 8.3724 3.6529 0.021908
rs12706135 7 116635048 T C 0.1915 1491 0.2107 -7.9163 3.4539 0.021909
rs726172 5 98452374 T C 0.3836 1491 0.381 6.585 2.8734 0.021922
rs324526 9 9042075 T C 0.3471 1491 0.1893 -6.536 2.8522 0.021929
rs7147299 14 39153764 T G 0.4517 1491 0.0245 6.1769 2.6955 0.021932
kgp7894071 15 29121357 T G 0.0201 1491 1 -22.761 9.9337 0.021947
rs6711060 2 174775653 T G 0.0721 1491 1 12.274 5.3572 0.021956
rs941214 3 144375349 T C 0.1455 1491 0.7548 8.9337 3.8996 0.021968
rs7619106 3 171680513 G A 0.3374 1491 0.5245 6.7465 2.9449 0.021968
rs1479765 4 37463593 T C 0.3213 1491 0.2124 6.888 3.007 0.021981
rs9602118 13 83732511 C A 0.3504 1491 0.4953 6.5705 2.8685 0.02199
rs17661265 5 18215931 T C 0.0241 1491 0.5845 -20.56 8.9764 0.021996
rs385987 11 131385495 G A 0.3685 1491 0.8675 -6.5398 2.8554 0.022004
rs7616034 3 71951781 T C 0.283 1491 0.8985 -7.0347 3.0717 0.022013
rs6729101 2 152645811 G A 0.1573 1491 0.6259 -8.7475 3.8197 0.022015
rs10496364 2 103772597 C A 0.3934 1491 0.9568 -6.4778 2.8287 0.022019
rs958960 2 240922822 C A 0.3095 1491 0.1635 -6.9686 3.0431 0.022025
rs8050385 16 10119736 C A 0.1563 1491 0.6949 -8.7594 3.8252 0.022026
rs4949081 16 63803493 T C 0.1083 1491 1 -10.189 4.4495 0.022029
rs4736437 8 134185668 T G 0.4886 1491 0.3511 -6.248 2.7286 0.022033
rs11228605 11 69043896 C A 0.0537 1491 1 14.055 6.138 0.022033
rs7263137 20 5532853 T C 0.2322 1488 0.4236 7.4168 3.2391 0.022035
rs903284 17 62237500 C A 0.105 1491 0.4894 -10.219 4.463 0.022041
rs6062830 20 61800907 C A 0.3649 1491 0.8669 -6.5514 2.8613 0.022042
rs9324496 8 139764396 T C 0.3555 1491 0.91 -6.6167 2.8899 0.022044
rs1416824 1 239439085 T C 0.175 1491 0.4728 -8.4089 3.6728 0.022051
rs3737883 1 203034906 G A 0.4883 1491 0.6784 6.3608 2.7783 0.022053
rs417054 14 30548135 C A 0.1932 1491 0.4552 -7.9307 3.4643 0.022064
rs11706411 3 71983098 T C 0.4178 1491 0.4563 6.473 2.8276 0.022065
rs3906153 9 84006993 G A 0.383 1491 0.3239 6.4163 2.8029 0.022069
rs4681610 3 150064115 G A 0.2354 1491 0.7194 7.4154 3.2395 0.022075
rs1017243 16 82125550 G A 0.3239 1491 0.2615 6.6554 2.9076 0.022081
rs3747925 20 6183117 T C 0.1811 1491 1 8.2029 3.5838 0.022087
rs8092208 18 63313912 T C 0.1382 1491 0.1269 9.3548 4.0872 0.022092
rs7280610 21 33351149 G A 0.4762 1490 0.0378 -6.1641 2.6933 0.022098
rs1993191 4 124437842 C A 0.3511 1491 1 -6.617 2.8912 0.022101
rs737972 22 17785199 G A 0.2847 1491 0.8488 7.0222 3.0684 0.022103
rs2494657 10 101213280 T C 0.4239 1491 0.1117 -6.2642 2.7372 0.022107
rs3859406 18 55532556 G A 0.1995 1491 1 -7.9102 3.4567 0.022117
rs12677755 8 124038045 G A 0.3317 1491 0.1611 6.5892 2.8802 0.022154
rs225331 21 43764252 G A 0.2703 1491 1 -7.1099 3.1079 0.022156
rs2208948 10 77687528 T C 0.3099 1491 0.5053 6.8958 3.0144 0.022158
rs12067645 1 41425864 G A 0.2347 1491 0.1952 -7.5811 3.3141 0.022166
rs4767229 12 114599227 G A 0.443 1491 0.5642 6.3105 2.7588 0.022172
rs11734603 4 32268382 G A 0.4383 1491 0.8747 -6.3498 2.7762 0.022182
rs4424910 16 90038786 C A 0.2066 1491 0.8744 -7.8249 3.4212 0.022184
rs2108622 19 15990431 T C 0.3494 1491 0.9094 6.6128 2.8912 0.022184
rs9364896 6 167624079 T C 0.4584 1490 0.192 6.4557 2.8226 0.022188
rs1032630 18 11257581 T C 0.0869 1491 0.33 -11.082 4.8456 0.022192
rs11170319 12 53285086 T G 0.456 1490 0.6762 -6.3077 2.758 0.022194
rs7587400 2 67129177 G A 0.2079 1491 0.7533 -7.8185 3.4187 0.022199
rs2894775 7 3004415 G A 0.0235 1491 0.1931 20.501 8.9643 0.0222
rs10857712 10 135225666 T C 0.2586 1491 0.0149 6.9897 3.0564 0.0222
rs7618691 3 159759401 T C 0.0382 1491 0.474 -16.341 7.1458 0.022205
rs3018897 8 95071420 T C 0.2778 1490 0.6513 -7.0997 3.1046 0.022207
rs4127335 9 8220067 T G 0.4215 1491 0.2428 6.2975 2.7539 0.02221
rs4975062 4 80579291 G A 0.2576 1491 0.1982 7.3474 3.2131 0.022213
rs10190825 2 221489559 G A 0.4457 1491 0.6371 6.309 2.7592 0.022224
rs10254965 7 157848770 T C 0.2938 1491 0.0149 -7.1608 3.1319 0.02223
rs17011740 2 32237289 G A 0.1452 1491 0.7541 8.9208 3.9018 0.022235
rs9788269 12 94194890 G A 0.3075 1491 0.5434 6.7859 2.9681 0.022238
rs2678481 2 233324491 C A 0.0137 1491 0.0295 25.996 11.361 0.02224
rs5748427 22 19775287 G A 0.4423 1491 0.0033 -6.1233 2.6783 0.02224
rs4712100 6 13741615 G A 0.2579 1491 0.8925 7.2033 3.1508 0.022244
rs7337766 13 48467339 T C 0.385 1491 0.1397 -6.6181 2.8948 0.022245
rs7842044 8 134011224 T C 0.2552 1491 0.5397 7.3044 3.1952 0.022252
rs10976526 9 781115 G A 0.3618 1491 0.5754 -6.6173 2.8947 0.022253
rs10863685 1 222255923 G A 0.4574 1491 0.2969 6.25 2.7341 0.022255
rs855992 10 119408093 G A 0.4493 1490 0.8752 -6.3607 2.7825 0.022257
rs876202 14 76782874 C A 0.4876 1491 0.8358 6.3341 2.7709 0.022259
rs11950063 5 23980894 G A 0.1336 1463 0.6518 -9.2697 4.0551 0.02226
rs2392819 2 221903690 G A 0.172 1491 0.3168 8.4841 3.7116 0.022263
rs793551 3 107105237 C A 0.3306 1491 0.114 -6.8544 2.9986 0.022265
rs4968169 17 404617 G A 0.3038 1491 0.0322 7.0609 3.0891 0.02227
rs12691496 1 163297381 G A 0.1787 1491 0.4279 8.1543 3.5676 0.022274
rs17666079 10 26310679 C A 0.4799 1491 0.1325 6.1943 2.7103 0.022285
rs17050225 3 9353007 T C 0.0335 1491 0.2291 17.289 7.565 0.02229
rs10203375 2 2763249 T G 0.3024 1490 0.2964 -6.7703 2.9626 0.022297
rs11930532 4 68812283 T C 0.1831 1491 0.6652 8.211 3.5935 0.022314
rs1548888 2 71049495 C A 0.2988 1491 0.2401 -7.0052 3.0659 0.022318
rs2288846 19 6042059 T C 0.3149 1491 0.2799 6.6962 2.9306 0.022318
rs9842818 3 146067740 T C 0.2052 1491 0.9369 7.8223 3.4236 0.022325
rs16930842 8 64992908 T C 0.0574 1490 0.3307 13.39 5.8606 0.022327
rs16897969 8 124121798 G A 0.2639 1489 0.6412 -7.2118 3.1565 0.022327
rs11880033 19 6074710 G A 0.2411 1491 0.671 -7.4234 3.2491 0.022327
rs298028 5 58939840 T C 0.277 1491 1 7.0522 3.0867 0.022331
rs11224302 11 100456604 T C 0.119 1491 0.7108 -9.805 4.292 0.022343
rs2343536 6 150483531 G A 0.2918 1491 0.4907 7.0047 3.0664 0.02235
rs4736297 8 139853770 C A 0.3555 1491 0.4289 6.6604 2.9157 0.022353
rs17059082 4 173930848 C A 0.1207 1491 0.2209 9.5213 4.1681 0.022354
rs7029906 9 14585052 T G 0.4312 1491 0.1257 -6.2425 2.7329 0.022362
rs10857934 1 112709285 T G 0.3575 1491 0.9551 6.5746 2.8784 0.022365
rs858802 1 166767772 G A 0.274 1491 0.7946 7.0449 3.0844 0.022366
rs1373363 18 65221074 T C 0.231 1491 0.7158 -7.4466 3.2602 0.022368
rs10783567 12 53705703 T C 0.0198 1491 1 22.851 9.9965 0.022378
rs13001300 2 184401191 G A 0.1979 1488 0.4621 -7.8387 3.4325 0.022391
rs9402011 6 128305888 T C 0.2622 1491 0.0607 7.3546 3.2206 0.022394
rs13401339 2 234876037 G A 0.3897 1491 0.5493 6.4135 2.8085 0.022397
rs1403970 2 228798514 T C 0.3679 1491 0.6969 -6.5728 2.8783 0.022399
rs6537731 1 112773948 G A 0.3803 1491 0.5461 -6.4441 2.8221 0.022401
rs2254135 1 17834742 T C 0.3447 1491 0.8189 6.6533 2.914 0.022415
rs9508556 13 30380407 T C 0.1502 1491 0.9193 -8.8129 3.86 0.022422
rs1159143 1 216454483 T G 0.2861 1491 0.0867 -7.1401 3.1274 0.022426
rs11757446 6 2852040 T C 0.1174 1491 0.3164 9.9389 4.3533 0.022427
rs7519428 1 108281720 G A 0.1469 1491 0.0781 8.6997 3.8106 0.022429
rs133662 22 48725114 T G 0.4571 1491 0.7151 -6.2966 2.7581 0.022433
rs9310725 3 24031090 T C 0.2046 1491 0.3812 7.7238 3.3833 0.022434
rs4771880 13 94393854 T C 0.3893 1491 0.5863 6.4181 2.8114 0.022435
rs1365463 18 36063865 T C 0.1291 1491 0.4213 -9.5081 4.1649 0.022435
rs17328908 7 85147760 T C 0.326 1491 0.1407 6.5975 2.89 0.022441
rs1112837 3 33985368 T C 0.3296 1491 0.2184 -6.8185 2.9869 0.022443
rs7916596 10 129551736 G A 0.0399 1491 0.0075 15.484 6.7831 0.022445
rs250704 10 79154151 C A 0.193 1490 0.1141 7.8293 3.4298 0.022447
rs2732578 11 35131751 G A 0.2297 1491 0.6091 -7.4439 3.2612 0.022456
rs11151484 18 66791632 T G 0.0563 1491 0.2285 -13.474 5.9031 0.022463
rs7826824 8 136878098 T C 0.3709 1491 0.4051 6.6 2.8916 0.022464
rs2973217 4 37432416 C A 0.499 1491 0.6788 -6.3377 2.7767 0.022465
rs2289333 15 40617209 T C 0.1046 1491 0.5826 -10.232 4.4833 0.022472
rs193762 16 11312173 C A 0.3095 1491 0.2754 6.7189 2.944 0.022477
rs2350106 10 85764135 T C 0.4785 1491 0.8763 6.2931 2.7576 0.022484
rs10895854 11 105530021 T C 0.0865 1491 0.622 11.309 4.956 0.022495
rs7097656 10 82250831 T C 0.1925 1491 0.359 7.8921 3.4587 0.0225
rs7132154 12 2461223 G A 0.2315 1490 0.308 7.373 3.2313 0.022503
rs12661094 6 100161035 G A 0.45 1491 0.9167 6.3224 2.7709 0.022505
rs4969227 17 78900598 T C 0.2968 1491 0.9013 -6.9088 3.0282 0.022517
rs1470414 2 242077496 T C 0.3766 1491 0.0238 -6.3173 2.7689 0.022518
rs12316652 12 4123146 G A 0.2146 1491 0.2502 7.7911 3.4149 0.022518
rs563828 11 117221170 T G 0.338 1491 0.563 6.7121 2.942 0.02252
rs4276378 5 7244491 G A 0.4236 1473 0.0618 6.2658 2.7464 0.022522
rs2163869 16 82665855 G A 0.4658 1491 0.6028 6.3607 2.7881 0.022525
rs2978138 8 95050753 G A 0.2404 1491 0.8874 7.3585 3.2254 0.022526
rs7752674 6 30715637 G A 0.0342 1491 0.6902 17.282 7.5753 0.022528
rs12114535 8 3366934 T C 0.1349 1483 0.9115 9.2864 4.0706 0.022528
rs7851897 9 16152635 T C 0.2223 1491 0.1552 -7.7201 3.3841 0.022533
rs638908 13 51365266 G A 0.4936 1491 0.3785 -6.2265 2.7294 0.022534
rs1482189 8 122464572 T C 0.11 1491 0.5962 -9.9976 4.3826 0.022538
rs4764108 12 10094841 G A 0.4269 1491 0.8323 -6.3464 2.7822 0.022543
rs12056774 8 94654207 T C 0.2468 1489 0.2645 7.2046 3.1585 0.022546
rs2279008 19 17283303 T C 0.2401 1491 1 -7.3694 3.2315 0.022578
rs3936399 10 80780389 T C 0.4822 1491 0.038 -6.1351 2.6903 0.022581
rs7112307 11 60599009 T C 0.2183 1491 0.6492 7.5767 3.3225 0.022583
rs925938 8 139446282 T C 0.4742 1491 0.7555 6.3319 2.7767 0.022586
rs2823423 21 17034757 G A 0.0138 1490 0.2434 26.529 11.624 0.022588
rs2102996 2 212841868 T C 0.0443 1491 0.5302 15.175 6.6547 0.022589
rs17033050 4 156401693 G A 0.1287 1480 0.562 9.3132 4.0842 0.022591
rs8090594 18 42514448 G A 0.498 1491 0.1956 6.406 2.8094 0.022595
rs312691 17 68326338 T C 0.2718 1490 0.132 -7.2207 3.1667 0.022598
rs632491 18 6033403 T C 0.2881 1489 1 6.953 3.0495 0.022603
rs9639382 7 21648554 G A 0.2254 1491 0.3731 7.4439 3.2648 0.022604
rs10899433 11 77749228 T C 0.4631 1491 0.7947 6.3355 2.7788 0.022613
rs2713949 4 111198328 T C 0.104 1491 0.3289 10.468 4.5915 0.022614
rs8076912 17 14753470 G A 0.3996 1489 0.4829 6.4944 2.8486 0.022614
rs1883552 20 16994337 G A 0.0885 1491 0.7476 -11.158 4.894 0.022615
rs11732212 4 6575960 T C 0.3099 1491 0.6716 -6.8504 3.0048 0.022618
rs2247011 16 24292838 G A 0.3202 1491 0.5925 6.7962 2.9813 0.022632
rs28044 5 58588269 T C 0.248 1490 0.2982 7.1961 3.1568 0.022633
rs8054138 16 86573481 T C 0.1704 1491 0.8551 -8.3554 3.6656 0.022641
rs6853977 4 188956686 T C 0.4584 1491 0.7943 6.2924 2.7605 0.022642
rs12630496 3 183416341 T C 0.3115 1491 0.673 6.8339 2.9981 0.022644
rs9374010 6 97084774 G A 0.1241 1491 0.6331 -9.4846 4.1611 0.022647
rs1230321 6 163895307 T C 0.3001 1491 0.8533 -6.8466 3.0039 0.022651
rs6575899 14 102660012 T C 0.2404 1491 0.3218 7.4617 3.2738 0.022652
rs11585393 1 41830257 T C 0.2599 1491 0.6381 -7.2208 3.1681 0.022653
rs10020342 4 85178558 G A 0.4997 1491 0.8765 -6.2776 2.7544 0.02266
rs425694 17 7016239 C A 0.3655 1491 0.867 -6.5162 2.8591 0.02266
rs10517643 4 157450822 G A 0.2353 1481 0.3478 7.5564 3.3155 0.022661
rs2573611 15 100452244 G A 0.3638 1491 0.8667 -6.524 2.8626 0.022664
rs4325129 1 159462381 G A 0.1814 1491 0.7274 8.1282 3.5666 0.02267
rs10803691 2 5449582 C A 0.2498 1491 0.7824 -7.2412 3.1777 0.022681
rs6916614 6 3817299 C A 0.1052 1488 0.4899 -10.153 4.4556 0.022684
rs693834 6 114196489 T G 0.1714 1491 0.2364 8.4845 3.7235 0.022687
rs9903543 17 7675729 T G 0.2642 1491 0.7902 7.1107 3.1206 0.022687
rs11641284 16 6774696 C A 0.1635 1489 0.255 -8.383 3.6789 0.022688
rs926389 6 167100377 T C 0.227 1491 0.9412 7.5206 3.3006 0.022695
rs9886503 8 114528445 T C 0.4484 1491 0.1578 6.4456 2.8289 0.022695
rs6752685 2 229478347 G A 0.0305 1491 1 -18.367 8.0612 0.0227
rs11096974 4 39063659 T C 0.4376 1490 0.7924 6.3209 2.7743 0.022702
rs2882317 4 66645823 C A 0.1055 1488 0.4918 -10.163 4.461 0.022708
rs11021083 11 94952391 G A 0.3582 1491 0.8658 -6.5427 2.8718 0.022713
rs4618582 7 66908992 G A 0.492 1491 0.6786 6.2558 2.746 0.022715
rs2143100 1 22599878 T C 0.3454 1491 0.6064 6.6617 2.9244 0.022727
rs1660980 10 3529103 T G 0.4339 1491 0.916 6.3334 2.7806 0.022743
rs6814129 4 187969329 G A 0.4356 1491 0.4936 6.4021 2.8107 0.022744
rs11021053 11 88450979 G A 0.274 1491 0.9481 7.0606 3.1 0.022748
rs2794834 1 237979535 T C 0.2103 1491 0.8152 7.7457 3.4008 0.02275
rs2280559 6 166289701 T C 0.213 1488 0.1422 -7.5464 3.3135 0.022757
kgp8164806 19 23298866 T C 0.2424 1491 0.5726 7.3988 3.2487 0.022758
rs10124217 9 97447430 T C 0.0781 1491 0.7183 11.664 5.1221 0.022771
rs1355391 1 226285151 G A 0.3357 1491 0.1313 6.5304 2.8677 0.022775
rs1870184 10 109401050 C A 0.3219 1491 0.4409 6.6619 2.9256 0.022782
rs2523872 6 31012730 T C 0.326 1491 0.7237 6.741 2.9605 0.022788
rs1866356 7 47145414 T C 0.4322 1489 0.1702 6.2443 2.7423 0.022788
rs6729036 2 39370035 G A 0.1794 1491 0.1866 8.3445 3.6651 0.0228
rs7964318 12 21727736 T C 0.2176 1491 0.1492 7.4796 3.2852 0.022802
rs10821938 10 63724773 C A 0.4142 1491 0.1652 -6.2666 2.7525 0.022804
rs1417683 13 112348064 T C 0.384 1491 0.4118 -6.5349 2.8704 0.022806
rs7173347 15 54931370 T C 0.0252 1491 1 20.334 8.9319 0.02281
rs315957 2 113901313 T C 0.2753 1491 0.0795 7.2076 3.166 0.022811
rs10957264 8 63905899 T G 0.1486 1491 0.1829 -9.0021 3.9545 0.02282
rs10898894 11 72700779 T C 0.3605 1491 0.1966 -6.6598 2.9255 0.02282
rs12896434 14 76816746 G A 0.1761 1491 0.3733 8.1605 3.585 0.022828
rs1241694 14 92656568 T C 0.2378 1491 0.943 7.3714 3.2384 0.022829
rs525320 11 129613324 G A 0.3746 1491 0.407 6.4207 2.8207 0.022831
rs4854351 2 661645 G A 0.1486 1491 0.3572 -8.9522 3.9329 0.022832
rs6789667 3 103526835 G A 0.0288 1491 0.349 18.607 8.1744 0.022834
rs6139406 20 4361037 C A 0.0956 1491 0.7642 -10.755 4.725 0.022835
rs2043649 4 86948942 C A 0.1519 1491 0.1071 8.9516 3.9329 0.022842
rs7566612 2 206432563 G A 0.277 1491 0.0198 7.2475 3.1843 0.022846
rs6429457 1 244422816 G A 0.0379 1491 1 -16.475 7.239 0.022851
rs1008262 7 28635741 T C 0.2074 1490 0.2704 -7.6396 3.3568 0.022856
rs11885738 2 36087642 C A 0.2176 1491 0.0274 -7.842 3.4461 0.022867
rs4711091 6 25674509 G A 0.4251 1488 0.7504 6.3333 2.7831 0.022867
rs1078814 3 193733031 T C 0.396 1491 0.4169 6.4951 2.8542 0.022868
rs4845668 1 154726242 T C 0.4745 1491 0.1076 6.4282 2.8248 0.022869
rs10990603 9 105947343 C A 0.2364 1491 0.7198 -7.3568 3.233 0.022876
rs9404780 6 58752089 T C 0.3922 1456 0.4749 6.5795 2.8915 0.022877
rs2046965 3 139009532 T C 0.4209 1491 0.5589 6.4164 2.8198 0.022879
rs383133 19 44467096 T G 0.2128 1490 0.3147 -7.5784 3.3305 0.02288
rs12653731 5 128165850 G A 0.0353 1489 0.2567 17.373 7.6349 0.022881
rs6714254 2 153905669 T G 0.4742 1491 0.2992 -6.3784 2.8034 0.022893
rs9328707 16 47158866 G A 0.0416 1491 0.7395 15.677 6.8904 0.022893
rs1036199 5 156531736 C A 0.1717 1491 0.5847 8.2688 3.6345 0.0229
rs7628996 3 69019978 T C 0.1144 1491 1 9.8849 4.3449 0.022902
rs2474741 10 33454715 G A 0.2726 1491 0.2397 -6.9447 3.0529 0.022918
rs8109594 19 9146472 G A 0.1838 1491 1 -8.1144 3.5671 0.022918
rs852479 7 5639126 C A 0.0785 1452 0.3645 12.022 5.2851 0.022921
rs10817091 9 113527226 G A 0.4742 1491 0.2992 -6.377 2.8034 0.022923
rs4854236 2 95549825 T G 0.3025 1491 0.3903 -6.9176 3.0414 0.022936
rs10935296 3 138726187 G A 0.0486 1491 0.7758 14.547 6.3962 0.022946
rs2078864 17 48167298 G A 0.0845 1491 0.5015 11.419 5.0209 0.022948
rs7268399 20 45988957 T C 0.1911 1491 0.9333 -7.975 3.5067 0.022955
rs16966253 16 89950982 G A 0.0174 1491 0.364 23.707 10.417 0.022972
rs9567823 13 47862588 T C 0.2683 1491 1 -7.0882 3.1173 0.022977
rs1268891 12 124867996 T G 0.2254 1491 0.2987 7.4094 3.2587 0.022981
rs1999240 10 26463130 C A 0.4011 1491 0.3884 -6.3322 2.785 0.022984
rs1377016 18 44063598 G A 0.3347 1491 0.163 6.5341 2.8739 0.022991
rs11036066 11 40781345 T G 0.1566 1491 0.5562 8.7149 3.8332 0.022995
rs4131679 4 98050429 T C 0.1938 1491 0.1851 -7.8054 3.4338 0.02302
rs2048564 4 56274132 G A 0.2978 1491 0.6646 6.8206 3.0006 0.023021
rs1148606 1 189389416 T C 0.398 1491 0.7459 6.4395 2.833 0.023025
rs10864977 2 119632447 T C 0.0379 1491 0.4677 -16.304 7.1732 0.023033
rs7806139 7 54488242 C A 0.3897 1491 0.044 6.2711 2.7592 0.023037
rs10167662 2 214832161 G A 0.4175 1491 0.8314 -6.3437 2.7911 0.023038
rs9565812 13 83388885 T C 0.2116 1491 0.6412 -7.6315 3.3579 0.023046
rs6106323 20 2149678 G A 0.2264 1491 0.2673 -7.3893 3.2517 0.02306
rs1250002 10 80847150 T C 0.1878 1491 0.6715 7.9895 3.516 0.023065
rs9725646 1 221685360 T C 0.2539 1491 0.339 7.1202 3.1337 0.023077
rs1389995 21 19024565 C A 0.1576 1491 0.1724 -8.4605 3.7236 0.023077
rs6852825 4 163854178 T C 0.4181 1490 0.0106 6.5836 2.8975 0.023078
rs10978609 9 99452968 T G 0.1123 1491 0.8972 9.9261 4.3687 0.023081
rs16965860 16 9721951 T G 0.0741 1491 0.7057 11.926 5.249 0.023085
rs7337342 13 86555764 T G 0.0389 1491 0.1664 -16.558 7.2883 0.023091
rs1561186 1 217007348 T C 0.1734 1491 0.3209 8.3994 3.6971 0.023093
rs10227301 7 19439393 T C 0.06 1491 1 13.232 5.8243 0.023099
rs10508945 10 53250879 G A 0.2119 1491 0.5874 7.735 3.405 0.023109
rs66512 1 96511272 T C 0.3286 1491 0.1273 -6.5481 2.8826 0.02311
rs3106694 2 180509950 T C 0.2569 1491 1 7.182 3.1617 0.023111
rs4129487 7 156069045 T C 0.3387 1491 0.4187 -6.5578 2.8869 0.023111
rs10923351 1 118141764 C A 0.2535 1491 0.9455 7.2188 3.1779 0.023112
rs2948640 8 123555635 T C 0.3977 1491 0.5522 6.4598 2.8439 0.023119
rs2064587 20 23433602 T C 0.446 1491 0.7532 6.339 2.7908 0.02312
rs7530049 1 57641475 G A 0.171 1491 0.4646 8.4198 3.7068 0.023121
rs8002348 13 109326104 T C 0.2914 1491 0.4156 -6.8297 3.0068 0.023122
rs842853 9 22801570 G A 0.1489 1491 0.4742 8.9036 3.9201 0.02313
rs1133891 1 75214441 G A 0.0932 1491 0.1659 11.001 4.8441 0.023142
rs16902126 8 128382357 G A 0.3977 1491 0.9139 -6.3951 2.816 0.023145
rs12700120 7 2629020 C A 0.4423 1490 0.6367 6.2775 2.7642 0.023147
rs6733487 2 208966158 G A 0.4356 1491 0.3996 -6.2538 2.7539 0.023153
rs1619120 9 87302196 G A 0.386 1491 0.1903 -6.5527 2.8855 0.023154
rs11061539 12 131933133 T C 0.4799 1491 1 6.2773 2.7644 0.023162
rs2412013 15 101974517 T C 0.4309 1491 0.7918 -6.3549 2.7986 0.023162
rs4803880 19 46500294 T C 0.4869 1490 0.2762 6.1868 2.7246 0.023164
rs7300513 12 128063305 T C 0.2069 1491 0.5812 7.799 3.4347 0.023169
rs10858226 9 139025615 T C 0.298 1490 0.1215 6.7165 2.9581 0.023173
rs9600546 13 76322793 G A 0.0557 1491 0.4565 13.552 5.9685 0.023174
rs2410666 8 20654010 T C 0.4051 1491 0.3334 6.3035 2.7762 0.023175
rs6733236 2 19903658 C A 0.1616 1491 0.339 8.41 3.704 0.023177
rs7653972 4 132443909 T C 0.2317 1491 0.7161 7.4713 3.2907 0.023181
rs1460751 4 87219895 G A 0.3967 1491 0.0657 -6.2562 2.7556 0.023183
rs13170358 5 148887713 T C 0.2223 1491 0.9404 -7.533 3.3179 0.023184
rs4740321 9 134732553 G A 0.0215 1491 1 21.868 9.6317 0.023186
rs4791736 17 8609022 G A 0.3474 1491 0.9091 6.5717 2.8947 0.023194
rs7359804 18 72788626 G A 0.1284 1491 0.7286 9.327 4.1087 0.023202
rs704106 12 90790100 T C 0.3427 1491 0.7305 6.5743 2.8962 0.023206
rs293974 11 26590126 G A 0.2438 1491 0.8333 -7.2791 3.207 0.023221
rs2667303 3 138823398 T C 0.2119 1484 0.2762 -7.8165 3.4438 0.023223
rs389686 5 68455166 T C 0.3498 1491 0.5312 6.5164 2.871 0.023224
rs2914173 5 112979910 G A 0.0895 1491 0.1114 10.753 4.7375 0.023224
rs6686114 1 194810589 G A 0.277 1491 0.477 -6.9362 3.0561 0.023231
rs3018056 4 107329974 T C 0.2492 1491 0.8899 -7.264 3.2005 0.023231
rs7822192 8 83640539 T C 0.2079 1491 0.3454 -7.8238 3.4472 0.023232
rs1200413 14 35330460 C A 0.272 1491 0.0261 -7.2561 3.1973 0.023241
rs12309051 12 114126151 T C 0.3417 1491 0.2502 6.5096 2.8685 0.02325
rs2015178 10 126553571 G A 0.3308 1457 0.0017 6.4502 2.8424 0.023252
rs4927135 1 54983931 T C 0.0724 1491 0.6978 -12.197 5.3747 0.023253
rs12910333 15 82229940 G A 0.2911 1491 0.2589 -7.0028 3.086 0.023256
rs7264858 20 50449214 G A 0.218 1491 0.6484 7.5401 3.3229 0.023261
rs3857152 4 16067266 G A 0.4172 1491 0.5943 -6.4009 2.8209 0.023265
rs6784566 3 126885815 T C 0.1799 1490 0.726 8.1268 3.5817 0.02327
rs845674 6 167223842 G A 0.3866 1491 0.4447 6.3682 2.8066 0.02327
rs4572339 15 71919205 T C 0.4423 1491 0.0357 -6.1387 2.7058 0.023284
rs12199067 6 114762507 T C 0.1704 1491 0.6466 8.2771 3.6483 0.023285
rs1945242 11 56202667 G A 0.0885 1491 0.7476 -11.103 4.894 0.023288
rs3785653 17 15140601 G A 0.0969 1491 0.4594 -10.71 4.7208 0.023288
rs17147116 5 120273930 G A 0.0624 1491 1 -13.009 5.7346 0.023293
rs2734 13 52367207 T C 0.1251 1491 0.9056 9.5046 4.1899 0.023302
rs7163227 15 26257095 T C 0.2971 1491 0.321 6.9492 3.0634 0.023302
rs2406822 2 130218178 T C 0.4859 1491 0.8764 6.2821 2.7696 0.023313
rs4768592 12 39543989 T C 0.3685 1491 0.1332 -6.3678 2.8075 0.02332
rs10852259 16 24068314 G A 0.2626 1491 0.0946 -7.2785 3.209 0.023322
rs6557403 6 155442052 T C 0.3048 1491 0.9513 -6.7964 2.9966 0.023326
rs393652 14 46338255 T G 0.2565 1491 0.6841 7.1329 3.145 0.02333
rs2965101 19 45237812 T C 0.3692 1491 0.4698 -6.4252 2.8331 0.023334
rs12103858 17 71572139 G A 0.2612 1491 0.8932 7.1109 3.1355 0.023337
rs12531058 7 38517397 G A 0.0137 1491 1 -27.049 11.917 0.023342
rs12308688 12 7777197 T C 0.0979 1491 0.0557 10.274 4.5308 0.023352
rs7656857 4 16085850 T C 0.2109 1491 0.756 -7.7092 3.3997 0.023354
rs514751 6 125481306 T C 0.3377 1491 0.9538 6.6292 2.9234 0.023354
rs962463 13 38089156 T C 0.2314 1491 0.6621 -7.3785 3.2539 0.023356
rs10067229 5 65013703 G A 0.3188 1490 0.4742 6.789 2.9941 0.023362
rs10739300 9 113155541 T C 0.3236 1491 0.8591 -6.7122 2.9603 0.023364
rs125676 8 40245200 G A 0.1824 1491 0.3403 -8.0083 3.532 0.023367
rs10502493 18 25027930 T C 0.3343 1491 0.8159 6.6106 2.9159 0.023386
rs1259722 12 32024312 C A 0.272 1491 1 -7.0363 3.1038 0.023388
rs10839595 11 6720186 G A 0.4541 1491 0.6761 -6.3232 2.7892 0.02339
rs2238095 12 2749812 G A 0.3225 1487 0.0207 6.9242 3.0543 0.02339
rs13355454 5 140527753 T C 0.1808 1491 1 -8.1455 3.5931 0.023391
rs745636 15 70457720 G A 0.2475 1491 0.1096 7.1036 3.1336 0.023393
rs2013093 15 78531287 C A 0.3561 1491 0.0551 -6.7044 2.9577 0.023405
rs2907362 16 7816942 G A 0.0939 1491 0.7607 -10.691 4.7167 0.023409
rs548175 11 95990888 T C 0.0791 1491 0.4811 -11.717 5.1694 0.023414
rs775214 3 113010950 T C 0.2468 1491 0.7805 7.2278 3.1892 0.023431
rs2799399 10 130113462 T G 0.438 1491 0.2474 -6.2131 2.7415 0.023433
rs11738136 5 79598589 T G 0.348 1490 0.6075 6.5282 2.8806 0.023434
rs1079005 8 55394269 T G 0.3092 1491 0.4669 6.8395 3.018 0.023438
rs3814993 7 18635277 T C 0.2576 1491 0.6845 -7.1154 3.1398 0.02344
rs12656827 5 23616278 G A 0.0577 1491 0.008 -13.848 6.1111 0.023448
rs1099646 6 167226226 T G 0.3997 1491 0.7463 -6.4149 2.831 0.023451
rs12699299 7 1842407 G A 0.3869 1490 0.548 -6.4824 2.8608 0.023453
rs9643598 8 69742300 T C 0.1076 1491 0.3435 9.9635 4.3972 0.023458
rs1256526 14 65739905 T G 0.4323 1491 0.7122 -6.2846 2.7737 0.023462
rs12999397 2 13652731 T C 0.3504 1491 0.6494 6.5177 2.8769 0.023479
rs17143871 7 21148308 T C 0.215 1491 0.6452 -7.5665 3.3399 0.023482
rs1217339 9 72047599 G A 0.2032 1489 0.5221 7.853 3.4664 0.023485
rs2695672 15 55065821 G A 0.4806 1491 0.4067 -6.3299 2.7943 0.023496
rs2798476 1 115697580 T C 0.223 1491 0.1794 -7.6485 3.3766 0.023503
rs9355519 6 165368163 G A 0.0319 1491 0.3993 -18.105 7.9929 0.023506
rs4239366 18 28927507 G A 0.4286 1491 1 6.3172 2.7889 0.023507
rs11644051 16 1114107 T G 0.3615 1491 1 -6.5067 2.8727 0.02351
rs9143 12 105567611 G A 0.4497 1491 0.6755 -6.3242 2.7921 0.023511
rs593313 11 6793428 T C 0.3034 1490 1 6.8071 3.0054 0.023515
rs17068022 5 166601281 T C 0.0148 1491 0.0385 24.962 11.012 0.023516
rs2580062 4 178029963 T C 0.3655 1491 0.3721 6.5707 2.9011 0.02352
rs4691329 4 155861540 C A 0.4869 1491 0.8358 6.2757 2.7711 0.023533
rs2153127 6 105348544 T C 0.492 1491 0.756 -6.2266 2.7496 0.023541
rs1979965 15 79658995 G A 0.1164 1491 0.3151 9.6298 4.2524 0.023541
rs12235748 9 6910916 G A 0.0295 1491 1 18.536 8.1857 0.02355
rs7816962 8 138516786 T C 0.275 1491 0.9483 7.0088 3.0955 0.023563
rs7687054 4 141933097 T C 0.0865 1491 0.622 -11.221 4.956 0.023564
rs11133230 4 32640520 G A 0.4765 1491 0.0148 6.0696 2.6808 0.023566
rs903965 8 142698496 T C 0.0194 1491 0.4318 -22.46 9.9201 0.023569
rs7788797 7 18200205 G A 0.1744 1491 0.7872 -8.2051 3.6241 0.023572
rs11694541 2 114509074 G A 0.3129 1491 0.5471 6.6878 2.9541 0.023578
rs10145345 14 58291119 G A 0.1328 1491 0.5017 9.2988 4.1074 0.023579
rs2335052 3 128204951 T C 0.1622 1489 0.504 8.5775 3.7889 0.023584
rs7142392 14 50567667 T C 0.4125 1491 0.1996 6.2425 2.7575 0.023585
rs12409150 1 167804738 G A 0.271 1491 0.3943 -6.9539 3.072 0.023597
rs7589474 2 225727431 T C 0.0701 1491 0.0713 -11.956 5.2816 0.023598
rs7215341 17 51520986 C A 0.0349 1491 1 17.171 7.5859 0.023601
rs7667413 4 101627867 G A 0.1972 1491 0.87 -7.8363 3.462 0.023604
rs1019137 5 128129794 G A 0.3786 1491 0.6597 -6.403 2.8288 0.023606
rs11930136 4 190278973 G A 0.0845 1491 0.1769 -11.027 4.8719 0.023607
rs9879475 3 6410960 T C 0.4742 1491 0.8762 6.2424 2.758 0.023614
rs6789275 3 39630765 C A 0.1784 1491 0.0212 -7.9187 3.4989 0.023622
rs6954980 7 111558797 T C 0.2485 1491 0.9447 7.2427 3.2006 0.023639
rs2883318 1 146849143 C A 0.321 1489 0.9054 -6.7141 2.9672 0.023649
rs12319392 12 6170486 T G 0.0915 1491 0.8758 -10.809 4.777 0.02365
rs17775590 16 78015442 T G 0.2126 1491 0.5881 -7.5796 3.3498 0.023654
rs13143233 4 24336391 T C 0.0161 1491 1 25.004 11.041 0.023655
rs13001265 2 31984410 T G 0.154 1487 7e-04 -8.2972 3.6671 0.023659
rs3782464 12 114804580 C A 0.3685 1491 0.7385 -6.5067 2.8761 0.023679
rs10182965 2 97562551 G A 0.1499 1491 0.4162 -8.8536 3.9137 0.023685
rs28523451 4 3874052 T C 0.1266 1485 0.4132 -9.5329 4.2143 0.023694
rs884656 6 82767410 C A 0.1777 1491 0.7233 8.1328 3.5953 0.023694
rs11126068 2 66172098 G A 0.2974 1491 0.7101 -6.7966 3.0049 0.023708
rs7615432 3 60065257 C A 0.2039 1491 0.6322 7.7019 3.4052 0.023708
rs10087180 8 13719796 G A 0.3759 1491 0.956 -6.4527 2.8529 0.023708
rs4922108 8 19710388 T C 0.165 1491 0.3017 -8.3028 3.6711 0.023717
rs11808688 1 203689314 G A 0.1935 1491 0.245 7.7841 3.4418 0.023718
rs6453074 5 74013611 G A 0.1942 1491 0.8688 -7.8793 3.484 0.023723
rs12652136 5 107951067 C A 0.2713 1491 0.5561 7.078 3.1299 0.023735
rs2036707 13 108484454 G A 0.1046 1491 0.0119 -9.8632 4.3616 0.023735
rs11116117 12 84315857 T C 0.4829 1491 0.4066 6.1784 2.7321 0.023736
rs6432593 2 160965146 G A 0.3209 1491 0.6345 -6.7342 2.978 0.023739
rs723357 2 180659519 T C 0.4708 1491 0.8762 6.2414 2.7601 0.023739
rs2032844 17 46847364 C A 0.2371 1491 0.8302 -7.3646 3.2568 0.023739
rs968140 3 21764453 T C 0.387 1491 0.3534 -6.3315 2.7999 0.02374
rs3894377 9 82485633 T C 0.4578 1491 0.1923 6.1616 2.7248 0.023742
rs17279535 4 182592981 T C 0.1771 1491 0.5936 -8.2488 3.6479 0.023744
rs7224186 17 66387974 G A 0.0714 1491 1 12.158 5.3766 0.023745
rs10086964 8 123543258 T G 0.3216 1491 0.9056 6.6952 2.9609 0.023746
rs460049 21 39999216 T C 0.0664 1491 0.5283 12.441 5.5021 0.023749
rs2096176 10 26433366 T C 0.4544 1491 0.4647 6.209 2.746 0.023751
rs13274827 8 94648740 G A 0.3404 1491 0.8628 6.6042 2.9209 0.023759
rs2844333 11 77106868 T G 0.3708 1490 0.5053 -6.4096 2.8349 0.023763
rs10868111 9 86793008 C A 0.1221 1491 0.7165 9.6005 4.2464 0.023768
rs7949300 11 41925201 T C 0.1423 1462 0.3352 8.9294 3.9496 0.02377
rs2133755 16 10052960 T C 0.3743 1491 0.5803 6.4018 2.8317 0.023772
rs2188919 5 135007644 C A 0.2539 1491 0.5848 -7.1215 3.1501 0.023775
rs6976386 7 9737511 T C 0.1378 1491 0.3845 9.1657 4.0543 0.023775
rs7502233 17 38218804 G A 0.3199 1491 0.6339 6.7384 2.9807 0.023778
rs6585303 10 85073628 G A 0.1301 1491 0.6482 9.2281 4.082 0.023779
rs4899207 14 67993042 C A 0.3001 1491 0.9508 6.8016 3.0086 0.023779
rs4272041 4 77330682 G A 0.4202 1491 0.75 -6.3509 2.8093 0.023781
rs4738296 8 73857539 C A 0.0526 1491 0.6002 -13.892 6.1453 0.023785
rs7185561 16 57052509 C A 0.2313 1487 0.6617 -7.4642 3.3019 0.023786
rs7566361 2 30959882 G A 0.0694 1491 0.4228 12.163 5.3808 0.023789
rs1219446 11 121804892 C A 0.4323 1491 0.0234 -6.1222 2.7084 0.023796
rs1935780 1 117738637 G A 0.3357 1491 0.0817 6.4633 2.8595 0.023802
rs2808770 9 116931445 T C 0.2772 1490 0.8971 6.9918 3.0933 0.023803
rs10854133 19 14955029 T G 0.2954 1491 0.9011 -6.8294 3.0215 0.023804
rs7863679 9 932875 G A 0.1673 1491 0.0506 8.5833 3.7977 0.023814
rs9834223 3 179017949 T C 0.3531 1491 0.4275 6.461 2.8587 0.023815
rs4961901 9 39098698 G A 0.2932 1489 0.2877 -6.9605 3.0799 0.023824
rs11740466 5 125734100 G A 0.453 1491 0.8346 -6.2504 2.7658 0.023827
rs7257072 19 19267990 T C 0.4329 1491 0.1875 6.191 2.7395 0.023827
rs13011326 2 217938410 T C 0.2418 1491 0.0562 7.108 3.1454 0.023834
rs8180734 7 153179325 G A 0.2772 1490 0.1372 6.842 3.0278 0.023838
rs11961168 6 128067246 T C 0.1532 1491 0.7648 -8.7048 3.8522 0.023841
rs11185408 1 104792257 G A 0.4812 1491 0.6042 -6.2876 2.7826 0.023845
rs12966500 18 5061254 T C 0.4198 1491 0.2216 -6.4257 2.8437 0.023846
rs2348108 1 165071376 T C 0.4769 1491 0.2325 -6.3486 2.8097 0.023851
rs2288101 2 31135184 T G 0.2326 1490 0.6118 -7.3411 3.2489 0.023851
rs585273 1 236636159 T C 0.4386 1491 0.6361 -6.3278 2.8005 0.023852
rs4885349 13 76358364 C A 0.2797 1491 0.1777 -6.8318 3.0238 0.02386
rs4876313 8 114749009 G A 0.4976 1491 0.6411 -6.1984 2.7435 0.023865
rs765606 13 24163339 G A 0.271 1491 0.6942 7.0588 3.1243 0.023865
rs825678 16 73606282 T C 0.3528 1491 0.6916 6.4938 2.8745 0.023874
rs2625519 11 83629426 C A 0.4886 1490 0.6411 6.282 2.781 0.023888
rs7961885 12 129122701 T C 0.2297 1491 0.0402 7.2196 3.1961 0.023889
rs2358649 4 149641824 C A 0.2153 1491 1 -7.5881 3.3592 0.023891
rs1466210 7 158444975 T G 0.2612 1489 1 -7.1124 3.1488 0.023898
rs6548281 2 910327 T C 0.1576 1491 0.6965 -8.5146 3.7698 0.023908
rs297802 1 34674814 T C 0.2673 1491 0.4275 -7.125 3.1547 0.023913
rs12711416 4 145213954 T C 0.4608 1491 0.5317 6.3103 2.7942 0.023922
rs7894825 10 119427941 G A 0.283 1491 0.5235 6.9835 3.0923 0.023924
rs1155126 6 103801640 C A 0.1631 1490 0.2182 8.3147 3.6818 0.023925
rs4786201 16 8028614 G A 0.1801 1491 0.1356 -7.9582 3.5239 0.023925
rs7086385 10 32668717 T G 0.2173 1491 0.2534 -7.4478 3.2982 0.023938
rs10848501 12 1610964 T C 0.1338 1491 1 9.1746 4.063 0.023941
rs644708 4 135687493 T C 0.2968 1491 0.5765 -6.7724 2.9993 0.023944
rs7427438 3 29394725 C A 0.3313 1491 0.5588 6.5693 2.9094 0.023949
rs5746826 22 19767051 T G 0.4578 1491 0.0325 -6.0891 2.6968 0.023951
rs9396146 6 13780517 T C 0.3092 1491 0.1455 6.8809 3.0475 0.023953
rs35313904 16 46644903 G A 0.446 1491 0.9582 6.2669 2.7756 0.023953
rs17054916 9 92081623 G A 0.0758 1491 0.8526 -11.752 5.205 0.023955
rs35435717 16 6733771 G A 0.257 1471 0.8915 7.1813 3.1807 0.023958
rs17656948 18 47209971 G A 0.4028 1491 0.3891 -6.2836 2.7832 0.023964
rs7231820 18 43823431 G A 0.2307 1491 0.5113 7.3337 3.2483 0.023966
rs7577696 2 32278782 G A 0.4376 1491 0.1558 6.1699 2.733 0.023972
rs1171496 10 22945961 G A 0.4017 1491 0.1059 6.2242 2.7573 0.023987
rs12465251 2 34519344 G A 0.1603 1491 0.1236 8.6743 3.843 0.023999
rs11944032 4 142797440 T C 0.1896 1490 0.3541 7.8607 3.4826 0.024
rs9400152 6 108154872 G A 0.273 1491 0.1517 -6.8681 3.0432 0.024015
rs12584772 13 40303803 G A 0.266 1487 0.5074 -7.1263 3.1577 0.024022
rs710050 14 62111116 T G 0.3571 1491 0.693 6.4651 2.865 0.024034
rs6671088 1 38186189 T C 0.1248 1491 0.9055 -9.4622 4.1932 0.024035
rs7864598 9 79643960 T C 0.4467 1491 0.9166 -6.2785 2.7823 0.024035
rs16888766 5 21589313 T C 0.0285 1491 1 18.766 8.3167 0.024041
rs12901908 15 79675971 G A 0.117 1491 0.2584 -9.5489 4.2318 0.024042
rs7023329 9 21816528 G A 0.4987 1491 0.6045 6.1863 2.7416 0.024045
rs1453541 11 59225221 T C 0.2864 1489 0.9494 6.8986 3.0574 0.024047
rs4858095 3 23996371 T G 0.2148 1490 0.7016 -7.5483 3.3456 0.024059
rs10897906 11 81675050 T G 0.4256 1491 0.3407 6.2229 2.7582 0.02406
rs1006957 17 16282238 T G 0.1345 1491 1 -9.1279 4.0458 0.024064
rs859499 1 208309240 G A 0.2861 1491 0.3415 6.9829 3.0956 0.024085
rs5747395 22 18371358 T C 0.216 1491 0.1086 -7.4152 3.2873 0.024088
rs1459262 2 72099440 G A 0.3628 1491 0.179 -6.5948 2.9236 0.02409
rs2080867 5 116197865 G A 0.2542 1491 0.4128 -7.233 3.2066 0.024092
rs10049284 3 63190328 T C 0.4976 1491 0.2767 -6.1397 2.7219 0.024094
rs923419 16 83518410 G A 0.2173 1491 0.2534 7.4391 3.2982 0.024101
rs4565107 4 63769930 T C 0.3146 1491 0.1051 6.5691 2.9125 0.024102
rs2062059 3 98697389 G A 0.3548 1491 0.821 -6.4856 2.8755 0.024104
rs2400235 5 146351658 C A 0.1963 1490 0.9346 7.8329 3.4729 0.024106
rs16901318 8 127366340 T C 0.2991 1491 0.9508 6.7933 3.012 0.024108
rs943888 14 23015874 T C 0.1707 1491 0.0548 8.0756 3.5806 0.024108
rs10415147 19 21953645 T C 0.1945 1491 0.8041 -7.839 3.4757 0.024111
rs4639131 4 68095870 T C 0.4288 1488 0.9578 -6.2981 2.7926 0.024113
rs1412136 1 79775411 T C 0.4517 1491 0.9583 -6.2491 2.7709 0.024119
rs884034 12 119870094 T C 0.4527 1490 0.4968 -6.1986 2.7486 0.024122
rs4242185 5 174768731 T C 0.4312 1491 0.9579 -6.2797 2.7847 0.024127
rs3745129 19 58637498 G A 0.394 1491 0.4162 -6.3044 2.7957 0.024131
rs6846137 4 11547681 G A 0.1056 1491 0.7837 -10.187 4.5175 0.024132
rs2317727 8 137164996 T C 0.3246 1491 0.8135 6.6288 2.9397 0.024138
rs7887295 1 171139823 G A 0.3343 1491 0.2444 -6.4976 2.8816 0.024143
rs6115865 20 3359303 T C 0.3585 1491 0.5362 6.4402 2.8562 0.024146
rs6751762 2 1787933 T G 0.3276 1491 0.8143 6.6119 2.9325 0.024149
rs2375145 19 58401342 G A 0.2334 1491 0.9423 7.3751 3.271 0.024152
rs12465314 2 29102888 G A 0.4212 1491 0.8735 6.2907 2.7901 0.024154
rs7518482 1 43597229 T C 0.0131 1491 1 27.552 12.211 0.024173
rs4624888 6 123434838 G A 0.2394 1491 0.7223 7.2588 3.2199 0.024174
rs17034515 4 157317266 G A 0.0838 1491 0.3107 11.403 5.0584 0.024177
rs9565839 13 36651830 C A 0.1683 1491 0.1391 -8.4853 3.7645 0.024193
rs9881791 3 177212302 G A 0.1814 1491 0.6011 -8.0212 3.5587 0.024198
rs6953544 7 123607276 T C 0.2642 1491 0.7902 7.0336 3.1206 0.024199
rs6798267 3 171039539 T C 0.2938 1491 0.7554 -6.8053 3.0193 0.024201
rs4491141 10 73162237 G A 0.2026 1491 0.3775 7.8427 3.4796 0.024202
rs1056927 12 13070752 G A 0.4447 1491 0.0836 -6.4087 2.8436 0.024213
rs7523530 1 64837796 G A 0.4997 1491 0.5007 -6.1666 2.7362 0.024215
rs4823852 22 46942069 G A 0.341 1491 0.8628 -6.5471 2.9051 0.024217
rs778374 1 229091091 T C 0.2492 1491 0.6779 -7.239 3.2121 0.024218
rs10081702 9 97430831 T C 0.0788 1491 0.7221 -11.507 5.106 0.024224
rs6596673 5 98413809 T C 0.3518 1491 0.5701 -6.568 2.9145 0.024225
rs7693843 4 72405132 T G 0.2267 1491 0.6056 -7.3819 3.2759 0.024234
rs7308929 12 10038205 G A 0.063 1491 1 12.793 5.6774 0.024235
rs1409057 1 97146954 G A 0.1811 1491 0.4323 -8.1671 3.625 0.024261
rs2642148 7 67537424 T C 0.4152 1491 0.3373 -6.2344 2.7672 0.024262
kgp7295840 2 108926025 T C 0.0255 1491 1 -19.726 8.7555 0.024263
rs35100037 5 128541597 T C 0.0915 1491 0.5338 10.894 4.8356 0.02427
rs2048840 1 105943783 G A 0.0191 1491 0.4205 -22.51 9.9833 0.024271
rs10776712 1 111028588 G A 0.2736 1491 0.2165 6.8679 3.0486 0.024271
rs11102263 1 111916670 T C 0.4658 1491 0.6772 6.2724 2.7843 0.024272
rs6835120 4 15956364 C A 0.2537 1478 0.2171 -7.0781 3.1419 0.024272
rs698156 12 78042172 T C 0.3199 1491 0.3725 6.5923 2.9263 0.024272
rs6891352 5 30841033 T C 0.2424 1491 0.3602 -7.1735 3.1843 0.024274
rs12081218 1 225903098 G A 0.2384 1491 0.7219 -7.3353 3.2562 0.024275
rs7100441 10 121266607 G A 0.061 1491 0.1146 -12.736 5.6536 0.024277
rs6804842 3 25106437 G A 0.4007 1491 0.5898 6.394 2.8386 0.024289
rs4897445 6 130926413 T C 0.0882 1491 0.6284 -10.901 4.8397 0.02429
rs7008703 8 19656648 T C 0.4588 1491 0.9584 6.2467 2.7733 0.024291
rs12699571 7 14202305 C A 0.381 1491 0.6606 6.4431 2.8605 0.024293
rs12196325 6 166513487 C A 0.1932 1491 0.0457 -7.6745 3.4072 0.024295
rs10163681 18 45102280 T C 0.0979 1491 0.7704 10.434 4.6323 0.024297
rs10799181 1 4009071 T C 0.1697 1491 1 8.2821 3.677 0.024299
rs7776557 7 126885911 T C 0.2988 1491 0.537 -6.7402 2.9925 0.0243
rs8061903 16 9382329 G A 0.231 1491 0.5597 7.4413 3.3038 0.0243
rs1925576 10 68689083 G A 0.4433 1491 0.9582 -6.2676 2.7827 0.024301
rs10837089 11 39008571 T C 0.36 1482 0.6931 -6.5381 2.9028 0.024302
rs244890 5 167902778 G A 0.1496 1491 1e-04 8.2982 3.6845 0.024309
rs8040564 15 54127905 G A 0.3732 1491 0.543 6.4812 2.8777 0.024312
rs3119680 9 138781516 T C 0.4993 1489 0.0258 6.0512 2.6869 0.024313
rs10219651 12 53315157 C A 0.1083 1491 0.2269 -9.8507 4.3739 0.024313
rs876836 4 183077514 T G 0.226 1491 0.3753 -7.3513 3.2642 0.024316
rs12207627 6 8062532 G A 0.159 1491 0.7717 -8.4741 3.7629 0.024323
rs3739979 10 52002980 T G 0.118 1491 0.9014 -9.6276 4.2752 0.024325
rs2320063 14 22327490 G A 0.4054 1491 0.3906 6.2629 2.7811 0.024329
rs2292443 12 122668091 T C 0.2837 1491 0.9492 -6.9072 3.0673 0.02433
rs4916511 3 196342476 T G 0.4628 1491 0.0143 6.044 2.6841 0.024337
rs10824465 10 78663798 G A 0.3696 1491 0.2662 6.5404 2.9047 0.024343
rs12906172 15 27707061 C A 0.0262 1491 0.6224 19.742 8.7678 0.024344
rs6566752 18 71327754 G A 0.396 1491 0.9568 6.3631 2.826 0.024344
rs10104990 8 136133575 G A 0.4966 1491 0.3253 -6.2996 2.7978 0.024346
rs1466516 4 156517289 T C 0.3846 1491 0.2511 -6.2965 2.7965 0.024348
rs10029959 4 12578444 C A 0.1221 1491 0.8094 -9.4709 4.2065 0.024355
rs9551051 13 24645810 G A 0.126 1488 0.2379 9.5443 4.2393 0.024361
rs12565681 1 32322733 T C 0.3213 1491 0.6778 -6.6951 2.974 0.024372
rs11787711 9 84323545 G A 0.1877 1489 0.9323 7.9551 3.5338 0.024375
rs17180039 2 119676029 T G 0.4084 1491 0.5201 6.2677 2.7843 0.024378
rs13135284 4 154864750 T C 0.224 1491 0.7657 7.4221 3.2971 0.024379
rs6026289 20 57039945 T C 0.2907 1491 0.8506 6.8658 3.05 0.02438
rs17839662 5 127317581 T C 0.2364 1491 0.3509 -7.2247 3.2095 0.024383
rs1905864 3 59781217 G A 0.2861 1491 0.0867 -7.0394 3.1274 0.024393
rs2600514 8 994175 G A 0.3437 1491 0.8632 6.5243 2.8985 0.024393
rs11713595 3 57749561 G A 0.3226 1491 0.3136 -6.5584 2.9138 0.024395
rs2916747 8 6371291 G A 0.0473 1491 0.1394 14.357 6.3786 0.024396
rs4905769 14 99337087 T C 0.2391 1491 0.7218 7.2476 3.22 0.024399
rs2494641 1 2362827 T C 0.2904 1491 0.6604 -6.8863 3.0596 0.024405
rs1023981 5 1967849 C A 0.3726 1491 0.6181 6.4723 2.8757 0.024405
rs9656041 7 96488196 G A 0.1185 1490 0.619 -9.5555 4.2457 0.024409
rs10948005 6 41989989 T C 0.2324 1491 0.5138 -7.2947 3.2412 0.02441
rs7776974 7 131947817 G A 0.4353 1491 1 -6.2705 2.7862 0.024413
rs726803 10 112586096 G A 0.4494 1491 0.0943 -6.1149 2.7171 0.024416
rs10030715 4 101126405 T C 0.3461 1491 0.9089 6.5456 2.9086 0.02442
rs11203414 1 17829956 T C 0.3052 1491 0.9513 6.7552 3.0019 0.024427
rs7900775 10 106600343 T C 0.339 1491 0.6859 -6.5267 2.9004 0.024433
rs10774495 12 119817571 T C 0.3377 1491 0.2031 6.4628 2.8721 0.024435
rs10832979 11 18780344 T C 0.1999 1491 0.2929 -7.6644 3.4063 0.024442
rs3811159 9 137688657 G A 0.4266 1491 0.3972 6.3528 2.8234 0.024446
rs6135795 20 16534948 G A 0.4889 1489 0.0171 -6.0371 2.6833 0.024457
rs732469 1 15093562 G A 0.061 1491 0.494 -12.865 5.7183 0.024458
rs9985486 3 33974709 G A 0.3387 1491 0.3256 -6.6528 2.9571 0.024464
rs727488 4 15896341 T C 0.1761 1491 0.7887 8.1961 3.6431 0.024465
rs2663552 15 51132170 T C 0.2565 1491 0.6841 -7.0754 3.145 0.024467
rs7098023 10 79449665 C A 0.2193 1491 0.7622 7.5452 3.354 0.024474
rs8063722 16 54166636 T C 0.387 1491 0.2752 -6.4706 2.8764 0.024476
rs10753622 1 163582039 T C 0.4205 1491 0.4259 -6.358 2.8264 0.02448
rs3829578 17 53381510 T C 0.4004 1491 0.3054 6.4277 2.8577 0.024494
rs6950126 7 18314737 G A 0.2381 1491 0.2846 -7.1913 3.1972 0.024496
rs4786122 16 6873884 G A 0.2659 1491 0.7908 7.057 3.1376 0.024499
rs7944096 11 79222314 G A 0.1811 1491 0.6002 8.0065 3.5598 0.024503
rs2673488 10 79377940 T C 0.4316 1491 0.0448 6.1096 2.7164 0.024505
rs705265 3 118062786 T G 0.1787 1491 0.48 -8.1906 3.6418 0.024507
rs1181804 7 124182414 G A 0.3927 1491 0.1285 -6.2351 2.7724 0.024512
rs4739066 8 64104092 G A 0.0651 1491 0.2016 -12.824 5.7023 0.024522
rs1013273 11 81534503 T C 0.2743 1491 0.329 6.8678 3.0541 0.02453
kgp4178336 4 100955051 T C 0.1586 1491 0.698 8.5512 3.8028 0.024533
rs10513984 18 68107719 T C 0.1449 1491 0.1733 8.6635 3.8527 0.024533
rs718307 20 56206029 G A 0.3021 1491 0.4992 -6.8267 3.0359 0.024534
rs17099976 14 101653358 G A 0.1422 1491 0.5952 8.9659 3.9873 0.024535
rs11194306 10 110688807 G A 0.3156 1491 0.4013 -6.758 3.0054 0.024537
rs36016587 2 51519639 T G 0.3578 1491 0.8217 -6.4556 2.8709 0.024538
rs7555325 1 110478911 G A 0.4346 1491 0.1138 -6.1342 2.7281 0.024543
rs7313371 12 126295083 G A 0.2864 1491 0.6126 6.9148 3.0753 0.024543
rs2044917 4 39149491 G A 0.1536 1491 1 8.6125 3.8303 0.024544
rs12718092 7 102355 T C 0.1844 1491 0.7304 8.0519 3.581 0.024545
rs7048650 9 19397040 G A 0.231 1491 0.7158 -7.3306 3.2602 0.024545
rs13354411 5 143536329 T G 0.215 1491 0.7015 7.5992 3.3799 0.024553
rs10904931 10 17384196 C A 0.4852 1491 0.6786 6.1775 2.7476 0.024557
rs1947124 8 102252632 T C 0.2767 1491 0.3316 -7.0342 3.1287 0.024559
rs17008541 2 73210411 T C 0.1492 1491 0.9187 8.7378 3.8866 0.024563
rs691291 17 76495050 T C 0.1814 1491 0.2565 -8.1849 3.6407 0.024567
rs10243140 7 37789556 G A 0.3434 1491 0.2064 6.4296 2.86 0.024568
kgp1081538 15 24731872 T C 0.243 1490 0.9439 7.2527 3.2261 0.024568
rs752822 5 148889018 T C 0.222 1491 0.9402 7.4599 3.3183 0.024569
rs11200657 10 85554233 G A 0.1258 1491 0.9062 9.3475 4.1579 0.02457
rs16885189 6 21729682 G A 0.1331 1491 0.6542 -9.2 4.0924 0.024573
rs1807968 2 70708261 G A 0.4903 1491 0.8358 6.2277 2.7703 0.024574
rs2613266 8 53387502 C A 0.4655 1491 0.4054 6.1555 2.7382 0.024576
rs726657 9 117696336 T C 0.4316 1491 0.3699 -6.3411 2.8209 0.024585
rs11920090 3 170717521 T A 0.1546 1491 0.4885 8.5091 3.7859 0.024602
rs12041734 1 18561590 T C 0.2793 1491 0.0716 7.0862 3.1529 0.024608
rs12122965 1 211047777 T C 0.1372 1491 0.6616 8.9692 3.9907 0.024608
rs10981769 9 116125789 T C 0.3286 1491 0.2408 -6.5071 2.8953 0.02461
rs17753970 18 49865271 G A 0.329 1491 0.9532 6.5968 2.9352 0.02461
rs598746 11 118020057 G A 0.3706 1491 0.437 6.3576 2.8289 0.024617
rs9344126 6 81907559 T C 0.4373 1491 0.0156 6.0676 2.6999 0.024618
rs597110 13 41723779 T C 0.0872 1491 0.6237 -11.106 4.942 0.024618
rs885733 19 54844047 T C 0.4544 1449 0.2896 6.3917 2.8441 0.024618
rs1464189 4 18756789 G A 0.3742 1490 0.7823 -6.3861 2.8417 0.024621
rs797126 6 5362054 T G 0.3729 1491 0.0404 6.25 2.7812 0.024623
rs28688395 7 31812761 G A 0.2535 1491 0.218 7.0179 3.1229 0.024624
rs7134351 12 105455217 T C 0.164 1491 0.5082 -8.4635 3.7662 0.024625
rs214486 21 27254586 G A 0.0795 1491 0.1541 11.708 5.2102 0.024628
rs1167244 3 55577935 T C 0.398 1491 0.829 6.3572 2.829 0.02463
rs8110105 19 10358460 T C 0.3387 1491 0.7289 -6.5257 2.904 0.024631
rs10204984 2 35406626 G A 0.3873 1491 0.5488 6.4195 2.8568 0.024633
rs10120643 9 21672769 G A 0.158 1491 0.2834 8.3839 3.731 0.024633
rs7091045 10 23952687 T C 0.3136 1491 0.0474 6.5215 2.9022 0.024634
rs2833587 21 33346717 G A 0.4219 1491 0.1517 6.1661 2.7442 0.024642
rs13076727 3 103629938 T C 0.3877 1491 0.9132 -6.3578 2.8296 0.024646
rs7205337 16 780339 G A 0.1563 1491 0.014 -8.825 3.9277 0.024647
rs1938446 1 68335624 G A 0.3457 1491 0.3904 -6.4472 2.8696 0.024656
rs11967053 6 156101388 T C 0.0443 1491 0.0653 14.724 6.5534 0.024657
rs13133376 4 79915288 G A 0.2621 1490 0.8935 7.0737 3.1484 0.024658
rs2452199 10 2537042 G A 0.4168 1491 0.873 -6.3083 2.8079 0.024662
rs2403884 11 24048346 T C 0.3582 1491 0.2368 -6.3694 2.835 0.024662
rs4121677 11 106615180 G A 0.2696 1491 0.6934 7.0292 3.1288 0.024668
rs2281094 22 37535471 T C 0.2921 1491 0.4154 6.746 3.0028 0.02467
rs13001694 2 178118990 G A 0.4205 1491 0.5951 6.2365 2.7761 0.024672
rs11001589 10 77782036 C A 0.0456 1491 0.5452 -14.762 6.5713 0.024675
rs2058452 7 17731550 T C 0.3635 1491 0.1307 -6.582 2.93 0.024679
rs1512381 9 8635810 T C 0.2384 1491 0.5217 7.3421 3.2684 0.024679
rs10746599 9 82374355 G A 0.3266 1491 0.3168 -6.7052 2.985 0.024687
rs943801 6 165992248 T C 0.2146 1491 0.2818 7.4447 3.3144 0.024693
rs3782287 12 125289265 G A 0.4712 1491 0.1192 -6.0898 2.7112 0.024694
1KG_10_33123774 10 33123774 I D 0.4591 1491 0.4044 6.2926 2.8015 0.024695
rs3733275 4 39122697 T C 0.4044 1491 0.8298 6.2989 2.8044 0.0247
rs7760869 6 130633537 G A 0.1442 1491 0.1419 -8.6626 3.8569 0.024705
rs10963443 9 18091440 T G 0.4346 1491 0.14 6.1352 2.7317 0.024708
rs1891737 1 164928753 C A 0.281 1491 0.3694 -6.8156 3.0347 0.024713
rs2037012 4 76566975 G A 0.0825 1491 0.3898 -11.429 5.0891 0.024716
rs7412527 1 118355412 T G 0.446 1491 0.3454 6.3196 2.814 0.024717
rs11986407 8 41424636 T C 0.2218 1490 0.2302 7.59 3.3796 0.024718
[truncated: 15,541,083 more chars]
