# Supplementary material for: A Genome-Wide Association Study of Attention Function in a Population-Based Sample of Children
Source: PLoS One. 2016 Sep 22;11(9):e0163048. doi: 10.1371/journal.pone.0163048 (PMC5033492; doi:10.1371/journal.pone.0163048)
Supplement: S2 File — (GZ) [file pone.0163048.s003.gz › All_results_ORIENTING_20160805.txt]

SNP CHR POS Eff.All Other.All MAF N HWE BETA SE P-value
rs10911457 1 183843104 T C 0.4605 1492 0.4345 13.14 2.6862 9.9878e-07
rs12579294 12 3289945 T C 0.2218 1492 0.5997 -14.837 3.2332 4.4551e-06
rs4629469 4 36419047 G A 0.3567 1490 0.778 12.756 2.817 5.9508e-06
rs6762527 3 66003745 T C 0.3729 1491 0.0764 12.219 2.8649 1.9972e-05
rs482386 11 60400154 T C 0.3609 1492 0.6945 -11.865 2.8017 2.2851e-05
rs1224311 11 60417361 G A 0.3609 1492 0.5371 -11.764 2.7936 2.5437e-05
rs9615637 22 48184882 G A 0.2037 1492 0.2017 -13.769 3.3037 3.0756e-05
rs12979951 19 53932329 T C 0.3184 1492 0.3404 -12.241 2.9413 3.1582e-05
kgp9271949 11 60414669 T C 0.36 1486 0.399 11.618 2.7926 3.1806e-05
rs6660981 1 204028177 T G 0.4688 1492 1 -11.165 2.7104 3.7975e-05
rs1463747 5 152913504 T G 0.4772 1492 0.2761 11.297 2.7482 3.9437e-05
rs921001 5 141988810 T C 0.0375 1492 0.2663 29.769 7.2597 4.1223e-05
rs7033598 9 21565674 T C 0.3136 1491 0.4702 12.036 2.9479 4.4505e-05
rs281811 3 193276672 T C 0.4018 1492 0.5182 11.145 2.7358 4.6279e-05
rs333585 15 66324212 T C 0.2986 1492 0.6212 -11.945 2.9371 4.7604e-05
rs4767975 12 40795865 C A 0.2319 1492 0.11 13.304 3.275 4.8569e-05
rs2373864 2 40688262 G A 0.4454 1492 0.3457 10.911 2.6888 4.9512e-05
rs10130729 14 70307792 T C 0.2869 1490 0.1634 11.779 2.9274 5.7305e-05
rs5027023 4 157089605 C A 0.2617 1492 0.7891 -12.326 3.0676 5.8666e-05
rs1565741 8 16755485 G A 0.1793 1492 0.5382 14.276 3.5585 6.0251e-05
rs7948556 11 60517887 G A 0.2513 1492 0.2716 -12.553 3.1651 7.3117e-05
rs912139 13 24660012 T C 0.218 1491 1 12.98 3.2773 7.4766e-05
rs16850689 1 177015606 T C 0.1247 1492 0.5524 -16.345 4.1354 7.7376e-05
rs17109313 14 79967761 G A 0.4159 1492 0.9575 10.849 2.7484 7.9038e-05
rs10878735 12 68447643 G A 0.1381 1492 1 15.471 3.9259 8.1232e-05
rs10894495 11 131964858 T C 0.4276 1492 1e-04 -10.138 2.608 0.00010133
rs11175769 12 40656179 G A 0.4765 1492 0.6038 -10.416 2.6896 0.00010764
rs7150181 14 79971835 G A 0.4186 1492 0.9153 -10.595 2.7472 0.00011503
rs11134880 5 174244525 C A 0.348 1487 0.9544 10.879 2.8503 0.00013514
rs10111298 8 135923654 T C 0.1803 1492 0.861 13.451 3.5306 0.00013906
rs1498274 10 4628616 T C 0.2403 1492 0.0654 -12.363 3.2452 0.00013922
rs2254344 19 45001619 T C 0.4404 1492 0.083 -10.149 2.6649 0.00013989
rs8091031 18 11446245 T C 0.22 1489 0.1312 -12.201 3.2067 0.00014199
rs1030046 2 71068400 T C 0.2567 1492 0.3087 -11.583 3.0557 0.00015019
rs10748029 12 40711046 T C 0.4617 1489 1 -10.29 2.7199 0.00015485
rs7239176 18 11452145 T C 0.1036 1492 0.6761 -16.839 4.472 0.00016619
rs2286896 2 191535576 T C 0.1374 1492 0.2284 15.05 3.9994 0.00016779
rs12441948 15 61851913 T C 0.1974 1492 0.8704 12.759 3.3922 0.00016898
rs10760683 9 102190045 T C 0.2901 1491 1 11.219 2.9842 0.00017019
rs13130446 4 111739156 T C 0.4668 1492 0.533 10.275 2.734 0.00017106
rs7912455 10 24264843 G A 0.4427 1492 0.4953 -10.138 2.6992 0.00017255
rs12004422 9 98635675 T C 0.4226 1492 0.9155 -10.283 2.7438 0.0001783
rs12035062 1 99697631 G A 0.1722 1492 0.6496 13.33 3.5595 0.00018039
rs712883 1 99756179 T C 0.3961 1492 0.0661 -10.119 2.7024 0.00018087
rs1558471 2 191506773 T C 0.1391 1492 0.1595 14.918 3.9864 0.00018229
rs11928037 3 74616253 T G 0.2184 1481 0.3234 -12.091 3.2413 0.0001912
rs10757225 9 21555445 T G 0.2959 1492 0.9011 11.036 2.9713 0.00020392
rs7121208 11 34196441 C A 0.5 1492 0.0082 10.378 2.8048 0.00021547
rs9995799 4 100138538 C A 0.2636 1491 0.9469 -11.359 3.0701 0.00021557
rs2105042 6 4229688 T C 0.439 1492 0.344 -10.204 2.7618 0.00022013
rs7213707 17 4414027 G A 0.2393 1492 0.7222 11.644 3.1555 0.00022422
rs11666504 19 41309240 T C 0.1501 1492 0.0849 14.275 3.8756 0.00023024
rs894674 9 102143101 T C 0.3757 1484 0.7399 10.334 2.8113 0.00023702
rs7757405 6 35423489 G A 0.3166 1491 1 -10.693 2.9119 0.00024038
rs4769313 13 24623388 G A 0.4708 1492 0.6403 -10.002 2.7275 0.00024513
rs10824385 10 77971125 G A 0.2034 1492 1 -12.339 3.3654 0.00024587
rs7500128 16 23709026 T C 0.0479 1492 1 -23.269 6.3525 0.0002493
rs2150752 9 96353119 T G 0.2115 1492 0.8162 -12.099 3.304 0.00025033
rs821438 6 11641800 G A 0.3474 1491 0.1889 10.596 2.8944 0.00025123
rs7683870 4 121270939 G A 0.2931 1491 0.0176 11.23 3.0688 0.0002529
rs4512245 6 129188482 G A 0.3143 1492 0.9044 -10.683 2.9201 0.00025384
rs4268198 9 83397162 C A 0.1702 1492 0.2725 -13.358 3.6535 0.00025591
rs11635358 15 61829676 C A 0.2373 1492 0.4746 11.51 3.1506 0.00025874
rs3812934 15 33008870 T C 0.4571 1492 0.4652 -9.8134 2.6891 0.00026292
rs9929593 16 6724106 C A 0.2892 1492 0.1862 11.001 3.0373 0.0002923
rs9389363 6 136351726 T C 0.4538 1492 0.4334 9.7327 2.6887 0.00029478
rs11585126 1 183850901 G A 0.3891 1492 0.9133 -10.025 2.77 0.00029539
rs6748268 2 71152850 T C 0.2718 1492 0.0424 10.711 2.9623 0.00029936
rs404854 16 12076741 T C 0.1679 1492 0.711 13.006 3.6022 0.00030555
rs6085682 20 6771211 G A 0.3653 1492 0.2646 -9.9997 2.7697 0.00030583
rs10179288 2 15310820 T C 0.2406 1492 0.2879 -11.237 3.1211 0.00031761
rs17627710 11 60379083 G A 0.2155 1492 0.4905 11.731 3.2595 0.00031923
rs11097638 4 99781443 T G 0.1733 1492 0.5281 -12.952 3.6061 0.00032847
rs2238810 22 45912376 G A 0.2198 1492 0.3262 11.879 3.3125 0.00033572
rs7737054 5 147050646 G A 0.0399 1492 0.5079 -24.636 6.8751 0.00033917
rs880597 9 102168293 T C 0.3881 1492 0.6241 10.003 2.7943 0.00034386
rs17055854 6 128745590 T G 0.0694 1492 0.6879 18.969 5.3011 0.00034597
rs11134879 5 174244471 G A 0.3566 1492 0.7781 10.142 2.8352 0.00034733
rs10739787 9 98739498 G A 0.3251 1492 0.953 10.312 2.8863 0.00035349
rs4849694 2 119099822 T C 0.1471 1492 0.5374 13.749 3.8527 0.00035889
rs4312130 12 75645026 G A 0.445 1492 0.6002 -9.7858 2.7424 0.00035918
rs4363243 8 73067682 T C 0.2021 1492 0.6884 12.087 3.3892 0.00036192
rs9871985 3 112661354 G A 0.4534 1492 0.7148 -9.7289 2.731 0.0003674
rs240652 8 15667827 G A 0.4846 1492 0.6785 -9.6943 2.7225 0.00036977
rs4955978 3 55354717 T C 0.3335 1492 0.0806 9.9787 2.8059 0.00037617
rs2518746 22 17908162 G A 0.4943 1492 0.4684 9.7192 2.7333 0.00037673
rs11631027 15 96967788 C A 0.4062 1492 0.7071 9.8422 2.7702 0.00038105
kgp11832037 7 62539466 G A 0.2651 1490 0.5503 -10.987 3.0927 0.00038157
rs2686768 19 44995990 T C 0.4625 1492 0.603 -9.5487 2.6952 0.00039588
rs1484177 10 82702830 G A 0.2487 1492 0.4064 -11.186 3.1651 0.0004089
rs1173663 1 245550394 G A 0.4561 1492 0.3216 -9.4674 2.6812 0.00041382
rs4723048 7 31171531 T C 0.31 1492 0.8088 10.366 2.9356 0.00041391
rs2304493 17 39966168 T G 0.2936 1492 0.0803 -10.74 3.0428 0.00041599
rs6594323 5 107954485 T C 0.2584 1492 0.8925 10.927 3.0988 0.00042142
rs7531340 1 240396842 T G 0.2993 1492 0.7579 -10.375 2.9426 0.00042251
rs2237246 6 112529727 T C 0.2138 1492 0.8172 11.679 3.3138 0.00042445
rs6660498 1 99682616 G A 0.2379 1492 0.8865 -11.212 3.1852 0.00043131
rs10119241 9 104965221 G A 0.4474 1492 0.2493 9.428 2.6794 0.00043372
rs227992 1 176945623 T C 0.1804 1491 0.9302 12.367 3.5162 0.00043597
rs10509420 10 82706117 T C 0.3043 1492 0.222 10.507 2.9883 0.00043768
rs6954895 7 35586206 T C 0.3073 1492 0.6705 -10.367 2.9499 0.00044112
rs11670912 19 40768962 G A 0.0637 1492 1 -19.409 5.5413 0.00046066
rs335928 18 24528635 T G 0.4404 1492 0.27 9.3936 2.686 0.00047007
rs1559303 16 66104842 T C 0.4745 1492 0.0224 -9.1834 2.632 0.00048457
rs9568856 13 54064981 G A 0.116 1492 0.6132 14.648 4.1983 0.0004849
rs6031159 20 42460418 G A 0.1783 1492 0.5361 12.229 3.5054 0.00048546
rs6762405 3 133156692 T C 0.2879 1492 1 10.426 2.9906 0.00048987
rs11706227 3 55496260 T C 0.1364 1492 0.584 -13.651 3.9163 0.0004908
rs10007509 4 71171720 C A 0.1216 1492 0.3957 -14.595 4.192 0.00049823
rs330563 13 111290880 G A 0.2708 1492 0.6942 10.654 3.0617 0.00050203
rs6545694 2 58847953 G A 0.448 1490 0.8342 -9.446 2.7161 0.00050557
rs4723050 7 31174111 G A 0.3308 1492 0.726 -10.036 2.8892 0.00051334
rs37949 7 7996282 G A 0.2148 1492 0.2499 11.62 3.3462 0.00051539
rs33153 12 30983838 C A 0.3237 1492 0.7675 9.9936 2.8793 0.00051885
rs899464 15 95252529 T C 0.3123 1492 0.4695 -10.234 2.949 0.00051974
rs7240637 18 64763222 C A 0.4588 1492 1 9.4114 2.7147 0.00052653
rs1173837 1 245557294 C A 0.3824 1492 0.2073 9.4861 2.7377 0.00053038
rs8008977 14 28875740 T C 0.3787 1492 0.0477 9.4137 2.7196 0.00053737
rs2916150 17 65500030 G A 0.2579 1489 0.6355 -10.789 3.1174 0.00053824
rs2288958 19 2917287 C A 0.4839 1492 0.5005 9.2823 2.683 0.00054082
rs4951302 1 204049354 G A 0.2453 1492 0.8888 10.852 3.1368 0.00054123
rs750811 6 164111361 G A 0.1686 1492 1 -12.505 3.6166 0.00054471
rs6891344 5 123136656 G A 0.248 1492 0.8896 10.796 3.1253 0.00055153
rs16856306 1 180587744 G A 0.1193 1492 0.537 14.566 4.2167 0.00055171
rs7076232 10 124041103 T C 0.0623 1492 0.5093 -19.183 5.5568 0.00055631
rs12931803 16 66122316 G A 0.44 1492 0.0356 9.1541 2.6533 0.00056045
rs4946812 6 107431688 G A 0.2842 1492 0.373 -10.476 3.0368 0.00056101
rs2176397 8 141622537 T C 0.2798 1492 0.8473 -10.425 3.0224 0.00056213
rs3855680 19 2906475 C A 0.3867 1492 0.7849 9.6193 2.7899 0.00056506
rs1173842 1 245535862 G A 0.4682 1492 0.8354 -9.3145 2.7036 0.00057053
rs1280988 1 10924710 G A 0.4259 1492 0.8739 -9.4447 2.7418 0.00057173
rs4422672 7 62203031 C A 0.2895 1487 0.614 10.376 3.0126 0.00057246
rs7212142 17 78623941 G A 0.4497 1492 0.7938 -9.3984 2.7293 0.00057424
rs2018982 7 81993260 T C 0.3673 1492 0.2001 -9.5004 2.7597 0.00057617
rs9872429 3 78975982 G A 0.0107 1492 1 45.357 13.152 0.00057777
rs940697 7 143183203 G A 0.317 1492 0.6756 10.062 2.9249 0.00058141
rs2933353 12 40857943 C A 0.2332 1492 0.1117 -11.24 3.2677 0.00058233
rs11037803 11 44036866 T G 0.2309 1492 0.0687 -10.786 3.1369 0.0005852
rs7333092 13 24482933 G A 0.3438 1492 1 9.7947 2.8494 0.00058719
rs4928006 3 54205850 T C 0.2983 1492 0.073 10.385 3.0289 0.00060703
rs9301099 13 106685573 G A 0.1804 1491 1 12.046 3.5238 0.00062999
rs4693349 4 94793323 T G 0.2718 1492 0.2397 10.559 3.089 0.00063007
rs2948196 7 62531632 G A 0.2676 1491 0.9474 -10.455 3.0615 0.00063784
rs2861885 1 177021726 C A 0.1203 1492 0.7136 14.135 4.1395 0.00063865
rs9425322 1 183834061 G A 0.1438 1492 0.4628 13.299 3.8962 0.00064181
rs1503966 4 29929502 T C 0.3013 1492 0.3564 -9.9419 2.9132 0.00064327
rs7987854 13 24625166 G A 0.4078 1492 0.3916 -9.5009 2.7842 0.00064388
rs7528376 1 8295130 T C 0.3546 1492 0.821 9.6815 2.8382 0.00064702
rs1878478 8 141634540 G A 0.182 1492 0.9307 -11.921 3.5012 0.0006622
rs1344603 4 38109847 T C 0.3083 1492 0.5438 -9.892 2.9056 0.00066288
rs17643945 4 78194110 T C 0.2989 1467 0.1353 -9.9332 2.9185 0.0006653
rs2075633 4 100238998 T C 0.3013 1492 1 -10.032 2.9501 0.00067252
rs881087 1 67846156 T C 0.3341 1492 0.485 -9.8391 2.8965 0.00068151
rs12699421 7 12875858 G A 0.2129 1491 0.0165 11.596 3.414 0.0006821
rs1461612 3 81398154 C A 0.0952 1492 0.7641 -15.744 4.6368 0.00068529
rs6827834 4 81200645 T C 0.4169 1492 0.3653 -9.1985 2.7112 0.00069172
rs803983 16 25607731 T C 0.2152 1492 0.9389 11.188 3.2987 0.00069468
rs1349973 8 15715499 T C 0.4933 1492 0.7957 -9.212 2.7167 0.00069685
rs12984050 19 52271309 C A 0.0523 1492 0.2914 -20.323 5.9994 0.00070547
rs3849766 5 39415860 T C 0.0422 1492 1 -22.909 6.7633 0.0007061
rs4692883 4 172367540 C A 0.2242 1492 0.2056 11.175 3.3011 0.00071109
rs9378496 6 7618813 G A 0.2748 1492 0.795 10.303 3.0437 0.00071183
kgp12414761 4 100228466 T C 0.3013 1492 0.9022 -9.9922 2.9549 0.00072059
rs613582 18 70250672 G A 0.2105 1492 0.6968 11.291 3.3391 0.00072144
rs2736043 8 15713330 G A 0.4913 1492 0.9176 9.1316 2.7025 0.00072765
rs1786626 18 24551478 T C 0.4028 1492 0.7879 -9.3558 2.7699 0.00073084
rs836104 11 34573817 C A 0.177 1486 0.5332 11.89 3.5227 0.00073712
rs508818 6 46829816 T C 0.2691 1492 0.0297 -10.006 2.9655 0.00074022
rs10271879 7 151639562 T C 0.0818 1492 0.4882 16.499 4.8924 0.00074555
rs9292342 5 29806888 T C 0.2376 1492 0.4316 -10.604 3.1447 0.00074624
rs7633853 3 60613659 T C 0.3377 1491 0.7722 -9.6777 2.8721 0.0007529
rs10916209 1 224240313 G A 0.1398 1492 0.2824 -12.968 3.8494 0.00075477
rs4870981 8 127708875 T C 0.1893 1492 0.4999 11.744 3.4869 0.00075686
rs1579905 3 74628590 T C 0.3455 1492 0.3034 9.4536 2.8077 0.00075996
kgp9498769 2 145078775 T C 0.1682 1492 0.7812 -12.238 3.6355 0.00076184
rs17717642 14 50870033 G A 0.4755 1492 0.1462 9.2986 2.7625 0.00076262
rs8080721 17 64585357 T C 0.4501 1492 0.8753 -9.1073 2.7124 0.00078589
rs11166887 8 135945925 T G 0.316 1492 0.1509 9.5902 2.8568 0.00078793
rs339956 5 14048605 G A 0.0553 1492 0.2125 -19.563 5.8278 0.00078831
rs11194725 10 111330820 G A 0.1677 1491 0.2276 -12.369 3.685 0.00078935
rs3787306 20 9450367 T C 0.3535 1492 0.5335 -9.4191 2.8068 0.00079143
rs3847603 11 34571836 T C 0.1739 1492 0.3684 -11.839 3.5287 0.00079377
rs4931380 12 30982771 G A 0.2644 1492 0.8417 10.252 3.0582 0.00080148
rs651195 20 48383684 G A 0.4062 1492 0.2383 -9.3752 2.7979 0.00080567
rs6837917 4 29949591 T C 0.2604 1492 0.6379 -10.401 3.1048 0.00080841
rs16828571 2 232893262 T C 0.0322 1492 1 -25.828 7.711 0.00080957
rs457099 5 3156312 G A 0.4829 1492 0.9175 -9.0471 2.703 0.00081683
rs8036171 15 95266810 C A 0.3442 1492 0.9543 9.5213 2.8502 0.00083604
rs28371764 7 99277593 G A 0.0362 1492 0.1247 23.728 7.1041 0.00083771
rs12943919 17 13859501 G A 0.2879 1492 0.9497 -9.9675 2.9857 0.00084276
rs9891938 17 15915072 G A 0.4142 1456 0.829 -9.1827 2.7507 0.00084295
rs1986988 2 237433532 G A 0.1019 1492 0.5719 15.057 4.513 0.00084904
rs4668878 2 15301243 G A 0.3371 1492 0.2716 -9.4111 2.8218 0.00085242
rs7387498 8 54540154 T C 0.0958 1492 0.7645 -15.421 4.6256 0.0008563
rs6464540 7 142954903 G A 0.2822 1492 0.7496 10.066 3.0195 0.00085695
rs6548589 3 78629833 C A 0.2064 1492 0.3852 -11.003 3.3055 0.0008728
rs1365625 4 175470669 T G 0.3726 1492 0.1843 -9.4767 2.8478 0.00087549
rs12155764 8 21284771 C A 0.3425 1492 0.168 9.32 2.8009 0.00087625
rs16942942 18 24494686 G A 0.2152 1492 0.6458 -10.884 3.2727 0.00088201
rs462471 21 42836476 G A 0.1257 1492 0.8138 -13.628 4.1003 0.00088816
rs1215693 5 3197490 G A 0.4551 1492 0.4974 9.1138 2.7424 0.00088952
rs17648225 17 65363813 T G 0.196 1492 0.6812 11.258 3.3881 0.00089088
rs12539524 7 22115454 T C 0.131 1492 0.649 13.424 4.0398 0.00089119
rs680500 5 73511687 G A 0.3096 1492 0.9517 9.7332 2.9305 0.00089572
rs1384560 5 105163415 G A 0.2007 1492 0.2938 -11.382 3.4283 0.00089981
rs1520703 3 55469813 C A 0.498 1490 0.0434 8.7386 2.6334 0.00090532
rs7003452 8 35021424 G A 0.3954 1492 0.4815 -9.091 2.7409 0.0009105
rs12026183 1 197813032 T C 0.1749 1492 0.2812 11.992 3.6168 0.00091424
rs7180276 15 98882175 G A 0.1964 1492 0.8697 11.322 3.4161 0.00091912
rs8033046 15 58563209 T C 0.445 1492 0.6374 8.9658 2.7053 0.00091939
rs6456083 6 166859572 T C 0.0201 1492 0.0024 30.221 9.1238 0.00092515
rs12237915 9 36173934 T C 0.1796 1492 0.2927 -11.513 3.4776 0.00093053
rs7108278 11 114644778 T C 0.3381 1492 0.1486 9.2932 2.8076 0.00093283
rs2838726 21 46315091 T C 0.3327 1491 0.7706 -9.4909 2.8745 0.00096082
rs7559321 2 19253232 G A 0.1793 1492 0.4815 11.537 3.4942 0.00096126
rs7560809 2 215758159 C A 0.2587 1492 0.2513 -10.354 3.1377 0.00096788
rs1451362 8 35008702 G A 0.3549 1492 0.6109 9.3917 2.8475 0.00097315
rs7322830 13 63507794 T G 0.2942 1492 0.2625 -9.9359 3.0132 0.00097571
rs3785912 17 48756937 T C 0.3489 1492 0.4249 -9.4579 2.8704 0.00098405
rs13395192 2 12776303 T C 0.0174 1492 0.3638 -33.64 10.191 0.00098463
rs6918 9 131199576 C A 0.1967 1492 0.512 -11.111 3.3724 0.00098546
rs1668657 6 91137151 T C 0.4504 1492 0.8755 8.968 2.7249 0.00099777
rs13164823 5 26688754 T C 0.135 1492 0.6583 12.951 3.9375 0.0010046
rs904451 4 186630946 C A 0.1619 1492 0.1515 12.327 3.7481 0.0010061
rs6431679 2 15295760 G A 0.4841 1479 0.0425 -8.7268 2.6544 0.00101
rs8137687 22 37943299 G A 0.0995 1492 0.3841 -14.677 4.4648 0.0010121
rs713547 16 27832089 T C 0.1552 1492 0.9215 -12.306 3.7448 0.0010161
rs1498139 18 51478026 C A 0.3076 1492 0.8553 9.6037 2.9226 0.0010163
rs7812568 8 39751406 G A 0.2564 1492 0.5411 -10.268 3.1259 0.001021
rs1495956 1 147238486 G A 0.2887 1491 0.9497 9.7913 2.9816 0.0010237
rs9586513 13 105104488 T C 0.1072 1492 0.498 -14.517 4.4208 0.0010243
rs11739800 5 135240813 T G 0.3248 1461 1 9.6294 2.9331 0.001027
rs7004320 8 140293780 G A 0.0231 1492 0.5528 29.432 8.9731 0.0010379
rs2583056 10 78399498 G A 0.4648 1492 0.6396 -8.834 2.6952 0.0010466
rs10513881 18 53713337 T G 0.2011 1492 0.5725 -10.969 3.3493 0.0010565
rs12608408 18 21580492 G A 0.1036 1492 0.2637 14.323 4.3768 0.0010658
rs11174984 12 63849115 G A 0.0184 1492 0.3977 32.612 9.9658 0.0010663
rs4852110 2 240634587 T C 0.2882 1492 0.1466 -9.9689 3.0464 0.0010667
rs10062762 5 26770247 T G 0.1563 1491 1 12.209 3.7315 0.0010685
rs663573 20 48386481 T G 0.2792 1492 0.5205 9.9533 3.0422 0.0010688
rs4293193 12 8307358 G A 0.3491 1491 0.8197 9.2549 2.8295 0.001072
rs7649388 3 59029189 G A 0.2098 1492 0.8758 10.9 3.3334 0.0010763
rs2304316 7 43600227 G A 0.495 1486 0.3777 -8.9891 2.7497 0.0010788
rs946761 1 248521032 T C 0.3298 1492 0.143 -9.2194 2.8231 0.001092
rs694444 13 64474179 G A 0.197 1492 0.9349 11.124 3.4073 0.0010953
rs10028915 4 29953808 G A 0.2094 1492 0.9377 -10.838 3.3205 0.001098
rs6924145 6 106385525 G A 0.3133 1492 0.8098 -9.5498 2.9275 0.0011059
rs7328781 13 24493875 T C 0.4705 1492 1 8.8408 2.7111 0.0011103
rs7220007 17 64563520 G A 0.4477 1492 0.9167 -8.8594 2.7168 0.0011104
rs4977303 9 19523984 G A 0.4166 1492 1 -8.9454 2.7434 0.0011112
rs1580873 11 13640479 C A 0.2229 1492 0.2619 -10.766 3.3025 0.0011137
rs17116654 15 26440143 T C 0.0141 1492 1 37.634 11.524 0.001115
rs11206841 1 57016862 T C 0.0432 1492 1 21.817 6.6939 0.0011169
rs10281195 7 98861915 T C 0.1076 1491 0.421 -14.093 4.3262 0.0011239
rs4313994 2 119141118 G A 0.2584 1492 0.458 -9.9685 3.0613 0.0011288
rs12375503 9 30038860 T C 0.2818 1492 0.949 -9.774 3.0042 0.00114
rs4377960 8 62619207 T C 0.4283 1492 0.3412 8.7771 2.6993 0.0011477
rs7751477 6 159145196 T C 0.2983 1492 0.8046 9.5745 2.9459 0.0011537
rs391578 16 77995095 G A 0.4755 1492 0.8763 -8.7775 2.7027 0.0011636
rs10515905 5 165103181 T C 0.0865 1492 0.3261 15.445 4.7559 0.0011639
rs790605 6 91105896 G A 0.4159 1492 0.456 8.8285 2.7185 0.001164
rs17045018 3 66755179 T C 0.0221 1492 0.1601 -29.286 9.0217 0.0011695
rs7337921 13 24483053 G A 0.3431 1491 0.6877 9.2044 2.8358 0.0011713
rs970843 15 98876029 G C 0.1934 1492 0.5622 11.207 3.4532 0.001173
rs3779348 7 77663087 G A 0.1749 1492 0.3693 -11.71 3.6082 0.0011733
rs751194 3 55487428 G A 0.4651 1491 0.0253 -8.5625 2.6385 0.0011739
rs2066940 8 21190268 T C 0.3636 1492 0.3415 -9.0116 2.777 0.0011742
rs819914 1 99765872 G A 0.4222 1492 0.0897 8.697 2.6804 0.0011759
rs1863349 8 133786954 G A 0.1086 1492 0.2831 -14.335 4.4186 0.0011773
rs11663824 18 50745236 C A 0.3948 1492 0.2332 -9.1237 2.8131 0.0011817
rs326205 5 7852282 G A 0.4705 1492 0.5676 -8.7207 2.6895 0.0011847
rs3892490 4 6996129 G A 0.1974 1492 0.0499 11.313 3.4891 0.0011858
rs12617233 2 59039998 T C 0.4246 1492 0.0636 -9.0987 2.8067 0.0011878
rs17012697 3 74672571 T C 0.2098 1492 0.311 10.629 3.2804 0.0011951
rs4480649 13 24489773 G A 0.3166 1491 0.1687 -9.2609 2.8589 0.0011981
rs9968290 4 89281683 T G 0.3205 1482 0.4042 -9.5368 2.9443 0.0011991
rs7989655 13 54207295 G A 0.2537 1492 0.4944 -9.9779 3.0816 0.0012043
rs9833252 3 59071899 T C 0.2074 1490 0.9372 -10.825 3.3465 0.0012177
rs1829483 2 7654144 T C 0.1337 1492 0.577 -12.763 3.9479 0.0012254
rs9312517 4 168139380 G A 0.1163 1492 0.0999 -13.343 4.1287 0.0012297
rs4244183 1 248471222 G A 0.276 1491 0.2187 -9.6299 2.9804 0.0012335
rs7334449 13 27957912 G A 0.4682 1492 0.4991 8.8408 2.7368 0.0012361
rs10812423 9 26605757 T C 0.31 1492 0.0792 9.2357 2.8599 0.0012406
rs11676056 2 42100538 G A 0.3505 1492 0.3937 -9.0526 2.8034 0.0012418
rs6431467 2 237440052 T C 0.0422 1492 1 21.832 6.7633 0.0012465
rs7642132 3 116717099 C A 0.2835 1492 0.8986 9.6673 2.9959 0.0012516
rs2010410 16 54231250 G A 0.2383 1492 0.7754 10.294 3.191 0.0012551
rs6033504 20 12713069 T C 0.4434 1492 0.3453 -8.8937 2.7578 0.0012602
rs13180609 5 104911468 G A 0.1375 1491 0.4439 -12.824 3.9779 0.001265
rs8030235 15 61843150 T C 0.2905 1492 0.1319 -9.416 2.9226 0.001274
rs7576666 2 119129814 T G 0.2051 1492 0.8122 -10.83 3.3622 0.001277
rs6860058 5 100775607 G A 0.0191 1492 1 -32.142 9.9794 0.0012784
rs7548525 1 248360026 G A 0.2231 1488 0.0035 10.093 3.1346 0.0012823
rs6985520 8 62603795 T C 0.4832 1492 0.5687 8.6503 2.6868 0.0012837
rs12884681 14 106067618 G A 0.0392 1492 0.1667 22.902 7.1158 0.0012885
rs12669087 7 62074781 C A 0.2885 1475 0.7515 9.7 3.0143 0.0012909
rs12571505 10 37099723 G A 0.2658 1492 0.9471 -9.842 3.0588 0.0012928
rs1339992 1 248509182 G A 0.2805 1492 0.223 -9.5358 2.964 0.0012946
rs7638955 3 66735566 T C 0.0788 1492 0.1049 -15.801 4.9152 0.0013056
rs7766801 6 106373715 G A 0.2634 1492 0.8415 -9.8466 3.063 0.001306
rs313500 10 4612690 T C 0.1729 1492 0.0859 11.762 3.6601 0.001311
rs952146 1 154368928 G A 0.3784 1492 0.6207 8.9054 2.7717 0.0013136
rs7119743 11 30637912 T C 0.3154 1490 0.4014 -9.4688 2.9475 0.0013158
rs712889 1 99748324 T C 0.2648 1492 0.0968 -9.6438 3.0023 0.0013175
rs7931108 11 30653141 C A 0.315 1492 0.3681 9.4677 2.9491 0.0013254
rs9923061 16 76324361 G A 0.0338 1492 0.2379 23.701 7.383 0.0013264
rs2904537 12 68371011 T C 0.0784 1492 0.4738 -16.013 4.9896 0.001331
rs4941203 18 61163084 C A 0.375 1492 0.0533 9.1983 2.868 0.0013404
rs9302576 16 65912078 G A 0.0456 1492 0.545 -20.656 6.441 0.0013417
rs7307310 12 40745181 T C 0.1042 1492 0.7819 14.156 4.4144 0.0013423
rs4889843 17 78299319 T C 0.442 1492 0.7135 -8.689 2.7109 0.0013495
rs12408247 1 147244441 T C 0.2577 1492 1 -9.9139 3.0932 0.0013501
rs13412599 2 64607964 G A 0.2788 1492 0.1763 9.8369 3.0733 0.0013706
rs2070571 21 45726790 T C 0.3834 1492 0.3519 8.7961 2.7483 0.0013717
rs7020852 9 96163260 T C 0.4444 1492 0.1727 -8.8719 2.774 0.0013824
rs6082364 20 2179466 T C 0.4115 1492 0.4232 8.8856 2.7783 0.0013832
rs13358386 5 175433876 C A 0.04 1488 0.1683 -22.582 7.0666 0.0013955
rs10492146 12 15106022 T C 0.2979 1492 0.7105 9.4962 2.974 0.0014076
rs10512053 9 78688079 G A 0.0989 1492 0.3089 14.287 4.4747 0.0014086
rs4712972 6 25772047 G A 0.1374 1492 0.4438 12.69 3.9762 0.0014157
rs7835764 8 127718806 T C 0.4611 1492 0.4345 -8.5656 2.6856 0.0014254
rs1229976 4 100202078 T C 0.1696 1492 0.4618 11.386 3.57 0.0014255
rs10912080 1 172603411 C A 0.44 1492 0.4947 -8.7706 2.7508 0.0014307
rs7592582 2 235446253 C A 0.4521 1492 0.676 -8.618 2.703 0.0014308
rs1045633 1 52373863 G A 0.1026 1492 0.8883 -14.197 4.4538 0.0014349
rs6076925 20 6042627 T C 0.2101 1490 0.311 10.735 3.3693 0.0014411
rs4817797 21 37801396 G A 0.2282 1492 0.6077 10.203 3.203 0.0014452
rs6670777 1 176891234 T C 0.2582 1491 0.7354 -9.8059 3.0786 0.0014467
rs10744020 12 13479485 T C 0.2001 1492 0.9357 -10.761 3.3792 0.0014504
rs4258002 8 15493417 T G 0.187 1492 0.0329 10.746 3.375 0.0014527
rs16975518 15 96217126 C A 0.0724 1492 0.6977 -16.761 5.2681 0.0014647
rs10867315 9 81574729 G A 0.2071 1492 0.4307 -10.51 3.3044 0.0014701
rs4450441 17 14793724 T C 0.2232 1492 0.3315 10.201 3.2074 0.0014706
rs11900160 2 157778161 G A 0.0563 1492 1 -18.745 5.8955 0.0014749
rs1908660 12 69383716 G A 0.314 1492 0.4008 -9.1686 2.8837 0.0014756
rs7203521 16 53769293 G A 0.3787 1492 0.5093 -8.7901 2.7649 0.0014771
rs6756097 2 220883373 G A 0.4829 1492 0.1468 -8.4448 2.6572 0.0014825
rs1491938 12 40645630 G A 0.4414 1492 0.4623 8.5719 2.6972 0.0014826
rs3799458 6 136839738 T C 0.0235 1492 1 -28.744 9.0463 0.0014857
rs2936519 8 6639240 G A 0.1049 1492 0.7836 14.095 4.4369 0.0014896
rs7316826 12 68464082 T C 0.2379 1492 0.6174 -10.023 3.156 0.0014946
rs1564259 5 172256024 T C 0.2825 1492 0.7986 -9.5104 2.9949 0.0014957
rs4793390 17 69918000 T C 0.0643 1492 0.829 -17.613 5.5493 0.0015038
rs1481042 18 8869780 T C 0.2346 1492 0.7733 10.094 3.1809 0.0015077
rs4668879 2 15303754 T C 0.1585 1492 0.2856 11.593 3.6534 0.001508
rs1012016 14 94497968 C A 0.1974 1492 0.7441 10.737 3.385 0.0015144
rs10809863 9 12956312 G A 0.3599 1492 0.7362 -8.9717 2.8317 0.0015332
rs9554770 13 101949323 T C 0.0429 1492 0.1902 -20.766 6.5562 0.0015379
rs1359998 9 78308605 T C 0.1605 1492 0.387 11.537 3.6437 0.0015436
rs10002703 4 98371858 G A 0.1632 1492 0.2187 11.786 3.7223 0.0015446
rs16828422 3 118146818 C A 0.0315 1492 1 -24.645 7.7853 0.0015478
rs551022 1 245537353 C A 0.3532 1492 0.3653 8.8568 2.7979 0.0015483
rs7071275 10 123422434 T C 0.2141 1492 0.5386 -10.529 3.3267 0.0015504
rs1333347 13 27900204 T C 0.1793 1492 0.0062 10.774 3.4041 0.0015508
rs4821540 22 37241788 C A 0.1826 1492 0.1181 -10.852 3.4305 0.0015594
rs6748992 2 241334340 T C 0.0456 1491 0.0703 21.03 6.6481 0.0015596
rs10805934 5 79603708 T G 0.4923 1492 0.0061 8.2695 2.6146 0.0015625
rs4694517 4 73617478 T C 0.451 1491 1 8.6035 2.7212 0.001569
rs9624447 22 24681555 T C 0.2483 1492 0.2383 10.06 3.1827 0.0015734
rs3745516 19 50926742 G A 0.2745 1492 0.6491 9.5228 3.013 0.0015744
rs2692869 1 73327954 T C 0.061 1492 0.8196 -17.817 5.6373 0.0015745
rs10748089 12 68264901 T C 0.367 1492 0.54 8.9427 2.8307 0.0015822
rs2592037 5 16605738 T G 0.3726 1492 0.3194 8.9528 2.8352 0.0015899
rs4449396 4 155766258 T C 0.4574 1492 0.2973 -8.6939 2.7533 0.001591
rs17093450 12 43935345 G A 0.1186 1492 0.9016 13.251 4.1966 0.0015914
rs7635221 3 38804358 T G 0.0479 1492 1 -20.051 6.3525 0.0015971
rs1228208 4 98848093 C A 0.12 1488 0.6243 -13.261 4.2015 0.0015981
rs1654469 19 55588651 G A 0.3522 1492 0.6912 -8.991 2.849 0.0016003
rs13263769 8 21273776 G A 0.3422 1492 0.2499 8.8604 2.8082 0.0016042
rs11061375 12 131678442 G A 0.0905 1492 1 14.89 4.7193 0.0016046
rs8089262 18 11472697 T C 0.2564 1490 0.0572 -9.5503 3.0278 0.0016093
rs16933074 10 77983649 G A 0.183 1492 0.6033 10.958 3.4748 0.001613
rs4800775 18 24525556 G A 0.2135 1492 0.6438 -10.347 3.2814 0.0016151
rs215738 7 32444435 G A 0.0456 1492 0.23 -20.144 6.3926 0.001626
rs6545712 2 59240153 C A 0.4776 1492 0.8763 -8.5116 2.7017 0.0016301
rs4323056 4 156057352 G A 0.4481 1492 0.9583 8.563 2.7183 0.0016319
rs2395385 10 78341125 G A 0.4658 1492 0.7549 8.5024 2.6998 0.001637
rs2395386 10 78341623 G A 0.4658 1492 0.7549 8.5024 2.6998 0.001637
rs737054 6 35575487 G A 0.2893 1488 0.3448 -9.3028 2.9544 0.0016393
rs4670546 2 36605304 G A 0.4688 1492 0.2319 -8.6754 2.7552 0.00164
rs9415996 10 73524368 G A 0.3931 1492 0.3567 8.6178 2.737 0.0016407
rs4307830 13 79086530 G A 0.1656 1492 0.5737 11.372 3.6122 0.0016422
rs3829466 15 29410553 G A 0.1625 1492 0.216 11.356 3.6083 0.0016479
rs12966203 18 24575498 T C 0.2131 1492 0.354 -10.266 3.2627 0.0016528
rs6807894 3 156372177 T G 0.3214 1492 0.3128 9.2388 2.9378 0.001662
rs9900213 17 40375881 T G 0.1562 1492 0.0764 12.007 3.8184 0.0016641
rs6130486 20 42573592 T C 0.0382 1492 0.4738 -22.022 7.0042 0.0016658
rs3904873 20 4312031 G A 0.3941 1492 0.093 -8.9017 2.8313 0.0016664
rs12671406 7 144706092 G A 0.2993 1492 1 9.2946 2.9567 0.0016692
rs6949456 7 32016539 C A 0.4554 1492 0.4037 -8.6361 2.7477 0.0016722
rs2616191 8 20669205 T G 0.3026 1492 0.1106 -9.0636 2.8839 0.0016731
rs882631 2 29280791 G A 0.3023 1492 0.7589 -9.2172 2.9329 0.0016744
rs1607062 4 97430897 T C 0.2698 1492 0.148 9.7682 3.1095 0.0016812
rs4688629 3 65987793 T C 0.4457 1492 0.0748 8.7568 2.788 0.0016842
rs746080 16 84274405 T G 0.2674 1492 0.0856 -9.3872 2.9888 0.001685
rs13186183 5 1791180 T C 0.3623 1492 1 -8.835 2.8134 0.0016874
rs1420378 2 171630631 C A 0.309 1492 0.467 9.2863 2.9574 0.0016894
rs10225295 7 81724717 G A 0.4256 1492 0.0149 8.8749 2.8274 0.0016958
rs4815889 20 665551 G A 0.1314 1492 0.8202 -12.632 4.025 0.0016994
rs427979 5 144857230 T C 0.4903 1492 0.8358 8.4631 2.6973 0.0017032
rs6816663 4 35235185 T G 0.1099 1492 0.4266 13.429 4.2811 0.0017073
rs13045180 20 31531544 T C 0.2279 1492 0.508 10.028 3.1973 0.0017102
rs1145721 6 91168953 G A 0.3847 1492 0.5845 -8.6563 2.7601 0.0017111
rs16970633 15 40642877 T G 0.128 1492 0.6433 -12.79 4.0787 0.0017132
rs4902998 14 72665647 T G 0.3655 1491 0.3153 -8.9311 2.8487 0.0017174
rs12488415 3 28871065 C A 0.1746 1492 0.1501 -11.396 3.6356 0.0017212
rs2586233 17 55550932 G A 0.1816 1492 0.164 -11.204 3.5753 0.0017264
rs2099960 3 58649117 T G 0.1441 1492 1 12.068 3.8514 0.0017273
rs746435 15 100502494 G A 0.4541 1492 0.5661 -8.5767 2.7377 0.0017318
rs5751749 22 24184850 G A 0.0861 1492 0.7415 15.042 4.8024 0.0017354
rs11086940 20 43406138 C A 0.3179 1491 0.0731 8.8955 2.8402 0.0017363
rs7332682 13 109181183 G A 0.2001 1492 0.8087 -10.557 3.3722 0.0017449
rs6001491 22 39594740 T C 0.4427 1492 0.9582 -8.5174 2.721 0.0017467
rs6982126 8 73939623 T C 0.2379 1492 0.8865 9.9701 3.1852 0.0017474
rs6128304 20 56869953 C A 0.3569 1492 0.4634 8.9277 2.8529 0.0017521
rs10877263 12 59731901 T C 0.4082 1492 0.6681 8.6656 2.7698 0.001756
rs10817227 9 114615980 G A 0.4695 1492 0.7161 -8.5244 2.7246 0.0017562
rs10212419 3 139004920 G A 0.24 1492 0.9435 -9.9223 3.1727 0.0017635
rs1452826 8 78141371 G A 0.2534 1492 0.7326 9.7696 3.1254 0.0017727
rs1419056 1 119002896 C A 0.0593 1492 1 17.917 5.7349 0.0017824
rs10140560 14 35900710 G A 0.4481 1492 0.229 -8.3682 2.6787 0.0017841
rs9423753 10 6952227 G A 0.1957 1492 0.5113 10.563 3.3817 0.0017859
rs2306183 9 96052179 G A 0.4491 1492 1 8.4928 2.719 0.0017869
rs12604227 18 24620300 G A 0.4233 1492 0.3964 8.6482 2.7694 0.0017918
rs275404 16 13030222 G A 0.3308 1492 0.1608 -9.1463 2.9298 0.0017971
rs723033 15 93759213 T G 0.2715 1492 0.6006 -9.4302 3.0209 0.0017987
rs4935683 10 58760115 G A 0.3858 1489 0.7428 -8.6463 2.7702 0.0018016
rs1907323 10 78336015 G A 0.4997 1492 0.8766 8.4245 2.6999 0.0018065
rs11603765 11 17157366 T C 0.312 1492 0.1315 8.9323 2.863 0.0018093
rs1063582 8 23167353 T G 0.2136 1491 0.3963 10.426 3.343 0.0018162
rs12532839 7 152231124 G A 0.246 1492 0.8892 -9.8176 3.1481 0.0018171
rs6942428 7 81926808 T G 0.3834 1492 0.2981 -8.558 2.7445 0.0018195
rs12911081 15 62716641 T C 0.4631 1492 0.6773 8.4126 2.6983 0.0018221
rs2275694 1 238045995 T C 0.2366 1492 0.6161 9.8575 3.1624 0.0018264
rs1777833 1 111956473 G A 0.115 1492 0.61 13.337 4.2793 0.0018289
rs7078742 10 82703101 G A 0.1769 1492 0.8588 11.087 3.5585 0.0018353
rs1036253 4 124767640 T C 0.2915 1492 0.4909 9.3597 3.0048 0.00184
rs12062743 1 186447591 T C 0.1689 1492 0.6449 11.179 3.5895 0.0018441
rs851997 6 151985550 G A 0.3693 1492 0.4365 8.8202 2.8334 0.0018526
rs13085985 3 715829 T C 0.0486 1492 0.3925 -19.374 6.2247 0.0018553
rs3746222 19 58084930 G A 0.2068 1492 0.8745 10.367 3.3317 0.0018611
rs6431885 2 7656440 T C 0.4182 1492 0.0791 8.7383 2.8087 0.0018634
rs4905769 14 99337087 T C 0.2389 1492 0.6699 9.8108 3.1556 0.0018773
rs13001342 2 79991610 T C 0.1873 1492 0.9322 -10.763 3.4619 0.0018776
rs724118 7 81984104 G A 0.3515 1492 0.3344 8.698 2.7978 0.0018783
rs11853359 15 71621524 G A 0.371 1492 0.202 8.5597 2.7544 0.0018855
rs7718110 5 79615048 G A 0.4112 1492 0.8726 -8.5224 2.7424 0.001886
rs3862168 18 3658838 T C 0.0466 1492 0.7677 20.135 6.4793 0.0018863
rs4849930 2 3890350 G A 0.32 1492 0.6773 9.0601 2.9168 0.0018953
rs4372758 18 50683306 T C 0.4517 1492 0.4643 -8.529 2.7459 0.0018957
rs1370602 2 133688972 T C 0.2383 1492 0.0747 10.101 3.2523 0.0018976
rs2160988 12 96031878 G A 0.2048 1492 0.5247 -10.508 3.3839 0.0019015
rs2014146 21 27335022 G A 0.4021 1492 0.1318 -8.742 2.8153 0.0019015
rs2017341 8 52353904 T C 0.0124 1492 1 -38.122 12.261 0.0019083
rs7075248 10 32678925 G A 0.3492 1492 0.9093 -8.7904 2.833 0.0019163
rs2294914 17 18188884 T C 0.0747 1492 0.345 -15.755 5.0787 0.0019214
rs584216 18 33188570 T C 0.4122 1492 0.2622 -8.402 2.7089 0.001925
rs3002331 9 92148993 G A 0.3921 1492 0.1925 8.7379 2.8201 0.0019454
rs4598906 16 82832949 T C 0.374 1492 0.0971 -8.4754 2.7362 0.0019515
rs2148154 1 99783891 G A 0.4662 1492 0.1189 -8.5719 2.7688 0.0019625
rs7543148 1 203317162 T C 0.1835 1488 0.8627 10.769 3.4792 0.0019666
rs1560977 15 88403836 T C 0.4048 1492 0.2169 8.3962 2.7127 0.0019671
rs9318567 13 79083814 G A 0.1652 1492 0.5123 -11.184 3.6136 0.001968
rs6737623 2 42291485 C A 0.0379 1492 0.4675 21.76 7.031 0.0019686
rs10265222 7 35332117 T C 0.4876 1492 0.0171 8.1241 2.6254 0.0019721
rs6728742 2 36590010 G A 0.3696 1492 0.3451 8.7824 2.8386 0.0019753
rs3737480 4 96952180 C A 0.2316 1492 0.4236 -10.032 3.2435 0.0019809
rs9960825 18 6113748 G A 0.2148 1492 0.1921 -10.367 3.3531 0.0019885
rs996766 14 28914670 G A 0.2413 1488 0.0653 -9.5468 3.0884 0.0019937
rs2582953 2 104458763 G A 0.2245 1492 0.9407 -10.041 3.2493 0.002
rs11695911 2 10394490 G A 0.1263 1492 0.4807 12.459 4.0326 0.0020038
rs9952696 18 74324214 G A 0.1461 1492 0.6778 -11.763 3.8076 0.0020053
rs4809580 20 62184170 T C 0.3733 1480 0.1488 -8.846 2.8633 0.0020055
rs8021755 14 85004963 G A 0.4149 1492 0.5939 -8.4198 2.7259 0.0020096
rs7921871 10 20896023 T C 0.1899 1490 0.0769 10.918 3.5349 0.0020108
rs472631 3 55511675 G A 0.4943 1492 0.0112 8.0946 2.6209 0.0020119
rs954072 7 144757945 T C 0.4098 1492 0.3098 8.3856 2.7153 0.0020135
rs10480917 7 57332230 G A 0.2463 1492 0.8344 -9.6684 3.131 0.0020157
rs731399 2 46457657 C A 0.0547 1481 0.0196 18.944 6.1353 0.0020169
rs404678 20 5024237 T C 0.3824 1492 0.6615 -8.5463 2.7683 0.0020205
rs7338225 13 54200413 T C 0.4363 1492 1 -8.4206 2.7277 0.0020214
rs9961314 18 70467981 T C 0.4517 1492 0.3745 -8.2944 2.6872 0.0020242
rs812012 10 95102371 G A 0.4192 1492 0.8733 8.4402 2.7346 0.002026
rs754363 20 1305272 C A 0.2711 1492 1 9.4003 3.0463 0.0020299
rs4420476 15 61834566 G A 0.1642 1492 0.9248 11.298 3.6622 0.0020354
rs10469656 2 212486350 T C 0.0935 1492 0.5403 14.223 4.6107 0.002037
rs925489 9 100546600 T C 0.3398 1492 0.0327 -8.5722 2.7792 0.0020395
rs2350920 8 62625232 T C 0.2269 1492 0.6578 9.8979 3.2101 0.0020471
rs3846452 4 96383256 G A 0.3522 1492 0.7766 -8.7665 2.8448 0.0020588
rs2739030 8 133777471 G A 0.2892 1492 1 9.1886 2.9824 0.0020632
rs4291980 18 50617175 T G 0.445 1492 0.3454 -8.4958 2.7576 0.0020639
rs248548 5 165390453 T G 0.4094 1479 0.9571 8.5455 2.7738 0.0020641
rs9535388 13 50441861 G A 0.3294 1492 0.0608 -8.6576 2.8102 0.0020644
rs7575493 2 136420009 G A 0.0379 1492 1 21.857 7.0956 0.0020671
rs1443438 9 100550028 T C 0.3398 1492 0.0244 8.5487 2.7753 0.0020678
rs12977037 19 58086196 G A 0.3123 1492 0.5467 -9.0685 2.9443 0.0020696
rs4750598 10 15219553 G A 0.231 1491 0.344 9.7696 3.1725 0.0020735
rs4410798 7 12756756 G A 0.1398 1492 0.8296 11.98 3.8919 0.0020829
rs13092225 3 156355404 G A 0.3227 1492 0.3434 -9.0208 2.9312 0.0020875
rs7159412 14 101275683 T C 0.1887 1492 0.15 -10.856 3.5284 0.002093
rs2247822 21 36489120 T C 0.3331 1492 0.771 -8.7914 2.8594 0.0021078
rs7837478 8 73161144 T C 0.2379 1492 1 -9.774 3.1793 0.0021105
rs4276037 2 119104977 G A 0.2728 1492 0.2968 -9.2127 2.9969 0.0021113
rs7850258 9 100549013 G A 0.3402 1492 0.0283 -8.5332 2.776 0.0021124
rs1789108 18 74884164 T C 0.2289 1492 0.0154 9.5952 3.1215 0.0021125
rs4910331 11 11412180 T C 0.4873 1492 0.8765 8.2986 2.6998 0.0021139
rs10237288 7 35340998 T C 0.4883 1492 0.0096 -8.0448 2.6187 0.0021256
rs11917103 3 179664065 G A 0.183 1492 0.6033 -10.668 3.4748 0.0021394
rs760054 21 36507249 T C 0.3402 1492 0.7734 -8.7328 2.8451 0.0021446
rs435208 20 57298104 T C 0.4722 1492 0.4364 -8.4018 2.7378 0.0021493
rs7017902 8 52538501 T C 0.057 1492 0.811 -17.891 5.83 0.0021495
rs12369591 12 125764947 T C 0.1069 1492 0.4975 -13.575 4.4253 0.0021583
rs420258 9 102092282 G A 0.2513 1492 0.5357 -9.4852 3.0922 0.0021589
rs26522 5 102484399 G A 0.3361 1492 0.602 8.7248 2.8446 0.002161
rs830230 5 165402097 T C 0.4393 1492 0.4945 -8.4363 2.7517 0.0021707
rs4485603 2 43252691 T C 0.2745 1492 0.0319 -9.0373 2.9499 0.0021867
rs6950804 7 81827878 T C 0.1783 1492 0.5361 -10.736 3.5054 0.0021939
rs10034725 4 136037190 G A 0.0392 1492 0.2832 21.023 6.8657 0.0021979
rs10192071 2 119205841 G A 0.2688 1492 0.5982 9.2698 3.0294 0.0022141
rs10797921 1 183886016 G A 0.4685 1492 0.7551 -8.3333 2.7235 0.0022148
rs1995755 17 75283541 G A 0.494 1492 0.1331 8.4505 2.7618 0.002215
rs1667923 18 74885751 T C 0.2296 1492 0.019 9.5493 3.121 0.0022157
rs12977919 19 53932295 T C 0.2373 1492 0.8301 9.7641 3.1915 0.0022175
rs9970363 1 180575168 G A 0.4926 1482 0.6404 8.275 2.705 0.0022195
rs34764163 1 223034487 G A 0.2205 1492 0.6514 -10.05 3.2854 0.0022214
rs13238599 7 47039741 T C 0.1713 1492 0.1001 -10.749 3.5146 0.0022256
rs9844683 3 142672769 T C 0.0385 1492 0.7223 21.726 7.1056 0.0022308
rs12782619 10 24274773 T C 0.3606 1492 0.3125 8.5005 2.7809 0.0022373
rs4692430 4 29962266 T C 0.2302 1492 0.214 9.9944 3.2698 0.0022385
rs3853117 5 13488819 T C 0.1491 1492 0.9187 11.643 3.8092 0.0022391
rs9791144 5 180135005 T G 0.2728 1492 0.1026 -9.4894 3.1061 0.0022498
rs12023389 1 80242598 G A 0.1434 1492 0.8329 11.841 3.877 0.002256
rs10825892 10 58560560 T G 0.3924 1492 0.664 -8.4097 2.7538 0.0022595
rs1872768 11 110803508 T C 0.3154 1492 0.549 8.9645 2.9357 0.0022607
rs998132 20 3965054 G A 0.4414 1492 0.9582 -8.325 2.7264 0.0022623
rs4239000 17 75288940 G A 0.4641 1490 0.2741 8.4055 2.755 0.0022809
rs480615 20 56883837 G A 0.3713 1492 0.406 -8.6375 2.8311 0.0022813
rs11732898 4 6956134 T C 0.185 1492 0.1022 -10.874 3.5642 0.0022815
rs7963641 12 111716718 G A 0.1846 1492 0.4395 -10.75 3.5245 0.0022885
rs1498708 12 93963964 T C 0.193 1492 0.2806 -10.306 3.3809 0.0023012
rs5748099 22 19268873 T C 0.2758 1492 0.4761 9.1405 2.999 0.002305
rs4541524 4 126749816 T C 0.2229 1492 0.6542 9.8501 3.2322 0.0023076
rs10882220 10 95120792 G A 0.3629 1492 0.1619 8.4204 2.7636 0.0023117
rs2678659 2 104452617 G A 0.2304 1491 0.7149 9.8529 3.2337 0.0023121
rs2399849 10 12499860 G A 0.1706 1492 0.5216 10.865 3.566 0.0023122
rs7141853 14 101862416 G A 0.1555 1492 0.8438 -11.343 3.7239 0.0023199
rs952497 5 102936432 T C 0.4631 1489 0.0854 8.0932 2.6583 0.0023309
rs10425059 19 30230249 G A 0.259 1492 0.7876 9.3613 3.0774 0.0023503
rs4859487 4 78237955 G A 0.4672 1492 0.3492 8.3555 2.7469 0.0023519
rs4147268 1 217084292 T C 0.3395 1492 0.8174 8.6597 2.8478 0.0023589
rs12466427 2 15294683 T C 0.4259 1492 0.0902 8.1321 2.6763 0.0023769
rs7597545 2 80241463 T C 0.1763 1492 0.2461 10.62 3.4966 0.0023867
rs10513418 3 151461385 T G 0.2577 1492 0.4991 -9.3135 3.0664 0.0023873
rs7045330 9 81435312 T C 0.4634 1490 0.7154 8.2922 2.7302 0.0023875
rs230681 5 13494184 T C 0.2907 1491 0.8506 9.081 2.9906 0.0023935
rs1035131 2 102862641 T G 0.3519 1492 0.335 8.7121 2.8695 0.0023967
rs1347021 18 39420984 T C 0.0218 1492 1 -28.446 9.3713 0.0024015
rs9636594 21 16128671 T G 0.3375 1492 0.1478 -8.8559 2.9177 0.0024034
rs3909729 11 126587036 T C 0.4363 1492 0.7524 8.2455 2.7166 0.0024036
rs3732151 2 20818458 G A 0.2922 1492 0.1501 -8.8624 2.9199 0.0024044
rs10845065 12 10356914 C A 0.1495 1492 0.0527 11.232 3.7006 0.0024045
rs10818441 9 123114119 T C 0.2245 1492 0.0309 9.5698 3.1532 0.0024056
rs10847824 12 129761834 G A 0.07 1492 0.431 -15.947 5.2548 0.0024069
rs6543007 2 101663584 T C 0.321 1489 0.6774 -8.7613 2.8869 0.002407
rs10951634 7 40386835 C A 0.4601 1492 0.2111 8.1029 2.6706 0.0024125
rs1346236 2 64609979 T G 0.4859 1492 0.1082 -8.0423 2.6511 0.0024168
rs12154375 7 62326772 T C 0.3577 1490 0.7783 8.601 2.8357 0.0024209
rs1002456 16 57852819 G A 0.377 1492 0.4083 8.563 2.8237 0.0024255
rs4747873 10 10686085 T C 0.4688 1492 0.4058 -8.131 2.6817 0.0024287
rs189042 9 102039043 G A 0.3274 1489 0.6808 8.7081 2.8722 0.0024306
rs7833208 8 108212339 T C 0.1656 1492 0.3483 10.896 3.595 0.0024384
rs12667693 7 57455018 G A 0.0484 1488 0.5764 19.358 6.3873 0.0024403
rs12796169 11 9930529 T C 0.2081 1492 0.6373 -10.173 3.3568 0.0024406
rs1072594 16 27850620 T C 0.2436 1492 0.4823 -9.6471 3.1834 0.0024418
rs12541730 8 41007462 T C 0.3442 1492 0.7745 8.6608 2.8587 0.0024488
rs8008050 14 106072470 G A 0.0372 1492 0.2639 22.083 7.2897 0.0024507
rs9647610 6 162066421 G A 0.2978 1491 0.9506 8.9555 2.9563 0.002451
rs2185916 20 60147860 T C 0.0268 1492 0.2865 -25.066 8.2761 0.0024562
rs17106909 11 107286943 T C 0.0248 1492 0.2285 25.951 8.5704 0.0024623
rs11083565 19 41175149 T C 0.3056 1492 0.3292 9.0103 2.9758 0.002463
rs7708845 5 98458109 T C 0.2319 1492 0.2164 9.5465 3.1534 0.002467
rs11081425 18 8896310 T C 0.2726 1491 0.948 9.2065 3.0423 0.0024765
rs11151630 18 53857981 C A 0.2875 1492 0.7048 -9.0889 3.0051 0.0024903
rs10103656 8 21281008 T C 0.4759 1492 0.5335 8.1239 2.6864 0.0024939
rs6799562 3 174854012 T C 0.3415 1492 0.9541 -8.6347 2.8566 0.0025057
rs2006768 18 29625206 G A 0.3919 1489 0.4802 -8.4685 2.8018 0.0025067
rs9353722 6 91106000 C A 0.4963 1492 0.5012 8.1053 2.6822 0.0025119
rs1407243 9 119314851 T C 0.4531 1492 0.7541 8.2473 2.7294 0.0025144
rs9810565 3 66003182 G A 0.3784 1460 0.0167 -8.7924 2.9104 0.0025189
rs2692843 1 73361805 T G 0.0593 1492 1 17.321 5.7349 0.0025254
rs1272045 10 31429850 T C 0.377 1492 0.4408 -8.3469 2.7639 0.0025277
rs9386492 6 106368709 C A 0.3978 1487 0.4488 8.4496 2.7982 0.0025304
rs12037713 1 240394879 G A 0.3656 1492 1 8.4863 2.8104 0.0025314
rs859438 1 175355618 T C 0.3519 1492 0.173 8.4019 2.7827 0.0025335
rs17328 14 70275583 T C 0.2587 1492 0.3446 9.2064 3.0509 0.0025482
rs7959346 12 68287907 T C 0.4695 1492 0.467 8.1005 2.6848 0.0025511
rs11114297 12 80421199 T C 0.0144 1492 1 -34.445 11.399 0.0025521
rs9812924 3 173733659 G A 0.178 1492 0.0922 -10.439 3.4601 0.0025529
rs13301412 9 133388232 G A 0.43 1492 0.3418 8.1375 2.6986 0.0025658
rs4737864 8 68857719 G A 0.3695 1475 0.8669 8.4234 2.794 0.0025712
rs9994171 4 172275212 T C 0.2497 1492 0.4472 9.5241 3.1593 0.002573
rs8005444 14 92677528 G A 0.3626 1492 0.2394 -8.3494 2.7704 0.0025805
rs1194849 2 65606653 T C 0.4534 1492 0.5659 -8.2522 2.7384 0.0025827
rs4821872 22 39600651 T C 0.3217 1492 0.3426 -8.8395 2.9338 0.0025871
rs2293710 14 22331196 T C 0.0922 1492 1 14.128 4.689 0.0025874
rs12521126 5 29810841 G A 0.2068 1492 0.9372 -10.078 3.3454 0.0025903
rs2799341 13 53646726 T C 0.3908 1492 0.6248 8.4088 2.7912 0.0025906
rs465530 12 65330766 T G 0.4809 1492 0.6044 8.0991 2.6894 0.0025999
rs6771632 3 16192143 T C 0.4373 1492 0.1715 8.3644 2.7778 0.0026025
rs9914971 17 65494735 G A 0.318 1492 0.5913 8.8123 2.9267 0.0026042
rs345222 3 6827949 C A 0.4806 1492 0.8765 -8.1345 2.7021 0.0026092
rs7242 7 100781445 T G 0.385 1492 1 -8.3695 2.7806 0.0026129
rs2285738 7 25181912 T C 0.3428 1492 0.3012 8.6994 2.8903 0.0026132
rs6978796 7 146112428 C A 0.3425 1492 0.6458 -8.5291 2.8337 0.0026132
rs204750 21 33146821 G A 0.3274 1492 0.2399 8.5456 2.8393 0.0026148
rs16969412 13 107578686 G A 0.3602 1492 0.6532 -8.5376 2.8368 0.0026158
rs322683 3 25328838 T C 0.3629 1492 0.7797 -8.4358 2.803 0.0026165
rs1438805 9 81555504 T G 0.3468 1492 0.2779 -8.432 2.8028 0.0026258
rs2237444 7 50700153 T C 0.4688 1492 0.533 8.0867 2.6888 0.0026332
rs2489772 1 15244761 T C 0.2996 1492 0.666 8.937 2.9715 0.0026336
rs1993716 5 7832387 C A 0.3509 1492 0.8201 -8.4952 2.8247 0.0026341
rs8048866 16 12846807 T C 0.2185 1492 0.5955 9.7718 3.2494 0.0026363
rs1827656 8 122191388 T C 0.069 1492 0.6857 -15.97 5.311 0.0026386
rs1428342 5 29863566 G A 0.1773 1492 0.7904 -10.694 3.5573 0.0026464
rs315337 4 73694511 T C 0.3039 1484 0.8063 -8.8485 2.9439 0.0026495
rs2288369 12 51748326 G A 0.2386 1492 0.5687 -9.4651 3.15 0.0026579
rs344081 3 156555984 T C 0.119 1492 0.3237 12.398 4.1271 0.0026649
rs464817 12 65315297 T C 0.4588 1492 0.6769 -8.1104 2.7001 0.0026671
rs685716 6 4207930 C A 0.3006 1492 0.8055 8.8253 2.9398 0.0026823
rs13001905 2 242476987 G A 0.384 1492 0.6223 -8.4077 2.8013 0.0026876
rs953586 9 16974716 T G 0.4987 1489 0.0111 7.8688 2.6228 0.0026985
rs10513848 3 189876198 T C 0.3167 1492 0.4022 -8.8263 2.9428 0.002706
rs3872622 3 168083709 T C 0.2902 1492 0.7061 8.9916 2.9982 0.0027091
rs7636311 3 67397253 T C 0.4191 1490 1 8.2288 2.7439 0.0027093
rs17025081 4 97038335 C A 0.1803 1492 1 10.559 3.5225 0.0027213
rs4449426 4 124770843 G A 0.32 1492 0.8585 8.7156 2.9078 0.0027233
rs2026651 6 90244235 G A 0.3016 1492 0.9022 -8.8134 2.9413 0.0027313
rs7945313 11 91495099 T C 0.2554 1492 0.1526 9.1235 3.045 0.0027338
rs12407957 1 186418600 T C 0.1692 1492 0.6461 10.749 3.5881 0.0027381
rs10809865 9 12959188 T C 0.3365 1492 0.772 -8.6131 2.8753 0.0027396
rs11615015 12 47062286 G A 0.4373 1492 0.8334 8.1935 2.7356 0.0027433
rs13102102 4 81073672 T C 0.319 1492 0.0565 8.4826 2.8324 0.0027457
rs17207529 2 214917099 T C 0.1914 1492 0.4025 -10.424 3.4814 0.0027515
rs4622454 15 58646332 T C 0.313 1492 0.4 -8.8284 2.9501 0.0027667
rs10934011 3 109789570 G A 0.2115 1492 0.6985 9.8675 3.2974 0.002767
rs4945734 6 106359032 G A 0.3921 1492 0.5147 -8.3659 2.7958 0.0027684
rs16932997 10 77951056 C A 0.1901 1491 0.501 -10.227 3.4185 0.0027749
rs1529329 19 58600048 T C 0.1753 1492 0.655 -10.714 3.5814 0.0027764
rs2579747 10 78327759 T C 0.4672 1492 0.7951 -8.0839 2.7025 0.0027779
rs7164368 15 88396079 T C 0.2989 1492 0.6654 -8.7848 2.9375 0.0027847
rs3913189 4 172338295 T G 0.3169 1491 0.4373 -8.7911 2.9397 0.0027853
rs3213822 3 73540081 T C 0.3884 1492 0.6238 8.3581 2.7954 0.0027904
rs2075859 11 1250488 T C 0.3752 1486 0.782 -8.3483 2.7924 0.0027927
rs12336251 9 19465900 C A 0.2788 1492 0.7476 -9.0622 3.0316 0.0027969
rs7584694 2 169087090 T C 0.0355 1492 1 22.034 7.3717 0.0027984
rs348862 3 100908066 G A 0.2822 1492 0.7982 -8.9487 2.9946 0.0028056
rs2300293 1 201264902 T C 0.4346 1492 0.4609 -8.0746 2.7026 0.0028102
rs1059391 20 6056356 G A 0.2466 1492 0.5772 -9.3047 3.1143 0.0028102
rs10940849 5 29953444 T C 0.2617 1492 0.3491 -9.3108 3.1164 0.0028106
rs2877640 4 172274229 C A 0.2488 1491 0.4889 -9.444 3.161 0.0028107
rs37787 5 52642056 G A 0.1327 1492 0.9103 11.956 4.002 0.0028127
rs17025300 2 101759350 T C 0.1649 1492 0.5726 -10.985 3.6773 0.0028152
rs7768884 6 130521794 G A 0.2131 1492 0.5367 -9.7844 3.2755 0.0028156
rs13080126 3 43248393 G A 0.197 1492 0.9349 -10.176 3.4073 0.0028208
rs10072030 5 64725524 G A 0.4923 1492 0.1202 8.2543 2.764 0.0028232
rs1110240 1 21324933 T C 0.1032 1492 0.6762 13.369 4.4768 0.0028247
rs4710081 6 167122054 G A 0.2999 1492 0.4228 -8.7187 2.9205 0.0028325
rs2012870 5 53824374 G A 0.2468 1491 0.444 -9.4713 3.1727 0.0028337
rs10484160 14 83847064 T C 0.4611 1492 0.1308 7.9432 2.6611 0.0028366
rs6440468 3 146622901 G A 0.3485 1492 0.6898 -8.4254 2.823 0.0028404
rs12314982 12 40784508 G A 0.3428 1492 0.8632 -8.4828 2.8428 0.0028457
rs13134607 4 151190804 T C 0.366 1492 0.6554 -8.3281 2.7913 0.0028484
rs4780227 15 34507394 G A 0.3083 1492 0.1144 -8.5623 2.8703 0.0028535
rs7979994 12 127585366 T C 0.2162 1492 0.5409 9.8925 3.3172 0.0028619
rs967231 6 76999636 T C 0.1102 1492 0.1882 -12.67 4.2487 0.0028627
rs12246748 10 65392260 T C 0.2359 1492 0.473 9.4112 3.1569 0.0028719
rs1959025 14 101810329 G A 0.1954 1492 0.9344 10.188 3.4185 0.002879
rs2030527 3 70313844 G A 0.2478 1491 0.6271 -9.2719 3.1111 0.0028796
rs1799257 19 48972539 C A 0.1452 1491 0.6769 11.525 3.8674 0.0028824
rs1373641 3 12402474 T C 0.3502 1492 0.5315 8.5249 2.8609 0.0028839
rs1870898 2 157566204 G A 0.442 1492 0.1416 8.2788 2.779 0.0028917
rs10878597 12 40840325 T C 0.4769 1492 0.8356 8.0923 2.7166 0.0028935
rs11744364 5 79615589 T C 0.253 1492 0.0282 -9.0081 3.0242 0.0028953
rs17613901 8 15752089 T C 0.1883 1492 0.0749 10.558 3.5456 0.0029034
rs3858738 13 30269255 C A 0.3247 1492 0.8594 -8.5779 2.8812 0.0029094
rs12682880 9 81775281 G A 0.3368 1492 0.0149 -8.8056 2.9579 0.0029107
rs10102256 8 78216194 T G 0.4454 1492 0.9166 8.0903 2.7177 0.0029121
rs11136922 8 5644695 G A 0.056 1492 0.2226 -17.257 5.7998 0.0029254
rs11877395 18 8843160 T C 0.2322 1492 0.6632 9.5938 3.2245 0.0029267
rs1879382 3 55430471 G A 0.4404 1492 0.1034 -7.9382 2.6684 0.0029311
rs1704689 14 92037489 T C 0.3281 1492 0.5188 8.4956 2.8576 0.002949
rs10263656 7 67227790 G A 0.4464 1492 0.5298 8.1569 2.7445 0.0029576
rs2196556 3 29277986 G A 0.1324 1492 0.0897 -11.596 3.9029 0.0029665
rs4814155 20 12708838 G A 0.4021 1492 1 8.1991 2.7597 0.0029686
rs17425319 4 96939471 C A 0.3304 1492 0.2192 -8.6878 2.9244 0.0029704
rs12536871 7 82001859 T G 0.4467 1491 0.9582 8.0784 2.7199 0.0029766
rs10911952 1 186868740 T C 0.2544 1492 0.5393 9.1507 3.0817 0.0029842
rs9536460 13 54124303 G A 0.4695 1492 0.467 7.9705 2.6848 0.0029899
rs2885865 3 60610341 G A 0.3418 1492 0.7301 8.508 2.866 0.0029919
rs4244187 1 248493511 T C 0.2808 1492 0.1238 -8.7563 2.9501 0.0029961
rs9831273 3 189884801 T C 0.2902 1492 1 -8.8547 2.9835 0.002999
rs9804924 12 3490546 T C 0.2493 1492 0.2682 9.1411 3.0814 0.0030119
rs9363194 6 95093849 T G 0.0456 1492 0.545 19.102 6.441 0.0030204
rs8049962 16 54294206 T C 0.2101 1492 0.9379 9.8632 3.3261 0.0030231
rs1902064 6 156722390 T C 0.4953 1492 0.0874 8.2094 2.7694 0.0030333
rs4790993 17 65035215 T C 0.2976 1492 0.6646 8.828 2.9783 0.0030361
rs2061191 12 42675207 G A 0.3291 1492 0.5194 8.4631 2.8553 0.003037
rs481838 6 165948832 T G 0.318 1492 0.9524 -8.6208 2.9086 0.0030372
rs12598594 16 6993055 G A 0.1324 1492 0.368 11.699 3.9472 0.0030377
rs9685881 4 28718528 T C 0.4417 1492 0.8338 -8.0518 2.7168 0.0030395
rs12866659 13 30212420 C A 0.1354 1492 0.9118 11.695 3.9462 0.0030409
rs4663650 2 237415521 G A 0.0901 1492 0.8745 14.06 4.7449 0.0030452
rs6439371 3 132610752 G A 0.3827 1492 0.0553 8.0478 2.7164 0.0030501
rs7614661 3 168136690 T C 0.256 1492 0.7343 9.2274 3.1147 0.0030511
rs1359890 10 10700036 G A 0.2725 1492 0.8449 9.0259 3.0472 0.0030561
rs10903497 10 1624900 T C 0.1907 1492 0.9331 10.226 3.4526 0.0030581
rs10248875 7 152220077 T C 0.4464 1492 0.6373 -8.0077 2.7038 0.0030596
rs527365 9 35098155 T C 0.1954 1492 0.5645 -10.189 3.4407 0.0030633
rs8055224 16 20285401 G A 0.0265 1492 0.2765 24.647 8.3229 0.0030634
rs4977547 9 19526674 T C 0.2463 1492 0.1434 9.1248 3.0816 0.0030662
rs12506103 4 22689850 T C 0.1418 1492 0.1658 11.71 3.9548 0.0030676
rs2008103 4 7250232 C A 0.2007 1492 0.9357 -10.021 3.3849 0.0030703
rs6063427 20 48361278 G A 0.3556 1492 0.91 -8.3856 2.8325 0.0030714
rs2393190 10 58723878 T C 0.4112 1492 0.6691 8.1868 2.7654 0.003072
rs9551722 13 30290947 G A 0.3616 1492 0.8227 -8.311 2.8075 0.0030733
rs6863131 5 26662394 G A 0.3991 1492 0.3593 8.2771 2.7962 0.0030754
rs9406042 6 7623854 T C 0.3489 1492 0.7324 -8.4438 2.8532 0.0030821
rs996912 14 28868211 T C 0.2681 1492 0.0556 8.8173 2.9794 0.0030823
rs16972922 13 109335760 G A 0.0717 1492 1 15.566 5.2604 0.0030858
rs11102350 1 112415201 T C 0.4065 1492 0.1978 -8.2937 2.8031 0.0030894
rs3734122 5 147101920 T C 0.0459 1492 1 19.141 6.4701 0.0030922
rs11060233 12 129767505 G A 0.0107 1492 0.1546 -37.801 12.764 0.0031052
rs2049459 7 125124029 C A 0.1106 1492 0.0122 -13.173 4.4556 0.0031121
rs2469400 8 3508672 T C 0.4943 1492 0.4073 8.0915 2.737 0.0031132
rs17821226 15 58623328 T G 0.3053 1492 0.9029 8.6702 2.9328 0.0031137
rs2202127 3 121988355 G A 0.2915 1492 0.2869 -8.9274 3.0198 0.003114
rs1680101 6 113366486 G A 0.1776 1492 0.8594 -10.436 3.5317 0.0031274
rs1885030 14 91218132 C A 0.3284 1492 0.2648 8.6414 2.9246 0.0031297
rs4789074 17 72532409 G A 0.4072 1492 0.2836 8.2536 2.7936 0.0031325
rs3906345 5 66740702 G A 0.2446 1492 0.3272 -9.4214 3.1891 0.0031343
rs10893691 11 127338676 C A 0.367 1492 0.3436 8.3966 2.8433 0.0031453
rs11058986 12 127587209 C A 0.2193 1489 0.3635 -9.7992 3.3185 0.0031484
rs2377239 12 8097404 G A 0.429 1492 0.1539 7.9255 2.684 0.0031485
rs2822879 21 16111530 G A 0.4105 1492 0.0689 8.3229 2.8186 0.0031488
rs1959670 14 61665229 C A 0.2738 1492 0.7945 8.9235 3.0225 0.0031539
rs6892918 5 3170959 T C 0.4098 1492 0.9574 8.1155 2.7489 0.0031548
rs16891315 6 26111756 T C 0.0955 1492 0.5481 13.726 4.6495 0.003156
rs440871 1 53173052 T C 0.4856 1492 1 7.9871 2.7057 0.0031581
rs1991917 4 4207366 T G 0.2859 1492 0.8991 -8.8203 2.9885 0.0031628
rs7664803 4 28983128 G A 0.2936 1492 0.6175 8.8282 2.9925 0.0031767
rs12910723 15 61813790 G A 0.3006 1492 0.6667 -8.7542 2.9682 0.0031843
rs12860689 13 54315805 G A 0.1632 1492 0.3425 10.658 3.6139 0.0031857
rs1762004 10 29015323 T C 0.3991 1492 0.3312 -8.0415 2.7268 0.0031875
rs6122972 20 49375242 G A 0.2037 1492 0.4729 -10.005 3.393 0.0031909
rs6508937 19 40843127 G A 0.058 1492 1 -17.067 5.7886 0.0031944
rs9918611 7 138562547 G A 0.0721 1492 0.6968 15.559 5.2776 0.0031979
rs299499 1 8292761 G A 0.4926 1492 0.7957 8.0056 2.7168 0.0032124
rs7040755 9 110522741 G A 0.3227 1492 0.1387 8.3651 2.8389 0.0032129
rs729269 7 154512110 G A 0.2182 1492 0.8199 -9.6866 3.2882 0.0032205
rs4887312 15 88160558 G A 0.4222 1492 0.633 -8.1219 2.7577 0.0032275
rs7514751 1 10762432 T C 0.2966 1492 0.0543 -8.5052 2.8892 0.0032424
rs4806476 19 54433209 G A 0.4645 1492 0.2314 8.1149 2.7566 0.0032426
rs4646297 14 70241993 T C 0.2597 1492 0.4596 8.9963 3.0564 0.0032464
rs11748163 5 98442050 G A 0.2524 1492 0.9453 -9.1819 3.1197 0.0032484
rs2871802 11 30635384 G A 0.294 1490 0.3497 8.8619 3.011 0.0032485
rs11937583 4 110808173 G A 0.2349 1492 0.5168 -9.3089 3.1632 0.003252
rs10511841 9 30019155 T C 0.4891 1466 0.7538 -7.9731 2.7096 0.0032558
rs13155429 5 152965296 G A 0.2852 1492 0.0157 -9.1079 3.096 0.0032624
rs245464 5 57643108 G A 0.4568 1492 0.3479 -8.0902 2.7502 0.0032644
rs12270361 11 132003270 T C 0.1491 1492 0.082 -10.915 3.7118 0.003275
rs2241302 3 173741221 T C 0.179 1492 0.0777 -10.143 3.4493 0.0032775
rs12072014 1 186474889 T C 0.1682 1492 0.5798 10.56 3.5922 0.0032848
rs7797227 7 24013733 T C 0.0271 1492 1 -24.497 8.3342 0.0032887
rs2902140 2 58820417 T C 0.2131 1492 0.5897 -9.7825 3.3282 0.0032898
rs2177558 7 156308688 T C 0.2265 1492 0.6054 -9.4361 3.2104 0.0032906
rs6043509 20 15729368 T C 0.1763 1492 0.7219 -10.491 3.5693 0.0032911
rs9922031 16 55216971 G A 0.2084 1492 0.3082 9.9254 3.3772 0.0032932
rs10188025 2 49001294 C A 0.3187 1492 0.3401 -8.646 2.9419 0.0032937
rs1974953 11 108887701 G A 0.3298 1492 1 8.4587 2.8783 0.0032945
rs2116766 5 147024476 C A 0.0442 1492 0.53 19.167 6.5228 0.0032981
rs6025056 20 55255474 G A 0.1451 1492 0.754 -11.236 3.8241 0.003302
rs11652446 17 72533076 C A 0.381 1492 0.1876 -8.3336 2.8366 0.0033047
rs17309203 2 174902997 G A 0.369 1492 0.6168 -8.296 2.8241 0.0033086
rs10157070 1 161398477 C A 0.125 1492 0.4794 12.129 4.1322 0.0033317
rs4876218 8 1304128 G A 0.4625 1492 0.6393 8.0185 2.7318 0.0033328
rs4775028 15 58588116 G A 0.4222 1492 0.6714 -7.9939 2.7238 0.0033366
rs2824332 21 18863967 T C 0.2369 1492 0.1329 9.5282 3.2466 0.0033372
rs2041047 7 81951013 T C 0.3645 1487 0.6147 -8.2071 2.7967 0.0033398
rs9684452 4 178194441 T C 0.1672 1492 0.8524 -10.681 3.6398 0.0033406
rs1037170 17 72702914 T C 0.2446 1492 0.4842 9.3221 3.1773 0.0033464
rs7319322 13 76639102 T C 0.4913 1492 0.9176 7.9289 2.7025 0.0033472
rs1600103 4 168448425 C A 0.0945 1492 0.8793 -13.637 4.6482 0.0033474
rs6851217 4 99774466 T C 0.2423 1492 0.5726 -9.3398 3.1837 0.0033504
rs2927429 5 99253302 G A 0.4156 1492 0.3655 8.1467 2.7781 0.003362
rs12693889 2 200473658 T C 0.179 1492 0.094 -10.587 3.6103 0.0033626
rs982875 1 177208980 T G 0.3482 1492 0.1539 -8.4884 2.8949 0.0033662
rs976156 4 46086060 T C 0.4504 1492 0.6382 -8.021 2.7361 0.0033725
rs6785901 3 63672506 T C 0.3733 1492 0.2031 -8.342 2.8456 0.0033731
rs12658345 5 81946255 G A 0.3267 1492 0.7243 8.4966 2.8985 0.003375
rs17106906 5 146961115 T C 0.0426 1492 0.7478 -19.594 6.6845 0.0033753
rs2864817 3 116282192 C A 0.2131 1492 0.6431 -9.6198 3.2819 0.003377
rs6908732 6 151952890 G A 0.2507 1492 0.5357 -9.2267 3.1478 0.0033772
rs8181280 10 119315324 T C 0.3693 1492 0.6566 8.2671 2.821 0.0033836
rs17377527 1 190394746 G A 0.1351 1491 0.579 -11.711 3.9962 0.003385
rs10489731 1 118986187 C A 0.133 1492 0.3697 -11.824 4.0348 0.0033854
rs3752045 17 2921637 G A 0.0697 1492 0.1083 -15.915 5.4324 0.0033941
rs251830 5 3187567 G A 0.4849 1492 0.7559 -7.8955 2.6951 0.0033946
rs1680096 6 113367688 G A 0.1786 1492 0.9298 10.335 3.5282 0.0033976
rs1198433 1 23756695 G A 0.115 1492 0.3071 12.62 4.3083 0.0033984
rs11176917 12 68267602 C A 0.1454 1492 0.6769 11.317 3.8636 0.0033984
rs11626893 14 71299213 T C 0.2654 1492 0.4651 9.0661 3.096 0.0034082
rs7614881 3 51038375 T C 0.1143 1492 1 12.466 4.2585 0.00342
rs2877839 3 124776845 C A 0.3053 1492 0.7602 8.6383 2.9515 0.0034247
rs17716021 17 68318568 T C 0.1746 1492 0.369 -10.56 3.6095 0.0034379
rs6464644 7 144747898 G A 0.309 1492 0.5854 -8.5028 2.9066 0.003441
rs10808030 7 144735177 T G 0.2972 1492 0.9014 8.6388 2.954 0.0034508
rs900622 12 117875158 T C 0.129 1492 0.3557 11.655 3.9859 0.0034535
rs2076336 1 176759336 G A 0.3817 1492 0.1704 7.9999 2.7358 0.0034536
rs11509437 10 106022834 I D 0.0298 1492 1 23.341 7.9821 0.0034538
kgp2910370 10 106027059 G A 0.0298 1492 1 23.341 7.9821 0.0034538
rs17517806 1 223449236 G A 0.1753 1492 0.073 -10.166 3.4768 0.0034565
rs6041385 20 12464327 T C 0.2905 1492 0.1672 -8.5572 2.9272 0.0034627
rs12693755 2 195892736 G A 0.1997 1492 0.9355 -9.8794 3.3799 0.0034672
rs3109045 18 68290311 G A 0.0204 1492 1 -28.233 9.6602 0.0034708
rs7662060 4 172367126 T C 0.2802 1492 0.6532 -8.8615 3.0328 0.0034795
rs6829630 4 36531423 G A 0.2125 1492 0.8772 9.6871 3.3158 0.0034831
rs17394323 7 144703987 G A 0.4591 1492 0.6767 -7.977 2.731 0.00349
rs12482177 21 47403435 T C 0.2004 1492 0.0628 -10.125 3.4666 0.0034926
rs7935363 11 100384481 T C 0.1682 1492 0.712 -10.517 3.6008 0.0034928
rs864691 6 107944495 G A 0.2644 1492 0.1432 9.1369 3.1287 0.0034961
rs707570 20 59146696 G A 0.3371 1492 0.8168 -8.3885 2.8725 0.0034969
rs613893 3 193614072 G A 0.2999 1492 0.902 -8.6362 2.9577 0.0035012
rs13013272 2 75011686 T C 0.1756 1492 0.5916 10.309 3.5307 0.0035026
rs13186938 5 122007862 C A 0.1656 1492 0.5124 10.727 3.6742 0.0035039
rs7918064 10 112314007 T C 0.2822 1492 0.4065 -8.8746 3.0399 0.0035069
rs4978725 9 111446046 T C 0.18 1492 0.4837 10.381 3.5562 0.0035085
rs2970067 17 16422727 T C 0.4712 1492 0.4994 -7.8389 2.6855 0.0035117
rs5756365 22 37228277 G A 0.3257 1492 0.0873 8.2418 2.8237 0.0035134
rs1313586 18 28586964 G A 0.2979 1492 1 8.6379 2.9596 0.0035166
rs12429545 13 54102206 G A 0.1096 1492 0.1835 12.421 4.2566 0.0035211
rs10876405 12 53500021 T C 0.1146 1492 0.2514 12.214 4.1858 0.0035231
rs1294656 7 7311593 T C 0.4015 1492 0.7063 8.0114 2.746 0.0035282
rs6078834 20 12927466 T C 0.3596 1492 0.7787 -8.2584 2.8308 0.00353
rs6728724 2 7598525 T C 0.3066 1489 0.3296 -8.466 2.9022 0.0035326
rs6058961 20 31518298 G A 0.2966 1492 0.2645 -8.7696 3.0064 0.0035344
rs6955655 7 156904943 G A 0.258 1492 0.7353 -8.975 3.0771 0.0035376
rs572642 18 46786058 T C 0.1964 1492 0.4119 -10.05 3.4457 0.0035392
rs4712415 6 19525075 T C 0.4956 1492 0.3255 7.7906 2.6717 0.0035459
rs4235996 6 19468120 T C 0.3113 1492 0.1035 8.3447 2.862 0.0035489
rs4958596 5 152327668 G A 0.2074 1492 0.0116 10.065 3.4519 0.0035493
rs1118711 5 29482208 G A 0.1495 1492 0.7597 11.011 3.7772 0.0035538
rs2924256 17 46319648 G A 0.1873 1492 0.6105 -10.18 3.4927 0.0035612
rs6583169 3 196409312 T C 0.1518 1492 0.4218 -11.111 3.8133 0.0035702
rs9316642 13 54195972 T C 0.4367 1492 1 -7.9516 2.7291 0.0035722
rs4748918 10 24234777 G A 0.2952 1492 0.32 8.5288 2.9281 0.0035828
rs17785796 8 57666538 G A 0.2778 1492 0.1752 -8.6391 2.9666 0.0035895
rs2140483 9 110532522 C A 0.3184 1492 0.1358 8.2932 2.848 0.003592
rs885026 12 125032789 C A 0.4715 1492 0.568 7.9507 2.7308 0.0035965
rs8001002 13 24617032 C A 0.4568 1492 0.9584 7.8974 2.7129 0.0036017
rs13146234 4 179451516 T C 0.4276 1492 0.1252 -8.1235 2.7913 0.0036113
rs11175592 12 65308206 T G 0.3954 1492 1 8.051 2.7677 0.0036263
rs8094017 18 8882679 G A 0.4641 1492 0.1184 -8.0573 2.7704 0.0036341
rs6545950 2 62751619 G A 0.2745 1492 1 8.8212 3.0332 0.0036348
rs2880414 4 156093651 C A 0.2869 1492 0.343 -8.8097 3.0295 0.0036374
rs6706214 2 123929932 G A 0.069 1492 0.1529 -15.21 5.2306 0.0036378
rs4884531 13 64568279 T C 0.3345 1492 0.146 -8.5037 2.9243 0.0036385
rs1322484 9 74923489 G A 0.2778 1492 0.9486 -8.7981 3.0257 0.0036395
rs7514015 1 200829992 T C 0.3958 1492 0.2336 -7.9157 2.7233 0.0036528
kgp2501539 1 73426137 T G 0.0473 1492 0.7698 18.715 6.4392 0.0036558
rs7601935 2 40885778 T C 0.3898 1466 1 8.1618 2.8082 0.0036564
rs322673 3 25332423 G A 0.26 1492 0.3463 8.8525 3.0461 0.003659
rs1932644 10 119849144 C A 0.3975 1492 0.7457 7.9946 2.7513 0.0036643
rs6126061 20 49267927 T C 0.3968 1492 0.0454 8.2543 2.841 0.0036681
rs7179609 15 58549532 T C 0.4829 1492 0.8764 -7.8839 2.7139 0.0036729
rs859198 12 25192681 G A 0.4718 1492 1 -7.8729 2.7103 0.0036741
rs6587440 1 248415662 G A 0.2825 1492 0.0475 8.5055 2.9283 0.0036776
rs2659091 19 51446530 G A 0.4233 1492 0.8736 7.933 2.7313 0.003679
rs12416856 11 109593305 C A 0.2802 1492 1 -8.7497 3.0126 0.0036799
rs4239554 19 28975402 G A 0.1532 1492 0.028 -11.232 3.8675 0.0036817
rs4148883 4 100066332 T C 0.4886 1492 0.0976 8.0351 2.7668 0.0036824
kgp11516519 20 48156249 G A 0.0342 1491 0.6902 -21.568 7.4274 0.0036854
rs8062286 16 88917502 G A 0.2773 1491 0.0702 8.5767 2.9535 0.0036857
rs7273626 20 43485941 G A 0.3374 1491 0.9078 -8.2949 2.8567 0.0036877
rs1026523 4 21655717 G A 0.2269 1492 0.4603 9.2861 3.1981 0.0036887
rs3769382 2 169021742 G A 0.0315 1492 0.6557 22.35 7.7003 0.0037018
rs11061389 12 131704668 T C 0.0878 1492 0.8711 -13.84 4.7696 0.0037115
rs10493287 1 60888482 T G 0.4125 1492 0.165 -7.8314 2.6993 0.0037158
rs603215 4 99214851 G A 0.0948 1492 0.7641 -13.467 4.6425 0.0037221
rs4669777 2 11857590 T C 0.3281 1492 0.9065 8.3756 2.888 0.0037297
rs12998772 2 56841968 T C 0.1722 1492 0.5247 -10.294 3.5512 0.0037457
rs11065733 12 111294520 G A 0.3586 1492 0.1287 8.346 2.8791 0.003746
rs4942595 13 47548021 T C 0.434 1492 0.8332 7.8875 2.7218 0.0037563
rs9521010 13 109412639 G A 0.4524 1492 0.754 -7.9118 2.7301 0.0037563
rs12200498 6 35685955 G A 0.1686 1492 0.021 10.165 3.5089 0.0037676
kgp5178745 5 156053212 T C 0.0644 1491 1 15.991 5.5203 0.0037708
rs7634902 3 49762662 T G 0.4541 1492 0.8757 -7.8867 2.7228 0.0037736
rs322695 3 25349538 G A 0.1893 1492 0.555 9.9213 3.4264 0.0037851
rs4957698 5 106573961 T C 0.2875 1492 0.8496 -8.63 2.9805 0.0037858
rs2282857 6 136915573 G A 0.0225 1492 0.5314 -26.335 9.0958 0.0037877
rs7775785 6 164158276 G A 0.4296 1492 0.3693 -7.8188 2.7009 0.0037927
rs1424847 14 80007980 T C 0.2782 1492 0.8974 8.7595 3.026 0.0037942
rs12208997 6 129219490 T G 0.1659 1492 0.779 10.578 3.6546 0.0037988
rs7613386 3 135459917 G A 0.3442 1492 0.8185 8.213 2.8376 0.0037989
rs7100993 10 47678021 T C 0.1694 1488 0.7123 -10.523 3.6358 0.0037997
rs10752197 10 10581764 G A 0.4946 1492 0.4688 7.7569 2.6806 0.0038067
rs1304186 7 62397642 G A 0.3583 1489 1 -8.1749 2.8251 0.0038084
rs7312607 12 96826170 C A 0.4759 1492 0.2758 7.954 2.7489 0.0038095
rs4236575 7 104411976 T C 0.2054 1492 0.0319 9.977 3.4483 0.0038124
rs7441935 4 118257841 T C 0.184 1492 0.6664 10.043 3.4717 0.003819
rs6699362 1 20423099 T G 0.4963 1492 0.2772 -7.7169 2.6681 0.0038251
rs164301 6 94029815 T G 0.4226 1492 0.7105 7.881 2.725 0.0038271
rs6943214 7 156897590 T C 0.2544 1492 0.8379 8.9594 3.0979 0.0038274
rs9951171 18 9749879 G A 0.4551 1492 0.0323 8.0882 2.7968 0.003829
rs1255496 10 65393613 G A 0.2775 1492 0.7962 8.704 3.0103 0.003835
rs2451592 6 77059064 T C 0.1133 1492 0.1987 12.144 4.2005 0.0038393
rs1292657 1 10893081 G A 0.2413 1492 0.3582 9.2565 3.2019 0.0038406
rs9291178 4 73586055 T C 0.4889 1492 0.8766 -7.8405 2.7121 0.0038408
rs189737 3 193288385 G A 0.258 1492 0.7353 -8.8952 3.0771 0.0038429
rs10113804 8 40687433 T C 0.167 1488 0.6413 -10.442 3.6125 0.0038443
rs218331 21 21083982 T C 0.0804 1492 0.8608 14.35 4.9659 0.0038565
rs6569937 6 134620673 G A 0.4913 1492 0.0978 -7.657 2.6498 0.0038571
rs1324914 13 74634972 G A 0.3355 1492 0.3529 8.1782 2.8306 0.003862
rs10149496 14 70309775 T C 0.192 1492 0.1821 -9.7541 3.3763 0.003865
rs9810676 3 108132759 T C 0.4467 1492 0.4324 -7.9434 2.7498 0.003868
rs2829521 21 26411677 G A 0.2865 1492 0.2292 -8.5078 2.9461 0.003879
rs10517902 4 65750373 T C 0.2182 1492 0.8794 -9.4398 3.2688 0.0038794
rs10433899 4 113724108 G A 0.1086 1492 0.8935 -12.537 4.3416 0.0038815
rs7756385 6 77208816 G A 0.122 1492 0.1821 -11.724 4.0602 0.0038816
rs1835141 8 15482653 G A 0.2845 1492 0.7992 -8.6238 2.9871 0.0038889
rs7355580 2 970417 T C 0.3522 1492 0.3347 8.2869 2.8704 0.0038892
rs2043405 8 130596548 G A 0.128 1492 0.5615 -11.599 4.0179 0.0038913
rs7227145 18 61160598 G A 0.3747 1492 0.077 8.2639 2.8626 0.0038917
rs3829049 8 70762608 G A 0.2771 1492 0.438 -8.8217 3.056 0.0038934
rs10503217 8 3638047 T C 0.0593 1492 0.3563 -16.357 5.6671 0.0038984
rs2488238 1 31344952 T C 0.4816 1491 0.2763 -7.9334 2.749 0.003902
rs6985396 8 15801934 T G 0.1576 1491 0.9223 -10.744 3.7239 0.0039105
rs1548475 19 58058246 T C 0.3164 1492 0.0554 8.6126 2.9851 0.0039111
rs1889540 13 84480740 T G 0.0181 1488 1 -29.545 10.226 0.0039129
rs16899319 6 167134207 T C 0.0295 1492 1 -23.141 8.0235 0.0039251
rs769124 14 84948599 C A 0.3304 1492 0.1141 8.4722 2.9383 0.0039341
rs11005382 10 58276545 G A 0.0751 1492 0.458 -14.974 5.1941 0.0039394
rs2395626 6 35422754 T G 0.4832 1492 0.4681 -7.882 2.7342 0.0039418
rs1007096 7 8453313 T C 0.3368 1492 0.2708 -8.1321 2.821 0.0039433
rs11130218 3 49752372 T C 0.4544 1492 0.8755 -7.8532 2.7243 0.0039441
rs1433742 6 40503796 T G 0.4943 1492 0.4684 7.8787 2.7333 0.003945
rs2261988 19 4910889 T G 0.3422 1461 0.1636 -8.1986 2.8443 0.0039461
rs7203013 16 6964963 C A 0.2272 1492 0.2385 9.1654 3.18 0.003949
rs4259650 1 207293496 G A 0.4145 1492 0.2006 8.0524 2.7939 0.0039504
rs17482637 9 132036811 T C 0.0111 1492 0.1638 -36.322 12.587 0.0039553
rs12922235 16 26617866 T C 0.2212 1492 0.5478 -9.3189 3.2339 0.0039568
rs7770043 6 113425130 G A 0.1371 1492 0.7428 11.398 3.9559 0.0039622
rs460 7 97414110 T C 0.2299 1492 0.2419 9.1214 3.1663 0.0039671
rs13431911 2 128058627 T C 0.0449 1492 0.3621 19.117 6.6364 0.0039697
rs10181968 2 129215649 T C 0.3291 1492 1 -8.299 2.8812 0.0039721
rs4619816 3 51248198 G A 0.3452 1492 0.529 -8.2658 2.8698 0.0039728
rs2239316 16 3913995 G A 0.2714 1487 0.7931 -8.8227 3.0644 0.0039879
rs6459686 7 156305215 G A 0.2658 1492 0.3196 -8.7026 3.0228 0.0039894
rs1562242 5 57566494 T C 0.4541 1492 0.1058 7.9923 2.7761 0.0039901
rs2725664 8 5452537 T G 0.1669 1492 1 -10.456 3.6325 0.0039973
rs3827150 20 256886 G A 0.3582 1492 0.7784 -8.0902 2.8107 0.0039981
rs7048582 9 38670778 T C 0.4789 1492 0.407 7.8805 2.7379 0.0039983
rs977547 3 151471137 T G 0.1545 1492 0.8428 10.816 3.7582 0.0040008
rs1106185 2 10963570 G A 0.3566 1492 0.8214 -8.0991 2.8145 0.0040069
kgp9138741 5 70681217 T C 0.3247 1492 0.0869 -8.1317 2.8259 0.0040078
rs11150675 16 28980531 G A 0.3726 1492 0.74 8.0863 2.8105 0.004012
rs7588567 2 134363032 T C 0.3566 1471 0.5701 -8.1417 2.8298 0.0040131
rs4777372 15 71643787 T C 0.3304 1492 0.4128 -8.1855 2.8453 0.0040166
rs1539519 9 92950272 T C 0.3375 1492 0.5627 8.1675 2.8391 0.0040175
rs4946206 6 117246719 T C 0.1649 1492 0.778 10.446 3.6325 0.0040311
rs430152 10 119331597 G A 0.3294 1492 0.2185 8.4161 2.9268 0.0040336
rs10814498 9 36985143 G A 0.3298 1492 0.1979 8.417 2.9275 0.004039
rs9326132 1 43471182 T G 0.3857 1492 0.0558 -8.1988 2.8523 0.0040479
rs7187108 16 55199498 T G 0.2064 1492 0.4292 -9.7176 3.3808 0.0040487
rs4766497 12 110950376 T C 0.3864 1492 0.4131 8.073 2.8089 0.0040525
rs453561 6 89904872 G A 0.3921 1492 0.1033 8.1401 2.8325 0.0040553
rs887231 17 32904480 G A 0.2232 1492 0.2041 9.1821 3.1954 0.0040592
rs2283657 22 45910152 G A 0.4283 1492 0.9158 7.8401 2.7286 0.0040621
rs322998 10 34317035 G A 0.3244 1492 0.1566 8.1538 2.8378 0.0040623
rs7740603 6 165638896 G A 0.2792 1492 0.1388 8.499 2.9581 0.0040649
rs9293973 6 75229656 G A 0.1344 1492 0.9116 -11.424 3.9768 0.0040693
rs9502622 6 7602857 T C 0.117 1492 0.5299 11.988 4.1741 0.0040794
rs7790473 7 12844796 T G 0.2478 1487 0.4871 -9.1086 3.1719 0.0040828
rs1860173 2 191701184 C A 0.2426 1490 0.6224 9.0192 3.1407 0.0040832
rs2700695 7 33607662 T C 0.1819 1443 0.0765 9.8863 3.443 0.0040859
rs9488132 6 113605832 G A 0.2745 1492 0.242 8.8434 3.0803 0.004092
rs7145128 14 79965456 G A 0.306 1492 0.7609 -8.396 2.9246 0.0040944
rs16927508 11 35495951 T C 0.2718 1492 0.8961 -8.7462 3.0467 0.004096
rs10464475 7 149053677 T C 0.2306 1492 1 -9.2242 3.2134 0.0040975
rs17321693 2 23182078 G A 0.3529 1492 0.6102 -8.1824 2.8507 0.0041011
rs2863720 11 46235626 G A 0.4946 1492 0.255 -7.6533 2.6666 0.0041036
rs6489844 12 111385296 G A 0.4702 1492 0.5677 7.8388 2.7316 0.004109
rs11119884 1 212400146 T C 0.4162 1492 0.9575 7.8689 2.7421 0.0041092
rs6443218 3 9062544 G A 0.2892 1492 0.8503 8.5864 2.9921 0.0041092
rs4868644 5 175947051 T C 0.4963 1492 0.9587 -7.7582 2.7036 0.0041106
rs28429418 5 175840243 T G 0.3894 1492 0.5492 7.8919 2.7518 0.0041315
rs12213573 6 4210858 T C 0.4276 1492 0.9578 7.8497 2.7372 0.0041329
rs16961570 17 16803522 T C 0.13 1492 0.731 11.61 4.0485 0.004134
rs13112410 4 36468162 T C 0.2363 1492 0.9428 -9.1196 3.1801 0.0041343
rs12324317 15 89766126 T C 0.3522 1492 0.5325 -8.1931 2.8575 0.0041409
rs9896721 17 27463464 T C 0.0855 1492 0.1827 13.63 4.7555 0.0041553
rs2115540 15 80190308 G A 0.498 1492 0.0149 8.0159 2.7968 0.0041559
rs7633016 3 46728659 G A 0.3598 1476 0.3663 8.027 2.801 0.0041597
rs12578312 12 42736267 G A 0.3473 1490 0.3036 -8.0392 2.8066 0.0041779
rs3806550 2 232330209 G A 0.1026 1492 0.8883 -12.754 4.4538 0.004187
rs7784370 7 7330622 C A 0.437 1492 0.43 -7.8934 2.7569 0.0041952
rs7324484 13 48648079 G A 0.3452 1492 0.8637 -8.165 2.8526 0.0042057
rs12263637 10 58086503 G A 0.1763 1492 0.2121 -10.337 3.6116 0.0042083
rs17394169 22 39586097 T C 0.2567 1492 0.9459 -8.852 3.0929 0.0042094
rs1439951 2 119827616 G A 0.3549 1492 1 8.0893 2.8266 0.0042118
rs1206504 7 121567350 G A 0.4196 1492 0.4901 -7.9171 2.7664 0.0042118
rs7300755 12 8704687 T C 0.4531 1492 0.7146 -7.7372 2.7037 0.0042142
rs772305 13 99459286 T C 0.4139 1486 0.0088 -7.6328 2.6673 0.0042154
rs4075492 8 2520024 T C 0.4997 1492 0.9587 7.735 2.7035 0.0042213
rs4119150 2 18687534 T C 0.3992 1488 0.5172 7.8321 2.7385 0.0042368
rs6061693 20 60224497 G A 0.433 1492 0.2916 -7.6983 2.6924 0.0042457
rs17059602 3 58642452 G A 0.1411 1492 1 -11.131 3.8932 0.0042491
rs9927197 16 59010778 T C 0.1706 1492 0.3139 -10.148 3.5495 0.0042507
rs276639 16 13179016 G A 0.0627 1492 0.0059 15.342 5.3667 0.0042523
rs4551190 6 129222295 T C 0.2844 1491 0.5245 -8.6572 3.0284 0.0042543
rs819908 1 99762659 T C 0.4826 1491 0.7954 7.7094 2.6969 0.0042549
rs2724996 8 4507076 T C 0.3887 1492 0.7031 -7.8928 2.7612 0.0042565
rs7917259 10 58633205 T C 0.3676 1492 0.6168 -7.9644 2.7879 0.0042806
rs4233175 1 178517591 G A 0.117 1492 0.3162 12.199 4.2706 0.0042826
rs11906160 20 33565755 G A 0.0955 1492 0.1784 12.926 4.5257 0.0042882
rs10131610 14 94501249 C A 0.1364 1492 0.584 11.178 3.9163 0.0043153
rs6793728 3 28926923 T C 0.3877 1492 0.4784 -7.8493 2.7503 0.0043174
rs2676023 15 33732098 G A 0.1783 1492 0.1329 -9.893 3.4667 0.0043204
rs2054068 8 126694158 T G 0.492 1492 0.9587 -7.732 2.7096 0.0043236
rs345848 15 33314830 G A 0.3029 1466 0.7572 -8.4631 2.9662 0.0043289
rs10821080 9 95930572 T C 0.4484 1492 0.3736 -7.8557 2.7535 0.0043312
rs3768899 2 225336309 T C 0.1464 1492 0.7562 10.973 3.8465 0.0043359
rs11166838 8 139731297 G A 0.4889 1490 0.8359 -7.7504 2.7175 0.0043441
rs12927658 16 6701566 T C 0.2192 1492 0.5449 -9.4109 3.3001 0.0043484
rs960450 4 98466559 T C 0.4809 1492 0.1468 -7.5795 2.6579 0.0043495
rs10878 19 58595676 T G 0.1967 1492 0.4621 9.8022 3.4375 0.0043501
rs12677511 8 34118035 T C 0.127 1492 0.9071 11.621 4.0754 0.0043528
rs2618160 15 39833326 G A 0.1776 1492 0.0514 10.358 3.6327 0.0043535
rs10504840 8 89426999 G A 0.2867 1491 0.2542 8.6647 3.0401 0.0043707
rs12512051 4 89252068 T C 0.0422 1492 0.1832 -18.807 6.5994 0.0043744
rs1441516 11 25902929 G A 0.0757 1492 0.4584 14.75 5.1763 0.0043787
rs10829131 10 27177245 G A 0.1297 1492 0.3592 -11.342 3.9803 0.004379
rs10935419 3 140906373 T C 0.0191 1492 1 -28.436 9.9794 0.0043797
rs11102807 1 115061584 G A 0.4976 1492 0.6414 7.6626 2.6892 0.0043799
rs12477063 2 215673664 T C 0.4028 1492 0.9571 7.8701 2.7621 0.0043815
rs9869579 3 112289372 G A 0.0798 1492 0.8593 -14.193 4.9813 0.0043831
rs914142 21 34725807 G A 0.2755 1492 0.6044 -8.6871 3.0494 0.0043887
rs9950196 18 24540901 T G 0.2513 1492 1 -8.887 3.1197 0.0043896
rs7803146 7 46902668 G A 0.1247 1492 1 -11.669 4.0971 0.0043968
rs11096796 4 36031082 G A 0.1987 1490 0.1667 9.8463 3.4571 0.0043975
rs9862217 3 196407281 T C 0.1654 1490 0.3996 10.499 3.6863 0.0043979
rs11104919 12 77757901 T C 0.1749 1492 0.1506 9.9496 3.4934 0.0043983
rs2213041 4 100247351 C A 0.1072 1492 0.8923 12.501 4.3894 0.0043987
rs1039879 3 68494698 G A 0.3345 1492 0.3832 -8.2638 2.9017 0.0044004
rs10751841 10 2151354 T C 0.2738 1492 0.6961 -8.5935 3.0175 0.0044007
rs4795032 17 33026691 T C 0.3559 1492 0.4294 7.9641 2.7966 0.0044027
rs4453002 1 177300809 T C 0.1552 1492 0.138 10.86 3.814 0.0044097
rs6732038 2 207890135 T C 0.4605 1492 0.1756 7.8695 2.764 0.0044106
rs12601160 17 10003245 C A 0.2701 1492 0.7429 8.7157 3.0613 0.0044126
rs313445 10 4680910 G A 0.3086 1492 0.1013 -8.1602 2.8665 0.0044163
rs5022242 1 12671703 T C 0.3669 1491 0.738 -7.9497 2.7928 0.00442
rs11085087 19 4718201 T G 0.4646 1484 0.2301 7.6162 2.6759 0.004424
rs330339 5 124910196 T C 0.3954 1492 0.1437 7.7267 2.7149 0.0044263
rs2720790 8 3572855 T C 0.0925 1492 0.7569 -13.381 4.702 0.0044288
rs7618735 3 55431615 T C 0.4678 1492 0.0255 7.5012 2.6359 0.0044297
rs2693862 2 6215499 G A 0.385 1492 0.2085 7.7766 2.7345 0.0044568
rs6798580 3 125773630 T C 0.134 1492 0.0937 -11.554 4.0628 0.0044588
rs17695224 19 52324216 G A 0.2969 1492 0.4955 8.3447 2.9349 0.004465
rs4938594 11 111298298 G A 0.3509 1492 0.3062 7.9504 2.7962 0.0044653
rs12126169 1 77291022 T C 0.4467 1491 0.7532 7.7765 2.7356 0.0044737
rs1107932 2 40949168 T C 0.3458 1492 0.819 8.1134 2.8542 0.0044751
rs4870982 8 127740139 G A 0.4849 1492 0.2136 7.5703 2.6634 0.0044788
rs1552225 4 96260842 T C 0.436 1492 0.4303 7.674 2.7007 0.0044901
rs13389547 2 52249401 T C 0.496 1492 1 7.6871 2.7055 0.0044929
rs6505658 18 11490540 T C 0.3774 1492 0.2052 7.8006 2.7457 0.0044964
rs11770936 7 46875405 G A 0.1407 1492 0.8305 11.098 3.9065 0.0044969
rs4821116 22 21973319 T C 0.1897 1492 0.2075 9.969 3.5095 0.0045029
rs10121167 9 44865026 T G 0.098 1490 0.659 -13.054 4.5961 0.0045077
rs9937099 16 87398155 T C 0.393 1490 0.7038 -7.9213 2.789 0.0045092
rs6131399 20 1336654 G A 0.1176 1492 0.5333 -11.835 4.167 0.0045103
rs4807 2 10930903 T C 0.3006 1492 0.4985 8.4562 2.9778 0.0045148
kgp10604439 20 61299525 G A 0.059 1492 0.6398 16.22 5.7137 0.0045286
rs785896 9 79179861 G A 0.3804 1492 0.9562 -7.9185 2.7896 0.0045317
rs1557188 1 190117274 T C 0.0643 1492 0.3896 15.491 5.4577 0.0045356
rs7749014 6 167735954 G A 0.2936 1492 1 -8.4368 2.9731 0.0045434
newrs11382548 11 61165732 I D 0.1722 1492 0.2768 10.319 3.6362 0.0045434
rs6073629 20 43706559 G A 0.1511 1492 0.2265 -10.553 3.7193 0.0045489
rs928194 13 112854202 C A 0.3965 1492 0.9569 7.8395 2.7633 0.0045541
rs9346970 6 164109051 C A 0.119 1492 0.2177 11.672 4.1143 0.0045549
rs9907675 17 68070966 T G 0.2939 1492 1 -8.4209 2.9687 0.0045599
rs16835890 4 4562693 G A 0.1592 1492 0.9232 -10.509 3.7048 0.0045608
rs11986046 8 23478809 G A 0.3549 1492 0.4624 8.1002 2.856 0.0045658
rs11941162 4 73784340 G A 0.3733 1492 0.5428 -7.9995 2.8206 0.0045674
rs690575 9 98800048 T C 0.3884 1492 0.7852 -7.9053 2.7874 0.0045677
rs17016341 3 78617646 T C 0.065 1492 0.83 15.672 5.5263 0.0045707
rs521734 1 109633256 G C 0.3803 1479 0.4733 -8.0244 2.8297 0.0045716
rs472091 18 11486228 G A 0.3242 1490 0.0289 -7.9795 2.8143 0.0045779
rs6981717 8 89188454 T C 0.3385 1492 0.0092 8.3979 2.962 0.00458
rs9952686 18 34220737 T C 0.0258 1492 0.6224 -24.508 8.6466 0.0045914
rs352826 19 49760208 T C 0.1863 1492 1 -9.8416 3.4724 0.0045936
rs13010241 2 46140804 T C 0.2968 1491 0.8523 -8.3741 2.9548 0.0045962
rs1493226 4 131062875 C A 0.0845 1486 0.8664 13.804 4.8714 0.0046019
kgp5430110 12 21418398 G A 0.1568 1492 0.7695 -10.506 3.7075 0.0046023
rs11045917 12 21419948 G A 0.1568 1492 0.7695 -10.506 3.7075 0.0046023
rs11045918 12 21420712 C A 0.1568 1492 0.7695 -10.506 3.7075 0.0046023
rs11196791 10 116333974 G A 0.1692 1492 0.3124 10.364 3.6578 0.0046048
rs1123317 1 177300379 T C 0.1552 1492 0.138 -10.806 3.814 0.0046071
rs12956471 18 34141546 G A 0.1026 1492 0.397 12.803 4.5199 0.0046173
rs1951244 14 91890156 G A 0.2735 1492 1 8.6028 3.0376 0.0046238
rs1423363 5 58140131 T C 0.1082 1492 0.2826 12.526 4.4231 0.0046248
rs867321 1 16087164 T C 0.1233 1492 0.1199 11.896 4.2019 0.0046375
rs11132894 4 172227195 T C 0.2614 1492 0.2543 8.8532 3.1274 0.004642
rs7027645 9 30698142 T C 0.2383 1492 0.7754 9.0327 3.191 0.0046451
rs2072954 20 9440840 G A 0.2905 1492 0.7064 -8.3889 2.9646 0.0046601
kgp277759 12 21419440 T A 0.1572 1492 0.8449 10.486 3.7057 0.0046615
rs12164028 6 136929935 G A 0.0238 1492 1 25.423 8.9855 0.0046649
rs943916 13 94684615 G A 0.1506 1491 0.6851 10.647 3.7632 0.0046674
rs1864348 1 158741091 T C 0.4481 1492 0.2494 -7.8174 2.7635 0.0046725
rs11622064 14 69810354 T G 0.1119 1492 0.4333 -12.289 4.3447 0.0046758
rs7973764 12 76919463 T C 0.0235 1491 0.1931 -24.794 8.7657 0.0046761
rs2045680 4 73843550 T C 0.366 1492 0.6963 7.9853 2.8237 0.0046843
rs7103380 11 46210259 T C 0.4085 1492 0.748 7.7488 2.7403 0.0046886
rs6662382 1 158368846 T C 0.3224 1492 0.9527 8.1959 2.8988 0.0046938
rs4072797 12 7549009 T C 0.0439 1491 0.7609 18.652 6.5972 0.0046941
rs7184357 16 66021963 G A 0.0623 1492 0.6546 15.984 5.6536 0.0046951
rs11688980 2 2730803 G A 0.1575 1492 1 -10.498 3.7134 0.0046957
rs2006863 15 80237232 G A 0.3723 1492 0.4063 -7.9988 2.83 0.004707
rs17059643 18 74327084 T C 0.1176 1492 0.2627 -11.703 4.1408 0.0047082
rs2981973 6 167716043 T C 0.3787 1492 0.4414 -7.8 2.7611 0.004728
rs17137319 6 732846 G A 0.1287 1492 0.247 11.235 3.9771 0.0047304
rs561312 18 2194248 T C 0.0844 1492 0.7372 -13.84 4.8995 0.0047304
rs6909361 6 165691210 G A 0.1984 1492 0.465 -9.4962 3.3617 0.0047311
rs17080898 4 32194941 G A 0.0955 1492 0.5481 13.129 4.6495 0.0047454
rs2026527 13 52055391 T C 0.1816 1492 0.7938 -9.9548 3.5261 0.0047554
rs10110613 8 135953131 T C 0.3627 1486 0.4321 8.0453 2.85 0.0047587
rs7160376 14 93044668 G A 0.2875 1492 0.7048 8.4827 3.0051 0.0047607
rs6480813 10 78143825 T C 0.1598 1492 1 -10.421 3.6922 0.0047647
rs8109288 19 16185559 G A 0.0184 1492 1 -28.613 10.125 0.0047694
rs11991267 8 132202889 G A 0.2128 1492 0.4871 -9.2451 3.2759 0.0047706
rs11102472 1 112948319 G A 0.3324 1492 0.7264 -8.0645 2.8579 0.0047756
rs10414625 19 24141606 T C 0.1989 1491 0.023 9.8582 3.4943 0.0047844
rs16836366 1 238281405 T C 0.0352 1492 0.7048 20.675 7.3302 0.0047947
rs7833100 8 129999102 T C 0.2466 1492 0.7804 8.8115 3.1254 0.0048123
rs6133732 20 9596345 T C 0.105 1490 0.0519 -12.129 4.3028 0.0048184
rs11891511 2 240644907 T G 0.2037 1492 0.5232 9.3873 3.3304 0.0048224
rs6498573 16 15879373 T C 0.1304 1492 0.3031 11.171 3.9633 0.0048236
rs3972417 7 76788477 T C 0.4745 1488 0.467 7.5816 2.6899 0.0048248
rs241605 20 3915064 T C 0.2543 1439 0.0958 -8.7274 3.0978 0.0048423
rs4738532 8 57520600 G A 0.1528 1492 0.6889 -10.532 3.7385 0.0048432
rs3846051 3 134120357 G A 0.2822 1492 0.7014 8.4217 2.9897 0.0048489
rs1805126 3 38592406 G A 0.3371 1492 0.0728 7.8772 2.7974 0.0048636
rs10817926 9 119483436 C A 0.4313 1492 0.6729 7.7389 2.7483 0.0048645
rs1593086 19 42220409 T C 0.2966 1492 0.8523 -8.3153 2.9531 0.0048659
rs918880 7 35590308 G A 0.4129 1492 0.2402 -7.8592 2.7914 0.0048701
rs6606708 12 109833146 T C 0.4997 1492 0.6787 7.6629 2.7218 0.0048713
rs2246841 9 107602666 T C 0.1059 1492 0.6825 -12.32 4.3763 0.0048738
rs3850475 4 112809145 G A 0.321 1492 0.7667 -8.191 2.9097 0.0048765
rs10016954 4 146314357 T C 0.3562 1492 0.9102 7.9638 2.8301 0.0048936
rs6596059 5 100971002 T C 0.0302 1492 1 -22.344 7.9414 0.0048996
rs11888555 2 157856605 T C 0.0493 1492 1 -17.663 6.2782 0.0049025
rs28496178 3 66009385 T C 0.4507 1491 0.4966 -7.7197 2.744 0.0049032
rs13212643 6 100428313 G A 0.4072 1492 0.668 7.7926 2.77 0.0049047
rs6474274 8 40596858 G A 0.1186 1492 0.457 11.654 4.1435 0.0049128
rs7068231 10 61784928 T G 0.4162 1492 0.3117 7.6187 2.7087 0.0049134
rs4128547 11 132028281 G A 0.3633 1492 1 7.9089 2.8121 0.004916
rs10498342 14 39001036 T C 0.2296 1492 1 9.0549 3.2202 0.0049251
rs16966853 15 32979613 G A 0.2758 1492 0.6042 8.5745 3.0497 0.0049296
rs1348372 17 66772301 C A 0.4672 1492 0.1319 -7.4787 2.6601 0.0049323
rs10090299 8 139821059 T C 0.4484 1492 0.8752 7.6671 2.7271 0.0049326
rs7243930 18 45621225 C A 0.1877 1492 0.4968 -9.8382 3.4995 0.0049344
rs12025099 1 99789514 T C 0.4125 1492 0.3639 -7.8204 2.7822 0.0049403
rs900002 6 37161391 T C 0.4558 1492 0.5313 7.5713 2.6939 0.0049459
rs1829559 12 63897387 T C 0.0174 1492 1 29.272 10.402 0.0049513
rs12620850 2 236224692 T G 0.1921 1491 0.9335 9.6746 3.4432 0.0049573
rs12050880 15 29407508 C A 0.0989 1491 0.1114 -12.486 4.444 0.0049605
rs11112685 12 106099447 T C 0.272 1489 0.2657 -8.4204 2.9976 0.004969
rs958898 8 72907897 G A 0.3113 1492 0.2054 -8.0753 2.8749 0.0049719
rs12326646 18 24539782 T C 0.2507 1492 0.8904 8.7458 3.1141 0.0049777
rs483655 18 616653 T C 0.0372 1492 1 20.082 7.1518 0.004985
rs9288211 2 193765033 T C 0.2101 1492 0.0509 -9.574 3.4101 0.0049917
rs3738091 1 21997282 G A 0.3489 1492 0.2319 7.8463 2.7954 0.0050029
rs4740943 9 853004 T C 0.4172 1492 0.0791 7.8832 2.8086 0.0050043
rs3844280 3 10212258 T C 0.1451 1492 0.6014 -10.704 3.8139 0.0050061
rs8576 18 5246398 T C 0.3988 1492 0.0457 7.5581 2.6929 0.0050062
rs2901755 3 171684515 G A 0.376 1492 0.1363 -7.9977 2.8498 0.0050103
rs7769367 6 162789300 T C 0.4725 1492 0.3237 -7.5038 2.6741 0.0050146
rs12489920 3 162391801 T C 0.1989 1486 0.1922 -9.3688 3.3401 0.0050319
rs16863663 3 151503678 T C 0.1515 1492 0.7623 10.645 3.7951 0.0050343
rs4681047 3 25383258 G A 0.3941 1492 0.7046 -7.8046 2.7827 0.0050368
rs7559679 2 212471642 T C 0.0759 1483 0.5765 -14.286 5.0945 0.0050443
rs6916017 6 116131731 T C 0.2225 1492 0.881 -9.0992 3.245 0.005046
rs861750 16 65416211 G A 0.132 1492 1 11.203 3.9958 0.00505
rs4143771 6 28664631 G A 0.4511 1492 0.7147 7.5861 2.7058 0.0050533
rs731571 14 71271349 T C 0.249 1492 0.8899 8.793 3.1365 0.0050557
rs7519584 1 240483108 T G 0.2342 1492 0.1703 9.1229 3.2543 0.0050582
rs6583867 10 94938228 T C 0.4156 1492 0.0699 -7.5163 2.6813 0.0050584
rs4254999 6 136311863 C A 0.4447 1492 0.6752 7.5895 2.7076 0.0050615
rs10961997 9 15371675 C A 0.2087 1490 0.0496 9.5949 3.4235 0.0050679
rs2717885 7 25174332 T C 0.2426 1492 0.057 9.0733 3.2382 0.0050789
rs6752396 2 7640278 C A 0.1846 1492 0.0853 9.5542 3.41 0.0050819
rs10934350 3 116247126 C A 0.2336 1492 0.7177 8.9135 3.1815 0.0050838
rs892940 3 24538838 G A 0.3623 1492 0.1304 -8.0461 2.8723 0.0050901
kgp18402474 9 107578529 T C 0.0131 1492 1 -33.539 11.958 0.0050944
rs10512076 9 81554948 C A 0.433 1492 0.5269 -7.5809 2.7068 0.0050986
rs6898158 5 1686233 T C 0.3941 1492 0.5877 -7.6959 2.7479 0.0050991
rs10850058 12 109781567 G A 0.499 1492 0.3255 7.482 2.6715 0.0050995
rs6462318 7 32009914 T G 0.3522 1492 0.3947 -8.0256 2.8661 0.0051072
rs11076081 16 55206573 T C 0.4598 1492 0.6023 -7.6549 2.7341 0.0051141
rs6512486 20 46490407 T G 0.1629 1492 0.7759 -10.219 3.6505 0.0051213
rs8010116 14 20723695 T C 0.0851 1492 0.6201 13.499 4.8225 0.0051244
rs889125 19 10120571 C A 0.1967 1492 0.2878 -9.6611 3.4524 0.0051365
rs1587158 1 227658753 G A 0.1474 1492 0.0387 10.387 3.712 0.005138
rs7596437 2 191683388 G A 0.2446 1492 0.5283 -8.7302 3.1201 0.0051412
rs9515069 13 110129209 G A 0.125 1492 0.722 -11.526 4.1193 0.0051428
rs4851165 2 99485421 T C 0.0942 1492 0.0472 12.626 4.5129 0.0051464
rs4144915 10 94948753 T C 0.4645 1492 0.8351 -7.5659 2.7044 0.0051487
rs3922668 16 28992646 G A 0.4005 1492 0.8294 7.7472 2.7694 0.0051504
rs764255 16 73713683 T C 0.3837 1492 0.8697 7.7996 2.7882 0.005152
rs3786180 18 46150975 G A 0.0995 1492 0.772 -12.723 4.5486 0.0051554
rs13135574 4 172236706 G A 0.2141 1492 0.1237 -9.4206 3.3679 0.0051556
rs721207 3 60607896 T C 0.4544 1492 0.602 -7.5489 2.6988 0.0051558
rs2488762 1 112939750 T C 0.3341 1492 0.7713 -7.9907 2.8572 0.0051632
rs2673743 12 108805152 G A 0.3656 1492 0.0444 -8.0729 2.8866 0.0051634
rs17002737 22 42282012 T C 0.0828 1492 0.6073 13.865 4.9579 0.0051657
rs10495557 2 7631459 T C 0.3066 1492 0.0773 -8.0196 2.8678 0.005167
rs10516995 4 97356378 T C 0.1572 1492 0.2828 10.55 3.7728 0.0051674
rs1010743 4 19333182 C A 0.4186 1492 0.6705 7.7135 2.7587 0.0051724
rs10185201 2 46122164 G A 0.1872 1474 0.2002 -9.8883 3.5366 0.0051737
rs1845852 5 6952197 T C 0.4102 1492 0.2395 -7.5748 2.7092 0.0051745
rs1528462 15 55352945 T C 0.3135 1485 0.0537 7.9631 2.8487 0.0051848
rs1333384 20 12670231 T G 0.3539 1492 0.7772 7.939 2.8407 0.0051938
rs33967759 16 77988934 T C 0.2998 1491 0.109 -8.0895 2.8947 0.0051971
rs7073892 10 131493946 G A 0.3877 1492 0.4134 -7.675 2.7465 0.0051988
rs10861933 12 108879906 T G 0.3462 1492 0.607 -8.0009 2.8636 0.0052061
rs10790882 11 127333828 G A 0.3663 1492 0.3728 7.938 2.8413 0.0052095
rs9639961 7 46885945 T C 0.1763 1492 0.8588 9.9483 3.561 0.0052105
rs9283663 3 193228868 T C 0.4625 1492 0.6393 -7.6309 2.7318 0.0052166
rs2693644 3 109711329 T G 0.1434 1492 1 -10.8 3.8664 0.0052173
rs2618662 1 237711457 G A 0.0496 1492 0.7816 17.359 6.2156 0.0052251
rs6847467 4 110800020 G A 0.2358 1491 0.4722 8.8216 3.1587 0.0052259
rs630283 19 50745408 G A 0.4343 1492 0.7124 -7.5833 2.7158 0.0052335
rs12727354 1 64756763 G A 0.1166 1492 0.0227 11.412 4.0872 0.0052345
rs3772371 3 1204591 C A 0.0995 1492 0.1942 12.847 4.6013 0.0052356
rs9520800 13 108783295 G A 0.4976 1492 0.6046 -7.6099 2.7255 0.005237
rs28555597 15 52004560 T G 0.2329 1492 0.5622 8.8669 3.176 0.0052412
rs4768231 12 40737183 G A 0.1247 1492 0.3439 11.299 4.0476 0.0052455
rs10927764 1 15606453 T C 0.4809 1492 0.0257 -7.7893 2.7911 0.0052589
rs3010562 6 167765251 T C 0.3385 1492 0.272 -8.0958 2.902 0.0052757
rs4090221 9 119901378 G A 0.2771 1492 0.3655 8.5396 3.0612 0.0052777
rs1595468 8 4236743 T C 0.4648 1492 0.2314 -7.4473 2.6704 0.0052904
rs437980 8 128335246 C A 0.4969 1453 0.7136 7.6534 2.7447 0.0052957
rs11032742 11 34543942 T G 0.4219 1492 0.8319 -7.6645 2.7487 0.005297
rs2366447 4 73633046 T C 0.4491 1492 0.4327 -7.6636 2.7489 0.0053057
rs1548898 2 51554862 G A 0.1076 1492 0.5911 12.098 4.3394 0.0053061
rs7701830 5 29951868 T G 0.4976 1478 0.1188 -7.4267 2.664 0.0053076
rs1158932 21 28657200 C A 0.4259 1492 0.0718 7.4492 2.6728 0.0053186
rs1025653 1 217081526 T C 0.4544 1481 0.3456 7.4938 2.6889 0.0053215
rs4635850 4 186423637 G A 0.2112 1489 0.938 -9.2422 3.3165 0.0053235
rs7617429 3 45333985 T C 0.131 1492 0.1405 -10.967 3.9354 0.0053245
rs7668814 4 57825190 T C 0.446 1492 0.4633 -7.5105 2.6952 0.0053255
rs4311675 8 6059955 T C 0.2778 1492 0.4778 8.5029 3.0514 0.0053266
rs1567597 4 184301020 T C 0.2456 1492 0.6753 8.7095 3.1255 0.0053267
rs11982494 7 149365696 T C 0.4802 1492 0.351 -7.4548 2.6756 0.0053321
kgp1722626 11 59635759 T C 0.0533 1491 0.1893 -16.486 5.9171 0.0053325
rs811133 14 54647436 T C 0.1776 1492 0.0768 10.097 3.6239 0.0053332
rs9492393 6 130154667 T C 0.3298 1492 0.4127 8.1059 2.9093 0.0053333
rs28457217 15 32931921 G A 0.2996 1492 0.3237 8.1228 2.9155 0.0053347
rs2659694 3 128177991 T C 0.433 1492 0.2256 -7.7303 2.7746 0.005335
newrs1264887 1 111968121 T C 0.1251 1491 0.345 11.551 4.1469 0.0053467
rs17073799 13 30278687 T C 0.1478 1492 0.4721 10.517 3.7773 0.0053667
rs6540912 1 215989973 T G 0.4065 1492 0.0533 7.8722 2.8277 0.0053697
rs3852611 13 98731391 G A 0.0503 1492 0.1754 -17.577 6.3147 0.0053762
rs767048 2 104366056 T C 0.0566 1492 0.4702 16.166 5.8079 0.0053779
rs4777363 15 71591339 T C 0.4839 1492 0.6784 -7.5764 2.7228 0.0053923
rs10888837 1 54655895 G A 0.4226 1492 0.5244 -7.6879 2.7629 0.0053931
rs10242768 7 93784157 T C 0.0107 1491 1 36.69 13.17 0.0053961
rs12651994 5 147056194 T C 0.0945 1492 0.4473 -12.733 4.5763 0.0053978
rs3019270 8 102002608 C A 0.4456 1489 0.8338 7.5416 2.7113 0.0054107
rs17122299 14 86875954 T C 0.2979 1492 0.5776 8.1667 2.9362 0.0054123
rs256871 5 132093037 G A 0.1291 1491 0.3006 -11.387 4.0941 0.005416
rs2475357 9 10270339 T G 0.3839 1490 0.5839 -7.805 2.8064 0.0054165
rs7522710 1 244377850 T C 0.4192 1492 0.8317 -7.6474 2.7498 0.0054174
rs1050145 4 175443156 T C 0.4219 1492 1 7.6224 2.7412 0.0054239
rs6841237 4 35506681 T C 0.1766 1461 0.1777 9.8013 3.5248 0.0054248
rs6962166 7 125111326 G A 0.1092 1492 0.1429 12.305 4.4255 0.005426
rs1062540 3 14526538 G A 0.4621 1491 0.6769 7.5727 2.7235 0.0054265
rs6933251 6 149285138 T C 0.3448 1492 0.7311 -7.953 2.8603 0.0054286
rs227913 17 64607394 C A 0.3653 1492 0.5391 -7.8799 2.8342 0.0054308
rs2058194 17 62020348 T C 0.43 1492 0.205 7.4715 2.6878 0.0054404
rs8027027 15 38307759 T C 0.443 1492 0.3451 7.4767 2.6898 0.0054412
rs571247 6 46826844 T C 0.0834 1492 0.3945 -13.443 4.8361 0.0054416
rs10916967 1 21682361 G A 0.0617 1492 0.068 -15.249 5.4875 0.0054536
rs9307607 4 129375881 T C 0.182 1492 0.6022 -9.8148 3.5331 0.00547
rs41410847 4 6957332 G A 0.1049 1492 0.0389 12.601 4.5361 0.005471
rs2164983 19 8789381 C A 0.1568 1492 0.2393 -10.172 3.6617 0.0054724
rs2598404 7 33611480 T G 0.3331 1492 0.2215 7.8487 2.8257 0.0054759
rs656566 1 210006603 T C 0.2257 1491 0.6566 8.9407 3.2191 0.0054794
rs11902322 2 207915477 G A 0.3549 1492 0.6109 7.908 2.8475 0.0054839
rs4766578 12 111904371 T A 0.4695 1492 0.1606 -7.671 2.7625 0.0054881
rs926795 1 88823272 T C 0.1361 1492 0.5083 11.07 3.9867 0.0054887
rs3213989 12 42863801 G A 0.3422 1492 0.73 7.8771 2.8371 0.0054948
rs7836820 8 107928113 G A 0.1887 1492 0.15 9.7962 3.5284 0.005496
rs12893752 14 26150510 T C 0.4956 1492 0.8359 7.5368 2.7146 0.005497
rs10042892 5 92903582 T C 0.3653 1492 0.6153 -7.8572 2.83 0.0054974
rs10496735 2 136231459 T C 0.0282 1492 0.3276 -22.478 8.0973 0.005504
rs12031665 1 216665455 G A 0.2725 1492 0.4331 -8.3459 3.0066 0.0055049
rs17134353 7 51694472 T G 0.1163 1492 0.6149 11.643 4.1947 0.0055103
rs11849174 14 39077398 G A 0.2802 1492 0.305 -8.2526 2.9733 0.0055108
rs7162202 15 33024455 T G 0.253 1492 0.2446 -8.5079 3.0656 0.0055155
rs17143507 6 8293936 T C 0.1106 1492 0.1459 -11.741 4.2308 0.005518
rs4309580 2 119072376 T C 0.167 1491 0.3515 -10.208 3.6785 0.0055192
rs11213128 11 109489575 G A 0.2936 1490 0.7549 -8.2162 2.9608 0.0055203
rs10872514 6 139683605 T G 0.4088 1492 0.1807 -7.505 2.7045 0.0055211
rs12919019 16 26642191 T C 0.2472 1491 0.0953 -8.5215 3.071 0.0055231
rs11787627 9 119341037 G A 0.434 1492 0.4933 -7.6462 2.7556 0.0055246
rs17337641 11 122083851 T C 0.128 1492 1 -11.247 4.054 0.0055319
rs1412310 1 156746608 G A 0.2725 1492 0.2959 8.3132 2.9966 0.0055343
rs11103694 9 138016676 T C 0.2644 1479 0.4621 -8.4269 3.0378 0.0055374
rs7568947 2 15370718 T C 0.4467 1492 0.2492 7.4338 2.6802 0.0055436
rs1423212 5 58178530 T G 0.195 1492 0.0577 9.7141 3.5028 0.0055504
rs1545699 8 105915256 G A 0.3073 1492 0.8078 8.1021 2.9221 0.0055596
rs11122597 1 230913184 G A 0.3512 1462 0.7742 -7.9205 2.8566 0.0055602
rs2014486 11 1258803 G A 0.4705 1492 0.1939 -7.3881 2.6649 0.0055642
rs321271 1 96454876 G A 0.3167 1492 0.4728 8.1453 2.9381 0.0055662
rs1116706 6 154319434 G A 0.2379 1492 0.9431 -8.7963 3.1735 0.0055738
rs7578657 2 136158473 G A 0.0278 1492 0.3172 -22.563 8.1408 0.0055782
rs17085414 13 27880846 T C 0.1183 1492 0.1355 -11.386 4.1083 0.0055791
rs6064466 20 55488739 T C 0.383 1492 0.0374 -7.5105 2.7101 0.0055832
rs4698165 4 16922182 T C 0.3016 1492 0.1401 -8.0105 2.8913 0.0055963
rs723425 9 35952224 T C 0.242 1492 0.4374 8.6609 3.1263 0.0055996
rs2969896 3 112256630 G A 0.0238 1492 0.5739 -24.531 8.8555 0.0056033
rs4739565 8 34317465 T C 0.1253 1492 1 11.331 4.0908 0.005607
rs10797116 9 92191467 T C 0.4812 1492 0.5006 -7.4315 2.684 0.0056254
rs13109486 4 153111134 T C 0.3381 1492 0.9079 -7.9356 2.8661 0.0056266
rs423232 19 2996483 G A 0.3971 1492 0.0584 7.4705 2.6984 0.0056314
rs10953281 7 98772131 G A 0.381 1492 0.2074 7.5886 2.7413 0.0056357
rs12054583 4 81181388 G A 0.4276 1492 0.0569 -7.3861 2.6685 0.0056415
rs17746363 8 118611634 T C 0.2044 1492 0.4266 -9.3876 3.3917 0.0056433
rs251833 5 3177876 G A 0.3629 1492 0.5383 7.7244 2.791 0.005647
rs10228048 7 136582393 T G 0.2158 1492 0.1683 -9.2757 3.3516 0.0056482
rs2179932 14 31433473 T C 0.1448 1492 0.8349 -10.617 3.8366 0.0056505
rs13040726 20 25559881 T G 0.4273 1492 0.4918 -7.4988 2.71 0.0056551
rs7900963 10 112964746 T G 0.3525 1492 0.9548 7.8275 2.8289 0.0056574
rs12449081 16 79243843 T C 0.1005 1492 0.2522 12.269 4.4342 0.0056582
rs7232543 18 50718757 G A 0.4424 1492 0.2274 7.6601 2.7688 0.0056648
rs12495890 3 139165108 T C 0.494 1492 0.8765 7.5052 2.713 0.0056675
rs11926787 3 60615310 G A 0.4551 1492 0.9584 7.5231 2.72 0.0056772
rs6462063 7 28099570 T G 0.4513 1490 0.1165 -7.6904 2.7805 0.0056778
rs3780680 9 126779494 T C 0.4983 1492 0.9175 7.4966 2.7108 0.0056841
rs1358904 6 7564461 T C 0.2979 1492 0.4961 -8.1058 2.9315 0.0056918
rs12966842 18 27122767 T C 0.1927 1492 0.3598 -9.37 3.3889 0.0056935
rs8099038 18 49847408 T C 0.3847 1492 0.4439 -7.6096 2.7524 0.0056973
rs2779169 19 4900684 T C 0.3901 1492 0.4466 7.5922 2.7463 0.0057004
rs9942436 6 113641221 T C 0.2735 1492 0.297 8.5128 3.0795 0.0057039
rs9395699 6 51484348 G A 0.1481 1492 0.6812 -10.602 3.8359 0.0057092
rs1990310 12 4802952 G A 0.3137 1492 0.8099 8.0298 2.9053 0.0057134
rs2967675 19 8789484 T C 0.1566 1491 0.203 10.129 3.6648 0.0057143
rs3863719 1 186483596 T G 0.1672 1492 0.5164 9.9375 3.5964 0.0057245
rs819876 1 245555664 G A 0.499 1492 0.234 7.3619 2.6645 0.0057285
rs10988014 9 131287352 T C 0.2339 1492 0.2793 8.7076 3.1522 0.0057384
rs6597823 10 128546740 G A 0.2487 1492 0.0103 -8.3666 3.0292 0.0057455
rs12103858 17 71572139 G A 0.2621 1492 0.8409 8.4727 3.0678 0.0057475
rs6014408 20 54122219 T C 0.3954 1492 0.3865 7.7309 2.7993 0.0057489
rs4920514 1 18881334 G A 0.0503 1492 0.1754 17.439 6.3147 0.0057496
rs13405095 2 154061615 T C 0.1749 1492 0.4727 -9.9405 3.5996 0.0057524
rs2297684 1 32146764 T C 0.3917 1491 0.192 7.5282 2.7261 0.0057539
rs1982285 18 7914057 T G 0.0318 1492 0.0592 -20.722 7.5043 0.0057559
rs6912539 6 137108757 G A 0.3877 1492 0.6236 7.6151 2.758 0.0057601
rs2123504 5 101120917 G A 0.2617 1492 0.1231 8.3278 3.0161 0.0057604
rs10902531 12 132106366 T G 0.3445 1492 0.1216 8.0279 2.9078 0.0057661
rs10800925 1 203365232 G A 0.4383 1492 0.599 7.4719 2.7066 0.0057684
rs1824371 4 21658543 C A 0.2306 1492 0.3426 -8.755 3.1717 0.0057733
rs9366871 6 34854745 T C 0.0958 1492 0.8814 12.668 4.5897 0.0057772
rs12911707 15 66319407 C A 0.2277 1491 0.7687 -8.9469 3.242 0.0057851
rs11749716 5 165106225 T C 0.1086 1492 0.0595 -11.702 4.2404 0.0057854
rs346144 19 13834082 T G 0.3975 1492 0.0012 7.3235 2.6538 0.0057865
rs1498271 10 4627791 G A 0.4704 1486 0.0859 7.6759 2.7817 0.00579
rs2237959 11 17557017 G A 0.434 1492 0.0511 -7.7339 2.8028 0.0057921
rs8081168 17 78971283 C A 0.2114 1483 0.4369 9.2696 3.3596 0.005795
rs7692897 4 17298445 T C 0.069 1492 0.6857 -14.654 5.311 0.0057958
rs11213673 11 110824743 T C 0.433 1492 0.2916 -7.4281 2.6924 0.0057987
rs3015758 8 36869192 G A 0.3304 1492 0.1014 7.7692 2.8162 0.0058026
rs4386359 2 69254027 G A 0.069 1492 0.0653 14.354 5.2046 0.0058164
rs17728337 7 144789432 G A 0.2621 1492 0.9466 -8.4751 3.0731 0.0058179
rs12668671 7 21449367 C A 0.3965 1492 0.3867 7.7184 2.7988 0.0058193
rs2008864 1 240409592 C A 0.272 1491 0.7939 8.4208 3.0537 0.0058222
rs1983454 1 58096379 T G 0.4072 1492 0.2382 -7.7139 2.7976 0.0058279
rs6944423 7 138573471 G A 0.058 1492 1 -15.959 5.7886 0.0058332
rs1638202 7 7324800 T C 0.2007 1492 0.2938 9.4514 3.4283 0.005836
rs882838 18 6429648 T C 0.1039 1492 0.5779 -12.139 4.4033 0.005837
rs6965764 7 40409406 C A 0.4682 1492 0.119 7.3264 2.6577 0.0058394
rs7108119 11 69150850 T C 0.2078 1492 0.3455 9.3129 3.3784 0.0058402
rs11662696 18 5945376 G A 0.3561 1491 0.5344 -7.862 2.8522 0.0058424
rs7792037 7 19291993 G A 0.0721 1492 1 14.472 5.2509 0.0058484
rs109083 19 13859267 T C 0.4142 1492 0.0014 7.2728 2.6388 0.0058495
rs6864341 5 174585025 G A 0.1307 1492 1 -11.074 4.0187 0.0058577
rs7126620 11 122742428 T G 0.1635 1492 0.8498 10.05 3.6474 0.0058611
rs13116982 4 189036322 G A 0.1203 1492 0.1129 -11.231 4.076 0.0058633
rs6740738 2 243007368 T G 0.1461 1489 0 -9.9581 3.6151 0.005877
rs7305165 12 109804222 G A 0.4812 1492 0.6783 7.5026 2.7238 0.0058789
rs11824574 11 115953897 G A 0.1511 1492 0.7621 10.459 3.7971 0.0058794
rs1219563 10 36526084 T C 0.3636 1492 0.911 7.7589 2.8171 0.0058825
rs7819715 8 127724042 C A 0.4453 1490 0.4317 7.4293 2.6976 0.0058858
rs683808 20 3749886 G A 0.4534 1492 0.9584 -7.4906 2.7198 0.0058858
rs2198326 11 97321326 T C 0.392 1491 0.2778 7.7459 2.8126 0.0058872
rs6983816 8 111673039 T C 0.1917 1492 0.9336 -9.4804 3.4425 0.0058881
rs7960030 12 131392997 G A 0.2339 1492 0.8287 -8.7774 3.1872 0.0058886
rs10762033 10 67996275 G A 0.4074 1491 1 7.5917 2.7567 0.0058889
rs12450609 17 73737432 T C 0.02 1472 1 -26.84 9.7461 0.005889
rs2252626 11 79430411 T C 0.1262 1490 0.4799 -11.361 4.1259 0.0058937
rs12528085 6 36668768 G A 0.4976 1492 0.9587 7.4434 2.7035 0.0059015
rs3737275 10 26310410 T C 0.4729 1492 0.6035 -7.5158 2.7299 0.0059033
rs7760443 6 162172718 T C 0.191 1492 0.3567 -9.3611 3.4002 0.0059034
rs6562141 13 61502050 G A 0.1019 1492 0.4782 -12.199 4.4311 0.0059039
rs2176611 11 33982853 T C 0.4873 1492 0.5687 -7.3922 2.6855 0.0059122
rs12512644 4 125996360 G A 0.3086 1492 0.6279 8.0116 2.9106 0.005913
rs2860278 11 18192239 T C 0.2678 1492 0.3907 8.5086 3.0919 0.0059248
rs7237323 18 5432584 T C 0.2704 1492 0.1901 -8.2422 2.9954 0.0059297
rs1629316 11 131935274 T G 0.1488 1492 0.4136 -10.347 3.7615 0.0059473
rs1126193 11 108838910 T C 0.4615 1492 0.7546 -7.4293 2.7014 0.0059574
rs12918318 16 87786243 C A 0.2252 1492 0.882 8.9337 3.2486 0.0059598
rs3845868 3 73427609 G A 0.3686 1492 0.0517 -7.915 2.8783 0.0059617
rs1939004 11 120920649 G A 0.2336 1492 0.5152 -8.7163 3.1698 0.0059626
rs940020 2 216629374 T C 0.438 1492 0.636 -7.4487 2.7088 0.0059632
rs4732934 8 29230135 T C 0.3797 1492 0.1242 7.516 2.7336 0.0059693
rs7079269 10 17013295 G A 0.0399 1492 0.5079 -18.902 6.8751 0.0059718
rs1051146 8 23186007 T C 0.2701 1492 0.7429 8.4161 3.0613 0.0059739
rs3790958 1 230897724 T C 0.0469 1492 0.5638 -17.491 6.3626 0.0059777
rs11771745 7 47094523 G A 0.0798 1491 0.0522 -13.991 5.0897 0.0059786
rs4915972 1 64791688 T C 0.1123 1492 0.1177 11.54 4.1981 0.0059788
rs4529530 9 137594829 T C 0.2561 1478 0.4528 8.6706 3.1542 0.00598
rs9837401 3 188320064 G A 0.2885 1492 0.5703 8.1432 2.9624 0.0059805
rs974952 3 113617074 G A 0.2369 1492 0.7745 8.7082 3.1681 0.0059825
rs7588142 2 43263805 T G 0.2332 1492 0.2182 8.6486 3.1469 0.0059904
rs929099 6 164589045 T C 0.1568 1492 1 10.241 3.7263 0.0059919
rs1500138 5 79613941 T C 0.3405 1492 0.8177 7.8199 2.8458 0.0059989
rs4936267 11 113056323 T C 0.1914 1492 0.0544 -9.6956 3.5287 0.0060023
rs4877894 9 87590382 G A 0.4166 1492 0.043 7.3478 2.6742 0.0060027
rs12718516 7 51673984 G A 0.4306 1492 0.205 7.3819 2.6868 0.0060067
rs7584322 2 71140960 C A 0.4568 1492 1 -7.4632 2.7165 0.0060081
var_16_33020839 16 33020840 I D 0.0158 1492 1 30.048 10.924 0.0060119
rs12684321 9 98670456 C A 0.2346 1492 0.2493 -8.6426 3.1462 0.0060137
rs6468265 8 34371604 G A 0.2788 1492 0.8469 -8.3137 3.0265 0.0060153
rs12415542 10 7014917 G A 0.0664 1492 0.2939 14.735 5.3644 0.0060176
rs11785063 8 135962651 G A 0.2983 1492 0.0832 7.9419 2.8913 0.0060177
rs3866331 3 174868463 T G 0.32 1492 0.7663 7.9994 2.9123 0.0060186
rs7215341 17 51520986 C A 0.0349 1492 1 -20.424 7.4356 0.0060188
rs9275245 6 32660943 G A 0.49 1492 0.7562 -7.4628 2.7174 0.0060265
rs2067564 2 232728437 T C 0.4732 1492 0.436 7.5215 2.7391 0.0060325
rs11696907 20 48355818 T C 0.196 1492 0.4596 -9.2638 3.3739 0.0060375
rs12917426 15 98911989 C A 0.2406 1492 0.2879 -8.5692 3.1211 0.0060404
rs10230224 7 98311136 G A 0.065 1492 0.6719 -15.006 5.4655 0.0060407
rs962062 3 5867895 T C 0.1781 1491 0.0513 9.961 3.6281 0.0060415
rs8179281 1 147308112 T G 0.2078 1492 0.6373 -9.2175 3.3574 0.0060428
rs1469017 2 15311954 G A 0.4484 1492 0.2955 -7.3676 2.6836 0.0060436
rs7544572 1 224265217 T C 0.3532 1492 1 -7.7704 2.8306 0.0060482
kgp776941 19 41509950 G C 0.0624 1490 0.0033 -15.903 5.7938 0.0060545
rs2270797 12 257987 T C 0.0526 1492 1 16.644 6.0639 0.0060568
rs4572291 14 22573443 T C 0.4142 1492 0.6311 -7.5887 2.7651 0.0060612
rs2469385 8 3515449 T C 0.2476 1490 0.4044 8.7084 3.1732 0.0060631
rs10845520 12 12450532 C A 0.2864 1491 0.4857 -8.1383 2.9656 0.0060644
rs634957 12 118194311 T C 0.4417 1492 0.7133 -7.5167 2.7391 0.0060653
rs2294239 22 29449477 G A 0.4233 1492 0.6716 7.5574 2.754 0.0060664
rs7085542 10 18248095 G A 0.3304 1492 0.7256 7.8539 2.8623 0.0060719
rs803269 7 91375638 T C 0.2368 1491 0.5664 8.8054 3.2095 0.0060774
rs6708453 2 131089135 T C 0.1984 1492 0.9353 9.2994 3.3899 0.0060837
rs13081823 3 73550817 G A 0.376 1492 0.8686 -7.6813 2.8003 0.0060873
rs2352723 1 230291868 T C 0.1836 1492 0.0244 -9.8798 3.6023 0.0060958
rs1336229 13 55158519 G A 0.196 1492 0.9345 -9.3298 3.4024 0.0061043
rs4233264 1 4240178 T C 0.3083 1492 0.1628 -8.1837 2.9851 0.0061156
rs7652323 3 179660640 G A 0.2547 1492 0.413 -8.4194 3.0711 0.0061163
rs7550953 1 186509790 G A 0.1672 1492 0.5164 -9.8582 3.5964 0.0061235
rs11061441 12 131808803 G A 0.3931 1492 0.0345 -7.3916 2.6966 0.0061245
rs9400661 6 114040930 G A 0.493 1492 0.5012 7.3514 2.6826 0.0061353
rs7699773 4 101131209 G A 0.4172 1492 0.5585 -7.5766 2.765 0.0061413
rs354508 8 15535226 T C 0.2105 1492 0.3504 8.9839 3.2794 0.0061532
rs1822738 12 46487024 T G 0.0315 1490 0.656 21.105 7.7054 0.0061624
rs16950438 16 51839557 T C 0.0258 1492 1 23.362 8.5306 0.0061689
rs7598252 2 60517299 G A 0.4648 1492 0.9171 -7.4408 2.717 0.0061693
rs1718119 12 121615103 G A 0.3368 1492 0.3244 -7.7371 2.8252 0.0061697
rs7528354 1 34366411 T C 0.4454 1492 0.2948 -7.3537 2.6852 0.0061703
rs10057519 5 175730807 T G 0.2081 1492 0.9375 9.1176 3.3294 0.0061723
rs4297265 1 67852335 G A 0.4668 1492 0.2988 7.5278 2.7491 0.0061758
rs9998979 4 126742571 T C 0.4366 1491 0.1026 7.3167 2.6721 0.0061783
rs10217743 9 112751482 T C 0.2604 1492 0.0071 8.7519 3.1965 0.0061815
rs11731529 4 14811750 T C 0.4367 1492 0.1556 7.3332 2.6784 0.0061833
rs341967 3 5273247 G A 0.2262 1492 1 8.8577 3.2352 0.0061836
rs9320418 6 113149092 C A 0.1595 1492 0.9232 10.138 3.7031 0.0061888
rs1827710 5 29482956 T C 0.2815 1492 0.8477 8.2095 2.9989 0.0061909
rs9494573 6 137135004 T C 0.4423 1490 0.8749 -7.4447 2.7196 0.0061913
kgp8865437 3 33358010 T C 0.0848 1492 0.0438 -12.946 4.7294 0.0061929
rs4846904 1 230279410 G A 0.1977 1492 0.1025 -9.5055 3.4728 0.0061984
rs9997488 4 97776909 T G 0.1781 1491 0.0923 -9.4733 3.4611 0.0061986
rs10119783 9 10173689 G A 0.2929 1492 0.4918 8.215 3.0015 0.0062011
rs4705252 5 147761285 T C 0.2406 1492 0.8317 8.6345 3.155 0.0062052
kgp12575170 8 34258986 G A 0.1642 1492 0.6369 10.072 3.6804 0.0062054
rs7561816 2 214968118 G A 0.3321 1492 0.6406 7.9146 2.892 0.0062061
rs11587000 1 177261108 G A 0.1699 1492 0.0668 10.102 3.6912 0.0062067
rs9293785 5 78769369 T C 0.2929 1492 0.3176 8.0298 2.9345 0.0062125
rs4780910 16 9364583 G A 0.4926 1492 0.1785 -7.2783 2.6599 0.0062133
rs10821083 9 95951477 T C 0.3985 1492 0.6658 7.515 2.7471 0.0062268
rs439180 21 47362573 G A 0.3338 1492 0.8614 -7.8257 2.8608 0.0062287
rs1378006 2 221798062 G A 0.3044 1490 0.1592 -8.2084 3.0009 0.0062317
rs930563 6 114031275 G A 0.2822 1492 0.4825 -8.3004 3.0347 0.0062358
rs1537156 9 32267867 G A 0.2265 1492 0.1832 -9.0042 3.2922 0.0062385
rs6775909 3 103380852 T C 0.3918 1492 0.8705 7.5986 2.7788 0.0062467
rs10789833 11 111300044 T C 0.4092 1492 0.2842 7.4175 2.713 0.0062558
rs4472357 6 96578287 G A 0.4444 1492 0.4015 -7.5307 2.7546 0.0062595
rs6127107 20 52746724 G A 0.0774 1492 0.2022 -14.1 5.1577 0.0062606
rs2889753 1 31871407 G A 0.2456 1492 0.7269 8.6377 3.1596 0.0062612
rs17141940 16 7036716 T C 0.0536 1492 0.4364 16.668 6.0976 0.0062674
rs7318271 13 39328541 G A 0.0989 1492 0.467 -12.276 4.4912 0.0062696
rs2970544 1 91113178 T C 0.2091 1492 0.3086 8.9663 3.2815 0.0062876
rs7620365 3 45340998 C A 0.134 1492 0.1176 10.629 3.8902 0.0062908
rs12095916 1 54588636 G A 0.0235 1492 0.5634 -24.349 8.9137 0.0063009
rs9964481 18 44103321 T C 0.4574 1492 0.1058 7.2635 2.659 0.0063022
rs6330 1 115829313 G A 0.4497 1492 0.1738 7.2971 2.6716 0.006308
rs846642 10 78522318 G A 0.496 1492 0.4077 7.3111 2.6769 0.0063113
rs4958344 5 152927244 T C 0.3023 1492 0.1771 8.1911 2.9999 0.0063238
rs3817043 10 1256632 T C 0.3204 1492 0.8584 -7.9406 2.9084 0.0063294
rs9957993 18 3228493 T C 0.0627 1492 0.656 15.402 5.6412 0.0063296
rs2298955 3 50431194 T C 0.118 1492 0.2118 11.259 4.1244 0.0063357
rs9583786 13 90763957 G A 0.1642 1492 0.2194 -9.8064 3.5923 0.006337
rs11659691 18 68485137 T C 0.181 1492 0.3821 -9.4803 3.4733 0.0063438
rs2147206 6 52225514 G A 0.3104 1490 0.8087 8.0195 2.9382 0.0063444
rs16953283 16 54300172 T C 0.069 1492 1 -14.571 5.3387 0.0063471
rs2741523 20 43920446 T C 0.256 1492 0.4147 -8.368 3.066 0.0063478
rs6427448 1 158739691 T C 0.2775 1492 0.8973 -8.228 3.0153 0.0063572
rs218475 20 57236830 C A 0.4806 1492 0.604 -7.4419 2.7278 0.0063684
rs11832784 12 73082470 T C 0.0164 1492 1 -29.243 10.707 0.0063735
rs7004755 8 39722425 T C 0.2681 1492 0.0648 -8.5396 3.1307 0.0063774
rs7205980 16 4252261 T C 0.197 1492 0.4132 -9.1766 3.3647 0.0063842
rs11115570 12 83475171 G A 0.4102 1492 1 7.4999 2.7502 0.0063895
rs2331215 22 26623274 T G 0.2034 1490 0.4723 -9.0945 3.3349 0.0063898
rs4940240 18 50686958 G A 0.4035 1492 0.0598 7.7134 2.8285 0.0063912
rs878487 22 48177116 G A 0.2812 1492 0.7489 -8.2453 3.0236 0.0063913
rs6563407 13 85285674 G A 0.4443 1491 0.1568 -7.2902 2.6738 0.0064004
rs1464895 7 110324741 T C 0.1686 1492 0.4055 -9.7422 3.574 0.0064135
rs10759464 9 113493735 T G 0.3891 1492 0.2529 7.681 2.8179 0.0064146
rs10236661 7 53175158 T C 0.0476 1492 1 -17.364 6.3716 0.0064245
rs12244056 10 14487813 T G 0.2554 1492 0.7335 -8.4129 3.0873 0.0064293
rs16928105 12 7114196 T C 0.0586 1492 0.8141 -15.797 5.7969 0.0064299
rs2678658 2 104452843 G A 0.2704 1492 0.646 -8.3566 3.0668 0.0064323
rs1536394 13 49123516 T C 0.4068 1492 0.52 -7.4404 2.7307 0.0064347
rs554825 18 7486106 G A 0.2656 1491 0.7399 8.3958 3.0813 0.0064353
rs406195 5 160537025 T C 0.4635 1492 0.4988 7.3268 2.6891 0.0064365
rs2704619 2 18673234 T C 0.4702 1492 1 7.3823 2.7095 0.0064382
rs877801 20 46484678 T C 0.2229 1492 0.8813 -8.8369 3.2446 0.006459
rs17723745 7 43371852 T C 0.4528 1492 0.6014 7.3496 2.6987 0.0064608
rs1016343 8 128093297 T C 0.2115 1492 0.0359 9.2806 3.4078 0.0064623
rs2310928 7 152323962 T C 0.2359 1492 0.8859 8.6606 3.1802 0.0064645
rs563521 9 135310415 C A 0.4139 1492 0.0785 7.3135 2.686 0.0064737
rs4272045 4 61663916 G A 0.1401 1492 0.2837 10.77 3.9558 0.0064758
rs6939257 6 152090045 G A 0.2044 1492 0.6905 -9.0805 3.3359 0.0064887
rs6754487 2 4287408 G A 0.0767 1492 0.5855 13.751 5.0528 0.0064979
rs4129759 4 157096990 T C 0.2918 1489 0.6159 8.0575 2.961 0.0065047
rs2336561 14 74288871 T C 0.3894 1492 0.6634 -7.5938 2.7908 0.0065075
rs4347239 1 248401116 G A 0.2622 1491 0.0109 8.1042 2.9784 0.0065088
rs17637578 8 113323471 G A 0.2383 1492 0.6686 -8.6962 3.197 0.0065256
rs1811350 11 112108776 T G 0.2359 1490 0.1507 8.5187 3.1319 0.0065287
rs35429502 4 12186039 T C 0.381 1491 0.5459 -7.4801 2.7506 0.0065401
rs6946623 7 48918669 T C 0.1914 1492 1 9.3637 3.4434 0.0065411
rs2693864 2 6221936 G A 0.3194 1492 0.037 -7.6811 2.8247 0.0065421
rs11871557 17 5658620 T C 0.432 1492 0.7516 7.4602 2.7435 0.0065434
rs10503960 8 34197587 C A 0.127 1492 1 11.048 4.063 0.0065435
rs7678262 4 118663416 G A 0.4812 1492 0.2765 7.2599 2.6699 0.0065451
rs7655052 4 26273910 T C 0.4209 1485 0.8315 -7.4612 2.744 0.0065455
rs16847729 2 142716216 T C 0.2391 1491 0.0126 8.3591 3.0743 0.0065478
rs10488600 7 136605458 T C 0.1079 1492 0.1052 -12.126 4.4597 0.0065487
rs6486850 12 8311376 T C 0.3663 1492 0.6157 -7.581 2.7882 0.006549
rs4688258 3 65986180 T C 0.4926 1492 0.0433 7.5616 2.7815 0.0065578
rs4282990 11 124386011 T C 0.4333 1492 0.9161 -7.4321 2.7339 0.0065585
rs7626634 3 33321616 T C 0.1213 1488 0.0101 -10.899 4.0095 0.0065607
rs2421467 11 33992938 T C 0.4397 1492 0.1034 -7.256 2.6693 0.0065608
rs2905478 9 81284527 T C 0.2775 1492 0.8973 8.1964 3.0153 0.0065624
rs4792717 17 15948430 G A 0.4095 1492 0.2609 -7.3668 2.7105 0.0065704
rs10944448 6 90200077 T C 0.2641 1492 0.4245 -8.254 3.0373 0.0065772
rs7723735 5 38753979 T C 0.4065 1492 0.0414 -7.6953 2.8318 0.006579
rs2022016 6 11677538 G A 0.3847 1492 0.8698 -7.5733 2.7874 0.0065889
rs11076060 16 54948857 G A 0.3107 1492 0.4685 -7.8679 2.8959 0.0065892
rs13394510 2 7664359 T C 0.2289 1492 0.0277 -9.0108 3.3166 0.0065903
rs12702317 7 47248297 T G 0.3804 1492 0.1698 -7.7112 2.8386 0.0065963
rs3739610 9 36169494 G A 0.2979 1492 1 -8.0394 2.9596 0.0066005
rs17009469 2 123918648 T C 0.061 1492 0.8196 -15.311 5.6373 0.0066059
rs11937742 4 25163672 G A 0.4226 1492 0.4264 7.3612 2.7103 0.0066076
rs2065846 9 22616426 G A 0.1448 1492 0.6769 10.392 3.8263 0.0066092
rs12715024 3 22089184 T C 0.1826 1492 0.4362 -9.6085 3.539 0.0066268
rs7695566 4 67525255 T C 0.1206 1492 0.05 -10.99 4.0483 0.0066318
rs1428453 5 29980985 G A 0.2198 1492 0.3657 -8.7666 3.2292 0.0066321
rs2032287 21 18008449 G A 0.4326 1492 0.5271 -7.4749 2.7539 0.0066412
rs7906694 10 119840532 T C 0.4042 1492 0.9572 -7.4879 2.7591 0.0066503
rs316452 4 73657570 G A 0.449 1491 0.4023 7.4697 2.7526 0.0066543
rs1042039 2 31558306 T C 0.4246 1492 0.4585 -7.3552 2.7106 0.006658
rs36054 3 134740452 G A 0.2825 1492 0.6098 8.0993 2.9851 0.0066631
rs4705869 5 132138129 T C 0.1113 1492 0.4324 11.81 4.3531 0.0066678
rs10945765 6 162068565 T G 0.3901 1492 0.9566 7.5322 2.7772 0.0066841
rs206629 18 10319171 G A 0.4336 1492 0.7518 7.4375 2.7428 0.0066953
rs11074889 16 10633165 G A 0.188 1492 0.6724 9.3412 3.4449 0.0066957
rs11133857 5 16737513 G A 0.1709 1486 0.1998 -9.9476 3.6689 0.0067008
rs2121538 10 73526202 G A 0.3673 1492 0.2898 7.5 2.7674 0.0067258
rs2757598 6 7610036 C A 0.3525 1492 0.1001 -7.5133 2.7726 0.0067307
rs4853516 2 191553931 G A 0.3874 1492 0.2754 -7.4182 2.7379 0.0067398
rs6775971 3 8260685 G A 0.1944 1492 0.8041 -9.2282 3.4064 0.0067464
rs7792710 7 113547890 T G 0.3306 1491 0.9069 -7.7824 2.8729 0.0067495
rs7004842 8 37809609 T G 0.0638 1489 0.5142 15.19 5.6077 0.0067546
rs12469813 2 226890684 T C 0.1476 1490 0.303 10.494 3.8746 0.0067589
rs2164198 8 69577442 G A 0.2292 1492 0.5096 -8.6396 3.1903 0.0067671
rs2854501 19 44060001 G A 0.206 1490 0.1134 -9.2593 3.4191 0.0067671
rs2270202 9 131191403 G A 0.1756 1492 0.7886 -9.6725 3.5717 0.0067679
rs11746044 5 123092028 T C 0.3117 1492 0.507 -7.9819 2.9478 0.006774
rs7807488 7 48698562 T C 0.061 1492 0.4938 15.176 5.6048 0.0067771
rs7900368 10 7358878 T C 0.1545 1492 0.6206 -10.071 3.7199 0.0067814
rs1053051 12 107367225 T C 0.4906 1492 0.1082 7.174 2.65 0.0067856
rs9939731 16 11557982 G A 0.247 1492 0.8894 8.4759 3.131 0.0067868
rs17126275 1 64753640 G A 0.1156 1492 0.0302 -11.126 4.1099 0.006787
rs2099897 8 129608359 T C 0.3335 1492 0.5219 -7.837 2.895 0.0067876
rs6448104 4 21986877 T C 0.3096 1492 0.3032 8.0345 2.9681 0.0067897
rs17194040 16 53550898 G A 0.3328 1492 0.5213 -7.7032 2.8459 0.0067943
rs9290998 3 191401581 T C 0.116 1492 0.2069 -11.255 4.1582 0.0067974
rs7190355 16 66043905 T C 0.1846 1492 0.7308 9.3897 3.4697 0.0068056
rs34341363 6 82765836 G A 0.0486 1492 0.7757 16.961 6.2693 0.0068219
rs9854367 3 102259425 T C 0.1656 1492 0.779 9.8912 3.6561 0.0068227
rs12665473 6 153678811 T C 0.1598 1492 0.1781 9.8184 3.6293 0.0068239
rs11845994 14 22843437 T G 0.248 1492 0.4458 -8.5625 3.1652 0.0068259
rs11202960 10 82209807 G A 0.4129 1492 0.2001 7.5618 2.7954 0.0068284
rs7011171 8 129630950 G A 0.3522 1492 0.9548 -7.6721 2.8364 0.006832
rs161373 17 3506043 T C 0.1452 1491 0.6016 -10.316 3.8141 0.0068366
rs12584772 13 40303803 G A 0.2658 1488 0.5499 -8.3666 3.0934 0.0068371
rs2392955 10 57442231 T C 0.3348 1492 0.8616 -7.7314 2.8587 0.0068395
rs1463414 5 29785725 G A 0.2627 1492 0.5931 8.2549 3.0523 0.0068406
rs2833496 21 33140026 T C 0.2297 1491 0.1429 8.5362 3.1564 0.0068427
rs1034355 21 28649659 T C 0.43 1492 0.4597 -7.3175 2.7058 0.006843
rs3814332 1 183907291 G A 0.4638 1491 0.6396 7.387 2.7315 0.0068439
rs783250 17 72523259 T C 0.2952 1492 0.8519 -8.0458 2.9752 0.0068453
rs7219571 17 64992951 G A 0.1133 1492 0.1987 11.359 4.2005 0.0068476
rs12983492 19 38742846 G A 0.0848 1492 0.5024 -13.287 4.914 0.006854
rs12232694 18 70293295 G A 0.2661 1492 0.6908 8.3283 3.0802 0.006855
rs905221 5 81856537 G A 0.4443 1491 0.0359 -7.5775 2.8026 0.0068566
rs11113847 12 108781935 T C 0.1823 1492 0.6022 -9.5484 3.532 0.0068634
rs4775702 15 47991205 T G 0.1706 1492 0.2 -9.8955 3.661 0.0068725
rs7156151 14 62457053 C A 0.2604 1492 0.4207 -8.2478 3.0514 0.0068735
rs11691258 2 168639838 G A 0.1532 1492 0.7648 10.205 3.7755 0.0068742
rs17137638 5 100948178 G A 0.0218 1492 0.5096 -24.927 9.2241 0.0068842
rs2459585 17 36220373 T G 0.2986 1492 0.1942 8.1318 3.0093 0.0068871
rs7627541 3 126980437 G A 0.2758 1492 0.746 -8.1443 3.014 0.0068882
rs10748065 12 40820632 T G 0.3942 1461 0.3247 7.4621 2.7617 0.0068929
rs12606607 18 70658675 T G 0.3428 1492 0.3888 7.6133 2.8179 0.006897
rs9928124 16 8534737 T C 0.3991 1492 0.957 -7.4694 2.7647 0.0068993
rs3809878 17 40094835 T C 0.1414 1492 1 10.481 3.8801 0.0069065
rs919479 11 112108556 T G 0.2738 1492 0.515 -8.1241 3.0075 0.006907
rs1492138 12 22030178 T A 0.309 1492 0.0895 -8.0928 2.996 0.0069098
rs11165191 1 95120228 T C 0.3288 1492 1 -7.7807 2.8806 0.0069107
rs7753960 6 74016113 T C 0.0851 1492 0.7383 13.195 4.8853 0.0069131
rs11990322 8 67552704 G A 0.0292 1492 0.3594 21.53 7.9711 0.0069141
rs16933032 8 67603100 T C 0.0292 1492 0.3594 -21.53 7.9711 0.0069141
rs1430657 2 223114678 G A 0.2411 1491 0.7771 8.5887 3.1799 0.0069148
rs9868693 3 190632775 C A 0.4528 1492 0.8755 -7.3574 2.7242 0.0069182
rs2638037 3 112252390 G A 0.0721 1492 0.8467 -14.108 5.2246 0.0069289
rs12259980 10 80127117 T C 0.0942 1492 0.545 -12.42 4.5995 0.0069299
rs872069 9 113880073 T G 0.1612 1492 0.3377 -9.8049 3.6318 0.0069395
rs10982000 9 116668012 T C 0.2336 1492 0.4698 -8.7189 3.2298 0.0069436
rs589458 9 98640671 T C 0.4507 1492 0.8753 7.3598 2.7264 0.0069444
rs949018 18 25643397 T C 0.4286 1492 0.9578 -7.3891 2.7374 0.0069489
rs2457350 6 20084591 T G 0.257 1490 0.1976 8.221 3.0458 0.0069522
rs7147577 14 84920757 G A 0.3978 1492 0.9569 7.4708 2.7679 0.0069527
rs10743120 11 9912052 T C 0.4662 1492 0.7552 -7.3495 2.7233 0.0069603
rs268134 2 65608363 G A 0.24 1492 0.1774 8.7075 3.2267 0.0069631
rs10487867 7 83518131 G A 0.3846 1490 0.0799 -7.6912 2.8503 0.0069681
rs11719717 3 22576404 T G 0.3391 1492 0.2037 -7.8464 2.9081 0.0069731
rs4766522 12 111393519 T G 0.4722 1492 0.8354 -7.2874 2.701 0.0069743
rs4803722 19 45014058 T C 0.492 1492 0.5688 7.3603 2.728 0.0069751
rs859401 1 175374390 T G 0.3572 1492 0.338 7.5221 2.7881 0.0069765
rs6052095 20 3803446 T C 0.2426 1492 1 -8.5091 3.1545 0.0069865
rs6498196 16 11548285 T G 0.2423 1492 0.2312 -8.3879 3.1095 0.0069871
rs12060726 1 206595436 G A 0.0131 1492 1 32.298 11.96 0.0069949
rs1160185 4 121263497 G A 0.2993 1492 0.4977 -7.899 2.9287 0.0069952
rs6843121 4 112799771 C A 0.3274 1492 0.7689 -7.8088 2.8954 0.0069982
rs12594549 15 54387319 G A 0.2111 1492 0.3509 -9.0577 3.3587 0.0070008
rs1591549 10 119844531 G A 0.4038 1492 0.9144 -7.448 2.7618 0.007001
rs4572660 20 12928988 T G 0.3613 1492 0.9107 -7.5796 2.8106 0.0070021
rs6421992 12 132054175 T C 0.4162 1492 0.9575 -7.394 2.7421 0.0070081
rs7565151 2 237831359 C A 0.1381 1492 0.3844 10.708 3.971 0.0070085
rs7084582 10 91643343 C A 0.0302 1492 1 -21.412 7.9414 0.0070119
rs4143229 13 44327799 C A 0.0935 1492 1 12.528 4.647 0.0070208
rs6487215 12 21444991 G A 0.1672 1492 0.6429 -9.7182 3.605 0.0070225
rs17490790 7 141047961 T G 0.2289 1492 0.4196 8.7813 3.2581 0.0070335
rs2177463 2 13674575 G A 0.1511 1492 0.2663 10.343 3.8379 0.0070373
rs4843938 16 86410104 G A 0.1079 1492 1 11.765 4.3653 0.007039
rs17231072 10 33951730 C A 0.1487 1490 0.5388 -10.177 3.7764 0.0070408
rs17286495 20 5782350 G A 0.2473 1492 0.2664 8.5773 3.1828 0.0070409
rs2248641 6 96493233 G A 0.3991 1492 0.5531 -7.5018 2.7843 0.007053
rs705316 7 98257085 G A 0.3733 1492 0.6986 7.5771 2.8125 0.0070575
rs13307078 7 157216837 G A 0.4005 1492 0.4187 -7.3583 2.7313 0.0070578
rs13273439 8 111737050 T C 0.1304 1492 0.3619 -10.965 4.0701 0.00706
rs9305469 21 33151426 T G 0.1588 1492 0.052 -9.7194 3.608 0.0070629
rs16830757 1 18124527 T C 0.1698 1490 0.4621 9.6211 3.5718 0.0070683
rs2514731 8 119157032 G A 0.2959 1492 0.8037 -8.0151 2.9761 0.0070778
rs10128102 10 58430237 T G 0.3301 1492 0.2665 -7.6382 2.8362 0.0070793
rs4675530 2 206346565 G A 0.4042 1492 0.8297 -7.3995 2.7477 0.0070807
rs13229774 7 82495412 C A 0.2423 1492 0.2041 -8.6545 3.2137 0.0070807
rs4883072 12 8279784 G A 0.3066 1492 0.8078 -7.9286 2.9442 0.007082
rs711616 3 3211515 T C 0.3465 1492 0.8194 -7.6339 2.8348 0.0070824
rs876312 12 111366750 C A 0.4534 1492 1 -7.3144 2.7162 0.0070825
rs1074864 3 157132577 T C 0.4953 1488 0.5002 7.3722 2.7377 0.0070842
rs1995957 8 76134023 C A 0.4343 1492 1 -7.3519 2.7306 0.007093
rs9799378 4 8589714 G A 0.1267 1492 0.6392 -10.882 4.0417 0.0070942
rs3809876 17 39959433 G A 0.4203 1474 0.2852 -7.5264 2.7955 0.007096
rs10760682 9 102179061 G A 0.3157 1492 0.3694 -7.9288 2.9456 0.0071077
rs17087818 18 71218924 T C 0.1364 1492 0.584 -10.542 3.9163 0.0071083
rs13179945 5 104995351 G A 0.3016 1492 0.2967 8.0455 2.989 0.0071086
rs4370242 5 4665670 G A 0.3623 1492 0.3411 7.6732 2.8508 0.0071114
rs1446046 5 13287359 T G 0.2708 1492 0.6463 -8.1436 3.0256 0.0071115
rs6433976 2 183376081 T C 0.1814 1491 0.9305 9.4759 3.5209 0.0071165
rs9933679 16 10453397 T C 0.1553 1491 0.7674 -10.107 3.7562 0.0071276
rs1405062 1 73317559 G A 0.066 1492 1 14.697 5.4623 0.0071297
rs1033216 9 30647718 T G 0.3358 1492 0.1043 7.8769 2.9274 0.0071303
rs348877 3 100978288 T C 0.2001 1492 0.3313 -8.9804 3.3376 0.0071304
rs12677274 8 120222541 T C 0.2051 1492 0.6921 -9.065 3.3692 0.0071335
rs2673177 2 170181305 G A 0.4109 1492 0.2188 7.52 2.7956 0.007147
rs1432812 5 155274700 G A 0.2332 1492 0.2182 -8.4647 3.1469 0.0071478
rs7205243 16 26680008 G A 0.0844 1492 1 -13.12 4.8781 0.0071528
rs7080527 10 71596390 T C 0.2793 1491 1 -8.1163 3.0183 0.0071656
rs894976 17 76485661 G A 0.2815 1492 0.0732 8.2837 3.0812 0.007178
rs10140859 14 101710360 T C 0.3117 1492 0.4329 7.9372 2.9525 0.0071821
rs549655 6 11640004 G A 0.4789 1492 0.8763 7.2605 2.7011 0.0071878
rs6575802 14 101248696 C A 0.2909 1492 0.09 -7.8315 2.9139 0.0071952
rs10857922 1 112591009 T G 0.3264 1492 0.6803 -7.8004 2.9023 0.0071954
rs2131008 3 112250419 T C 0.0731 1492 1 -13.967 5.197 0.0071966
rs4946570 6 121799206 C A 0.2074 1492 0.0833 -9.1769 3.4149 0.0072024
rs889764 16 88833409 T G 0.4886 1490 0.007 7.0317 2.6174 0.0072197
rs1418131 1 230604127 T C 0.2939 1492 0.4542 7.8991 2.9403 0.0072217
rs6473925 8 55162863 T G 0.0566 1492 0.3243 -15.507 5.7723 0.0072229
rs1553010 13 97997538 G A 0.1029 1492 0.8889 11.951 4.449 0.0072274
rs17682283 1 240605623 C A 0.4025 1492 0.1317 7.2657 2.7049 0.0072275
rs2151696 20 56600432 C A 0.4752 1492 0.8763 -7.2946 2.7156 0.0072281
rs1155447 10 2553240 T C 0.4558 1492 0.1057 -7.4572 2.7763 0.0072315
rs1469536 3 156427827 T C 0.4722 1491 1 7.2773 2.7096 0.007237
rs6960791 7 12866971 T C 0.0245 1492 1 23.816 8.8678 0.0072391
rs235725 20 6792145 T G 0.4581 1492 0.0608 7.1209 2.6516 0.0072415
rs7099218 10 58067127 T C 0.1625 1492 0.3418 9.9795 3.7162 0.007244
rs2786119 1 197329535 C A 0.2242 1492 0.1571 -8.8824 3.3077 0.0072446
rs7102705 11 69143284 G A 0.206 1490 0.3429 -9.1063 3.3914 0.0072504
rs1317400 4 156091935 T C 0.1944 1492 0.7413 -9.225 3.4357 0.0072519
rs10137571 14 59505553 G A 0.3539 1492 0.7772 -7.6273 2.8407 0.0072524
rs10521300 16 54299503 T C 0.0734 1492 1 -13.929 5.1879 0.0072555
rs727800 3 167976376 G A 0.315 1492 0.9046 -7.8029 2.9077 0.0072841
rs4741024 9 10254449 T C 0.3654 1489 0.7801 -7.5762 2.8236 0.0072918
rs4362588 2 22443343 T C 0.3944 1492 0.0049 7.7141 2.8751 0.0072943
rs3848453 17 68362094 T C 0.492 1492 0.5688 7.319 2.728 0.0072988
rs281316 15 47698041 G A 0.3284 1492 0.1271 -7.5776 2.8246 0.0073036
rs4364955 10 3950446 T C 0.1605 1492 0.1237 10.098 3.7647 0.0073099
rs4823694 22 48202555 T C 0.3361 1492 0.4863 7.7573 2.8921 0.007314
rs6976078 7 21761038 T C 0.4122 1492 0.2398 -7.4908 2.7928 0.0073141
rs2191018 19 29011648 C A 0.0942 1492 0.0319 12.789 4.7688 0.0073234
rs3014560 1 241581283 T C 0.1595 1492 0.6992 9.8562 3.6755 0.0073273
rs589804 2 4516625 T G 0.4883 1492 0.1779 7.1297 2.659 0.0073336
rs9298914 9 30006830 T G 0.4903 1492 0.4377 7.3299 2.734 0.0073394
rs1427585 7 124941244 T C 0.2524 1492 0.337 -8.247 3.0762 0.0073418
rs7156885 14 92952680 T C 0.2862 1492 0.7513 7.986 2.9791 0.0073472
rs7964607 12 118158924 G A 0.432 1492 0.5979 -7.3747 2.7511 0.0073479
rs3849892 9 30679704 T C 0.2406 1492 0.671 -8.5346 3.1842 0.0073558
rs10146135 14 39023547 G A 0.1498 1492 0.4162 -10.28 3.8358 0.0073598
rs285419 1 165440194 G A 0.3814 1492 0.7009 7.5061 2.8008 0.0073618
rs2347655 3 16894193 T C 0.2842 1492 0.9493 -8.0305 2.9966 0.0073645
rs16978131 18 42240410 G A 0.1572 1492 0.8449 -9.9308 3.7057 0.0073658
rs10130091 14 74734625 T C 0.4151 1490 0.1826 7.4877 2.7944 0.007372
rs1859575 7 141072134 G A 0.383 1492 0.298 7.5616 2.8224 0.0073816
rs3775756 4 71069113 T C 0.1034 1475 0.4845 -11.877 4.4334 0.0073827
rs7725785 5 147902703 C A 0.0627 1492 0.1801 14.691 5.4837 0.007383
rs6956076 7 12896263 G A 0.318 1492 0.3707 -7.8777 2.9406 0.0073861
rs11753773 6 1408677 T C 0.3096 1492 0.8088 7.8137 2.9167 0.0073863
rs12704506 7 89621311 G A 0.1947 1492 0.2836 9.0266 3.37 0.0073937
rs11616903 13 50424677 T C 0.4303 1492 0.0574 -7.5075 2.8028 0.0073938
rs2440968 15 57688828 T C 0.3723 1492 0.0596 -7.3162 2.7316 0.0073981
rs2032252 18 46720761 T C 0.1937 1492 0.2811 -9.3065 3.4752 0.0074065
rs3764712 20 1313762 G A 0.4222 1492 1 -7.3339 2.7387 0.0074082
rs11218323 11 98951110 T C 0.0922 1492 1 12.556 4.689 0.0074109
rs6856935 4 165845582 G A 0.2854 1491 0.2278 -7.9008 2.9506 0.0074134
rs9479087 6 151943014 T C 0.2108 1492 0.7561 -8.9203 3.3318 0.0074216
rs2031340 10 10586371 T C 0.3967 1491 0.8286 7.3831 2.7577 0.0074232
rs261282 15 58616262 T C 0.4507 1492 0.0758 7.1171 2.6585 0.0074249
rs4622605 18 73139008 T C 0.3596 1492 0.1774 -7.4168 2.7704 0.007426
rs9987113 8 5668821 T C 0.4166 1492 0.043 -7.1578 2.6742 0.007437
rs12581813 12 125656402 G A 0.2031 1492 0.2625 -9.1429 3.4161 0.0074406
rs4604815 10 78099498 T C 0.1361 1492 1 10.578 3.9523 0.0074431
rs8053895 16 79184460 G A 0.2832 1492 0.074 -7.8504 2.9335 0.0074487
rs11674199 2 101557566 G A 0.436 1492 0.6361 -7.2563 2.7116 0.0074501
rs1326107 13 93535466 T C 0.4531 1492 0.6383 -7.2255 2.7001 0.0074512
rs6074541 20 12978517 T C 0.1428 1492 0.5263 10.444 3.9032 0.0074569
rs12696030 3 155095455 C A 0.2607 1492 0.1585 8.0955 3.0258 0.007463
rs7309141 12 110587637 G A 0.4042 1492 0.1793 -7.5077 2.8065 0.0074703
rs2634135 3 2035573 G A 0.1451 1492 0.0017 -9.8664 3.6883 0.0074722
rs7319520 13 72975694 G A 0.3978 1488 0.1594 -7.5448 2.8206 0.0074753
rs6984991 8 121587165 T G 0.374 1492 0.0971 -7.319 2.7362 0.0074757
rs6534699 4 129651071 T C 0.1793 1492 0.3789 -9.3257 3.4865 0.0074762
rs4566208 17 16010920 G A 0.4085 1492 0.3352 -7.2698 2.718 0.0074794
rs3131910 9 97056183 C A 0.3552 1492 0.3093 -7.6631 2.8655 0.0074895
rs870226 7 3222960 G A 0.2115 1492 0.3512 -8.748 3.2715 0.0074947
rs1984843 13 32737267 T C 0.1327 1492 0.37 10.797 4.0377 0.0074948
rs4598239 8 59532707 T G 0.4048 1492 0.6673 7.4154 2.7731 0.0074951
rs11155481 6 147052588 T G 0.4698 1492 0.4358 7.1738 2.6828 0.0074953
rs6536193 4 157484641 C A 0.3753 1492 0.5081 7.5359 2.8186 0.0075025
rs2206544 1 171842607 T C 0.3911 1492 0.8704 7.3917 2.7649 0.0075079
rs2218075 9 81569998 C A 0.3159 1491 0.59 -7.8409 2.9333 0.0075167
rs4628819 13 111319754 T C 0.1629 1492 0.2968 -9.6636 3.6154 0.0075202
rs1836884 11 89285951 T G 0.0107 1492 1 -35.25 13.173 0.0075231
rs6992440 8 61885271 T C 0.4662 1492 0.8353 -7.268 2.7196 0.0075307
rs10894697 11 133433026 G A 0.1163 1492 0.2094 11.102 4.1547 0.007534
rs17380673 4 157089145 T C 0.1662 1492 0.4562 -9.622 3.6007 0.0075342
rs11002633 10 80447787 T G 0.186 1492 0.7978 9.2605 3.4657 0.0075392
rs1076164 17 2773932 T C 0.0664 1492 0.5281 -14.41 5.3929 0.0075396
rs12053321 2 202682229 G A 0.2332 1492 0.1483 -8.7141 3.2613 0.0075401
rs10740687 10 58584083 T C 0.4374 1486 0.4292 7.2177 2.7016 0.0075476
rs10740630 10 57499265 G A 0.3361 1492 1 7.6566 2.8659 0.0075485
rs4920862 5 116276837 T G 0.3532 1492 0.4971 7.4961 2.806 0.0075525
rs7167842 15 93555250 G A 0.376 1492 0.8254 -7.4379 2.7843 0.0075553
rs9822053 3 16900224 C A 0.1488 1492 0.1831 10.347 3.8736 0.0075581
rs1444038 1 107981316 G A 0.1542 1492 0.4868 9.9138 3.7123 0.007573
rs4946713 6 106374015 C A 0.44 1492 0.7526 -7.2463 2.7134 0.0075737
rs12081589 1 56981625 T C 0.1054 1490 1 -11.801 4.4197 0.0075824
rs6781318 3 139101461 G A 0.1203 1492 0.7136 11.053 4.1395 0.0075828
rs3913482 5 156191515 T C 0.0483 1492 1 16.911 6.3336 0.0075846
rs9907244 17 39980900 T C 0.4182 1492 0.6706 7.2807 2.7271 0.0075915
rs12711951 2 4638414 T C 0.2738 1492 1 8.0959 3.0327 0.007596
rs2036417 11 13617608 G A 0.365 1492 0.9555 -7.5081 2.8126 0.0075984
rs16969547 15 39964889 G A 0.1733 1492 0.321 9.6718 3.6234 0.007602
rs11974360 7 30370786 G A 0.0141 1492 0.2537 -30.102 11.265 0.0076094
rs4788901 17 73586764 T C 0.0928 1492 0.0887 12.739 4.7738 0.0076166
rs9374329 6 97518987 C A 0.0881 1492 0.0764 -13.04 4.8866 0.0076195
rs7236228 18 8876666 T C 0.4568 1492 0.2513 -7.359 2.7578 0.0076214
rs17308965 2 174896455 G A 0.383 1492 0.7015 -7.4659 2.798 0.0076243
rs11918722 3 4132271 T C 0.0533 1492 0.3079 15.883 5.9531 0.0076289
rs486012 3 9041299 T C 0.4631 1492 0.054 7.4302 2.785 0.0076327
rs12074420 1 26345027 G A 0.2078 1492 0.3065 8.7773 3.2901 0.007636
kgp10115500 1 161398568 T C 0.1267 1492 0.5591 10.946 4.1035 0.0076429
rs1035775 12 114230578 G A 0.2503 1492 0.7826 8.3661 3.1364 0.0076445
rs1358529 15 55351881 G A 0.2808 1492 0.3694 7.9319 2.9739 0.0076494
rs2131556 1 29579826 G A 0.2329 1492 0.7173 8.5826 3.2179 0.0076499
rs1353172 7 113649625 G A 0.4652 1492 0.499 -7.3 2.7371 0.0076528
rs10802432 1 246854862 T C 0.3619 1492 0.6949 7.4684 2.8003 0.007654
rs11959740 5 175836978 T C 0.4377 1492 0.4 -7.1912 2.6966 0.0076584
rs10136259 14 33596724 T C 0.2413 1492 0.6209 -8.4896 3.184 0.0076685
rs1986933 12 80193901 T C 0.0131 1492 1 31.929 11.961 0.0076707
rs2823925 21 18009722 T C 0.433 1492 0.4294 -7.3561 2.7591 0.0076729
rs17632741 5 167743909 G A 0.1398 1492 0.0173 10.74 4.0283 0.0076754
rs2968845 7 113516616 T C 0.2928 1491 0.6619 -7.9778 2.9925 0.0076784
rs4519715 3 85887004 G A 0.0164 1492 1 28.579 10.708 0.0076813
rs7183465 15 37265276 G A 0.0114 1492 1 34.126 12.788 0.0076916
rs10504393 8 67567093 T C 0.0342 1492 0.6901 19.788 7.4252 0.0077004
rs9864383 3 111781799 G A 0.3448 1492 0.2518 -7.7034 2.8908 0.0077037
rs310338 7 28643045 T C 0.4326 1492 0.37 7.1898 2.6982 0.0077066
rs7218946 17 14897097 G A 0.3347 1491 0.0232 -7.8822 2.9583 0.0077115
rs12562357 1 180534407 T C 0.1233 1492 0.4031 -10.85 4.0722 0.0077123
rs7169803 15 40572116 G A 0.2376 1492 0.7755 8.5002 3.1913 0.0077324
rs7789906 7 143154643 G A 0.4055 1492 0.6676 -7.3823 2.7717 0.0077333
rs774381 12 67440088 G A 0.2842 1492 0.1265 8.1573 3.0628 0.0077363
rs11982707 7 41505556 T C 0.0248 1492 0.6047 23.138 8.6881 0.00774
rs4971222 1 203379696 T C 0.0965 1492 1 -12.194 4.5789 0.0077447
rs9491939 6 128675821 T C 0.0955 1492 0.4535 12.142 4.5601 0.0077505
rs9724784 1 82184463 G A 0.188 1492 0.3521 -9.3366 3.5064 0.0077509
rs26763 16 23712183 G A 0.269 1491 0.7421 8.168 3.0675 0.0077509
rs11241378 5 115542005 C A 0.1716 1492 0.5242 9.6429 3.6214 0.0077513
rs7379278 5 177562815 G A 0.3016 1492 0.3572 -7.9453 2.9841 0.0077554
rs4803715 19 44998078 G A 0.2389 1492 0.8308 8.479 3.1848 0.0077605
rs12336913 9 104958057 G A 0.4396 1491 0.4304 -7.1836 2.6983 0.0077622
rs6759178 2 207789394 T C 0.4635 1492 0.3764 7.1386 2.682 0.0077743
rs10511037 3 74669078 T C 0.16 1487 0.6998 -9.7819 3.6751 0.0077754
rs11526228 7 144713191 T C 0.4584 1492 0.3759 -7.1447 2.6843 0.0077767
rs2624087 8 3520871 T C 0.3113 1492 0.3339 7.881 2.9614 0.0077855
rs6977820 7 154072020 T C 0.2882 1492 0.3771 7.8573 2.9525 0.0077868
rs17054300 6 150370552 G A 0.2059 1491 0.1545 -9.0811 3.4125 0.007788
rs6921041 6 136370658 T G 0.4312 1490 0.5612 7.3375 2.7575 0.0077932
rs17273777 16 17157228 T C 0.311 1492 0.5063 7.7071 2.8964 0.0077933
rs10831644 11 11599177 T C 0.4266 1492 0.9157 7.2918 2.7407 0.0078013
rs16834765 1 32371442 T C 0.0704 1492 0.1622 13.817 5.1932 0.0078017
rs10969475 9 29951544 T C 0.4819 1490 0.5338 -7.1529 2.6888 0.0078068
rs1983976 9 92154969 T C 0.3321 1492 0.5594 7.7054 2.8965 0.0078082
rs7820268 8 39777529 T C 0.3184 1492 0.3404 -7.824 2.9413 0.0078123
rs4132535 15 73357951 T C 0.4581 1492 0.6388 -7.272 2.7338 0.007813
rs10507055 12 95777318 T C 0.3291 1492 0.0189 -7.4306 2.7934 0.0078135
rs11077815 17 74389890 T C 0.4098 1492 0.5925 7.3736 2.7721 0.0078143
rs4353249 11 19420097 T G 0.3921 1492 0.385 7.4573 2.8038 0.0078209
rs7905110 10 112852007 T C 0.0127 1492 1 32.253 12.113 0.0078276
rs12217617 10 50533237 G A 0.121 1480 0.1126 11.333 4.2617 0.0078329
rs1479776 4 136453566 T C 0.4571 1492 0.5313 -7.1602 2.6927 0.0078334
rs10305752 1 150783239 I D 0.0372 1492 1 19.017 7.1518 0.0078375
rs8077384 17 66163231 T C 0.0664 1492 0.2939 -14.263 5.3644 0.0078401
rs6427859 1 200780153 C A 0.2019 1491 0.6295 8.9058 3.3495 0.0078412
rs10937540 3 103359218 T C 0.3971 1492 0.6655 -7.394 2.7812 0.0078477
rs3095631 16 53545800 G A 0.4617 1488 0.7546 7.2627 2.7318 0.0078479
rs7144755 14 80966305 G A 0.1324 1492 0.1774 10.433 3.9248 0.0078536
rs2570054 17 65580271 T C 0.4435 1487 0.6743 7.2946 2.7443 0.0078578
rs1352557 8 118489228 T C 0.3066 1492 0.1135 -7.9659 2.997 0.007861
rs2065221 9 127020828 G A 0.4842 1492 0.6043 7.1451 2.6882 0.0078617
rs12906402 15 58426635 G A 0.4665 1492 0.1072 7.3635 2.7705 0.0078649
rs11623883 14 92959216 G A 0.4561 1491 0.5316 7.1621 2.6948 0.0078674
rs768040 21 27407770 T C 0.3475 1492 0.1102 7.7128 2.9021 0.0078691
rs13030 17 61908556 T C 0.308 1492 0.9033 7.8054 2.937 0.0078694
rs6939683 6 152090324 G A 0.1766 1492 0.6564 -9.3737 3.5272 0.0078701
rs265030 4 96385457 T G 0.1836 1492 0.5453 -9.2081 3.4651 0.0078742
rs11181359 12 42563074 T C 0.2312 1492 0.7708 -8.4896 3.1948 0.0078769
rs1080026 20 43413198 C A 0.368 1492 0.0952 -7.2973 2.7462 0.0078777
rs1378909 3 183545750 G A 0.2011 1492 0.421 -9.069 3.413 0.0078784
rs17136022 10 3956841 G A 0.1414 1492 0.4566 10.426 3.9236 0.0078784
rs1030270 5 156703572 T C 0.0399 1492 0.5079 -18.269 6.8751 0.0078789
rs1654644 19 55373362 T G 0.3524 1487 0.7331 -7.5357 2.836 0.0078798
rs12403783 1 238518116 C A 0.1407 1492 0.5206 -10.439 3.9285 0.0078802
rs1030120 12 47118505 T C 0.3743 1492 0.4724 7.5024 2.8237 0.0078856
rs7228288 18 51184193 G A 0.4145 1492 0.2628 -7.19 2.7064 0.0078911
rs3768708 2 215645046 T C 0.2371 1489 0.943 8.4591 3.1842 0.0078927
rs12214839 6 96521701 G A 0.251 1492 0.2416 8.4237 3.1709 0.0078944
rs2708761 19 54031043 G A 0.3026 1492 0.4616 -7.9053 2.9759 0.0078979
rs9573537 13 75969358 G A 0.3636 1492 0.5762 7.5268 2.8336 0.007901
rs4781372 16 13077351 T C 0.2316 1492 0.0686 -8.7342 3.2881 0.007901
rs1357184 2 159008513 T C 0.4273 1492 0.751 -7.2965 2.7472 0.0079067
rs6045443 20 18496123 T G 0.0137 1492 0.2432 30.289 11.392 0.0079132
rs6458548 6 47153739 G A 0.2058 1492 0.6919 8.9435 3.368 0.0079202
rs849172 7 43765667 T C 0.3891 1492 0.4459 7.2941 2.7469 0.0079221
rs6741265 2 119174985 G A 0.2195 1492 0.5455 -8.6081 3.242 0.0079262
rs2633562 3 112196431 T C 0.0298 1492 1 21.194 7.9821 0.007927
rs2967682 19 8783532 C A 0.43 1492 1 7.2516 2.7316 0.0079371
rs4270483 3 100912701 G A 0.2014 1492 0.1716 8.7978 3.3147 0.0079503
rs1995266 5 31001691 T G 0.3294 1492 0.0301 -7.8675 2.9643 0.0079518
rs4681527 3 144000439 G A 0.1893 1492 0.4479 -9.0737 3.4191 0.0079575
rs1207725 7 96679200 C A 0.2587 1492 0.9462 8.2087 3.0934 0.0079636
rs10074312 5 45671667 T G 0.2482 1489 0.0608 8.5288 3.2146 0.0079746
rs964917 8 101937455 T C 0.4259 1492 0.7914 7.2835 2.7456 0.0079827
rs10784486 12 40677029 C A 0.3361 1492 0.9538 -7.5909 2.8616 0.0079856
rs11200876 10 85887320 G A 0.0848 1492 0.5024 -13.035 4.914 0.0079885
rs1430447 8 4241132 T C 0.4869 1492 1 7.176 2.7053 0.0079886
kgp6761044 5 17512598 C A 0.0224 1473 1 24.706 9.3143 0.0079911
rs11083935 19 48952950 T C 0.1082 1492 0.421 -11.69 4.4073 0.0079933
rs2650972 20 6783274 T C 0.4635 1492 0.0079 -6.9593 2.6238 0.0079935
rs10889070 1 58214656 G A 0.3355 1492 0.8164 -7.5741 2.8559 0.0079986
rs4145199 6 40351841 G A 0.0771 1492 1 -13.502 5.0923 0.0080137
rs7656416 4 1254535 T C 0.0375 1492 0.7198 -19.066 7.1906 0.0080145
rs11629255 14 72600952 G A 0.3371 1492 0.9078 7.6043 2.8681 0.0080187
rs10473387 5 45467538 T C 0.2115 1492 0.1032 -8.9772 3.3862 0.0080239
rs2249105 2 65287896 G A 0.3961 1492 0.3306 7.2415 2.7318 0.0080301
rs2740168 1 226020988 G A 0.3562 1492 0.0709 -7.6728 2.8945 0.0080302
rs12634011 3 148150193 T C 0.0379 1492 0.4675 18.636 7.031 0.0080349
rs10512769 5 5147125 G A 0.1069 1492 1 11.605 4.3784 0.0080367
rs10760688 9 102247368 G A 0.3673 1492 0.9556 -7.4289 2.803 0.0080415
rs10271765 7 157888398 T C 0.0318 1492 1 -20.533 7.7478 0.0080445
rs10894442 11 131637822 T C 0.3147 1492 0.0629 -7.9154 2.9867 0.0080448
rs12705915 7 113473269 C A 0.4346 1492 0.958 -7.2399 2.732 0.008047
rs7542210 1 200662215 T C 0.3706 1492 0.3181 7.3271 2.765 0.0080507
rs3822010 4 81104548 G A 0.1719 1492 0.1214 9.3055 3.5121 0.0080605
rs16881028 8 111697594 G A 0.1277 1492 0.2457 10.915 4.1196 0.0080622
rs892657 17 52381288 T C 0.4645 1492 0.1313 -7.334 2.7682 0.0080643
rs6716985 2 191552398 G A 0.2889 1492 0.0585 -8.1141 3.0629 0.0080685
rs1838962 18 46679899 G A 0.2631 1492 0.9468 -8.128 3.0682 0.0080697
rs9380614 6 36819210 T C 0.2312 1492 0.56 8.4318 3.183 0.0080717
rs6097801 20 52767434 G A 0.1424 1492 0.5956 10.346 3.9055 0.0080721
rs9864367 3 21692359 T G 0.2192 1492 0.1126 8.848 3.3403 0.0080761
rs1982946 4 189967275 C A 0.4482 1478 0.0584 7.0479 2.6608 0.0080775
rs9275428 6 32670978 G A 0.249 1492 0.3684 -8.1902 3.0922 0.0080814
rs17135097 11 125970366 G A 0.2818 1492 0.7012 8.0087 3.0242 0.0080931
rs1834378 4 124650005 G A 0.3589 1492 0.6126 7.4158 2.8004 0.0080934
rs857705 1 158687896 T C 0.2152 1492 1 -8.7168 3.2921 0.0081023
rs9542856 13 72699635 T G 0.3402 1492 0.0835 7.3915 2.7918 0.0081068
rs12311063 12 110557312 G A 0.3535 1492 0.054 7.6909 2.9049 0.0081077
rs10922306 1 197823360 G A 0.2949 1492 0.3509 -7.9534 3.0041 0.0081091
rs9590074 13 87760105 T C 0.1776 1492 0.8594 -9.3484 3.5317 0.0081204
rs6757005 2 10910851 T C 0.4188 1490 0.1834 -7.1414 2.6981 0.0081244
rs10075958 5 160494759 C A 0.381 1492 0.784 7.347 2.7759 0.0081278
rs7197413 16 73373949 G A 0.4762 1492 0.5 -7.1037 2.6845 0.0081401
rs7669583 4 67345899 G A 0.3666 1492 0.4351 7.5095 2.8381 0.0081455
rs2238655 19 18964442 T C 0.4296 1492 0.2674 7.1274 2.6937 0.0081463
kgp1241174 3 74917834 T C 0.0288 1492 1 -21.454 8.1084 0.0081475
rs2377525 9 78772523 G A 0.3482 1492 0.3323 7.6129 2.8773 0.0081497
rs11628439 14 91946995 T C 0.4186 1492 0.9576 7.2485 2.7396 0.0081502
rs10984840 9 122868788 G A 0.3164 1492 0.0938 -7.8712 2.9754 0.008158
rs7716272 5 50523369 G A 0.4879 1492 0.6788 -7.1996 2.7215 0.008159
rs3803167 12 111785586 T C 0.2544 1492 0.2747 -8.343 3.1539 0.0081613
rs13384785 2 6375910 G A 0.4008 1492 0.4504 -7.2276 2.7324 0.0081659
rs1492576 6 150908613 T C 0.3274 1492 0.3177 7.7294 2.9225 0.0081744
rs2205861 6 19529446 G A 0.2688 1492 0.51 -7.9987 3.0244 0.0081751
rs6749166 2 101761744 T C 0.2855 1492 0.8492 -7.9023 2.9881 0.008179
rs2072704 1 153935543 G A 0.1539 1491 0.1639 -10.108 3.8221 0.0081797
rs1568474 12 129776014 T C 0.3784 1492 0.2482 -7.2681 2.7486 0.0081857
rs10868241 9 87593028 G A 0.2704 1492 0.0763 -7.8686 2.9759 0.00819
rs6581824 12 68807832 T C 0.2832 1492 0.8485 7.9205 2.9956 0.0081918
rs313438 10 4683858 T G 0.2542 1491 0.1942 8.0822 3.0568 0.0081939
rs3743111 15 71587373 G A 0.4263 1492 0.9158 -7.2228 2.7319 0.0081959
rs10125637 9 81535908 G A 0.4249 1492 0.7109 -7.1987 2.7229 0.0081999
rs12318352 12 104477393 G A 0.0643 1492 0.5157 14.754 5.5809 0.0082002
rs2607420 19 41244887 G A 0.3177 1492 0.1203 -7.8474 2.9683 0.0082004
rs9870568 3 112643560 C A 0.4645 1492 0.7948 7.1976 2.7227 0.0082055
rs9320326 6 110657142 T G 0.2094 1492 1 -8.795 3.3272 0.0082089
rs12605543 18 70403565 T G 0.4477 1491 0.8752 -7.2124 2.7288 0.0082151
rs1151905 5 3178147 T C 0.406 1484 0.2163 7.2002 2.7243 0.0082186
rs13306653 16 23224416 G A 0.2131 1492 0.5367 -8.6567 3.2755 0.0082201
rs7669660 4 99992602 T C 0.1474 1492 0.6808 -10.148 3.8401 0.0082251
rs831037 2 170201843 G A 0.4115 1492 0.2194 -7.382 2.7942 0.0082441
rs4518194 4 165728860 G A 0.4551 1492 0.5658 -7.235 2.7386 0.0082457
rs7617800 3 32401965 G A 0.0479 1492 1 -16.781 6.3525 0.008252
rs7205464 16 25975935 T G 0.1146 1492 0.7019 11.165 4.2267 0.0082549
rs11218863 11 122723751 C A 0.1471 1492 0.179 -9.9107 3.752 0.0082556
rs7662734 4 113380119 C A 0.2532 1491 0.6811 -8.2743 3.1327 0.0082588
rs17655022 4 29030161 T G 0.2497 1492 0.24 8.3906 3.1768 0.0082603
rs716883 18 68664382 T G 0.3324 1492 0.4484 7.664 2.9017 0.0082605
rs7001598 8 139228642 G A 0.3019 1492 0.0026 7.4899 2.8358 0.0082621
rs4539172 1 249089971 T G 0.062 1492 1 -14.877 5.633 0.0082667
rs10506179 12 41311418 T C 0.3766 1491 0.1366 7.2385 2.7409 0.0082691
rs2169736 4 168401003 T C 0.4078 1492 0.4535 7.3422 2.7803 0.0082703
rs2715036 7 84098378 T C 0.1364 1492 0.8258 10.459 3.961 0.0082795
rs2113586 7 155470821 T C 0.2262 1492 0.7115 -8.4931 3.2168 0.008285
rs6746122 2 145317284 G A 0.2999 1492 0.2676 -7.9105 2.9963 0.0082893
rs2259208 6 7574805 T C 0.3549 1492 0.2136 7.3451 2.7822 0.0082897
rs828733 5 162318689 T G 0.2838 1492 0.1428 7.7697 2.9435 0.008299
rs6095646 20 48378740 G A 0.2678 1492 0.5524 8.1329 3.0811 0.0083
rs2072021 6 112512905 G A 0.1173 1492 0.7073 -11.044 4.1839 0.0083014
rs2341913 2 111713877 G A 0.3281 1492 0.0601 7.4213 2.8117 0.008304
rs8102565 19 24067348 G A 0.1714 1491 0.9276 9.4722 3.589 0.0083094
rs6793529 3 28993693 G A 0.372 1492 0.9558 -7.3801 2.7964 0.0083112
rs16960143 16 58404877 G A 0.0741 1492 0.8497 13.711 5.1955 0.0083159
rs10838226 11 44055694 T C 0.2051 1492 0.5792 -8.9087 3.3762 0.0083237
rs7926318 11 98405146 G A 0.0942 1492 0.1692 11.998 4.5469 0.0083244
rs16981638 22 26666611 C A 0.0352 1492 1 19.534 7.4034 0.0083272
rs4361832 9 87595734 G A 0.1803 1492 0.255 -9.1498 3.4678 0.0083274
rs17126546 14 53928865 T C 0.0653 1492 0.5205 -14.314 5.425 0.0083275
rs4668873 2 15270541 G A 0.0493 1492 1 -16.564 6.2782 0.0083309
rs7455999 7 157212935 T C 0.1763 1492 0.5934 -9.4386 3.5776 0.0083338
rs914230 21 46875564 T C 0.0305 1491 0.6455 20.599 7.8103 0.0083543
rs10261257 7 141091477 T C 0.2785 1492 0.0618 -8.1607 3.0945 0.0083594
rs713292 1 201265770 T C 0.3975 1492 0.4827 7.3584 2.7903 0.0083608
rs10473389 5 45561801 G A 0.247 1492 0.1091 8.4559 3.2067 0.0083656
rs6934072 6 11684342 G A 0.379 1492 0.826 7.3766 2.7975 0.0083672
rs6688108 1 7007311 T C 0.3827 1492 0.3806 7.4285 2.8172 0.0083689
rs12454349 18 51154609 G A 0.4997 1492 0.234 -7.0255 2.6645 0.0083729
rs2610983 8 21176295 C A 0.4976 1492 0.6046 -7.1861 2.7255 0.0083747
rs2029807 3 148020990 C A 0.0365 1492 0.4446 -18.83 7.142 0.0083757
rs6893720 5 152923433 T C 0.4296 1492 0.2908 7.3089 2.7722 0.0083757
rs9633937 11 111372799 T C 0.3804 1492 0.4102 -7.4289 2.8179 0.0083803
rs4681444 3 148432574 C A 0.1984 1492 0.4153 8.8441 3.3548 0.0083825
rs6857376 4 36369934 T C 0.2125 1492 0.8164 8.6881 3.2959 0.0083888
rs7513540 1 181672682 T G 0.3381 1492 0.2031 -7.6707 2.9102 0.0083947
rs9365168 6 160940120 G A 0.3428 1492 0.0507 7.7125 2.9263 0.0083995
rs7848242 9 104078061 G A 0.2245 1492 0.4132 8.45 3.2062 0.0084001
rs7424968 2 62752921 T C 0.4464 1492 0.5645 -7.1163 2.7002 0.0084008
rs10151553 14 98188382 T G 0.1977 1492 0.5676 8.882 3.3702 0.0084022
rs4481145 3 1175575 G A 0.4685 1492 0.2527 -7.2568 2.7536 0.0084033
rs17006760 3 20264329 T C 0.0285 1492 0.3381 -21.226 8.0545 0.0084058
rs4597906 4 118758795 T C 0.4511 1492 0.0675 7 2.6564 0.0084098
rs10017683 4 186641563 T G 0.2577 1492 0.2498 -8.2823 3.1431 0.0084124
rs1799273 19 48951879 T C 0.1099 1492 0.5082 -11.515 4.37 0.0084141
rs2242367 12 40413698 G A 0.2848 1492 0.5255 -7.8334 2.9729 0.0084147
rs481136 12 3364910 G A 0.4229 1492 0.3398 7.1246 2.7043 0.0084256
rs6726763 2 215681580 T G 0.2269 1492 0.7678 8.4728 3.2162 0.0084289
rs893417 2 237851380 G A 0.4139 1492 0.2403 -7.3525 2.7913 0.0084366
rs174986 7 29931848 G A 0.2386 1492 0.3186 -8.2522 3.133 0.0084393
rs6782786 3 179678135 G A 0.2831 1489 0.7495 -7.8883 2.9952 0.0084475
rs874827 22 46846881 T C 0.2476 1492 0.0706 8.4604 3.2127 0.0084529
rs690878 11 129590695 T C 0.2641 1492 0.1432 -7.9304 3.012 0.0084649
rs1843939 7 3063921 T G 0.2084 1492 0.3887 8.8731 3.3702 0.008467
rs7949225 11 13800622 G A 0.3096 1492 0.397 -7.6201 2.8943 0.0084677
rs9320468 6 114029121 T C 0.2014 1492 0.4691 8.7977 3.3417 0.0084711
rs12523324 5 1708983 G A 0.28 1489 0.6998 7.9008 3.0016 0.0084835
rs11153795 6 119509003 G A 0.1706 1492 0.9271 -9.452 3.5911 0.0084877
rs1988459 15 101005314 T C 0.4206 1492 0.4899 7.2814 2.7665 0.0084888
rs4973079 2 229186057 T G 0.3991 1492 0.0945 7.4344 2.8247 0.0084897
rs11623403 14 31417816 G A 0.1515 1492 0.3639 9.8086 3.7269 0.0084928
rs8064386 17 43236109 T C 0.4564 1492 0.7943 -7.174 2.7261 0.0084975
rs16912971 11 24654654 T G 0.1679 1492 0.2666 -9.3899 3.5684 0.0085034
rs289038 13 68471414 T C 0.3904 1492 0.4464 -7.3727 2.8021 0.0085109
rs10066447 5 13242974 T C 0.2704 1492 0.6002 -7.9596 3.0254 0.0085145
rs11654578 17 65035568 C A 0.2128 1492 0.7572 -8.7397 3.322 0.0085167
rs1313761 14 25609247 T C 0.1538 1492 0.8429 9.8449 3.7425 0.0085252
rs1353581 4 189989989 G A 0.2162 1492 0.4927 -8.5716 3.2586 0.0085277
rs7671181 4 21671519 T C 0.258 1492 0.1556 -7.9834 3.0353 0.008533
rs9497613 6 147039724 G A 0.4886 1492 0.7956 7.0906 2.6959 0.0085339
rs4702235 5 5187371 T C 0.2902 1492 0.3788 -7.9378 3.0182 0.0085387
rs6953446 7 77642996 T G 0.2919 1492 0.211 -7.7017 2.9287 0.0085454
rs12421579 11 71291490 T G 0.376 1492 0.8254 7.3219 2.7843 0.0085466
rs7918074 10 134277154 G A 0.4323 1492 0.6351 7.2277 2.7487 0.0085498
rs2043624 12 29656604 C A 0.0141 1492 1 -30.376 11.539 0.0085507
rs730278 1 172603940 T C 0.2922 1492 0.5733 7.7633 2.9524 0.0085513
rs6440603 3 149090724 G A 0.1372 1483 0.3237 -10.526 4.0031 0.0085532
rs11893208 2 167337735 G A 0.1257 1492 0.1954 10.556 4.0146 0.0085556
rs10818593 9 124560853 T C 0.1826 1492 0.5449 -9.2835 3.5309 0.0085584
rs3824548 9 80911421 T G 0.1978 1491 0.3692 -8.8281 3.3579 0.0085624
rs6556187 5 174550786 G A 0.1311 1491 0.5702 10.469 3.9823 0.0085672
rs9293230 5 26293800 G A 0.0288 1492 0.632 21.574 8.2078 0.0085773
rs10965764 9 23316148 T C 0.0607 1492 0.1668 -15.208 5.7867 0.0085865
rs10872455 6 136276087 G A 0.4665 1492 0.4665 7.0565 2.685 0.0085869
rs11926630 3 116699869 T C 0.3053 1492 0.1602 -7.8695 2.9948 0.0085952
rs6491521 13 100282951 T C 0.4286 1492 0.9578 7.1928 2.7374 0.0085993
rs6469101 8 108252238 G A 0.1662 1492 0.3517 9.4386 3.5922 0.0086003
rs7283943 21 16126805 T C 0.3904 1492 0.1918 -7.4147 2.8225 0.0086141
rs10167584 2 82331873 T C 0.4682 1492 0.4058 -7.0459 2.6821 0.0086146
rs6684566 1 238223495 T C 0.0312 1492 1 -20.55 7.8234 0.0086211
rs252149 5 141441170 G A 0.2517 1492 0.2429 8.0657 3.0708 0.0086248
rs9878553 3 108414595 G A 0.3569 1492 1 -7.4163 2.8236 0.0086257
rs8003239 14 91219537 G A 0.2785 1492 0.3345 8.0297 3.0572 0.0086267
rs12541775 8 34384758 T C 0.1277 1492 1 10.655 4.057 0.0086318
rs9553916 13 27445373 T G 0.13 1489 0.8189 10.556 4.0194 0.0086322
rs4356848 3 51137089 T C 0.1501 1492 0.3096 10.095 3.8441 0.0086382
rs9865532 3 51144316 G A 0.1501 1492 0.3096 -10.095 3.8441 0.0086382
rs828732 5 162318650 T G 0.2801 1469 0.0327 -7.7489 2.9509 0.0086399
rs7976168 12 83438559 G A 0.3438 1492 0.2069 7.6078 2.8972 0.0086414
rs8040533 15 73664741 T G 0.1649 1477 0.0587 -9.8819 3.7634 0.0086444
rs1514974 4 96923483 G A 0.3425 1492 1 7.4846 2.8505 0.0086465
rs3115899 8 94942750 G A 0.3237 1492 0.5946 7.5372 2.8706 0.008648
rs12489250 3 176048311 T G 0.4625 1492 0.096 -6.9749 2.6566 0.008653
rs8048761 16 59010328 G A 0.4618 1492 0.9171 -7.1348 2.7175 0.0086535
rs2066033 13 96094781 T C 0.4497 1492 0.638 -7.183 2.7368 0.0086757
rs740291 7 89647400 G A 0.194 1492 0.1588 -8.811 3.3576 0.0086848
rs9470391 6 36745427 G A 0.304 1487 0.1413 7.8952 3.0086 0.0086854
rs12278256 11 76155555 T G 0.0345 1492 0.6949 19.401 7.3931 0.008686
rs6762199 3 3278662 T G 0.4055 1492 0.9145 -7.241 2.76 0.0087028
rs10238021 7 107525846 C A 0.2118 1492 0.2147 8.5479 3.2582 0.0087037
rs491999 18 33193212 T C 0.4842 1492 0.534 7.041 2.6846 0.0087235
rs2703079 13 50803670 C A 0.32 1492 0.8585 -7.6242 2.9078 0.0087417
rs987548 10 20599021 G A 0.0543 1492 0.62 15.591 5.9463 0.0087434
rs9812361 3 103831895 G A 0.1344 1492 0.5038 -10.308 3.9315 0.0087458
rs9389685 6 139767988 T C 0.1287 1492 0.2055 10.776 4.1103 0.0087502
rs1022954 13 109255764 C A 0.2648 1492 0.5947 8.1016 3.0903 0.0087507
rs7090793 10 11421378 T C 0.1991 1492 0.5165 8.8088 3.3603 0.0087562
rs7742597 6 154784600 G A 0.3676 1492 0.1188 7.2054 2.7491 0.0087668
rs13261464 8 141085094 T C 0.4672 1492 0.0546 6.9362 2.6464 0.0087675
rs8112614 19 36069495 T C 0.4514 1492 0.8754 7.1437 2.7256 0.0087691
rs345800 15 33382657 G A 0.3546 1492 0.127 7.2691 2.7735 0.0087694
rs12419946 11 6673190 T C 0.3572 1492 0.7781 7.3704 2.8122 0.0087706
rs1946334 9 105246175 T C 0.2115 1492 1 8.6939 3.3173 0.008773
rs7730617 5 45840303 G A 0.2648 1492 0.3517 8.1399 3.1066 0.0087886
rs424281 8 128339426 G A 0.4326 1492 0.9579 -7.1461 2.7275 0.0087915
rs7791529 7 151272464 T C 0.2041 1492 0.8736 -8.7777 3.3503 0.0087927
rs8000641 13 110582921 G A 0.1277 1492 0.8171 10.597 4.0448 0.0087984
rs1718136 12 121609608 G A 0.3365 1492 0.2967 7.3994 2.8244 0.0087993
rs8003168 14 72363388 G A 0.311 1492 0.2771 7.7686 2.9656 0.0088033
rs7223723 17 6072469 T C 0.493 1492 0.4684 -7.1603 2.7335 0.0088061
rs11973690 7 21426445 T C 0.2158 1492 0.8785 8.6385 3.2978 0.0088063
rs17247853 20 29911380 T C 0.2154 1490 0.399 8.7362 3.3354 0.0088131
rs2445751 15 51696003 T C 0.4688 1492 0.795 -7.1275 2.7214 0.0088174
rs11956313 5 13395707 T C 0.2426 1492 0.2595 8.1432 3.1095 0.0088232
rs10012347 4 7584767 T C 0.4125 1492 0.8727 -7.2143 2.755 0.0088276
rs10019464 4 185948996 G A 0.2997 1490 0.064 -7.5564 2.886 0.0088363
rs491406 10 115132042 T C 0.0315 1492 0.1781 -19.946 7.618 0.0088382
rs2505532 10 43594545 T C 0.3954 1492 1 7.2464 2.7677 0.0088384
rs1569122 7 110459927 G A 0.1538 1492 0.8429 9.7976 3.7425 0.0088474
rs6590613 11 131950721 G A 0.2476 1492 0.2662 8.3312 3.1828 0.0088551
rs708244 4 8368604 T C 0.2887 1491 0.8998 7.8343 2.993 0.0088566
rs2078637 3 127426999 T C 0.445 1492 0.5645 7.0715 2.7017 0.0088606
rs5743899 11 1323564 T C 0.196 1492 0.8053 8.8861 3.3952 0.0088643
rs7933512 11 3778432 T C 0.2507 1490 0.0046 8.4871 3.2428 0.0088646
rs2961693 5 141564645 G A 0.0801 1492 1 -13.076 4.9963 0.0088665
rs13115859 4 177224449 T C 0.4122 1492 0.3104 -7.0991 2.7126 0.008868
rs7716817 5 104956259 T C 0.5 1492 0.8766 -7.0991 2.7126 0.0088684
rs9374214 6 111224957 G A 0.0127 1492 1 -31.74 12.114 0.0088703
rs2256956 1 182319935 G A 0.3073 1492 0.5037 -7.7446 2.9594 0.0088714
rs341366 15 61103590 G A 0.4769 1492 0.2132 7.2071 2.7541 0.0088735
rs4423675 20 25402778 G A 0.4886 1492 0.8765 7.0642 2.6995 0.0088738
rs9542843 13 72645601 T C 0.3706 1492 0.4052 7.4139 2.8333 0.0088772
rs9809064 3 54216117 G A 0.4648 1492 0.9171 -7.1095 2.717 0.0088778
rs10206131 2 2721958 T C 0.1543 1491 1 9.8156 3.752 0.0088934
rs1392864 18 5052181 C A 0.3914 1492 0.0167 -7.4916 2.8639 0.0089006
rs17091941 14 74283202 T C 0.2574 1492 0.0674 -8.2964 3.1719 0.0089067
rs17733134 20 18366623 G A 0.4588 1492 0.5319 -7.0431 2.6929 0.0089128
rs3923249 12 131676175 T G 0.1314 1492 0.5718 10.404 3.978 0.0089141
rs6478551 9 124740606 T C 0.0198 1492 1 25.668 9.8157 0.0089214
rs7632060 3 188291761 G A 0.3472 1492 0.864 -7.4488 2.849 0.0089352
rs2834322 21 35358762 G A 0.2058 1492 0.3428 8.6451 3.3067 0.0089379
rs7922447 10 101691628 T G 0.4068 1492 0.26 -7.3108 2.7964 0.0089387
rs9824917 3 143916142 C A 0.0576 1492 0.3338 14.983 5.732 0.0089491
rs7737612 5 91075910 G A 0.372 1492 0.3753 -7.4056 2.8331 0.0089509
rs1874806 1 77187595 C A 0.0456 1492 0.7658 -17.097 6.5411 0.0089543
rs4709742 6 164095511 G A 0.2627 1492 0.1417 7.884 3.0165 0.008958
rs459162 6 1216376 G A 0.314 1492 0.4346 -7.7029 2.9472 0.0089597
rs1219582 10 36553587 G A 0.3321 1492 0.9071 -7.5238 2.8788 0.0089629
rs2002550 5 49852455 C A 0.1602 1492 0.0829 9.8687 3.7763 0.0089662
rs9402804 6 136679558 G A 0.0154 1492 1 -28.887 11.041 0.0089663
rs2914 6 107992074 C A 0.1555 1492 0.7674 -9.805 3.7526 0.00898
rs6580545 5 147713645 T G 0.2446 1492 0.6238 8.1665 3.1257 0.0089831
rs1671804 11 114480735 T C 0.1447 1489 0.4034 9.9609 3.8126 0.0089849
rs1526093 7 48407217 T C 0.1726 1492 0.7172 9.4054 3.6002 0.0089885
rs2302631 2 65331659 T G 0.3388 1492 0.6858 7.4239 2.8421 0.0089974
rs7752742 6 88914904 T C 0.4685 1492 0.4358 7.0099 2.6837 0.0089998
rs2638259 12 40550324 G A 0.4601 1492 0.2111 6.9753 2.6706 0.0090043
rs7538476 1 193469347 T G 0.3016 1492 0.5388 7.6339 2.9228 0.0090058
rs2226681 11 60311515 T C 0.3348 1492 1 -7.4885 2.8673 0.0090084
rs6602820 10 6596242 G A 0.4222 1492 0.7103 7.1923 2.7539 0.0090085
rs1432567 2 56331228 G A 0.377 1492 0.8687 -7.3102 2.7993 0.0090168
rs10904218 10 4306421 G A 0.1371 1492 0.7428 10.329 3.9559 0.0090268
rs1835507 4 165111673 G A 0.0764 1492 0.8545 13.276 5.0849 0.009031
rs12283495 11 91258671 G A 0.3797 1492 0.869 7.2985 2.7955 0.0090342
rs4831760 8 15532585 T C 0.2812 1492 0.949 7.867 3.0135 0.0090395
rs4788706 16 73191709 G A 0.4233 1492 0.8321 -7.1689 2.7464 0.0090457
rs13327361 3 16874088 G A 0.3224 1492 0.5538 -7.4976 2.8724 0.0090479
rs11145117 9 79504068 G A 0.1049 1492 0.6783 11.458 4.3897 0.009048
rs10507285 12 118295924 G A 0.2326 1492 0.2775 -8.4808 3.2491 0.0090483
rs4397751 10 132583456 T C 0.3512 1492 0.7334 -7.3644 2.8214 0.0090492
rs749977 5 116275461 G A 0.4139 1492 0.455 7.2444 2.7755 0.0090512
rs7307536 12 126356564 T C 0.4507 1492 0.0215 7.3179 2.8038 0.0090538
rs4954672 2 141274576 T C 0.2272 1492 1 -8.4254 3.2282 0.0090557
rs7102169 11 7539678 T C 0.3995 1492 1 7.2087 2.762 0.0090557
rs244504 12 31054860 G A 0.4584 1492 0.7544 -7.1187 2.7279 0.0090644
rs13287948 9 129216848 G A 0.2174 1481 0.2518 8.715 3.3398 0.0090684
rs9352745 6 80242512 C A 0.2681 1492 0.6442 -7.9175 3.0342 0.0090687
rs4803164 19 54209600 G A 0.2421 1491 1 -8.2509 3.1622 0.0090732
rs9587617 13 109222947 T C 0.2286 1492 1 8.404 3.221 0.0090766
rs10794629 10 125450492 T A 0.178 1492 0.2893 -9.3616 3.5883 0.0090835
rs5015510 10 112235106 G A 0.2594 1492 0.419 -8.1425 3.1211 0.0090842
rs11899171 2 98436208 T C 0.2262 1492 0.0543 8.6586 3.319 0.0090867
rs2988071 9 92125867 G A 0.3529 1492 0.4615 7.459 2.8592 0.009088
rs2835562 21 38409876 C A 0.3107 1492 0.3337 -7.5313 2.887 0.0090894
rs2320125 17 62008318 T C 0.3505 1492 0.6088 7.3447 2.8156 0.0090928
rs10517923 4 66110165 G A 0.4872 1489 0.5686 7.0209 2.6916 0.0090944
rs6564299 16 76036703 G A 0.3767 1492 0.8254 -7.2576 2.7824 0.0090968
rs2938395 3 12429468 G A 0.378 1492 0.3788 -7.3621 2.8228 0.0091044
rs7191718 16 53911023 T C 0.4169 1492 0.2871 7.259 2.7833 0.0091058
rs2066267 6 22255514 G A 0.197 1492 0.87 8.8486 3.3929 0.0091082
rs784833 1 84761174 G A 0.1743 1492 0.281 9.4387 3.6194 0.0091128
rs16936996 10 36714828 G A 0.0168 1492 0.0617 26.605 10.192 0.0091217
rs8009642 14 28845639 G A 0.3797 1492 0.51 7.2071 2.7641 0.0091223
rs10431432 12 96671474 T C 0.1431 1492 0.9159 -10.059 3.8581 0.009126
rs7141696 14 39122375 T C 0.3911 1492 0.1421 -7.0899 2.7195 0.0091331
rs10220214 13 74729276 T G 0.3657 1478 0.8666 7.375 2.8291 0.0091382
rs6537656 1 110863079 T C 0.0861 1492 0.8694 -12.623 4.8435 0.0091583
rs2567819 5 121064897 C A 0.0989 1492 0.7713 11.881 4.5591 0.0091621
rs1265564 12 111708458 C A 0.4174 1440 0.0395 -7.0731 2.7143 0.0091647
rs7176429 15 88419424 T G 0.3378 1492 0.6025 -7.4 2.8398 0.0091662
rs6088764 20 33793159 C A 0.2885 1492 0.5289 7.8465 3.0112 0.0091665
rs10825047 10 55278234 T C 0.1846 1492 0.5478 9.1631 3.5165 0.0091676
rs12149224 16 9342838 G A 0.1739 1492 0.0863 9.0918 3.4892 0.0091678
rs13225811 7 96970705 T G 0.2902 1492 0.6151 -7.8244 3.0032 0.0091774
rs9792307 8 23185202 G A 0.2824 1484 0.7487 7.8247 3.0033 0.0091786
rs2165927 2 226035360 G A 0.4658 1492 0.8761 7.0802 2.718 0.0091896
rs10845646 12 12989427 T C 0.2688 1492 0.2356 -7.8243 3.0043 0.0092044
rs2833852 21 33865048 G A 0.0989 1492 0.7713 -11.873 4.5591 0.0092069
rs3827270 21 47379816 G A 0.0737 1492 0.7036 -13.421 5.1536 0.009208
rs6688788 1 244801873 G A 0.1716 1492 0.466 -9.2547 3.5538 0.0092092
rs10919787 1 189775505 G A 0.065 1492 0.2016 -14.554 5.5891 0.0092149
rs7608684 2 40926138 T G 0.1031 1484 0.3283 -11.653 4.4751 0.0092159
rs12310185 12 76022150 G A 0.3944 1492 0.1754 -7.3433 2.8201 0.0092168
rs692512 8 18989735 G A 0.2668 1492 0.7407 -8.0071 3.0752 0.0092209
rs165435 3 13182935 G A 0.4739 1492 0.6781 -7.0158 2.6946 0.0092239
rs1080226 8 15833227 T G 0.1498 1492 0.5422 9.9598 3.8255 0.0092264
rs4885713 13 80843549 T C 0.3787 1492 0.2263 7.1487 2.7458 0.0092269
rs6440537 3 148079188 G A 0.0382 1492 0.4738 18.233 7.0042 0.009236
rs7610876 3 148103369 T G 0.0382 1492 0.4738 -18.233 7.0042 0.009236
rs11769663 7 155721386 T G 0.194 1492 0.8038 8.9458 3.4365 0.0092368
rs11705949 3 69669591 G A 0.1612 1492 0.924 -9.5696 3.6765 0.0092432
rs893558 4 125078861 G A 0.1304 1492 0.8201 -10.499 4.0336 0.0092437
rs2012700 6 137179387 G A 0.3864 1492 0.4131 -7.3113 2.8089 0.0092446
rs7186853 16 62764994 T C 0.3874 1492 0.9565 -7.2366 2.7802 0.0092447
rs9291133 4 7256620 T C 0.1461 1492 0.533 -9.8842 3.7975 0.0092467
rs7087965 10 16689683 G A 0.3027 1460 0.2922 7.8907 3.0319 0.0092521
rs6016408 20 39291059 G A 0.2704 1492 0.8957 7.9126 3.0407 0.0092617
rs1395524 8 19041987 T C 0.1555 1492 0.2373 -9.5693 3.6775 0.0092653
rs10970826 9 32176938 T C 0.1629 1489 0.704 -9.6049 3.6913 0.0092672
rs11176925 12 68281795 T C 0.4574 1492 0.2733 -6.9625 2.6764 0.0092832
rs10758303 9 35289544 G A 0.4504 1492 0.5303 7.0119 2.6957 0.0092916
rs1949914 2 6195847 T C 0.313 1492 0.3664 -7.4962 2.882 0.009295
rs8059453 16 13203975 G A 0.0352 1492 0.4257 -18.88 7.2591 0.009297
rs12478296 2 243048760 T C 0.115 1492 0.0147 10.674 4.1041 0.0092997
rs240453 21 17789829 T C 0.3247 1492 0.8134 7.5391 2.8989 0.0093047
rs4954223 2 135914653 T C 0.132 1492 0.001 -10.843 4.1701 0.0093212
rs8018644 14 74293531 T C 0.2594 1492 0.059 8.2333 3.1666 0.0093215
rs10110073 8 1294073 G A 0.24 1492 0.1359 8.4049 3.2328 0.0093265
rs1704698 14 92032789 T G 0.1501 1492 0.1882 -9.6835 3.725 0.0093325
rs2037165 3 58825127 G A 0.3019 1492 0.6234 -7.6113 2.9279 0.0093331
kgp3554276 5 45097483 T C 0.2537 1492 0.6322 8.1394 3.131 0.0093335
rs17056121 6 96554218 T C 0.3569 1492 0.1945 7.4723 2.8744 0.0093337
rs3124075 1 246780619 T C 0.4139 1492 0.7898 7.1146 2.7372 0.0093422
rs2672680 15 29418573 G A 0.1746 1492 0.1779 -9.1035 3.5024 0.0093441
rs2850114 21 37866090 T C 0.2094 1492 0.5842 -8.5785 3.3005 0.0093462
rs10149681 14 81686319 G A 0.3479 1492 0.2537 7.4989 2.8852 0.0093477
rs7822787 8 127767127 T C 0.4936 1492 0.234 6.9264 2.665 0.0093481
rs9359383 6 80258802 G A 0.0473 1492 0.0431 -16.133 6.2078 0.0093529
rs11200583 10 124123470 C A 0.0979 1492 0.4616 11.711 4.5064 0.0093581
rs9682532 3 78609963 T C 0.1997 1492 0.8714 8.8199 3.3942 0.0093614
rs2086678 15 101876416 T C 0.4035 1492 0.7066 -7.2033 2.7722 0.0093667
rs3027009 1 159173887 G A 0.1009 1492 0.6678 -11.765 4.5281 0.0093725
rs9303525 17 44187257 G A 0.2855 1452 0.274 -7.8022 3.0031 0.0093762
rs1871978 15 101863289 T C 0.2071 1492 0.2074 8.5334 3.2847 0.0093801
rs4981802 14 20651027 T C 0.2534 1492 0.2178 -7.9502 3.0604 0.0093827
rs978067 4 65682693 C A 0.2048 1492 0.4746 8.6291 3.3218 0.0093854
rs4545840 16 62207350 T C 0.3787 1492 0.7002 -7.2848 2.8045 0.009389
rs10893265 11 124433714 C A 0.0958 1492 0.8814 -11.922 4.5897 0.0093906
rs7641119 3 112610825 G A 0.3555 1491 0.9549 7.3387 2.8253 0.0093912
rs3098681 5 78152192 T C 0.3707 1489 1 -7.2905 2.807 0.0093967
kgp7874799 6 161152240 G A 0.2845 1492 0.8489 -7.8088 3.0068 0.0094028
rs2117435 17 52364448 C A 0.2765 1492 0.4765 -7.9338 3.0554 0.0094148
rs2107449 7 21488929 G A 0.3774 1492 0.5086 7.3126 2.8166 0.0094243
rs3116615 13 51158752 T C 0.245 1492 0.484 -8.2487 3.1772 0.0094263
rs3177404 1 227063229 T C 0.0104 1492 1 -34.775 13.381 0.0094331
rs7502216 17 36612948 C A 0.303 1492 0.3268 7.545 2.9066 0.0094353
rs2040073 1 38829224 T C 0.3898 1492 0.5136 7.2677 2.7999 0.0094393
rs7764028 6 137150543 T C 0.3931 1492 0.7043 -7.1538 2.756 0.0094402
rs4855496 3 68652335 G A 0.3438 1492 0.9542 -7.3838 2.8452 0.0094537
rs10824462 10 78631852 G A 0.3231 1492 0.2612 -7.6203 2.9365 0.0094587
rs652142 10 85573752 T C 0.2681 1492 0.5982 7.9821 3.076 0.009459
rs13249365 8 21275297 T C 0.3834 1492 0.547 -7.1608 2.7598 0.0094675
rs8018108 14 72895442 G A 0.3408 1492 0.7297 7.441 2.868 0.0094726
rs5257 1 16373124 G A 0.1734 1491 0.4694 9.1854 3.5408 0.0094826
rs3767001 1 181712376 T C 0.1602 1492 0.6301 -9.5029 3.6632 0.0094829
rs2249112 4 183141735 T C 0.2798 1492 1 7.814 3.0123 0.0094854
rs11014851 10 26201259 T G 0.4687 1486 0.917 7.0629 2.723 0.0094922
rs12237388 9 119287555 G A 0.1609 1492 0.0028 9.1821 3.5404 0.0094996
rs8022851 14 84838293 C A 0.4135 1492 0.2863 7.2254 2.786 0.0095027
rs16832011 2 136545299 G A 0.0332 1492 0.6762 19.513 7.5245 0.0095052
rs7624988 3 4245833 C A 0.2976 1492 0.7106 7.6372 2.945 0.0095077
rs6461625 7 22000425 G A 0.443 1492 1 -7.0596 2.7224 0.0095112
rs13231 6 161139857 G A 0.2838 1492 1 7.7823 3.0012 0.0095121
rs7089698 10 65384567 G A 0.4008 1487 0.5893 -7.1076 2.7411 0.0095146
rs6975902 7 7964238 G A 0.2547 1492 0.0882 8.2371 3.1772 0.0095249
rs9638618 7 70769692 G A 0.2855 1492 0.1276 -7.6113 2.9358 0.009525
rs12567486 1 88645313 T C 0.3132 1491 0.3998 7.6519 2.9515 0.0095265
rs6760875 2 228925898 G A 0.4397 1492 0.5284 7.1276 2.7494 0.0095293
rs9542875 13 72748183 T G 0.3113 1492 0.4331 7.4987 2.8925 0.0095294
rs3857224 4 100129685 T C 0.3546 1492 1 7.3359 2.8299 0.0095337
rs2823286 21 16817938 G A 0.3207 1492 0.4759 -7.588 2.9273 0.0095369
rs11576138 1 240609633 G A 0.2648 1492 0.0052 -7.6692 2.9587 0.0095392
rs7729211 5 49708187 G A 0.1887 1489 0.0424 -9.2186 3.5566 0.0095425
rs9525604 13 42863752 T C 0.1786 1492 0.252 -9.0223 3.4809 0.0095436
rs7536235 1 156581534 T C 0.2671 1492 0.4671 7.8491 3.0285 0.0095495
rs2365714 1 156588749 G A 0.2671 1492 0.4671 7.8491 3.0285 0.0095495
rs2002067 2 121965134 G A 0.0731 1492 0.5678 13.603 5.2492 0.0095549
rs6444265 3 187605315 T C 0.2001 1492 0.4183 8.6669 3.3444 0.0095573
rs2413241 22 34934348 T C 0.2875 1492 0.8006 7.7738 3.0001 0.0095644
rs6851788 4 185946538 T C 0.375 1492 0.5075 7.1765 2.7696 0.0095657
rs8101899 19 30224464 G A 0.3656 1492 0.5768 7.3352 2.831 0.0095684
rs1467773 9 78733068 G A 0.128 1492 0.487 10.6 4.0911 0.0095692
rs11749731 5 141500436 C A 0.3475 1492 0.8196 -7.3839 2.8498 0.0095705
rs8056716 16 13643974 G A 0.369 1492 0.739 -7.2329 2.7917 0.0095742
rs7786075 7 12410811 G A 0.2001 1492 0.0628 -8.9833 3.4674 0.0095745
rs13061353 3 104128989 T C 0.4983 1492 0.5011 -6.9486 2.6821 0.0095765
rs12463409 2 41414128 G A 0.184 1492 0.1016 -8.8584 3.4193 0.0095768
rs17013486 4 129495243 T C 0.0255 1492 0.2473 -21.939 8.4686 0.0095784
kgp2154192 4 70079975 G A 0.0836 1478 0 13.37 5.1611 0.0095801
rs12457275 18 8912044 G A 0.2956 1492 0.9011 -7.6962 2.9708 0.0095811
rs4514651 15 73121973 G A 0.1709 1492 0.5835 9.3885 3.6242 0.0095829
rs7450621 6 15698548 T C 0.4397 1492 0.3443 -7.1517 2.7608 0.0095866
rs13128388 4 110568156 T C 0.3023 1492 0.3263 7.7324 2.9851 0.0095896
rs8099007 18 70453456 T C 0.2674 1492 0.7416 7.9528 3.0703 0.0095898
rs12135959 1 181545124 G A 0.4631 1492 0.8352 7.0078 2.7055 0.0095917
rs7965686 12 5372620 T C 0.1927 1492 0.0805 8.6866 3.3538 0.0095947
rs1031773 2 170771022 G A 0.1991 1492 0.6266 8.721 3.3673 0.0095995
rs2395628 6 35473252 T C 0.2674 1492 0.1458 -7.7658 2.9986 0.0096033
rs956922 13 72693835 C A 0.3107 1492 0.1471 7.4312 2.8696 0.0096069
rs1922342 7 84146330 T C 0.1297 1492 0.9087 10.46 4.0393 0.009611
rs8003708 14 77271488 G A 0.2222 1492 0.7644 -8.4681 3.2707 0.0096229
rs7482084 11 93900828 G A 0.3666 1492 0.1808 -7.4028 2.8592 0.009623
rs7009513 8 10284051 T C 0.0352 1492 0.4257 18.794 7.2591 0.0096236
rs1316689 2 216524456 C A 0.07 1492 0.0146 -13.271 5.1267 0.0096386
rs1342020 9 75719701 G A 0.49 1492 0.0873 6.8509 2.6467 0.0096406
rs7002751 8 89390692 G A 0.2299 1492 0.6608 8.272 3.1958 0.0096413
rs6918609 6 164169511 T C 0.3911 1492 0.1741 -7.0487 2.7232 0.009643
rs1567249 5 125655221 T C 0.2949 1492 0.213 7.5534 2.9186 0.0096518
rs778862 7 118333259 T C 0.0871 1492 0.4131 -12.274 4.743 0.0096578
rs11007765 10 30116428 T G 0.0952 1492 0.7641 11.999 4.6368 0.0096609
rs1501488 1 73996208 T C 0.181 1492 0.1902 9.2576 3.5776 0.0096637
rs4290697 2 57445471 G A 0.4208 1477 0.3108 7.055 2.7266 0.0096697
rs12829851 12 53125145 T C 0.0144 1492 1 29.55 11.408 0.0096726
rs1114740 1 197982554 T C 0.1934 1492 0.934 -8.8764 3.4308 0.0096739
rs1027504 10 4653578 G A 0.2931 1491 0.9006 7.6818 2.9693 0.0096782
rs9308688 2 114658415 G A 0.0697 1492 0.3131 13.549 5.2379 0.0096889
rs4868932 5 162600918 T C 0.4229 1492 0.9577 -7.0907 2.7413 0.0096918
rs4434807 1 73401801 T C 0.066 1492 0.6758 14.205 5.4924 0.0097
rs4336589 8 56462853 G A 0.2735 1492 0.7944 7.8821 3.0479 0.0097075
rs2023828 4 113356961 G A 0.3442 1492 0.0965 -7.5293 2.9115 0.009708
rs12509878 4 97695401 T G 0.4189 1492 0.8316 7.0686 2.7334 0.0097088
rs10094381 8 34591853 G A 0.1398 1492 0.3897 -9.9818 3.8599 0.009709
rs4814724 20 18330108 G A 0.3168 1452 0.1821 -7.5099 2.9041 0.0097099
rs1404792 11 112208967 T C 0.3268 1452 0.0236 -7.3647 2.8479 0.0097101
rs6952647 7 152227620 T C 0.4873 1491 0.4683 -6.9372 2.6827 0.009712
rs2256829 21 46173985 G A 0.4092 1492 0.7079 -7.1516 2.7657 0.0097149
rs6843860 4 115749005 T C 0.1597 1490 0.8469 -9.5305 3.686 0.0097222
rs10015163 4 6983677 T C 0.4896 1492 0.0701 -7.1677 2.7723 0.0097255
rs7038629 9 2408770 T C 0.1538 1492 0.8429 -9.6757 3.7425 0.0097285
rs986397 4 73578725 G A 0.4558 1492 0.566 -7.0778 2.7379 0.0097352
rs6437500 3 103976415 G A 0.3351 1492 0.2011 7.5376 2.9167 0.0097594
rs11212035 11 106987593 G A 0.2208 1492 0.8218 8.4557 3.2721 0.009762
rs1372156 4 35360452 C A 0.313 1492 0.3361 -7.6349 2.9549 0.0097708
rs10972381 9 35208145 T C 0.4088 1492 0.0609 6.9416 2.6866 0.009773
rs3094548 6 29355202 G C 0.3312 1490 0.3495 7.5306 2.9146 0.0097737
rs6464250 7 152292180 T C 0.4819 1492 0.0148 -6.7834 2.6255 0.009775
rs427727 5 3193401 G A 0.4038 1492 0.7471 -7.1548 2.7695 0.0097838
rs7258 9 131196695 T C 0.1696 1492 1 -9.3097 3.6038 0.0097849
rs9343171 6 75175449 T G 0.2436 1492 0.3991 -8.2385 3.1893 0.0097901
rs4784329 16 53910261 C A 0.3489 1492 0.494 -7.4022 2.866 0.0098023
rs7110620 11 23552720 T G 0.2048 1492 0.8116 -8.6286 3.3421 0.0098301
rs846646 10 78515883 T C 0.4561 1492 0.1921 -6.8949 2.6706 0.0098303
rs17742611 4 7002344 G A 0.4789 1491 0.0549 7.1793 2.7811 0.009839
rs9299331 9 102146915 T C 0.4491 1492 0.4965 7.0862 2.7451 0.0098405
rs4983579 14 105555396 G A 0.2208 1492 0.4516 8.3328 3.2281 0.0098424
rs17060468 4 175249433 G A 0.2507 1492 0.27 -7.94 3.0761 0.0098451
rs6994019 8 89268543 T G 0.3187 1492 0.4038 -7.5815 2.9372 0.0098467
rs6080452 20 16831893 T C 0.2138 1492 0.488 8.6054 3.334 0.0098479
rs10797730 1 181541159 T C 0.4088 1492 1 -7.1054 2.7529 0.0098504
rs7574764 2 80898579 T C 0.0684 1492 1 13.832 5.359 0.0098508
rs10130445 14 81622935 G A 0.2698 1492 0.7428 7.8336 3.0351 0.0098527
rs6876176 5 79495456 T C 0.2733 1491 0.8963 -7.857 3.0443 0.0098535
rs13142152 4 175602273 T C 0.2118 1492 0.6984 8.5947 3.3302 0.0098568
rs10845515 12 12449024 T C 0.3965 1492 0.7051 7.1016 2.7518 0.0098597
rs2803213 13 101604450 C A 0.2745 1492 0.4746 -7.7494 3.003 0.0098634
rs2066705 15 25937004 T C 0.3572 1492 0.0208 7.0746 2.7416 0.0098675
rs13027870 2 111628522 G A 0.2503 1492 0.2142 -8.1972 3.1768 0.0098699
rs6458524 6 46817931 T C 0.25 1492 0.0451 7.8544 3.0446 0.0098856
rs205162 16 25596637 T C 0.2034 1492 1 -8.6821 3.3654 0.0098858
rs11867160 17 45406167 G A 0.0831 1492 1 -12.658 4.9066 0.009887
rs7732963 5 76671544 T C 0.0536 1492 1 15.52 6.0162 0.0098906
rs4663543 2 235991856 G A 0.2708 1492 0.4709 -7.7787 3.0155 0.009892
rs420270 21 47369190 T C 0.3693 1492 0.9115 7.2454 2.8088 0.0098924
rs8033590 15 88385150 T C 0.4517 1492 0.5305 7.0728 2.7421 0.0098989
rs10889061 1 58121100 G A 0.2731 1492 0.7945 -7.8606 3.0477 0.0099026
rs7090445 10 63721176 T C 0.3338 1492 0.2686 -7.291 2.8271 0.009909
rs17776376 5 147691470 T C 0.0144 1492 1 -29.452 11.409 0.0099167
newrs2303056 5 147692967 T G 0.0144 1492 1 -29.452 11.409 0.0099167
rs10896050 11 65577516 T G 0.2037 1492 0.8732 8.6403 3.3509 0.0099228
rs6470290 8 125864556 G A 0.4933 1492 0.2143 6.8662 2.6633 0.0099343
rs7582882 2 62727154 T C 0.1525 1492 0.9204 -9.6927 3.7597 0.0099357
rs10774926 12 117897323 G A 0.1726 1492 0.3185 -9.1092 3.5337 0.0099421
rs11819873 11 23572959 T C 0.1972 1491 0.87 -8.7504 3.3945 0.0099429
rs11583394 1 206968893 T C 0.2074 1492 0.3861 8.71 3.379 0.0099459
rs1328671 13 47537149 T C 0.3219 1488 0.5135 7.412 2.8755 0.0099474
rs1639489 7 146098829 T C 0.0958 1492 0.2294 -11.65 4.5205 0.0099608
rs7664958 4 172269952 T G 0.2084 1492 0.5834 -8.6472 3.3562 0.0099818
rs17088003 4 67972601 G A 0.1555 1492 0.1992 9.7951 3.802 0.0099858
rs4428101 22 17118747 T C 0.3166 1475 0.5474 -7.4822 2.9042 0.0099859
rs6750204 2 62761855 T G 0.416 1488 0.4882 -7.0198 2.7249 0.0099895
rs8022233 14 84908926 T C 0.4269 1492 0.4591 -6.9778 2.7087 0.0099919
kgp7724611 7 95956865 T C 0.0597 1492 0.8156 -14.829 5.7564 0.0099946
rs10141159 14 83877181 T C 0.127 1492 0.0461 -10.193 3.9568 0.0099948
rs10135889 14 59492768 C A 0.2761 1492 0.6976 7.7516 3.0092 0.0099965
rs10132309 14 101464984 T G 0.0794 1492 0.593 12.793 4.9664 0.009999
rs10129859 14 106020366 T C 0.0318 1492 0.6595 -19.741 7.664 0.0099998
rs6568909 6 115903276 T G 0.224 1424 0.7032 8.5876 3.334 0.010002
rs7584948 2 69350431 T G 0.19 1492 0.5008 -8.8018 3.4173 0.010005
rs4690504 4 178201257 T C 0.1454 1492 0.7547 -9.8438 3.822 0.010008
rs7029148 9 855091 G A 0.4786 1492 0.1951 7.0957 2.7551 0.010011
rs957755 7 46778653 T G 0.1868 1488 1 8.9323 3.4683 0.010012
rs6903113 6 167665326 C A 0.1823 1492 0.2595 8.8924 3.454 0.010037
rs532644 18 7516346 G A 0.2802 1492 0.7005 -7.7177 2.9977 0.010037
rs9456769 6 162771688 G A 0.2706 1489 0.1897 -7.7237 3.0001 0.010039
rs900278 7 67349749 G A 0.0462 1492 1 -16.604 6.45 0.010047
rs1663240 15 58590943 T C 0.2674 1492 0.2902 7.7574 3.0136 0.010048
rs9891379 17 15976558 T G 0.4333 1492 0.1545 6.8974 2.6795 0.010048
rs2400541 8 82879546 G A 0.3103 1492 0.4324 7.6063 2.9549 0.010049
rs6793410 3 188279625 T C 0.3629 1492 0.8228 -7.2678 2.8234 0.01005
rs298155 1 60874772 C A 0.2115 1492 0.8162 8.5044 3.304 0.010054
rs1342242 6 136270587 T C 0.4695 1492 0.4058 -6.9014 2.6812 0.010054
rs9409884 9 138288052 T C 0.0134 1492 1 30.447 11.817 0.010058
rs2060022 3 65999755 G A 0.4226 1492 0.0258 -7.2648 2.8227 0.010061
rs7466280 9 8854069 G A 0.2066 1491 0.5807 8.5459 3.3205 0.010063
rs6927442 6 145078694 T C 0.2051 1492 0.7507 -8.582 3.3347 0.010067
rs8084351 18 50726559 G A 0.4866 1492 0.0172 -7.1921 2.7949 0.010074
rs1572941 6 81076339 T C 0.3345 1492 0.6008 7.4324 2.8884 0.010075
rs11701058 21 47776382 T C 0.2111 1492 0.641 8.5897 3.3381 0.010075
rs4499283 17 69598898 G A 0.1036 1492 0.0011 -11.907 4.6271 0.010076
rs1408477 1 84304441 T C 0.4776 1492 0.7165 -6.9331 2.6945 0.010081
rs5004597 18 11525094 T C 0.2969 1492 0.4205 7.5391 2.9302 0.010086
rs7199809 16 66027774 G A 0.1813 1492 0.4856 8.9527 3.48 0.010093
rs12228503 12 26498983 G A 0.3884 1492 0.3837 7.0612 2.7448 0.010094
rs2278722 2 101620136 G A 0.1106 1492 0.0475 -10.812 4.2034 0.010102
rs7196033 16 11573613 G A 0.243 1492 0.6731 -8.0697 3.1373 0.010105
rs2321279 18 5048369 G A 0.3723 1492 0.0526 7.3882 2.8724 0.010108
rs2480490 9 92158225 T C 0.4085 1492 0.6297 -7.1264 2.771 0.010117
rs12325531 16 6713709 T C 0.2497 1492 0.7298 8.0799 3.1421 0.010126
rs2400461 14 99272231 T C 0.1461 1492 0.533 -9.7651 3.7975 0.010128
rs9665581 10 2559558 C A 0.2051 1492 0.0211 -8.8879 3.4566 0.010131
rs4910067 11 9885849 T C 0.2899 1492 0.5297 -7.7338 3.0078 0.010132
rs3979497 3 174898957 G A 0.2243 1489 0.3331 -8.4671 3.2931 0.010134
rs16933823 11 17099613 G A 0.2826 1490 0.2014 7.5968 2.9551 0.010147
rs9971280 10 58090264 T C 0.1783 1492 0.2159 9.2434 3.5956 0.010148
rs301055 13 26700284 G A 0.2513 1492 0.3361 8.1209 3.1593 0.010157
rs9908294 17 29884773 T C 0.4631 1492 0.8759 6.9916 2.7201 0.01016
rs4712980 6 26355758 T G 0.2869 1492 0.1458 7.8393 3.05 0.010163
rs2896656 8 133341355 T C 0.4001 1492 0.9141 7.0851 2.7566 0.010163
rs10911063 1 182318783 C A 0.1471 1492 1 -9.8217 3.8216 0.010169
rs10862202 12 81240753 C A 0.4427 1492 0.4953 6.9365 2.6992 0.010173
rs1219564 10 36525137 T C 0.2828 1492 0.6099 7.7737 3.0252 0.01018
rs4292483 5 160184267 T C 0.4976 1492 0.6046 7.0031 2.7255 0.010186
rs1567620 15 57694854 T C 0.371 1492 0.1342 -7.0573 2.7468 0.010189
rs10485481 20 36818329 T C 0.3696 1492 0.1198 7.0562 2.7469 0.010205
rs7779186 7 71968630 T C 0.1776 1492 0.9294 9.1138 3.5479 0.010206
rs17588629 4 151252297 G A 0.252 1492 0.5826 7.9428 3.0923 0.010211
rs2310867 8 78162308 T C 0.2815 1492 0.6541 -7.6778 2.9891 0.010211
rs2387308 10 1259485 G A 0.2616 1491 0.9466 -7.924 3.0851 0.010215
rs7904854 10 112415418 G A 0.1002 1492 1 -11.569 4.5045 0.010217
rs11625462 14 91997567 T C 0.181 1492 0.3821 8.9206 3.4733 0.010219
rs13168004 5 128645304 T C 0.1424 1492 0.7502 10.002 3.8947 0.010223
rs4821264 22 34977907 T C 0.2905 1492 0.9499 7.6631 2.9839 0.010225
rs1572248 10 29031926 T G 0.3753 1492 0.3775 7.2595 2.8268 0.010226
rs9863270 3 194820658 G A 0.1605 1492 0.2488 9.6182 3.7453 0.010227
rs13054394 22 35950648 G A 0.2792 1492 0.5625 7.6833 2.9919 0.010227
rs135396 22 44677647 G A 0.3482 1492 0.1381 -7.1541 2.7859 0.01023
rs9785104 8 48129224 T G 0.0094 1492 1 36.158 14.066 0.010234
rs4715276 6 51934978 C A 0.3402 1492 0.2738 -7.2306 2.816 0.010238
rs4875783 8 3577522 T C 0.3848 1462 0.4394 -7.303 2.8444 0.010245
rs10886360 10 120753787 G A 0.3686 1492 0.6973 -7.2378 2.8191 0.010245
rs463424 21 41966619 T C 0.3542 1492 0.8652 7.2422 2.8208 0.010245
kgp11735714 7 98884089 T G 0.0365 1492 0.0438 -18.003 7.0121 0.010247
rs13074852 3 3267027 C A 0.2621 1490 0.2841 -8.0232 3.1253 0.010254
rs3800861 7 157903478 G A 0.2942 1492 0.4928 7.695 2.9983 0.010275
rs10431604 12 42373362 T C 0.256 1492 0.3084 -8.0646 3.1427 0.010284
rs4413519 5 106400536 G A 0.2178 1492 0.7046 -8.4556 3.2952 0.010286
rs832174 1 201258519 T A 0.2379 1492 0.3535 -8.0544 3.1389 0.010288
rs886770 2 159489481 C A 0.1117 1491 0.6952 -10.974 4.2768 0.010288
rs10946116 6 166480503 T C 0.2101 1492 0.1186 8.3501 3.2544 0.010293
rs1709789 16 27851773 G A 0.2815 1492 0.0963 7.8918 3.0759 0.010296
rs958635 3 21072043 G A 0.4997 1492 0.6046 6.9926 2.7255 0.010298
rs2813932 9 30026310 G A 0.4635 1492 0.7948 6.9361 2.7034 0.010298
kgp9722106 5 45906895 T G 0.246 1492 0.2094 -8.1967 3.1948 0.010299
rs6699503 1 215030041 C A 0.2905 1492 0.0597 -7.4629 2.909 0.010304
rs13150823 4 16064648 T C 0.2225 1492 0.011 -8.0789 3.1493 0.010308
rs1577217 6 75264996 T C 0.0965 1492 0.5511 -11.657 4.5441 0.010308
rs4749844 10 9286568 T C 0.3489 1492 0.2794 -7.1813 2.7994 0.01031
rs8027309 15 27746578 T C 0.0335 1492 1 19.417 7.5691 0.01031
rs1513895 4 73061027 T C 0.0218 1492 1 -24.039 9.3713 0.010312
rs1344476 16 8773196 T C 0.3405 1492 0.6866 7.366 2.8715 0.010312
rs516732 5 165107100 T C 0.4658 1492 1 6.952 2.7107 0.010329
rs13134323 4 121149877 T C 0.2986 1492 0.2167 -7.4619 2.9096 0.010331
rs7151632 14 92478198 G A 0.0948 1492 0.6497 -11.767 4.5884 0.010333
rs10012938 4 52745959 T C 0.1867 1492 0.67 -8.9614 3.4946 0.010338
rs6963083 7 49909451 G A 0.2731 1492 0.09 7.9656 3.1063 0.010338
rs16830753 2 199828394 T G 0.0221 1492 0.5205 23.487 9.1592 0.010339
rs30448 5 4945124 G A 0.0181 1492 1 -26.231 10.22 0.01035
rs12663565 6 106089212 T G 0.0282 1492 1 21.013 8.1963 0.010354
rs11070275 15 40791115 T C 0.4036 1432 0.7837 -7.1757 2.7991 0.010361
rs6096790 20 50754259 C A 0.2019 1491 0.0767 -8.4487 3.2958 0.010362
rs7964241 12 102338235 G A 0.2671 1492 0.4671 -7.7635 3.0285 0.010364
rs11008337 10 31367031 T C 0.3824 1492 0.3244 -7.2293 2.8203 0.010366
rs2437811 9 107680458 T C 0.2195 1492 0.1124 -8.5606 3.3399 0.010372
rs2755147 11 34318636 C A 0.4829 1492 0.3247 -7.032 2.7437 0.010379
rs1316950 18 21324066 G A 0.3432 1492 0.3581 7.2132 2.8146 0.010383
rs9980084 21 37647438 C A 0.2738 1492 0.0133 7.5348 2.9401 0.010383
rs1321158 20 12634137 T C 0.4052 1492 0.6289 -7.1097 2.7744 0.010388
rs4916239 1 171870596 G A 0.4846 1492 0.437 -6.8656 2.6792 0.010392
rs16884586 7 150363735 T C 0.1833 1492 0.5448 -9.0417 3.5287 0.010398
rs6508522 18 25557873 T C 0.4192 1492 0.9576 7.0166 2.7384 0.010399
rs313322 12 104985695 G A 0.1548 1492 0.1652 -9.4082 3.6719 0.0104
rs346879 3 102751470 T C 0.3532 1492 0.9548 7.2627 2.8348 0.010407
rs6582383 12 42523160 T G 0.4189 1492 0.7497 6.9934 2.7297 0.010407
rs11989223 8 137044987 T C 0.4554 1492 0.3752 -6.8796 2.6853 0.010409
rs9372948 6 130152440 T C 0.1635 1492 0.9248 -9.3901 3.6653 0.010411
rs6799987 3 73919008 T G 0.3342 1490 0.8159 7.3829 2.8819 0.010412
rs16873495 4 23320940 C A 0.1776 1492 0.7231 -9.0258 3.5236 0.010422
rs1109569 3 72005435 T C 0.4115 1492 0.5212 -6.9787 2.7249 0.010435
rs16932983 8 67486897 T C 0.0305 1492 0.6454 20.008 7.8126 0.010436
rs2459399 15 51696422 T G 0.2316 1492 0.7712 -8.1799 3.1946 0.010451
rs1733743 10 56847522 T G 0.331 1491 0.8152 -7.3899 2.8862 0.010455
rs916982 7 122018159 T C 0.2985 1489 0.4967 7.6526 2.989 0.010459
rs12460780 19 3645947 G A 0.4849 1492 0.6043 -6.8814 2.688 0.010465
rs2254389 9 96366415 G A 0.2681 1492 0.0648 -8.0147 3.1307 0.010466
rs13067039 3 173563692 C A 0.1016 1491 0.3957 11.61 4.5365 0.010486
rs10830072 10 129256933 T C 0.445 1492 0.3732 -6.8872 2.691 0.010486
rs12283389 11 86571277 T C 0.3633 1437 0.0462 -7.5099 2.9343 0.010486
rs1790181 11 131954147 C A 0.4842 1490 0.8764 6.9092 2.6996 0.010488
rs6959554 7 47345002 T C 0.3737 1492 0.5429 -7.0982 2.7735 0.010489
rs6553155 4 189045617 G A 0.1763 1492 0.5323 -9.0093 3.5203 0.010491
rs17827108 17 30064404 T G 0.1294 1492 0.2053 10.503 4.1041 0.010492
rs11687273 2 167340424 G A 0.1263 1492 0.1582 10.229 3.997 0.010494
rs2177367 10 57499807 G A 0.3311 1492 0.8151 -7.3841 2.8855 0.010495
rs4432844 5 179769964 G A 0.3304 1492 0.5986 7.4143 2.8973 0.010496
rs12300289 12 27536031 G A 0.1426 1490 0.3395 9.7845 3.8236 0.010498
rs2215987 7 12049086 T C 0.2148 1492 0.4426 -8.343 3.2604 0.0105
rs12612624 2 142346445 G A 0.2755 1492 0.173 -7.6111 2.9744 0.010501
rs10770847 12 8698471 T C 0.4447 1492 0.6752 6.9283 2.7076 0.010502
rs545684 18 159382 G A 0.2788 1492 1 7.7184 3.0164 0.010504
rs1626088 10 61640320 G A 0.491 1492 0.3256 -6.8379 2.6723 0.010505
rs2089824 14 84412163 C A 0.0962 1482 0.6544 11.714 4.5781 0.010505
rs722919 12 63777954 T C 0.0771 1492 0.8568 -12.968 5.0683 0.010507
rs2884385 1 233955738 T C 0.1647 1466 0.0012 9.8316 3.8425 0.010508
rs11130263 3 50932324 G A 0.1036 1492 0.6761 11.442 4.472 0.010509
rs1002791 8 23153260 T G 0.243 1492 0.0916 7.899 3.0876 0.010518
rs9608277 22 24756865 T C 0.2324 1491 0.3836 -8.2995 3.2442 0.010518
rs10868215 9 87234111 T C 0.3546 1492 0.5342 7.1764 2.8053 0.010523
rs7142737 14 64120206 C A 0.0379 1489 0.2694 18.508 7.2351 0.010524
rs2829662 21 26625977 T C 0.0714 1492 0.6956 -13.55 5.2969 0.010527
rs12385796 11 27063867 G A 0.1314 1492 0.4288 10.145 3.9666 0.010535
rs4923621 11 30147285 C A 0.3958 1492 0.1442 7.2148 2.8208 0.010535
rs131837 22 37242345 G A 0.4297 1487 1 -7.0154 2.7429 0.010537
rs260255 6 42401082 T C 0.1441 1492 0.1716 10.042 3.9268 0.01055
rs9923494 16 59728563 T C 0.1667 1491 0.6409 -9.2305 3.6095 0.01055
rs11786557 8 60457078 G A 0.0338 1492 0.0854 18.69 7.3103 0.010568
rs2479362 10 32593393 T C 0.1448 1492 0.532 -9.7564 3.8161 0.010569
rs4803831 19 46038553 T G 0.0265 1492 0.2765 21.278 8.3229 0.010571
rs1797617 3 112836352 T C 0.1778 1485 1 -9.0695 3.5476 0.010573
rs7848895 9 113928554 T C 0.1495 1492 0.7597 -9.656 3.7772 0.010576
rs6534456 4 125958645 T C 0.3633 1492 0.3415 -7.284 2.8495 0.01058
rs2144000 1 186967242 G A 0.407 1441 0.4784 7.2776 2.8472 0.010586
rs9600123 13 73987891 G A 0.2044 1492 0.8112 -8.5429 3.3428 0.010599
rs10887054 10 123794568 G A 0.4306 1492 0.5975 6.9297 2.7121 0.010615
kgp4500920 4 118670499 T C 0.4836 1492 0.2542 6.8151 2.6673 0.010618
rs10458660 10 77936576 G A 0.1897 1492 0.2747 -8.6962 3.4036 0.01062
rs3826620 18 60021504 T G 0.3278 1492 0.3178 -7.2655 2.8442 0.010633
rs12672847 7 9379478 T C 0.0533 1491 0.3082 15.212 5.955 0.010634
rs1361357 1 238071778 G A 0.2596 1491 1 -7.89 3.0888 0.010637
rs1597615 10 36584286 T C 0.2352 1492 0.195 -8.2949 3.2475 0.010641
rs7916256 10 55486017 C A 0.1619 1492 0.0277 -9.1156 3.5689 0.010644
rs159680 19 58661581 G A 0.1552 1492 0.5532 9.4679 3.7069 0.010646
rs4869598 5 38743568 T C 0.4326 1492 0.493 6.9092 2.7054 0.010655
rs12062955 1 189836689 T G 0.1005 1492 0.0209 11.847 4.6392 0.010658
rs6873924 5 76620582 T G 0.054 1491 0.6158 15.227 5.9628 0.010658
rs4291266 8 34415528 G A 0.1253 1492 0.9059 10.414 4.0783 0.010667
rs7823089 8 106730235 T C 0.117 1492 0.8028 10.797 4.2284 0.010667
rs10935692 3 148001131 T G 0.0402 1492 0.2971 -17.341 6.7921 0.010677
rs10750135 11 98685498 G A 0.1163 1492 0.4506 10.675 4.1812 0.01068
rs1670148 10 67677241 T G 0.3898 1492 0.0442 -7.2743 2.8494 0.010683
rs11190644 10 102433046 T C 0.2175 1492 0.8791 -8.3964 3.2891 0.010685
rs1243473 14 21544274 T C 0.2359 1492 0.473 -8.059 3.1569 0.010686
rs1469171 7 24081463 G A 0.2855 1492 0.5685 7.5907 2.9736 0.010688
rs758573 10 119261945 T C 0.316 1492 0.2313 7.314 2.8653 0.010693
rs11198218 10 119752955 G A 0.4376 1491 0.7927 6.9389 2.7186 0.0107
rs10897540 11 64757496 T C 0.0315 1491 0.3984 20.077 7.8667 0.010706
rs10177211 2 212475771 C A 0.0822 1491 0.7304 12.521 4.9068 0.01072
rs7191581 16 88024007 T C 0.307 1492 0.5038 -7.4198 2.908 0.010726
rs1020297 17 52754557 T C 0.18 1492 0.8611 9.0105 3.5317 0.010732
rs7554439 1 216655699 T C 0.321 1492 0.6347 -7.344 2.8786 0.010734
rs4611634 2 221339243 G A 0.2312 1492 0.8274 8.2114 3.219 0.010744
rs2966395 2 140900604 G A 0.2178 1492 0.4948 8.4392 3.3083 0.010745
rs6443686 3 179738924 G A 0.0912 1492 0.2716 -11.817 4.6325 0.010747
rs2150817 6 89913520 T C 0.3345 1492 0.8616 -7.3337 2.8752 0.010752
rs1972715 5 178562967 G A 0.1981 1492 0.6249 8.7216 3.4196 0.010757
rs1213989 1 119048181 T G 0.1649 1492 0.8509 -9.3322 3.6592 0.010761
rs32030 5 66739338 T C 0.3562 1492 0.6115 -7.155 2.8055 0.010763
rs7709243 5 67534039 T C 0.4769 1492 0.0095 -7.1536 2.8052 0.010768
rs1842221 19 23640795 T G 0.0711 1491 1 -13.461 5.2786 0.010768
kgp8961276 1 70385871 T G 0.0585 1486 0.8139 -14.734 5.7801 0.010799
rs6457940 6 36663357 C A 0.2684 1492 0.323 -7.6825 3.0141 0.010808
rs4493441 3 103438874 G A 0.3887 1492 0.8275 7.097 2.7846 0.010813
rs1950045 8 35244430 G A 0.0811 1492 0.4844 -12.506 4.907 0.010817
rs4468361 11 132010117 T C 0.303 1492 0.1776 7.3733 2.8932 0.010817
rs2738645 16 78492930 G A 0.1917 1492 0.0297 8.518 3.3424 0.01082
rs10828912 10 26212094 G A 0.4856 1492 0.9587 6.9042 2.7094 0.010826
rs7006944 8 89368594 T C 0.2857 1491 0.3418 7.733 3.0348 0.010829
rs7705202 5 10146995 G A 0.4273 1492 1 -6.971 2.7358 0.010833
rs7633829 3 58687200 T C 0.3294 1492 0.7696 -7.3651 2.8907 0.01084
rs3763640 9 112070162 T G 0.1411 1492 0.392 10.031 3.9372 0.01084
rs13283964 9 35942521 T C 0.366 1492 0.6554 7.1109 2.7913 0.010848
rs4402575 16 20297138 G A 0.0298 1492 0.3809 20.098 7.8905 0.010864
rs6433461 2 174910616 T C 0.3184 1484 0.765 -7.3765 2.8962 0.010866
rs12517548 5 125641993 C A 0.2949 1492 0.213 -7.4333 2.9186 0.010869
rs11005326 10 58117124 G A 0.166 1491 0.5124 -9.3573 3.6742 0.010873
rs331980 13 110324112 T C 0.1585 1492 0.6981 -9.4912 3.727 0.010878
rs16939045 8 76140370 T C 0.2688 1492 0.51 7.7016 3.0244 0.01088
rs1599271 3 163223847 T G 0.0843 1488 0.8663 12.36 4.854 0.010885
rs35942196 3 148221464 G A 0.2473 1492 0.9446 7.9722 3.1309 0.010888
rs3741280 11 117403235 T G 0.2332 1492 0.1687 7.9984 3.1412 0.010888
rs10509540 10 90023033 T C 0.251 1492 0.6797 7.9012 3.1031 0.010889
rs864674 5 32625480 T C 0.4387 1492 0.0311 -7.149 2.8077 0.010891
rs231998 3 172273444 T C 0.4333 1492 0.958 6.9409 2.7265 0.010904
rs7239971 18 2638724 G A 0.4333 1492 0.8332 -6.9691 2.7377 0.010909
rs2756115 10 101508622 T C 0.3804 1492 0.9562 7.1011 2.7896 0.010911
rs2238057 12 2384005 T G 0.3569 1492 0.3673 7.105 2.7912 0.010912
rs3782767 12 3379973 G A 0.3009 1492 0.3255 -7.4144 2.9128 0.010912
rs11628130 14 59452572 T C 0.2735 1492 0.6486 7.6804 3.0173 0.010912
rs9322467 6 154771277 G A 0.3871 1492 0.9565 -7.0642 2.7752 0.010914
rs1555936 1 201586129 T C 0.1076 1492 0.2827 11.281 4.4321 0.010915
rs2070586 12 109277720 G A 0.1719 1492 0.8558 9.1048 3.5774 0.010925
rs4370037 3 103422112 G A 0.3696 1492 0.6975 7.1712 2.8179 0.010931
rs12985186 19 2515874 G A 0.4196 1492 0.4901 -7.0403 2.7664 0.010931
rs701911 1 211905584 T C 0.3395 1492 0.7729 -7.3016 2.8692 0.010932
rs9513142 13 97076077 T C 0.3562 1492 0.0319 7.4004 2.9079 0.010932
rs16863988 3 151899661 T C 0.1243 1492 0.3415 10.308 4.0507 0.010935
rs12094283 1 176548900 T C 0.1532 1492 0.3181 -9.4355 3.7083 0.010946
rs6742567 2 221281392 T C 0.241 1492 0.777 -8.0866 3.1782 0.010947
rs7917456 10 7732323 G A 0.4838 1454 0.1723 7.0691 2.7784 0.010949
rs1023649 8 59420418 G A 0.4407 1492 1 6.9289 2.7236 0.010959
rs10136113 14 39041292 T C 0.4079 1488 0.2603 -6.9204 2.7203 0.010959
rs1872076 17 71488139 G A 0.3629 1492 0.5017 -7.2249 2.8401 0.010962
rs4335778 16 86914742 G A 0.2011 1492 0.4681 -8.5025 3.3424 0.010964
rs2637385 13 90694767 C A 0.1944 1492 0.1597 8.5389 3.3568 0.010967
rs2075078 7 150389856 G A 0.1893 1492 0.736 8.8296 3.4715 0.010976
rs12898642 15 80182050 T C 0.4266 1492 0.003 -7.2446 2.8486 0.010983
rs7664648 4 125104155 G A 0.2401 1489 1 8.0539 3.1669 0.010986
rs7315891 12 42413659 C A 0.4206 1492 0.9154 -6.9578 2.736 0.010988
rs34000971 3 197782628 G A 0.0839 1424 4e-04 -13.277 5.221 0.010991
rs10989395 9 103851372 G A 0.0241 1492 0.5843 22.374 8.7986 0.010993
rs1488193 3 112681585 G A 0.066 1492 1 -13.889 5.4623 0.011001
rs4243474 6 145096340 G A 0.2145 1492 0.3987 8.2907 3.2608 0.011005
rs9687895 5 18116055 G A 0.3244 1492 0.0766 -7.1831 2.8253 0.011009
rs12143782 1 4534350 T C 0.1237 1492 0.2309 10.282 4.0446 0.011015
rs2296065 1 230301776 G A 0.1592 1492 0.0656 -9.6389 3.7916 0.011016
rs1115506 9 30825690 T C 0.4933 1492 0.836 6.8603 2.6986 0.011016
rs7158872 14 49426842 T G 0.4202 1492 0.1843 6.8496 2.6944 0.011017
rs11015373 10 27200881 T C 0.0168 1492 0.3413 -26.45 10.393 0.011018
rs1887108 13 39687431 T C 0.3117 1492 0.8093 -7.4 2.911 0.011018
rs2233805 16 75681142 T C 0.0352 1492 0.2567 -19.012 7.4789 0.011018
rs1268891 12 124867996 T G 0.2259 1492 0.3007 8.1167 3.193 0.01102
rs10253361 7 121275229 T C 0.4621 1492 0.7158 6.9308 2.7265 0.011022
rs9503725 6 3742857 G A 0.4457 1492 0.0936 7.0763 2.784 0.011029
rs6978212 7 8532844 T C 0.4497 1492 0.7938 -6.9369 2.7293 0.011034
rs11996226 8 41460187 T C 0.2905 1492 0.0684 7.7632 3.0545 0.011035
rs17017866 2 80007727 C A 0.0255 1492 1 21.81 8.5821 0.011044
rs1931371 9 96138557 G A 0.385 1492 0.5476 -7.007 2.7573 0.011044
rs2303877 2 167976035 T C 0.0245 1492 0.5945 22.218 8.7428 0.011045
rs4450019 1 113263711 T C 0.4846 1492 0.4682 6.947 2.7337 0.011046
rs7763262 6 32424882 T C 0.2386 1492 0.3543 8.17 3.215 0.011046
kgp4953838 22 17130657 T C 0.3188 1487 0.8114 -7.3704 2.9005 0.01105
rs9950865 18 73896074 T G 0.2668 1492 1 7.7732 3.0594 0.01106
rs1570896 13 101588482 G A 0.2651 1492 0.8421 7.8105 3.0744 0.011069
rs873411 11 112208482 G A 0.3284 1492 0.0783 -7.1551 2.8164 0.01107
rs6931774 6 164142124 G A 0.4078 1492 0.8722 6.9747 2.7455 0.011072
rs10913267 1 176842745 T G 0.2098 1492 0.0854 -8.2526 3.2486 0.011073
rs17126413 1 64806201 T C 0.1166 1492 0.0323 10.414 4.0997 0.011077
rs16915609 10 32534087 G A 0.1468 1492 0.6797 9.6615 3.8034 0.011079
rs535650 11 128664238 G A 0.384 1492 0.0186 -7.2953 2.8723 0.011089
rs824265 9 28784343 C A 0.1072 1492 1 11.109 4.374 0.011096
rs4837076 9 129165182 G A 0.3898 1492 0.0728 7.2147 2.841 0.0111
rs2356262 16 49356011 C A 0.0777 1492 0.8572 12.889 5.0757 0.011103
rs4474358 10 128549120 C A 0.4038 1492 0.0044 -6.754 2.6597 0.011105
rs11190930 10 103083978 T C 0.1307 1492 0.7322 -10.145 3.9952 0.011106
rs2815175 9 17165698 G A 0.128 1492 0.3536 10.42 4.1037 0.011109
rs9585457 13 101202606 C A 0.4889 1491 0.2136 6.9894 2.7527 0.011115
rs2191893 7 19324368 G A 0.057 1491 0.6254 -14.995 5.9058 0.011118
rs6128962 20 59508811 G A 0.4655 1492 0.876 -6.8689 2.7055 0.011121
rs6531698 4 39263814 T C 0.1046 1492 0.3312 -11.077 4.3634 0.011129
kgp10762402 5 45478008 C A 0.2111 1492 0.0869 -8.6159 3.3939 0.011129
rs229135 6 134639268 T C 0.3931 1492 0.303 6.9384 2.7333 0.011133
rs2637713 4 38627337 G A 0.125 1492 0.2855 10.236 4.0325 0.011134
rs4984406 15 95268494 T C 0.4755 1492 0.6038 -6.9257 2.7284 0.011137
rs7031918 9 79511499 T C 0.1089 1492 0.5928 -11.123 4.383 0.011153
rs7004484 8 132934538 C A 0.1945 1491 0.4568 -8.5944 3.3865 0.011154
rs1426171 8 95677132 T C 0.2594 1492 0.5442 -7.7697 3.0616 0.011155
rs179596 16 13811042 G A 0.4169 1492 0.0553 7.1446 2.8154 0.01116
rs10198754 2 212440041 G A 0.1049 1492 0.89 -11.179 4.4053 0.011162
rs11210654 1 38848996 G A 0.4832 1492 0.4681 6.9381 2.7342 0.011163
rs7649772 3 166589013 T C 0.1917 1492 1 8.7165 3.435 0.011164
rs1325410 6 164571038 G A 0.1287 1492 0.7296 10.21 4.024 0.011175
rs4374498 3 148115945 C A 0.0385 1492 0.4802 -17.703 6.9777 0.01118
rs3121730 1 45716285 T G 0.3187 1492 0.8582 7.348 2.8963 0.011181
rs7140560 14 89776720 G A 0.1327 1492 0.654 -10.064 3.9672 0.011184
rs10894502 11 131981852 T G 0.3636 1492 0.0648 6.9663 2.7461 0.011188
rs2433019 15 47701929 G A 0.3301 1492 0.1437 7.1631 2.8238 0.01119
rs6890830 5 123018374 T C 0.2661 1492 0.5073 7.8404 3.091 0.011195
rs10186914 2 3309800 G A 0.3113 1492 0.8564 -7.3937 2.9149 0.011198
rs10161415 12 125482907 G A 0.2942 1492 0.8034 7.5068 2.9596 0.011198
rs829404 1 21983611 T C 0.4678 1492 0.4666 -6.9469 2.7389 0.0112
rs4369691 16 62214679 T C 0.3785 1436 0.9553 7.2347 2.8526 0.011209
rs12748162 1 10986308 C A 0.2473 1492 0.4442 -7.8697 3.1032 0.011212
rs4378808 2 215361240 C A 0.2237 1491 0.8814 8.2616 3.2577 0.011212
rs2772357 13 98961316 G A 0.2007 1492 0.1072 -8.7507 3.4507 0.011215
rs13094785 3 50720909 T C 0.1032 1492 0.6762 11.353 4.4768 0.011216
rs7934386 11 91509923 T C 0.3837 1492 0.5112 6.9913 2.757 0.011217
kgp8075353 5 92762422 T C 0.0975 1492 0.1829 -11.356 4.4782 0.011221
rs6495451 15 80164053 T C 0.4302 1489 0.0022 7.2395 2.855 0.011221
rs595107 18 8892906 T C 0.3009 1489 0.196 -7.6254 3.0072 0.011223
rs12083584 1 114973429 T C 0.3468 1492 0.9545 -7.2005 2.8398 0.011226
rs3860918 9 86038298 T C 0.1029 1492 0.1221 -11.534 4.5491 0.011228
rs9305744 21 42842988 G A 0.1877 1492 0.799 -8.7558 3.4534 0.01123
rs3797026 4 186294198 T C 0.1964 1492 0.4119 8.7361 3.4457 0.011233
rs6501429 17 66393689 G A 0.0322 1492 1 -19.55 7.711 0.011236
rs4807863 19 6306971 G A 0.197 1492 0.252 -8.4951 3.3508 0.011237
rs11675245 2 104320510 G A 0.4229 1492 0.0897 -6.7922 2.6793 0.011242
rs7768849 6 113620484 G A 0.1411 1492 0.1093 -10.066 3.9712 0.011248
rs2829654 21 26605703 T C 0.0218 1492 0.1524 23.025 9.0836 0.011251
rs2077487 19 29379723 T C 0.3995 1492 0.8714 -7.0206 2.7698 0.011254
rs2986550 1 183922435 G A 0.2242 1492 0.1571 -8.3832 3.3077 0.011261
rs11233339 11 82552926 G A 0.1786 1492 0.7241 9.0036 3.5526 0.011265
rs11687445 2 60522691 T G 0.4956 1481 0.5328 -6.7921 2.6801 0.011269
rs707566 20 59150885 T C 0.4129 1492 0.364 6.8802 2.715 0.011271
rs2243626 13 48818485 G A 0.2761 1492 0.6043 7.6127 3.0042 0.011277
rs924111 11 10764618 G A 0.371 1492 0.6978 -7.0582 2.7855 0.01128
rs6510250 19 33001746 C A 0.187 1492 0.4966 -8.7172 3.4402 0.01128
rs6998197 8 18273996 T C 0.4521 1492 0.3208 -6.9802 2.7551 0.01129
rs4914959 1 108319079 G A 0.2007 1492 0.6866 -8.6106 3.3992 0.011305
rs7789703 7 1829899 T C 0.2322 1492 0.6632 8.1679 3.2245 0.011305
rs1460800 15 39311629 G A 0.1444 1492 0.9165 -9.7761 3.8597 0.011313
rs4662010 1 14001018 T C 0.307 1492 0.6264 -7.4822 2.9541 0.011315
rs10492214 12 107294758 T C 0.0761 1492 0.062 12.603 4.9764 0.011321
rs2247882 12 82411055 T C 0.0355 1492 0.7099 18.486 7.2994 0.011323
rs1527499 7 42101820 C A 0.3975 1492 0.627 -7.0465 2.7824 0.011324
rs1202822 1 58346207 C A 0.1635 1492 1 -9.2596 3.6564 0.011327
rs10400854 15 100660150 T C 0.1897 1492 0.3552 8.6374 3.4109 0.011332
rs706412 1 58317833 G A 0.4698 1492 0.3235 6.7755 2.6757 0.011335
rs17804009 15 89823954 T C 0.3709 1491 0.5415 -7.1572 2.8266 0.011338
rs11653281 17 72537245 G A 0.4946 1492 0.162 6.9827 2.7579 0.011344
rs10503566 8 15823912 T C 0.2681 1492 0.5526 7.6692 3.0291 0.011345
rs6582672 12 47113868 G A 0.3703 1492 0.5788 -7.1498 2.824 0.011347
rs11016217 10 130185899 T C 0.2363 1492 0.4298 -7.9772 3.151 0.011354
rs4242158 5 170004035 G A 0.4021 1492 0.628 -6.9382 2.7407 0.011356
rs7644262 3 151500579 G A 0.4032 1492 0.7881 -6.9564 2.748 0.011358
rs4635264 14 84869231 C A 0.439 1492 0.7132 -6.8678 2.7129 0.011358
rs202248 1 167972023 G A 0.3174 1492 0.6757 7.3142 2.8895 0.011363
rs9531036 13 80824990 T C 0.2451 1491 0.2945 -7.8584 3.105 0.011376
rs1718075 7 146092445 G A 0.1009 1492 0.7755 11.333 4.478 0.011379
rs3936406 2 174515825 T C 0.2792 1492 0.0243 7.4155 2.9301 0.01138
rs2225201 13 67735986 T C 0.257 1492 0.2222 7.9685 3.1487 0.011381
rs9301077 13 106516454 T G 0.4524 1492 0.4646 -6.9474 2.7452 0.011382
rs9613148 22 26671594 T C 0.3532 1492 0.8209 -7.1422 2.8223 0.011386
rs12504837 4 66117152 G A 0.4925 1475 0.4047 -6.8216 2.6959 0.011395
rs169464 3 193290216 T C 0.3204 1492 0.6772 -7.3821 2.9175 0.011396
rs6932252 6 128941251 T G 0.1632 1492 0.5692 -9.3452 3.6943 0.011418
rs1787216 18 33332795 T C 0.3629 1492 0.0333 -7.3264 2.8962 0.011419
rs7530667 1 99691732 T C 0.4172 1492 1 -6.9363 2.7421 0.01142
rs1519293 2 123951832 G A 0.2054 1492 0.874 -8.4507 3.3409 0.011424
rs6857179 4 37584399 G A 0.0181 1492 1 25.876 10.22 0.011436
rs12187844 5 120016963 T C 0.3596 1492 0.5364 -7.191 2.8433 0.011436
rs9377473 6 96628270 C A 0.1129 1492 0.3651 -10.956 4.3324 0.011444
rs7425479 2 22525053 G A 0.0178 1492 0.076 25.167 9.9527 0.01145
rs13031974 2 181757693 G A 0.0764 1492 0.3606 12.736 5.0374 0.011459
rs740908 17 5607859 G A 0.3633 1492 0.2631 7.0092 2.7722 0.011459
rs1933909 10 57570418 C A 0.2363 1492 0.8861 8.0701 3.1919 0.011462
rs6594321 5 107921232 G A 0.3834 1492 0.9563 7.0266 2.7792 0.011464
rs11640559 16 66098651 G A 0.2255 1492 0.2356 8.0583 3.1873 0.011464
rs426136 5 125315488 T G 0.1438 1492 0.6002 9.823 3.8855 0.011466
rs12549456 8 74455870 C A 0.2041 1492 0.0938 -8.3007 3.2834 0.011469
rs9623076 22 22560977 T C 0.0965 1492 0.4594 11.71 4.6325 0.011476
rs9526255 13 47523375 T C 0.2741 1492 0.1938 -7.5403 2.9831 0.011482
rs11829088 12 40727779 T G 0.1686 1492 0.7816 9.0979 3.5994 0.011483
rs990864 14 50699549 T C 0.1759 1492 0.2451 8.841 3.4977 0.011483
rs10865365 2 67959729 T C 0.181 1492 0.9305 8.8969 3.5203 0.011495
rs12642609 4 35401416 G A 0.0194 1492 0.4316 24.573 9.7236 0.011499
rs7224186 17 66387974 G A 0.0714 1492 1 13.315 5.2699 0.011516
rs11781891 8 23198732 C A 0.1729 1492 0.3201 -8.9249 3.5324 0.011518
rs4951022 1 203784993 T C 0.2145 1492 0.6447 8.3859 3.3195 0.011529
rs1559755 11 108884867 G A 0.3278 1490 0.0187 -7.5226 2.9781 0.011536
rs7147959 14 92671063 G A 0.4749 1492 0.4364 -6.7735 2.6816 0.01154
rs4700646 5 63954744 G A 0.4933 1491 0.9175 6.8275 2.7031 0.011543
rs4742634 9 9890962 T C 0.1981 1492 0.8705 8.6004 3.405 0.011544
rs7044788 9 102289651 T C 0.2535 1491 0.8911 -7.8425 3.105 0.011544
rs1842896 4 156511459 T G 0.495 1492 0.026 6.6445 2.6308 0.011548
rs706444 1 58910442 G A 0.1451 1492 0.754 -9.6582 3.8241 0.011551
rs4410431 3 1740069 T C 0.2111 1492 0.437 -8.4649 3.3518 0.011553
rs1507010 16 7657373 G A 0.4832 1492 0.4069 -6.9146 2.7379 0.011554
rs1595296 16 59022389 G A 0.4889 1492 0.8358 -6.8126 2.6976 0.011556
rs1428752 19 30222341 T G 0.4186 1492 0.9153 6.9376 2.7472 0.011559
rs17103452 10 124099344 G A 0.2463 1492 0.0254 7.7021 3.05 0.01156
rs10940235 5 49636753 T G 0.4946 1491 0.756 6.807 2.6956 0.011562
rs6477669 9 111469933 G A 0.2245 1492 0.9407 8.205 3.2493 0.011564
rs8077375 17 45336152 G A 0.188 1492 0.7997 8.7173 3.4524 0.011571
rs878267 10 95110026 T C 0.2674 1492 0.6917 -7.673 3.0389 0.011573
rs760915 1 22603552 G A 0.3485 1492 0.8198 -7.191 2.8481 0.011575
rs11083072 18 22086179 T C 0.2503 1492 0.945 7.8764 3.1196 0.011576
rs7656058 4 83800428 G A 0.435 1492 0.6736 -6.9295 2.7446 0.011578
rs2280322 4 166428294 C A 0.1074 1480 0.8922 11.116 4.4031 0.011584
rs10198932 2 209470820 G A 0.2406 1492 0.119 -8.1605 3.2326 0.011588
rs6100296 20 57532430 T C 0.2322 1492 0.0418 -8.3154 3.2942 0.011595
rs13282766 8 23174883 G A 0.2468 1491 0.8892 7.9075 3.1327 0.011596
rs2959369 8 21176834 T G 0.3609 1492 0.5008 7.1754 2.8428 0.011601
rs445114 8 128323181 T C 0.377 1492 0.6996 -7.0854 2.8074 0.011609
rs1507048 16 50932797 G A 0.4889 1492 1 6.8249 2.7048 0.011627
rs6571680 14 35188144 G A 0.2658 1492 0.7909 -7.7581 3.0747 0.011628
rs6906101 6 36667610 G A 0.4149 1492 0.5223 6.8685 2.7222 0.011631
rs9328377 6 6594321 T C 0.1511 1492 1 9.5303 3.7772 0.011632
rs10937762 4 6918679 G A 0.4454 1492 0.7933 6.8945 2.7326 0.011633
rs2219172 18 6126366 T C 0.2431 1491 0.2609 7.8479 3.1106 0.011637
rs9402812 6 136760581 T C 0.0161 1492 1 -27.321 10.818 0.011641
rs742505 1 6408060 T C 0.0195 1490 0.432 -24.541 9.7275 0.011642
rs2120293 10 18240640 G A 0.3257 1492 0.5958 7.2299 2.8658 0.011642
rs4376792 1 202095590 T C 0.109 1491 0.0824 -11.221 4.4478 0.011643
rs478020 5 153429169 G A 0.445 1492 0.5294 6.9274 2.7461 0.01165
rs988213 18 44124967 G A 0.3827 1492 0.3519 6.9367 2.7501 0.011658
rs3748989 2 1946968 T C 0.0714 1492 0.5563 13.158 5.2171 0.011666
rs7494968 15 40811858 G A 0.4142 1491 1 -6.9274 2.7469 0.011673
rs1966151 4 70346127 G A 0.2309 1492 0.1664 -7.954 3.154 0.011674
rs6427327 1 156688372 G A 0.2959 1492 0.8524 7.4568 2.957 0.011677
rs17056622 9 73873692 T C 0.1743 1492 0.5903 9.0623 3.5936 0.011677
rs7874812 9 133405176 G A 0.1126 1492 0.0039 11.209 4.445 0.011678
rs7947131 11 12301823 T C 0.2466 1492 0.5313 -7.9818 3.1653 0.01168
rs4819176 21 47383056 G A 0.2138 1492 0.9386 -8.3393 3.3072 0.011683
rs1107442 10 112303595 T C 0.2205 1492 0.4513 8.3173 3.2985 0.011684
rs17164103 7 142749737 T C 0.0952 1492 0.7641 -11.692 4.6368 0.011685
rs2012068 17 2255351 T C 0.428 1492 0.6341 6.8488 2.7162 0.011686
rs802950 20 48085832 C A 0.3589 1492 0.261 -7.2184 2.8627 0.011686
rs4313594 11 131971074 T C 0.2694 1492 0.0213 7.4657 2.9609 0.011689
rs4773013 13 109605541 T C 0.0335 1492 1 19.084 7.5691 0.011693
rs9646849 2 215295727 T G 0.4494 1492 0.2956 6.9538 2.7581 0.011694
rs982754 12 18808012 T G 0.4816 1492 0.7954 -6.8531 2.7181 0.011694
rs8068308 17 9725338 G A 0.0929 1491 0.7576 -11.703 4.6418 0.011695
rs2178907 21 15713544 G A 0.3415 1492 0.12 7.3463 2.9138 0.011696
rs2369302 19 41251180 T G 0.3529 1451 0.7741 -7.2859 2.8901 0.011703
rs6444303 3 188299793 G A 0.3177 1492 0.3709 -7.2415 2.8726 0.011705
rs6934095 6 11693147 C A 0.443 1492 0.7136 -6.9004 2.7374 0.011708
rs6875477 5 2533617 G A 0.4806 1492 0.5687 -6.7754 2.6878 0.011709
rs2542585 2 54013544 T C 0.4109 1492 0.5928 -6.8802 2.73 0.011727
rs13108377 4 28999923 C A 0.2497 1492 0.369 -7.9758 3.1651 0.011738
rs2766543 6 35708634 T G 0.494 1491 0.0037 -6.5686 2.6067 0.011739
rs12702519 7 6544247 T C 0.0833 1489 0.393 12.217 4.8486 0.011749
rs4798144 18 3916561 T G 0.38 1492 0.3794 7.1074 2.8209 0.011751
rs6033226 20 11773203 T G 0.3281 1492 0.3474 7.3551 2.9194 0.011755
rs12623683 2 229101189 T C 0.2363 1492 0.8296 -7.9955 3.1742 0.011772
rs10051939 5 1687769 T C 0.3103 1492 0.2262 7.2478 2.8777 0.011782
rs12618329 2 206822533 T G 0.2232 1492 0.7655 8.2186 3.2632 0.011784
rs7657457 4 151210761 T C 0.3066 1492 0.8551 7.3682 2.9257 0.011786
rs1286493 14 91035793 T C 0.1451 1492 0.2102 -9.8443 3.9088 0.011786
rs853190 6 4207455 T G 0.2476 1492 0.2976 -7.7873 3.0923 0.011793
rs2188358 16 23849035 T C 0.2648 1492 0.6899 -7.7684 3.0849 0.011795
rs7248389 19 33932315 T C 0.4266 1492 0.874 6.8732 2.7295 0.011797
rs6430936 2 128007686 C A 0.2642 1491 0.9469 7.7448 3.0756 0.011798
rs1447580 14 42125591 G A 0.3174 1492 0.8577 7.2979 2.8984 0.011805
rs226515 22 45583898 G A 0.3117 1492 1 -7.3521 2.92 0.011809
rs956534 2 115960540 C A 0.3994 1466 0.3011 7.0958 2.8183 0.011811
rs6872846 5 102172751 T C 0.0375 1492 1 17.935 7.1235 0.011811
rs886125 12 111365324 G A 0.4846 1492 0.5005 6.7545 2.6828 0.011811
rs7597268 2 60529903 G A 0.4936 1492 0.9587 6.8077 2.7039 0.011812
rs11108041 12 95833681 G A 0.194 1492 0.0565 8.4014 3.337 0.011813
rs7758596 6 114025253 G A 0.2363 1492 0.8296 7.9916 3.1742 0.011814
rs7146371 14 71640689 T C 0.4065 1492 1 -6.9381 2.756 0.011819
rs6715313 2 53864008 G A 0.1039 1492 0.0019 10.711 4.2548 0.011825
rs7557277 2 69223710 G A 0.0721 1492 0.2402 -12.959 5.1479 0.011825
rs2632837 8 18675150 G A 0.0982 1492 0.5606 11.548 4.5872 0.011825
rs4677306 3 73632188 T C 0.3991 1492 0.4186 -7.0284 2.7922 0.011831
rs7505089 18 50815036 G A 0.1036 1492 0.4858 -11.296 4.4884 0.011848
rs1990687 16 48975044 T G 0.3445 1492 0.6882 7.2065 2.8638 0.011856
rs949126 11 111310559 G A 0.1619 1492 0.0055 8.9181 3.5442 0.011861
rs11628646 14 70241380 C A 0.1686 1492 1 9.0997 3.6166 0.011865
rs1411363 9 102296414 G A 0.2527 1492 0.837 7.808 3.1032 0.011866
rs9902312 17 65070304 T C 0.3066 1492 0.8551 7.3611 2.9257 0.011867
kgp11755624 12 111099721 T C 0.0677 1492 0.1486 13.831 5.4975 0.011872
rs10252546 7 31934481 T C 0.0834 1492 0.3105 12.491 4.9654 0.011881
rs11123250 2 111702774 T C 0.1444 1492 0.9165 -9.7092 3.8597 0.011884
rs2385694 8 127603549 G A 0.4896 1492 0.4683 6.7408 2.6796 0.011885
rs12635360 3 6832712 C A 0.4528 1492 0.9168 6.824 2.7132 0.011899
rs9549845 13 112765663 G A 0.1781 1491 1 -8.9034 3.5399 0.011899
rs758944 7 75953297 C A 0.3053 1492 0.2993 7.495 2.9801 0.011903
rs9964798 18 21587322 T C 0.2162 1492 0.4927 8.1955 3.2586 0.011903
rs6881214 5 24837899 T C 0.3522 1492 0.6096 -7.1756 2.8532 0.011907
rs17510449 4 108048311 G A 0.3013 1492 0.296 -7.3147 2.9087 0.011912
rs10784548 12 40762546 T C 0.3495 1492 0.6083 7.0839 2.8173 0.011922
rs1201804 14 35369479 G A 0.3643 1492 0.8668 7.0879 2.8189 0.011924
rs762443 21 22839419 T C 0.4762 1492 0.6039 -6.8576 2.728 0.011945
rs6047533 20 21622078 G A 0.0127 1492 0.2123 29.696 11.802 0.011952
rs7334899 13 75264572 T G 0.3358 1492 0.202 -7.3237 2.9138 0.011955
rs4909801 8 135879159 T C 0.2286 1492 0.5089 -8.1736 3.252 0.011958
rs455547 21 16054626 T C 0.124 1492 0.1201 10.544 4.195 0.011959
rs340743 2 16451390 T C 0.0315 1492 1 -19.567 7.7853 0.01196
rs257016 5 123157422 G A 0.4199 1492 0.6324 -6.9364 2.76 0.011965
rs11130471 3 55411011 C A 0.2262 1492 0.1598 -7.9791 3.1749 0.011967
rs4793377 17 69832753 T G 0.2691 1492 0.3572 7.5757 3.0145 0.011967
rs7628767 3 103400082 G A 0.3887 1492 0.8275 6.9976 2.7846 0.011971
rs837309 13 101202748 T C 0.4836 1492 0.0336 7.0013 2.786 0.011971
rs4724679 7 5485083 C A 0.0355 1492 0.43 18.161 7.2292 0.011998
rs6587475 1 248578622 T C 0.2438 1491 1 7.9239 3.1542 0.011999
rs10795241 10 5104290 T C 0.2733 1491 0.0586 7.4475 2.9646 0.011999
kgp5024474 3 40835192 G A 0.0389 1492 0.4869 -17.463 6.9515 0.012002
rs10057531 5 40975 T C 0.2728 1492 0.6956 -7.5909 3.0218 0.012005
rs9941409 18 9006277 G A 0.2765 1492 0.605 7.5466 3.0045 0.012013
rs9810890 3 128652553 T C 0.1076 1492 0.4207 10.862 4.3245 0.012017
rs164302 6 94031651 T C 0.3093 1492 0.4671 -7.2791 2.8982 0.012019
rs11102813 1 109563656 C A 0.4769 1492 0.5337 6.8594 2.7314 0.012029
rs4556841 17 78387830 C A 0.4792 1492 0.4371 6.8701 2.7359 0.012034
rs3109687 9 137599992 T G 0.4494 1492 0.4028 -6.9066 2.7504 0.012035
rs11183620 12 47212370 G A 0.4759 1492 0.0968 -6.6578 2.6516 0.012044
rs8099556 18 43183018 T C 0.43 1492 0.3418 6.775 2.6986 0.012053
rs7789851 7 52947719 T C 0.4212 1492 0.7908 -6.9037 2.7499 0.012056
rs10191266 2 20824708 T C 0.3844 1492 0.1128 -6.841 2.725 0.012058
rs2318308 14 66391099 G A 0.2962 1492 0.4564 -7.3652 2.934 0.012063
rs10861688 12 107394048 T C 0.2121 1492 0.3136 8.4273 3.3571 0.012064
rs4241622 4 78997515 T C 0.1857 1492 1 8.7409 3.4821 0.012065
rs6804099 3 25795889 T C 0.1836 1492 0.4905 8.8549 3.5277 0.012069
rs10117909 9 19492973 G A 0.2182 1492 0.649 8.1732 3.2561 0.01207
rs7046746 9 613571 T G 0.4534 1490 0.3742 6.7481 2.6884 0.012071
rs758208 19 29034140 T C 0.0915 1492 0.0183 -12.149 4.8402 0.012073
rs10781085 9 74814485 C A 0.2771 1492 0.1549 -7.737 3.0825 0.012074
rs3754214 1 150478623 T C 0.3985 1492 0.517 -6.8755 2.7395 0.012083
rs998521 15 66407072 T C 0.0942 1492 0.0928 11.368 4.5298 0.012089
rs13114194 4 99740952 T C 0.2141 1492 0.5902 8.216 3.2741 0.012093
rs10026079 4 175913798 T C 0.2078 1492 0.8751 8.3891 3.3436 0.012107
rs9477809 6 18656883 G A 0.4403 1483 0.9161 -6.8447 2.7281 0.012108
rs2977790 8 6716312 T C 0.453 1491 0.2506 -6.7231 2.6797 0.01211
rs9900532 17 9321187 T C 0.3499 1492 0.4946 -7.1862 2.8643 0.012111
rs12634684 3 157373051 T C 0.0261 1492 0.6224 -21.561 8.594 0.012112
rs916393 1 7272250 T C 0.433 1492 0.0399 -7.0396 2.8065 0.01213
rs4746372 10 77938242 G A 0.2835 1492 0.8986 7.5146 2.9959 0.012131
rs4769468 13 26693061 T C 0.1877 1492 0.1258 8.8776 3.5394 0.012135
rs2045307 3 117638221 T C 0.1598 1492 0.0663 9.0363 3.6033 0.012149
rs1844731 4 19357007 T C 0.4809 1492 0.8358 -6.7707 2.7002 0.012159
rs9555306 13 107635040 G A 0.4631 1492 0.6029 6.7562 2.6947 0.012168
rs3012194 1 192047263 T G 0.1002 1492 0.8862 -11.336 4.5213 0.01217
rs7000681 8 84974524 T C 0.4973 1492 0.7562 -6.7556 2.6946 0.012171
rs261273 15 58620796 T G 0.4513 1490 0.433 6.7546 2.6942 0.012173
rs10227569 7 29936632 G A 0.2403 1492 0.3955 -7.8531 3.1324 0.012174
rs1503202 2 98548858 G A 0.4108 1491 0.8726 -6.8836 2.7457 0.012175
rs7594731 2 44027302 G A 0.2782 1492 0.3336 7.4731 2.9813 0.012187
rs7512603 1 241494578 G A 0.2172 1492 1 8.229 3.283 0.012191
rs6827204 4 21981053 G A 0.2748 1492 0.5159 7.6678 3.0593 0.012199
rs1533128 3 140906678 G A 0.0479 1492 1 -15.92 6.3525 0.01221
rs763131 6 106042948 C A 0.1431 1492 0.9159 -9.6684 3.8581 0.01221
rs8045079 16 79158698 G A 0.3328 1492 0.4846 7.2622 2.898 0.012211
rs17793951 3 12370737 G A 0.3468 1492 0.1373 -7.268 2.9004 0.012214
rs10954965 8 34331257 T C 0.2446 1492 0.5757 -7.947 3.1714 0.012217
rs2680899 8 59522034 T C 0.492 1492 0.2767 -6.883 2.7468 0.012217
rs1560975 15 88423463 T C 0.4025 1492 1 6.9085 2.7571 0.012219
rs6554770 5 13270090 T C 0.1501 1492 0.8391 9.5282 3.8031 0.012232
rs992250 10 130450189 C A 0.3427 1491 0.9542 -7.1567 2.8567 0.012237
rs17236713 15 59948997 G A 0.0218 1492 1 -23.477 9.3713 0.012238
rs4662139 1 14586879 G A 0.4065 1492 1 -6.9041 2.756 0.01224
rs4845149 1 189772005 T G 0.0677 1492 0.3077 -13.696 5.4673 0.012242
rs13438817 8 36552965 G A 0.3127 1492 0.4698 7.2402 2.8903 0.012245
rs599505 19 32248487 C A 0.1883 1492 0.7348 8.6271 3.444 0.012246
rs10468 3 14184719 T C 0.2698 1492 0.3935 7.5521 3.0149 0.012247
rs4990839 8 3581019 C A 0.2086 1491 0.1823 -8.4996 3.3931 0.012248
rs2952619 2 129964946 G A 0.4088 1492 0.9573 6.8862 2.7491 0.012249
rs10821295 9 96869147 G A 0.2302 1492 0.1649 -8.2064 3.2762 0.01225
rs10153820 2 188419590 G A 0.123 1492 0.7187 10.271 4.1004 0.012251
rs7200316 16 5920064 T G 0.2654 1492 0.5072 -7.6094 3.0379 0.012252
rs4751335 10 132963432 T C 0.4946 1492 0.3516 6.696 2.6735 0.012261
rs2720644 8 15716896 G A 0.3961 1492 0.4817 -6.9958 2.7936 0.012272
rs761084 1 11660710 T C 0.1944 1492 0.8689 -8.5847 3.4283 0.012277
rs4473177 16 83069709 T C 0.2698 1492 0.0025 -7.3437 2.933 0.012286
rs1005790 5 160174947 G A 0.4976 1492 0.5343 6.8332 2.7292 0.01229
rs12901266 15 89388092 C A 0.1957 1492 1 -8.5381 3.4104 0.012296
rs2286532 17 9820278 T C 0.4621 1492 0.1934 6.9102 2.7605 0.012308
rs9497607 6 147013320 T G 0.2094 1492 1 -8.3284 3.3272 0.012311
rs17029417 3 21658582 T C 0.1428 1492 0.138 -9.8804 3.9475 0.012316
rs17027255 2 103090127 T C 0.2339 1492 0.3858 -8.0984 3.2358 0.012322
rs6517436 21 39223338 G A 0.4219 1492 0.2027 6.9761 2.7876 0.012329
rs925431 3 73769764 G A 0.4852 1492 0.1617 6.652 2.6581 0.012332
rs3820340 1 11723520 G A 0.0533 1492 0.6074 14.995 5.9922 0.012334
rs752529 2 174214306 T C 0.2497 1492 0.189 7.9644 3.1827 0.012334
rs10512846 3 131962828 G A 0.2332 1492 0.5632 7.9468 3.1758 0.012339
rs559508 11 109198849 T C 0.3107 1492 0.8561 -7.337 2.9321 0.01234
rs2204903 2 129962060 T G 0.3787 1492 0.4414 -6.9088 2.7611 0.012342
rs9818564 3 112628205 G A 0.4484 1492 0.7936 6.8331 2.7309 0.012342
rs442939 17 30046465 T C 0.1173 1492 0.8027 -10.571 4.2247 0.012345
rs1006389 2 207843712 T C 0.1337 1492 0.823 9.9925 3.9938 0.012348
rs837314 13 101205501 C A 0.4859 1492 0.0382 -6.9637 2.7832 0.012348
rs3820274 1 37444665 T C 0.1139 1492 0.8977 10.629 4.2482 0.012353
rs4781379 16 13099177 T G 0.3068 1491 0.1134 7.5028 2.9989 0.012354
rs12656502 5 107981747 G A 0.2195 1492 0.3262 8.2873 3.3129 0.012367
rs1206401 2 51643185 T C 0.1542 1492 0.6916 9.4295 3.7698 0.012373
rs1957030 14 32949155 G A 0.3455 1492 0.7747 7.1479 2.8577 0.012374
rs17613673 14 99268957 T C 0.1391 1492 0.1937 9.6139 3.8436 0.012374
rs676292 1 245572552 G A 0.3696 1492 0.8242 6.9875 2.7936 0.012376
rs1759325 10 59838496 T C 0.1474 1492 0.8371 9.5791 3.8298 0.012377
rs12120627 1 203972175 G A 0.1659 1492 0.779 -9.1408 3.6546 0.012379
rs1353821 3 1238287 T C 0.1777 1491 0.5953 -8.7767 3.5094 0.012387
rs1425619 4 129654251 G A 0.2118 1492 0.7564 8.2451 3.2969 0.01239
rs6571925 14 22053863 G A 0.2921 1491 0.1687 -7.583 3.0322 0.01239
rs13354798 5 45457077 T C 0.4025 1492 0.788 6.9239 2.7687 0.012391
rs10130720 14 48332395 T C 0.1887 1492 0.7997 -8.6859 3.4734 0.012394
rs7131308 11 123762718 T G 0.162 1491 0.8488 -9.1668 3.6658 0.012398
rs6760120 2 113932431 T C 0.4196 1492 0.4258 6.9273 2.7703 0.012401
rs3789119 2 111707405 T C 0.2292 1492 1 8.0525 3.2205 0.012405
rs1441356 15 71631173 G A 0.3917 1491 0.5868 6.8636 2.7451 0.012407
rs9851984 3 193090806 G A 0.3081 1480 0.0999 7.2039 2.8812 0.012409
kgp25059502 1 94496602 T G 0.0198 1492 0.1104 23.719 9.4866 0.01241
rs473688 1 100492867 G A 0.0533 1492 0.7955 -15.183 6.0726 0.01241
rs2064278 20 49363182 T G 0.2882 1487 0.6583 -7.4456 2.9779 0.01241
rs1392301 3 28868231 G A 0.1411 1492 0.8306 9.7609 3.9041 0.012413
rs4939726 18 45622212 T C 0.2101 1492 0.4831 8.3841 3.3534 0.012413
rs2727405 11 13090942 G A 0.2564 1492 0.2482 7.8711 3.1485 0.012421
rs2267809 7 38474057 T G 0.434 1492 0.7922 6.8509 2.7404 0.012422
rs12536661 7 73182017 G A 0.2245 1492 0.5529 8.0455 3.2183 0.012422
rs1536761 13 47587422 T C 0.3438 1492 0.1515 6.989 2.7959 0.012427
rs7758665 6 159128772 T G 0.2795 1492 0.653 7.492 2.9971 0.012428
rs6505736 18 12261001 C A 0.4092 1492 0.1484 7.0125 2.8053 0.012428
rs4429208 14 22276339 T C 0.0791 1492 0.724 12.49 4.9968 0.01243
rs17426064 17 43828698 T C 0.2837 1491 0.7024 -7.4687 2.9879 0.012431
rs12431517 14 89040317 T C 0.0744 1492 1 12.901 5.1611 0.012432
rs2152862 1 152259742 T C 0.1887 1492 0.2372 -8.514 3.4063 0.012436
rs12712163 2 98462658 G A 0.4085 1492 0.748 -6.8493 2.7403 0.012439
rs995366 9 115716155 T C 0.0814 1492 0.3884 -12.525 5.0111 0.012439
rs11783348 8 133132028 T G 0.1422 1491 0.4568 9.7991 3.9206 0.012441
rs3742345 14 95875342 T C 0.2084 1492 0.7536 8.2863 3.3154 0.012443
rs10932241 2 208976955 C A 0.4464 1492 0.7139 -6.7665 2.7074 0.012445
rs10772825 12 15101478 G A 0.4404 1492 0.4009 6.8878 2.7561 0.012449
rs9526615 13 50443678 T C 0.4414 1492 0.7136 -6.8417 2.7376 0.012451
rs2306802 4 95186055 G A 0.3592 1492 0.1601 -6.921 2.7696 0.012457
rs215939 6 85466286 C A 0.2694 1492 0.5112 7.6884 3.0768 0.012459
rs177377 14 73753519 G A 0.4688 1492 0.0291 6.5892 2.6369 0.012459
rs494974 5 49564798 G A 0.1898 1491 0.0526 -8.8533 3.543 0.012462
rs10489911 1 61838509 T C 0.0694 1492 1 -13.315 5.3286 0.012463
rs2002641 15 85827643 T C 0.3412 1492 0.7296 -7.1666 2.8687 0.012484
rs1809286 8 105930490 C A 0.4682 1492 0.253 6.673 2.6716 0.012497
rs4978627 9 117962526 C A 0.3013 1492 0.0117 -7.1339 2.8561 0.012498
rs2053588 14 96846092 G A 0.1054 1490 0.5825 -11.112 4.4487 0.012499
rs617514 6 161396158 G A 0.4601 1492 0.4045 6.7046 2.6847 0.012511
rs13436118 5 134405161 G A 0.0238 1492 0.2015 -21.804 8.731 0.012514
kgp9322623 4 125119661 T C 0.0583 1492 0.0567 14.787 5.9215 0.012518
rs10851686 15 61156809 T C 0.0255 1492 0.2473 -21.145 8.4686 0.012527
rs16831033 3 120043023 T C 0.12 1492 1 10.409 4.1692 0.012534
rs10511400 3 120043836 T C 0.12 1492 1 -10.409 4.1692 0.012534
rs2518369 11 112138835 T C 0.252 1492 0.1694 7.6407 3.0603 0.012534
rs870429 3 122878019 G A 0.4749 1492 0.3777 -6.6854 2.6781 0.012548
rs34194482 1 223022931 C A 0.1294 1492 0.9087 10.09 4.0422 0.012554
rs7097656 10 82250831 T C 0.1927 1492 0.3598 8.4592 3.3889 0.012554
rs10932182 2 208070211 T C 0.3958 1492 0.7869 -6.9307 2.7766 0.012557
rs4961449 9 17815641 G A 0.429 1492 0.3693 6.7432 2.7019 0.01257
rs16848785 3 138848899 G A 0.2694 1492 0.5112 7.6771 3.0768 0.012589
rs758838 17 5671101 T C 0.4504 1492 0.9583 -6.7897 2.7212 0.012591
rs16902421 5 13209817 T C 0.0956 1491 0.5482 11.602 4.6506 0.012604
rs9302064 13 95966851 C A 0.4162 1492 0.7492 -6.8787 2.7573 0.012606
rs10496859 2 141668678 C A 0.4454 1492 0.6372 -6.8355 2.7401 0.012608
rs11070608 15 47994703 T C 0.4625 1492 0.4347 6.8423 2.7431 0.012618
rs10435776 9 20333293 T C 0.0449 1492 0.3621 -16.551 6.6364 0.012634
rs6501422 17 66389646 T C 0.0717 1492 1 13.118 5.2604 0.012642
rs986212 10 116311531 T C 0.2051 1492 0.5792 8.4191 3.3762 0.012644
rs2250378 12 75628565 G A 0.3204 1492 0.312 7.3321 2.9405 0.012648
rs1093452 20 59122693 T C 0.493 1492 0.0083 6.5276 2.6178 0.012648
rs6428885 1 116779318 T C 0.1327 1492 0.5732 -10.038 4.0257 0.01265
rs4363973 2 142336104 T C 0.3234 1492 0.2873 7.1129 2.8528 0.012656
rs1756875 9 4770942 T C 0.4316 1492 0.916 -6.7994 2.7271 0.012657
rs6122434 20 62014997 G A 0.2034 1492 0.424 8.287 3.3243 0.012672
rs2167796 2 19915600 C A 0.1605 1492 0.3368 -9.3122 3.7357 0.012676
rs2001456 6 100439009 G A 0.2352 1492 0.7193 7.9134 3.1747 0.012679
rs2755140 1 119253426 C A 0.2604 1492 0.5914 -7.6321 3.0619 0.01268
rs3887820 1 111148080 C A 0.068 1492 1 13.383 5.3693 0.012685
rs673760 17 16401682 G A 0.4011 1492 0.9143 6.8699 2.7563 0.012685
rs12669930 7 48545789 T C 0.0755 1490 1 12.805 5.1383 0.012696
rs893902 15 67014742 T C 0.3026 1492 0.5004 -7.2759 2.9197 0.012702
rs17196970 18 46678717 G A 0.4182 1491 0.2416 -6.7343 2.7024 0.012703
rs1033294 2 123967985 T C 0.0643 1492 0.3896 13.6 5.4577 0.012706
rs7862426 9 844001 G A 0.255 1492 0.8917 -7.7187 3.098 0.012721
rs1892918 11 117531465 C A 0.2232 1492 0.0363 8.3275 3.3424 0.012721
rs4314026 2 69269809 T C 0.063 1492 0.0781 -13.558 5.4426 0.012735
rs12921960 16 6699749 T G 0.2136 1491 0.4878 8.3097 3.3358 0.012736
rs4887181 15 86661098 T C 0.1436 1490 1 -9.6333 3.8672 0.012738
rs9816505 3 108309709 G A 0.3552 1492 0.9549 -7.0327 2.8234 0.012742
rs10076494 5 38139 T C 0.2725 1492 0.6951 7.5263 3.0216 0.012745
rs7994890 13 80850384 G A 0.247 1492 0.4867 -7.743 3.1087 0.012748
rs7164883 15 73652174 G A 0.1679 1486 0.0092 9.3652 3.76 0.012748
rs9898910 17 48788197 T C 0.4367 1492 0.8333 -6.8157 2.7365 0.012753
rs10505105 8 108307337 G A 0.1692 1492 1 9.0001 3.6138 0.012756
rs8099763 18 21409064 G A 0.2383 1492 0.1989 7.7749 3.1219 0.012759
rs3770951 2 36601151 T C 0.1776 1492 0.1567 8.6569 3.4765 0.01277
rs6472605 8 72622194 G A 0.3599 1492 0.5004 7.0823 2.8442 0.012773
rs9360335 6 62865692 G A 0.24 1492 0.3203 -7.786 3.1269 0.012774
rs10761137 9 94728959 T C 0.2118 1492 0.6984 -8.2917 3.3302 0.01278
rs316431 4 73614025 T C 0.4501 1492 0.6013 -6.8172 2.7383 0.01279
rs762898 3 50480863 T C 0.1052 1492 0.8904 10.956 4.4007 0.012792
rs6414243 3 109883531 G A 0.1702 1492 0.855 8.9435 3.5925 0.012793
rs9831609 3 74584605 C A 0.0821 1492 1 -12.269 4.9285 0.012797
rs4075416 6 136306350 G A 0.4846 1492 0.1951 6.6257 2.6618 0.012803
rs1837470 2 174048371 G A 0.4052 1492 0.2594 -6.9644 2.7981 0.012812
rs3815575 12 109947905 T C 0.2668 1492 0.4665 -7.6939 3.0913 0.012815
rs6870654 5 63831964 T C 0.308 1492 0.9516 7.2866 2.9278 0.012817
rs8046 9 125155408 G A 0.0717 1492 0.1764 12.834 5.1568 0.012823
rs11195781 10 113753187 T C 0.1974 1492 0.0141 -8.7406 3.5127 0.012835
rs919113 3 37600470 G A 0.4145 1492 0.9575 -6.8264 2.7434 0.012836
rs4880802 10 1280409 T G 0.373 1492 0.4383 7.0366 2.8279 0.012836
rs1557247 13 111807648 T C 0.135 1492 0.9117 9.8807 3.9715 0.01285
rs992708 1 99209727 T C 0.435 1492 0.2687 -6.6912 2.6895 0.012851
rs2270588 12 71526414 T C 0.4765 1492 0.6781 6.7 2.6932 0.012856
rs7442317 4 29903052 G A 0.2892 1492 0.7531 -7.4556 2.9971 0.012859
rs7683106 4 106970272 C A 0.1873 1492 0.7342 8.6682 3.4849 0.012869
rs6762641 3 60616153 T C 0.2352 1492 0.5177 -7.8674 3.1631 0.012872
rs10049357 3 58844331 C A 0.0268 1492 1 20.847 8.3819 0.012879
rs7648922 3 119946098 G A 0.2952 1492 0.0622 7.2036 2.8964 0.012881
rs2857476 11 1281134 T C 0.4725 1492 0.3237 6.6505 2.6741 0.012883
rs2222901 2 129961812 C A 0.3793 1491 0.4748 6.8741 2.764 0.012884
rs7919934 10 94946123 T C 0.426 1486 0.0437 6.6506 2.6745 0.012896
rs1623214 16 86392864 T C 0.3643 1489 0.1792 -6.8728 2.764 0.012898
rs2561992 5 3584513 T C 0.0633 1492 0.6594 -13.73 5.5219 0.012901
rs17045199 2 53993487 G A 0.2962 1492 0.1065 -7.2154 2.9021 0.01291
rs989304 15 101000943 T C 0.4333 1492 0.3995 6.8627 2.7605 0.012918
rs11218881 11 99086508 T C 0.2091 1492 0.8759 8.2559 3.321 0.01292
rs6074113 20 10242011 C A 0.4712 1492 0.5677 -6.6845 2.689 0.012925
rs12504712 4 61626653 T C 0.0979 1491 0.0769 -11.602 4.6672 0.012926
kgp9966434 12 21331625 T C 0.4189 1492 0.5588 6.8697 2.7638 0.012933
rs11666141 19 15434382 T C 0.2061 1492 0.6354 8.3692 3.3673 0.012941
rs9848910 3 139059066 T C 0.2396 1492 0.3565 7.7857 3.1326 0.012942
rs994619 4 118731430 T C 0.4799 1492 0.325 6.6458 2.674 0.012942
rs16931225 9 10175819 G A 0.2932 1492 0.8029 -7.4121 2.9823 0.012943
rs4662223 2 145235108 G A 0.1659 1492 0.3995 9.1503 3.6817 0.012944
rs1000850 9 96347718 G A 0.3514 1491 0.9547 -7.0569 2.8398 0.012957
rs1531335 4 151166237 T C 0.3525 1492 0.9548 7.0294 2.8289 0.01296
rs6719026 2 142226832 T C 0.4953 1492 0.6789 -6.6869 2.6911 0.012963
rs2673164 2 170153526 T C 0.252 1492 1 7.7377 3.1142 0.012966
rs10791203 11 131981706 T C 0.2708 1492 0.0305 -7.3583 2.9617 0.012973
rs10459428 14 22294079 T G 0.0734 1492 0.2515 12.703 5.1128 0.012974
rs3760106 16 23845796 T C 0.2182 1492 0.2547 8.2681 3.328 0.012976
rs2293940 13 28491086 T C 0.3284 1492 0.8144 7.1325 2.8712 0.012985
rs3108684 16 8775461 T C 0.3438 1492 1 -7.0771 2.8494 0.013003
rs639938 11 66460527 T C 0.0329 1473 0.6702 18.76 7.5534 0.013004
rs1158044 5 56806662 T G 0.1364 1492 0.4434 -9.6991 3.9053 0.013008
rs686040 10 36003170 G A 0.1729 1492 0.3201 8.7729 3.5324 0.013008
rs11863903 16 31364909 T C 0.1502 1488 0.9191 9.4066 3.7877 0.013011
rs956409 1 164786799 G A 0.3425 1492 0.6458 -7.037 2.8337 0.013014
rs10819377 9 101603712 T C 0.3995 1492 0.4504 6.7929 2.7354 0.013016
rs1054889 2 31557308 G A 0.4176 1492 0.7094 -6.7748 2.7284 0.013025
rs1456169 1 99733964 T G 0.498 1492 0.5346 6.6639 2.6838 0.013029
rs708808 12 116225274 G A 0.2848 1492 0.0988 7.2877 2.9351 0.01303
rs2492501 1 112931256 T G 0.2272 1492 0.5556 7.9546 3.2038 0.013033
rs11643806 16 84291797 T C 0.1361 1492 0.3223 -9.6751 3.8969 0.013037
rs1322137 9 10230744 T G 0.3917 1491 0.8706 6.895 2.7772 0.013038
rs17795070 14 24883630 G A 0.1659 1492 0.2619 8.9 3.5851 0.013047
rs6083853 20 25404541 T C 0.4253 1466 0.3637 -6.8092 2.743 0.01305
rs6066644 20 46778142 G A 0.2771 1492 0.7469 -7.4721 3.01 0.01305
rs7789244 7 138693945 G A 0.247 1492 0.1091 7.9591 3.2067 0.013064
rs9871479 3 164963899 G A 0.4591 1492 0.1444 -6.8728 2.7691 0.013065
rs4484949 1 58111045 T C 0.2728 1492 0.7442 -7.5756 3.0526 0.013076
rs17069974 6 140794431 T C 0.0268 1490 0.287 -20.525 8.2706 0.013076
rs62314947 4 75502487 T C 0.2398 1489 0.356 -7.7868 3.1377 0.013078
rs6132058 20 18400755 T C 0.4283 1492 0.3976 6.7077 2.7029 0.013078
rs2045638 8 2975905 G A 0.2091 1492 0.9376 8.2748 3.3345 0.013081
rs4940257 18 45635154 C A 0.4045 1492 0.6676 6.8025 2.7413 0.013082
rs878663 18 60114270 G A 0.3635 1491 0.0253 -6.7845 2.7341 0.013086
rs6037103 20 25369095 G A 0.4263 1492 0.8325 6.7696 2.7281 0.013087
rs10503733 8 23534018 T G 0.2557 1492 0.1181 -7.5421 3.0399 0.013101
rs4348785 1 216657848 G A 0.2591 1490 0.4183 7.5867 3.0579 0.013102
rs544704 3 55480723 T C 0.3044 1460 0.8529 7.373 2.9718 0.013102
rs7970223 12 23825297 T C 0.2058 1492 0.1777 8.1548 3.287 0.013104
rs7973512 12 84457537 G A 0.4169 1492 0.0091 6.5858 2.6546 0.013104
rs3809569 15 66999828 G A 0.3043 1492 0.4638 -7.2269 2.913 0.013104
rs238848 16 18082349 G A 0.1548 1492 0.0924 -9.4914 3.8262 0.013114
rs1672909 1 53340824 G A 0.4209 1492 0.313 6.7075 2.7041 0.01312
rs10910157 1 233540281 T C 0.4806 1492 0.5337 6.7756 2.7315 0.01312
rs9329363 15 84643134 T G 0.2379 1492 0.6685 -7.9301 3.1971 0.013124
rs10860364 12 99155147 T C 0.18 1492 0.9301 -8.7201 3.5157 0.013125
rs6426003 1 37430266 C A 0.0858 1491 0.2462 12.172 4.9074 0.013128
rs2307449 15 89863928 T G 0.3784 1492 0.582 -6.9734 2.8115 0.013128
rs241 10 78444456 T G 0.4635 1492 0.2314 -6.6258 2.6714 0.013129
rs2895264 3 103943698 G A 0.2788 1492 0.9487 -7.4933 3.0215 0.013137
rs10798463 1 176571578 G A 0.249 1492 0.032 7.5501 3.0446 0.013144
rs3849603 4 180542333 T C 0.368 1492 0.344 7.0477 2.842 0.013144
rs1886450 13 73986628 G A 0.314 1492 0.8103 -7.2061 2.9059 0.013145
rs4959825 6 3412240 T C 0.3626 1492 0.9109 6.9889 2.8184 0.013148
rs7131715 12 50407286 T C 0.0774 1492 0.2736 12.374 4.9903 0.013151
rs11232307 11 80438064 T G 0.4615 1492 0.3227 -6.8178 2.7496 0.013155
rs10155975 7 13493700 T C 0.2048 1492 0.0319 -8.553 3.4497 0.013162
rs2898430 8 15872769 T C 0.18 1492 0.1878 -8.5817 3.4613 0.013162
rs2878901 18 46526191 G A 0.3944 1492 0.6257 -6.9116 2.7878 0.013167
rs2228397 6 32800224 C A 0.2318 1467 9e-04 -7.701 3.1064 0.013171
rs3806746 4 57773330 T C 0.3485 1492 0.7326 -7.0702 2.8523 0.013185
rs17098351 14 61898580 T G 0.3136 1491 0.674 7.1937 2.9021 0.013185
rs913407 9 98770928 T C 0.4088 1492 0.5923 6.8711 2.7722 0.013192
rs2834730 21 36382552 G A 0.1542 1492 0.6194 9.224 3.7217 0.013195
rs12694997 2 242262986 G A 0.2798 1492 0.3356 7.566 3.0532 0.013208
rs4780233 15 34525035 T C 0.3127 1492 0.3352 7.1406 2.8815 0.013208
rs11118858 1 221952958 T G 0.189 1492 0.7361 8.6048 3.4724 0.01321
rs10904701 10 6702598 T C 0.3255 1490 0.7681 -7.1853 2.8997 0.013213
rs1756298 14 84365609 G A 0.1082 1492 1 -10.806 4.361 0.013215
rs10185855 2 101642260 G A 0.3971 1492 0.9569 6.8425 2.7617 0.013226
rs4674775 2 224135966 G A 0.1957 1492 0.4589 8.5411 3.4473 0.013227
rs883115 1 224807561 T C 0.4866 1492 0.5006 -6.6452 2.6822 0.013228
rs11909987 21 43822402 C A 0.3894 1492 0.6634 6.9141 2.7908 0.013231
rs809158 17 72493754 G A 0.3592 1492 0.2606 7.0943 2.8637 0.013237
rs10206536 2 23155213 T C 0.3231 1492 0.1102 -7.3203 2.9552 0.013247
rs17517911 18 51143706 T C 0.2088 1492 1 8.2443 3.3283 0.013248
rs7354914 1 21953287 G A 0.123 1492 0.1483 10.416 4.2053 0.013253
rs1120202 5 29498403 G A 0.2172 1492 0.9393 8.115 3.2765 0.01326
rs6064709 20 57379850 G A 0.4042 1492 1 -6.824 2.7553 0.013261
rs734710 16 84274434 T C 0.3479 1492 0.0349 -6.8492 2.7655 0.013263
rs7209040 17 78527294 G A 0.4739 1492 0.7556 -6.6822 2.6982 0.013267
rs1316409 1 230885776 T C 0.3291 1492 0.8146 -7.1572 2.89 0.013268
rs17136028 5 113150200 G A 0.4809 1491 0.0051 6.4756 2.6151 0.013277
rs2690884 7 31307585 G A 0.3479 1492 0.4935 7.1013 2.8678 0.013279
rs7637161 3 77791197 G A 0.3916 1490 0.7859 6.8428 2.7638 0.013291
rs13272418 8 23464789 T C 0.2942 1482 0.8511 7.3581 2.972 0.013293
rs888605 7 131295088 G A 0.2902 1492 0.3788 7.4723 3.0182 0.013295
rs16867470 2 182553659 T C 0.1441 1492 0.9165 9.5608 3.8619 0.013298
rs12572763 10 27734720 G A 0.0382 1492 1 -17.498 7.068 0.013299
rs7912749 10 100280107 T C 0.3485 1492 0.2786 6.9284 2.7986 0.0133
rs4072739 17 17884660 G A 0.3589 1492 0.9105 6.9929 2.8248 0.013304
rs7142156 14 101207926 G A 0.3107 1492 0.5061 7.3044 2.9508 0.013308
rs6019224 20 47103614 C A 0.0489 1492 0.7775 -15.474 6.2512 0.013308
kgp247299 2 194751693 C A 0.0875 1492 0.1426 -11.63 4.6982 0.01331
rs12661236 6 96625462 T C 0.5 1492 0.9176 6.6872 2.7017 0.013317
rs508148 8 102489035 G A 0.1079 1492 1 10.805 4.3653 0.013319
rs11763596 7 67424221 T C 0.303 1492 0.1253 7.4398 3.0059 0.013321
rs893923 3 34132701 C A 0.3298 1492 0.7696 7.0915 2.8652 0.013323
rs959214 4 53233385 G A 0.3355 1492 0.104 -6.9449 2.806 0.013323
rs6952046 7 67212001 T C 0.2289 1492 0.4641 7.8953 3.1905 0.013338
rs2037546 3 166666870 G A 0.2205 1492 0.4982 -8.0044 3.2347 0.013339
rs12151338 19 44933947 G A 0.372 1492 0.3753 -7.0108 2.8331 0.013339
rs2026618 9 96931807 G A 0.0757 1492 0.4584 12.809 5.1763 0.013341
rs776893 12 41504344 G A 0.4759 1492 0.2536 6.6039 2.6688 0.013344
rs12088342 1 158871453 T G 0.1092 1492 0.7897 -10.796 4.3633 0.013347
rs1022429 8 75211424 G A 0.244 1492 0.9441 -7.8045 3.1542 0.013348
rs2826373 21 21916740 G A 0.3016 1492 0.9511 -7.3007 2.9506 0.01335
rs6904275 6 111381468 T C 0.2905 1492 0.9499 -7.3826 2.9839 0.013356
rs387358 20 42435710 G A 0.191 1492 0.4508 -8.4301 3.4074 0.013359
rs4888953 16 79381028 G A 0.4212 1492 0.7103 6.8124 2.7537 0.013365
rs212082 16 16227147 G A 0.2195 1492 0.6502 8.0356 3.2483 0.013368
rs9408800 9 108479126 G A 0.2915 1492 0.573 7.421 2.9998 0.013369
rs6902731 6 75217944 C A 0.0855 1492 0.6215 -12.067 4.8783 0.013373
rs2245589 21 15697243 G A 0.2815 1492 0.6092 -7.4926 3.029 0.013374
rs12517825 5 30059081 G A 0.2404 1481 0.1769 7.7303 3.1251 0.013376
rs6548285 2 963334 G A 0.369 1492 0.6168 -6.9856 2.8241 0.013379
rs3915963 17 13142583 G A 0.1535 1492 0.2723 9.4323 3.8136 0.013385
rs12443767 16 53638340 T C 0.0225 1492 0.5314 22.497 9.0958 0.013386
rs9556701 13 97983768 G A 0.1843 1492 0.5475 8.565 3.463 0.013389
rs10985233 9 98596745 G A 0.4169 1492 0.4562 -6.853 2.7715 0.013411
rs7827900 8 55269485 T G 0.0402 1492 0.1694 -17.393 7.034 0.013412
rs1378507 5 109369796 T G 0.4517 1492 0.9168 -6.734 2.7234 0.013413
rs4312399 18 49595009 G A 0.4269 1492 0.2044 -6.6526 2.6906 0.013418
rs7754688 6 167737138 C A 0.3445 1492 0.5669 -6.9861 2.8259 0.013429
rs7190139 16 9356311 T G 0.4055 1492 0.5548 -6.7574 2.7335 0.013433
rs9369362 6 42462055 G A 0.2299 1492 0.0337 -8.1804 3.3091 0.013434
rs6537323 4 139223367 T C 0.1682 1492 0.3082 8.8173 3.567 0.01344
rs12165003 16 10554794 G A 0.1488 1492 0.7592 9.4458 3.8214 0.013443
rs6482520 10 26214318 G A 0.429 1492 0.526 6.8165 2.7578 0.013445
rs7200222 16 54293129 T G 0.0774 1492 0.8572 -12.566 5.0839 0.013448
rs10870101 9 139526086 T C 0.3636 1492 0.4014 6.8728 2.7809 0.013458
rs7074496 10 128553795 T C 0.4556 1488 0.5307 6.6713 2.6994 0.013458
rs17039906 3 4145581 C A 0.0526 1492 0.2966 -14.787 5.9838 0.013464
rs1076915 22 49831428 G A 0.4356 1476 0.0445 6.6203 2.6789 0.013465
rs4767254 12 115198392 G A 0.3633 1492 0.6544 6.9083 2.7959 0.013479
rs6842063 4 27896510 T C 0.1257 1492 0.2891 9.9488 4.0265 0.013481
rs1383112 12 26287230 T C 0.2436 1492 0.3991 -7.8798 3.1893 0.013485
rs6733728 2 105170353 T C 0.248 1492 1 7.7352 3.1309 0.013488
rs8064884 17 64989035 G A 0.1076 1492 0.1362 -10.576 4.2808 0.01349
rs2802809 1 204969586 T C 0.3036 1492 0.1989 7.1494 2.8941 0.013499
rs6487878 12 30247772 T C 0.2654 1492 1 -7.5689 3.0639 0.0135
rs1967890 9 101417785 C A 0.0862 1491 1 -11.918 4.8247 0.013503
rs7216083 17 69484541 G A 0.1954 1492 0.1173 -8.612 3.4863 0.013503
rs2328723 6 22623239 G A 0.2212 1492 0.0985 7.8834 3.1914 0.013504
rs12857515 13 102632872 G A 0.2597 1492 0.0592 7.436 3.0104 0.013508
rs4883431 12 7872595 T C 0.4662 1492 0.2122 6.8105 2.7572 0.013509
rs4981809 14 20652555 T C 0.1997 1492 1 -8.3658 3.387 0.013513
rs11196780 10 116296654 G A 0.2296 1492 0.0483 -8.1566 3.3028 0.013526
rs7640521 3 25077674 T C 0.1736 1492 0.3209 8.9447 3.6221 0.01353
rs1382278 5 153434407 G A 0.443 1492 0.564 6.7784 2.7449 0.013532
rs10996759 10 67643962 G A 0.0426 1492 1 -16.642 6.7399 0.013541
rs12508528 4 112077613 T C 0.2701 1492 0.1006 -7.6919 3.1152 0.013544
rs6490162 12 111941120 T C 0.2292 1492 0.3795 -8.044 3.2578 0.013544
rs7575609 2 229431341 T C 0.0131 1492 1 -29.572 11.965 0.013548
rs4695155 4 43823868 T C 0.2061 1492 0.0965 8.082 3.2735 0.013553
rs7022575 9 73895545 C A 0.3666 1492 0.8235 6.9557 2.8174 0.013554
rs2229869 14 50616878 G A 0.309 1492 0.4308 7.1538 2.8977 0.013556
rs2982380 1 11395283 C A 0.4064 1490 0.133 6.6766 2.7045 0.01356
rs11136934 8 5690484 T G 0.0627 1492 0.5138 13.687 5.5451 0.013573
rs10764787 10 130322483 G A 0.2503 1492 0.2142 -7.8414 3.1768 0.013574
rs6482112 10 20612660 G A 0.0499 1492 0.7838 -15.299 6.1981 0.013575
rs299622 5 34058555 T C 0.3898 1492 0.2537 6.9498 2.8161 0.013592
rs10945834 6 162866295 C A 0.4182 1492 0.2875 -6.6757 2.7051 0.013594
rs12587459 14 47272604 T C 0.2296 1492 1 7.9468 3.2202 0.013594
rs7214290 17 27611880 G A 0.1377 1492 0.4446 9.5865 3.8847 0.013597
rs321183 17 30960537 G A 0.4524 1492 0.347 6.793 2.7528 0.013599
rs763927 20 7684688 T C 0.1522 1491 0.4826 9.2083 3.7316 0.0136
rs1604290 18 4946422 C A 0.3442 1492 0.0756 7.1955 2.916 0.013603
rs3801714 7 81830424 T G 0.071 1492 0.324 12.832 5.2005 0.013604
rs12464109 2 82357720 T C 0.2319 1492 0.0943 -7.7389 3.1363 0.013605
rs2435344 10 43585874 T C 0.2222 1492 0.9404 -8.0232 3.2516 0.013608
rs9854178 3 165751527 C A 0.4092 1492 0.0032 7.0656 2.8637 0.013612
rs6805992 3 21796865 T C 0.188 1492 0.396 8.4441 3.4227 0.013621
rs6075037 20 16229269 T C 0.054 1492 0.6156 14.707 5.9614 0.013622
rs11974458 7 130513816 G A 0.2534 1492 0.6813 7.6289 3.0924 0.013625
rs1333255 13 94844743 G A 0.118 1492 0.6179 10.438 4.2312 0.013627
rs4241504 3 20355533 T G 0.4082 1492 0.3628 -6.7111 2.7205 0.01363
rs10864251 1 7011805 C A 0.3847 1492 0.3527 6.9453 2.8156 0.013636
rs6945303 7 96029077 G A 0.118 1492 0.7099 10.303 4.1768 0.013637
rs3804592 3 121979229 G A 0.1337 1492 0.0938 10.029 4.0657 0.013638
rs9470483 6 37079883 C A 0.0446 1492 0.7655 16.292 6.6051 0.01364
rs564021 18 5942643 G A 0.2782 1492 0.8467 -7.4261 3.0108 0.013646
rs10090582 8 54440206 T C 0.1619 1492 0.1276 -8.8857 3.6027 0.013648
rs1991489 5 29890461 T C 0.2198 1492 0.5464 7.9949 3.2416 0.01365
rs1684895 10 61726870 C A 0.441 1491 0.4947 -6.7872 2.7521 0.013655
rs4950343 1 147224879 T C 0.444 1492 0.6004 -6.7609 2.7417 0.013666
rs16942918 15 89804111 G A 0.3713 1492 0.5423 -6.9609 2.8228 0.013666
rs2544313 2 56988751 G A 0.309 1492 0.4308 7.1453 2.8977 0.013667
rs3843276 1 180570408 G A 0.4326 1492 0.635 6.689 2.7127 0.013672
rs7580493 2 229427172 G A 0.0128 1489 1 29.938 12.13 0.013678
rs1706403 15 57690991 C A 0.3779 1491 0.0986 -6.7361 2.7321 0.01368
rs4569183 14 84902272 T C 0.4172 1491 0.2636 6.6713 2.7059 0.013683
rs1900354 13 85146442 T G 0.1545 1492 0.7664 9.1943 3.7293 0.013686
rs10106108 8 138759742 T C 0.4557 1491 0.2734 6.7988 2.7578 0.013691
rs405342 22 20037315 G A 0.1759 1492 0.5929 -8.7012 3.5295 0.013691
rs11603366 11 117396505 T G 0.1639 1492 0.8502 8.9874 3.6459 0.013699
rs1026150 2 74345780 T C 0.2396 1492 0.7762 -7.85 3.1846 0.0137
rs3008491 14 85010618 T C 0.2497 1492 0.0129 -7.9643 3.231 0.013702
rs1492820 4 145650021 G A 0.498 1492 0.8766 6.6861 2.7126 0.013709
rs8024233 15 51808573 G A 0.2745 1492 0.5586 7.4139 3.008 0.01371
rs2073950 12 111894072 T C 0.2215 1492 0.1772 8.176 3.3172 0.013712
rs716370 13 50395570 G A 0.3965 1492 0.2339 6.928 2.8109 0.013713
rs715922 15 87005270 C A 0.4916 1492 0.7959 6.6472 2.697 0.013715
rs10208070 2 98461802 T C 0.4122 1492 0.7895 -6.7494 2.7386 0.013717
rs10491073 10 65817857 T C 0.0282 1492 0.3276 19.956 8.0973 0.01372
rs2818849 10 58677382 T C 0.3415 1492 0.8629 -7.0505 2.8609 0.013724
rs2871198 4 26292555 T C 0.4108 1491 9e-04 -6.5031 2.6389 0.013726
rs10906682 10 14500774 T C 0.123 1492 0.5484 -10.074 4.0878 0.013729
rs12519589 5 76418218 G A 0.1126 1492 0.4358 -10.437 4.2356 0.013731
rs1339768 1 180742308 T G 0.303 1492 0.27 -7.1512 2.9021 0.013733
rs7852227 9 73958026 G A 0.3133 1486 0.5465 -7.1371 2.8965 0.013739
rs6082267 20 269006 T C 0.308 1492 0.627 7.2712 2.951 0.01374
rs529317 9 135331958 G A 0.3358 1492 0.4866 7.1237 2.8914 0.013747
rs7816973 8 78265312 G A 0.3877 1492 0.0909 6.6932 2.7166 0.013749
rs2447175 8 120357114 G A 0.2155 1492 0.1454 -7.9527 3.2282 0.01376
rs6678740 1 18335916 G A 0.1078 1489 0.6852 10.853 4.4057 0.013765
rs7218669 17 51446717 G A 0.3365 1492 0.9077 7.0401 2.8581 0.013769
rs2543601 8 30848776 T C 0.3918 1492 0.48 -6.8935 2.7986 0.013771
rs9898946 17 31758138 G A 0.2728 1492 0.8962 -7.4683 3.032 0.013772
rs460699 21 41964695 T C 0.3586 1492 0.8219 -6.9254 2.8116 0.013773
rs4593079 4 4912942 G A 0.4081 1490 0.108 6.6437 2.6974 0.013777
rs1424574 7 136549033 G A 0.1729 1492 0.3201 8.6998 3.5324 0.013784
rs12883530 14 58097226 C A 0.4397 1427 0.0678 -6.6863 2.7151 0.013791
rs1304794 18 4991745 G A 0.4055 1492 0.334 6.874 2.7914 0.013794
rs17147641 7 98106228 T C 0.1418 1492 0.7498 9.6023 3.8994 0.013796
rs12554907 9 15191599 T C 0.2232 1492 0.5014 -7.928 3.2196 0.0138
rs2195806 18 70245740 G A 0.2614 1492 0.6389 -7.6327 3.0997 0.013802
rs671118 5 32535179 G A 0.4005 1492 0.8294 6.8191 2.7694 0.013803
rs17310467 20 33545616 G A 0.068 1492 0.6804 -13.152 5.3412 0.013805
rs1793750 8 118388429 T C 0.2098 1492 0.8151 8.1572 3.3132 0.013816
kgp8596172 4 99992793 C A 0.1186 1492 1 10.298 4.1831 0.013821
rs9918937 9 111277519 G A 0.4166 1492 0.3378 -6.6715 2.7099 0.013822
rs16894200 4 16940151 T C 0.0171 1492 0.0079 -24.468 9.9401 0.013836
rs1501114 4 36387599 G A 0.2141 1492 0.6447 -8.1722 3.32 0.013836
rs46593 20 4393118 T C 0.372 1492 0.0231 -6.6937 2.7196 0.013843
rs1454196 3 108236829 T C 0.4762 1492 0.6039 -6.7138 2.728 0.013853
rs8015790 14 73833005 T C 0.2883 1490 0.2557 -7.2464 2.9447 0.013862
rs2806167 6 7543783 T G 0.38 1492 0.6603 6.9009 2.8046 0.013873
rs9294602 6 95145888 G A 0.0506 1492 0.7886 15.164 6.1635 0.013881
kgp7198375 2 162125294 C A 0.0751 1492 0.3474 12.473 5.0703 0.013894
rs3737672 1 86896541 G A 0.3204 1492 0.8123 -7.1105 2.8906 0.013897
rs10140395 14 59511799 G A 0.2423 1492 1 7.7741 3.1603 0.013897
rs2701578 3 109714119 G A 0.0704 1492 0.5493 -12.903 5.2453 0.013899
rs7299713 12 82337275 T C 0.0439 1492 0.7608 -16.223 6.5958 0.013907
rs11070544 15 29389024 T C 0.1317 1492 0.4963 -9.7487 3.9639 0.013917
rs7604748 2 19640713 G A 0.2386 1492 0.7218 -7.8476 3.1909 0.013918
rs912174 9 712156 T G 0.2242 1492 0.7099 8.0229 3.2622 0.01392
rs11083726 19 29388987 G A 0.4377 1492 0.8334 -6.6854 2.7184 0.013921
rs6777100 3 34551563 G A 0.0901 1492 0.752 -11.574 4.7063 0.013922
rs241277 1 4629186 C A 0.3052 1481 0.9512 7.2562 2.9507 0.013927
rs6865283 5 30986203 T C 0.3619 1470 0.3093 -7.0694 2.8748 0.013929
rs757575 7 73961074 G A 0.2131 1492 0.8173 -8.1513 3.3148 0.013929
rs1519251 17 12574501 G A 0.4561 1492 0.5661 6.6281 2.6954 0.01393
rs669116 18 29846914 T C 0.3086 1492 1 7.2018 2.9288 0.013935
rs767182 3 78754631 T C 0.2413 1492 1 7.7716 3.1606 0.013937
rs1433020 5 171954233 C A 0.4149 1492 0.9151 -6.7394 2.7409 0.013938
rs10801614 1 197520273 T C 0.2105 1492 0.2422 8.295 3.3738 0.013945
rs900179 3 14379479 T C 0.3023 1492 0.8539 -7.2223 2.9376 0.013948
rs3913028 16 65397282 G A 0.0623 1492 0.6546 -13.9 5.6536 0.013948
rs2517050 8 16994927 T C 0.3887 1492 0.7854 6.7974 2.765 0.013957
rs6469601 8 116592355 T C 0.3962 1483 0.4159 -6.8933 2.8042 0.013963
rs10190045 2 109419600 G A 0.1709 1492 0.1211 8.6623 3.5239 0.013965
rs4855544 3 69047141 G A 0.257 1492 0.946 -7.6025 3.093 0.013972
rs2234970 10 102116311 C A 0.3891 1492 0.8703 -6.8374 2.7817 0.013972
rs2158970 17 68078886 T C 0.1786 1492 0.6594 8.633 3.5122 0.013972
kgp10066853 8 35184937 G A 0.1398 1492 0.04 9.3358 3.7982 0.013974
rs11164043 1 85167337 T C 0.1414 1492 0.9154 -9.5621 3.8909 0.013988
rs755791 11 117433686 C A 0.3261 1492 0.6805 7.055 2.8708 0.013991
rs1521558 3 138928207 G A 0.2838 1492 0.1267 7.5257 3.0624 0.013993
rs1090536 20 5697947 G A 0.1478 1492 0.2165 9.5345 3.8801 0.013998
rs997005 2 129975956 T C 0.3676 1492 0.8237 6.9196 2.8162 0.014006
rs2492506 1 112940944 G A 0.3479 1492 0.8642 6.963 2.8339 0.014007
rs10884000 10 106179063 G A 0.4799 1492 0.0082 6.4366 2.6196 0.014008
rs16948771 15 86701447 T C 0.0751 1492 0.3474 12.458 5.0703 0.014013
rs10913256 1 176769358 T C 0.2085 1489 0.3458 -8.0869 3.2916 0.014018
rs612146 6 124889636 G A 0.3267 1492 0.4804 7.1538 2.912 0.014024
rs4953030 2 44112075 G A 0.2101 1492 0.4353 8.0729 3.2864 0.014031
rs865772 3 168202823 C A 0.3003 1492 0.6221 -7.3018 2.9725 0.014031
rs6670956 1 10957719 C A 0.4561 1492 0.9169 6.6834 2.7208 0.014035
rs6041791 20 13019206 T G 0.1481 1492 0.609 -9.2974 3.7852 0.014039
rs10918063 1 164720061 G A 0.0553 1492 0.802 14.495 5.9017 0.014045
rs1605522 5 174210668 T C 0.3003 1492 0.9509 -7.2423 2.9487 0.014046
rs2505999 10 43571447 T C 0.3737 1492 0.439 6.9404 2.8258 0.014046
rs6661196 1 53203664 G A 0.4742 1492 1 -6.6575 2.7107 0.014049
rs6677361 1 197521877 T C 0.2116 1491 0.1874 8.2859 3.3739 0.014053
rs11120342 1 214664556 T C 0.1117 1491 0.6952 10.504 4.2772 0.014056
rs4420167 10 24233614 G A 0.3502 1492 0.1724 -6.8432 2.7866 0.014061
rs16837018 3 125721202 G A 0.1362 1491 0.1852 9.871 4.0196 0.014062
rs2279975 3 3414282 G C 0.2895 1492 0.0443 7.5221 3.0637 0.01408
rs240374 6 75994151 G A 0.1052 1492 0.2701 11.001 4.4809 0.014083
rs1483374 8 90186798 G A 0.3556 1492 0.7779 6.9127 2.816 0.014096
rs6050567 20 25354561 T C 0.436 1492 0.9581 6.6924 2.7263 0.014098
kgp977905 2 110254258 C A 0.4993 1492 0.9176 6.6315 2.7017 0.014105
rs2880858 3 136949826 G A 0.1139 1492 0.6095 10.532 4.291 0.014113
rs13065045 3 21065052 C A 0.4457 1492 0.7533 6.7094 2.734 0.014126
rs10917006 1 21864206 T C 0.065 1492 0.2016 13.716 5.5891 0.014128
rs828718 5 162306793 T C 0.2875 1492 0.8995 7.3498 2.9952 0.014132
rs6944829 7 107525732 C A 0.3723 1492 0.1209 6.7304 2.7429 0.014135
rs5754217 22 21939675 T G 0.1957 1492 0.2169 8.5141 3.4701 0.014144
rs2865384 4 96145120 G A 0.3255 1484 0.3147 -7.0218 2.8619 0.014145
rs2271439 11 1901467 C A 0.2073 1481 0.3048 -8.1215 3.3103 0.01415
rs4359860 4 165859951 T C 0.2544 1492 0.195 7.4957 3.0553 0.014152
rs10182590 2 25584582 T C 0.117 1487 0.0594 -10.102 4.1178 0.01416
rs7732078 5 174618053 G A 0.3726 1492 0.1214 7.0061 2.8563 0.014172
rs206630 18 10319028 G A 0.2919 1492 0.5729 -7.3585 3.0003 0.014181
rs4426822 4 43934098 G A 0.3019 1492 0.197 7.3561 2.9993 0.014184
rs6448932 4 12595799 T G 0.1216 1492 1 -10.151 4.1391 0.014185
rs9344728 6 88501091 T C 0.4658 1492 0.033 -6.8442 2.7907 0.014187
rs1374276 2 168737748 C A 0.2765 1492 0.7463 7.4538 3.0399 0.014207
rs2606418 1 2870850 G A 0.2877 1491 0.4115 -7.2509 2.9574 0.014214
rs2492530 1 112985270 T G 0.3499 1492 0.8646 -6.9396 2.8305 0.014216
rs2587924 3 4180069 T G 0.3296 1491 0.4123 -6.9842 2.8487 0.014219
rs431579 20 25470056 T C 0.4296 1492 0.7116 6.6662 2.7191 0.014222
rs17044711 4 165093156 T C 0.0761 1492 0.8535 12.486 5.0933 0.014225
rs10283455 9 101905643 T G 0.2141 1492 0.7585 8.1226 3.3133 0.014226
rs757454 19 3660619 G A 0.4115 1492 0.4542 6.6709 2.7212 0.014229
rs16933090 11 16455794 T C 0.135 1492 0.1846 9.8791 4.0301 0.014234
rs6987004 8 34524003 G A 0.1237 1491 0.7215 10.132 4.1335 0.014237
rs17404303 20 55803687 T C 0.3998 1492 0.4834 6.7078 2.7365 0.014237
rs7651836 3 174861684 T C 0.2616 1491 0.7887 -7.523 3.0691 0.014238
rs11829777 12 110503770 T C 0.2004 1492 1 -8.2809 3.3785 0.014244
rs12549419 8 10265240 T G 0.0446 1492 0.0244 15.579 6.356 0.014246
rs7781772 7 144721441 T C 0.4229 1492 0.7504 -6.682 2.7263 0.014249
rs6748722 2 6700873 G A 0.3475 1492 0.9092 -6.9741 2.8456 0.014253
rs578708 15 65657634 T C 0.3026 1492 0.0047 6.9617 2.8409 0.014265
rs11070218 15 39823058 G A 0.4514 1492 0.1051 6.81 2.7791 0.014268
rs4795936 17 32903538 G A 0.0942 1492 0.879 11.404 4.6539 0.014269
rs9555300 13 107602884 C A 0.38 1492 0.3227 6.9221 2.825 0.014275
rs2482918 20 25412135 T C 0.4259 1491 0.7912 6.6829 2.7277 0.014284
rs884227 4 16073092 T C 0.1863 1492 0.0873 -8.3254 3.3982 0.014286
rs6043869 20 16271690 T C 0.2946 1492 0.6629 7.2282 2.9505 0.014294
rs7549114 1 206803101 G A 0.1636 1491 0.7768 8.9992 3.6736 0.014297
rs10733544 9 8255691 G A 0.4186 1492 0.9576 -6.7111 2.7396 0.0143
rs17661577 14 51986505 G A 0.3606 1492 0.1604 -7.0347 2.8718 0.014301
rs13060667 3 103897067 T C 0.1662 1492 0.5762 -8.8412 3.6093 0.014303
rs6057673 20 31520720 G A 0.3368 1492 0.7283 -7.0451 2.8761 0.014303
rs11625492 14 59589219 G A 0.437 1492 0.5989 6.6329 2.7084 0.014324
rs12574834 11 107857145 T C 0.4149 1492 0.0164 -6.9457 2.8361 0.014325
rs13021389 2 229207194 T C 0.3934 1492 0.0926 -6.9379 2.8331 0.014329
rs1422977 5 147724086 C A 0.2745 1492 1 7.4276 3.0332 0.014334
rs12600592 17 78559726 G A 0.3231 1492 0.4072 7.0049 2.8607 0.014339
rs9595776 13 48336981 T C 0.1374 1492 0.0489 -9.8802 4.035 0.014341
rs2591161 2 155606965 G A 0.3475 1492 0.0679 7.1281 2.9111 0.014342
rs1792802 11 110214382 C A 0.1818 1491 0.1383 8.4291 3.4426 0.014345
rs1644613 16 27829547 T C 0.2232 1483 0.6531 -7.9476 3.2459 0.014345
rs153149 5 141439358 G A 0.183 1492 0.0378 8.3434 3.4076 0.014346
rs10145720 14 42128156 G A 0.3096 1492 0.6284 7.1194 2.9077 0.014346
rs4525928 4 161421752 C A 0.43 1492 0.7514 6.6608 2.7204 0.014347
rs10847783 12 129632325 T C 0.1511 1492 0.7621 -9.2969 3.7971 0.014348
rs11646308 16 66102851 G A 0.3763 1492 0.4734 -6.7716 2.7658 0.014351
rs7852998 9 123133385 T C 0.3968 1492 0.7869 -6.7966 2.7761 0.014356
rs17130219 11 97617726 G A 0.2701 1492 0.3579 7.3693 3.0101 0.014356
rs12545265 8 125670045 T C 0.0406 1492 0.7322 -16.71 6.8257 0.014361
rs2306924 4 145582536 G A 0.4889 1492 0.4375 -6.6937 2.7343 0.014362
rs639233 1 32372881 T C 0.125 1492 0.3451 10.148 4.1452 0.014364
rs1532461 3 21083986 T C 0.4189 1492 1 -6.7095 2.7409 0.014368
rs9955780 18 10327073 T C 0.3174 1492 0.1889 7.2412 2.9581 0.01437
rs1381065 3 115869444 G A 0.2403 1492 0.5232 7.8237 3.1962 0.014373
rs942666 6 102170855 G A 0.1056 1492 0.4932 -10.685 4.3654 0.014381
rs9567737 13 47421266 T C 0.431 1492 0.598 6.6412 2.7134 0.014382
rs1053312 21 47423389 G A 0.2736 1491 0.745 -7.4015 3.0241 0.014383
rs1528714 8 35169020 T C 0.1361 1492 0.0466 9.4079 3.8438 0.014385
rs10993121 9 97024028 T C 0.3596 1492 0.8661 6.918 2.8266 0.014388
rs4072401 16 28937275 G A 0.3351 1492 0.9075 -7.0295 2.8723 0.014393
rs4865859 5 53969773 G A 0.366 1492 0.9555 -6.8801 2.8114 0.014397
rs7247247 19 41156940 T C 0.1307 1492 0.0163 -10.139 4.1432 0.014401
rs533857 3 193527389 T C 0.3036 1492 0.8065 -7.2275 2.9536 0.014405
rs1822989 11 105536018 C A 0.4836 1492 0.6785 -6.5867 2.692 0.014414
rs6083190 20 23567918 G A 0.4381 1479 0.3693 -6.8026 2.7803 0.014416
rs592716 17 14344060 G A 0.3408 1492 0.4538 -6.9129 2.8257 0.014428
rs10133092 14 63434918 T C 0.3616 1492 0.5754 6.8385 2.7954 0.014433
rs6445395 3 64294923 T C 0.0928 1492 0.5368 11.306 4.622 0.014439
rs4437632 8 68851492 C A 0.2721 1492 0.5134 7.5045 3.0679 0.014439
rs914273 1 194709891 T C 0.0709 1480 0.8425 -12.938 5.2891 0.014441
rs1994088 11 98368352 G A 0.1981 1492 0.8705 -8.329 3.405 0.014442
rs2100602 8 95238312 G A 0.0245 1492 1 -21.691 8.8678 0.014443
rs11133779 5 14060769 T G 0.3703 1492 0.6569 -6.8974 2.8199 0.014444
rs11138084 9 81743062 T C 0.1871 1478 0.6076 -8.6093 3.5197 0.014445
rs4144884 10 92287937 G A 0.1263 1492 0.6383 -9.8922 4.0446 0.014456
rs6947410 7 21443716 G A 0.3827 1492 0.1542 6.9407 2.8379 0.014458
rs10760332 9 126975022 G A 0.2239 1492 0.2966 -7.8278 3.2008 0.014461
rs6557665 8 23239445 T C 0.4001 1492 0.7875 6.7793 2.7721 0.014464
rs7202068 16 82899877 C A 0.4382 1465 0.4904 -6.6594 2.7231 0.014465
rs1349001 3 143482873 C A 0.3844 1492 0.7845 6.7752 2.7706 0.014471
rs1840707 15 51979674 G A 0.2547 1492 0.3396 7.497 3.0658 0.014471
rs12427789 13 96049017 T G 0.0379 1492 0.4675 -17.192 7.031 0.014477
rs8092360 18 60773838 T C 0.1666 1492 0.1615 -8.7186 3.5656 0.014477
rs16970295 19 35903706 C A 0.1508 1492 0.0688 9.0302 3.6932 0.014482
rs2386954 20 24492006 C A 0.2674 1492 0.1126 7.3191 2.9937 0.014493
rs3888819 6 164502943 T C 0.4156 1492 0.7901 -6.7349 2.7548 0.014494
rs11921898 3 159819567 G A 0.0662 1481 0.2029 13.639 5.5792 0.014497
rs17015347 2 128266533 G A 0.0536 1492 1 14.708 6.0162 0.0145
rs1108958 13 51822189 C A 0.123 1492 0.3361 10.214 4.1783 0.014501
rs17096555 14 30816797 T C 0.0332 1491 0.6764 -18.399 7.5271 0.014512
rs10783779 12 56491880 T G 0.4186 1492 0.6322 6.6598 2.7247 0.014515
rs2283416 14 72607322 G A 0.2369 1492 0.7209 7.8157 3.1976 0.014515
rs7511723 1 244155946 T C 0.1167 1491 0.3164 10.442 4.2722 0.014519
rs1460352 4 42690604 G A 0.4306 1492 0.6727 6.6376 2.7157 0.014519
rs12205644 6 13223996 T C 0.2919 1492 0.2339 -7.3939 3.0253 0.014525
rs7997643 13 73060697 C A 0.4162 1492 0.6318 6.6648 2.7271 0.01453
rs994912 4 137834967 T G 0.2208 1492 0.4516 7.8889 3.2281 0.014533
rs16866084 2 225495599 T C 0.1126 1492 0.4358 -10.35 4.2356 0.014539
rs9277557 6 33056694 T C 0.2564 1490 0.3416 -7.479 3.0607 0.014545
rs1432723 5 155302582 G A 0.191 1492 0.9332 8.3975 3.4368 0.014548
rs919718 2 1952576 T C 0.071 1492 0.5537 12.77 5.2264 0.014551
rs556063 1 111318291 G A 0.3938 1492 0.9568 -6.7579 2.7659 0.014555
rs10955616 8 113213815 G A 0.366 1492 0.7378 -6.8292 2.7952 0.01456
rs11066324 12 109775148 G A 0.4018 1492 0.484 6.8062 2.7859 0.014562
rs12570526 10 1205850 G A 0.1993 1478 0.6842 -8.2797 3.389 0.014563
rs2274929 13 51963348 T C 0.199 1442 0.457 8.5011 3.4797 0.014563
rs10851431 15 29383972 G A 0.115 1492 0.7033 10.317 4.223 0.014566
rs12465282 2 36619764 C A 0.3499 1489 0.4945 -7.0053 2.8678 0.014577
rs10033662 4 95239462 G A 0.3358 1492 0.27 -6.8954 2.823 0.014584
rs11208363 1 41010454 G A 0.121 1492 0.1429 -9.9401 4.0696 0.014585
rs12408176 1 180692815 T C 0.2014 1492 0.5734 -8.1787 3.3486 0.014588
kgp11531850 5 46188339 G A 0.2128 1487 0.1636 -8.2165 3.3641 0.014591
rs2300586 7 44218856 G A 0.118 1492 0.3181 10.104 4.1373 0.014601
rs453203 3 7925552 T C 0.2587 1492 0.3115 7.6489 3.1321 0.014602
rs1863370 11 128042023 G A 0.4648 1492 0.4052 6.6988 2.743 0.014602
rs7045809 9 114577770 T C 0.1257 1492 1 -9.9824 4.0877 0.014603
rs1897958 3 5825657 G A 0.3765 1462 0.4034 -6.8336 2.7984 0.014605
rs6447123 4 42078241 G A 0.1743 1492 0.3219 -8.5946 3.5195 0.014606
rs13120580 4 172352348 T G 0.337 1491 0.9538 -6.984 2.8606 0.014629
rs11779445 8 101043237 T C 0.4812 1492 0.1776 6.7326 2.7577 0.014632
rs4491326 12 82612417 T C 0.293 1488 0.9502 -7.2794 2.9817 0.014632
rs9635387 15 36928867 G A 0.4856 1492 0.0149 6.8291 2.7972 0.014633
rs17626617 4 170013910 T C 0.1424 1492 0.0896 9.6704 3.9613 0.014637
rs178791 17 16127206 C A 0.44 1492 0.2935 -6.5621 2.6882 0.014644
rs264963 2 104254564 G A 0.4437 1492 0.4628 6.5812 2.6961 0.014647
rs8080950 17 68887311 G A 0.1833 1492 1 8.5359 3.497 0.014649
rs195216 1 115723695 T G 0.2959 1492 0.8524 -7.2176 2.957 0.014651
rs726172 5 98452374 T C 0.3834 1492 0.3812 -6.8719 2.8153 0.014651
rs10754938 2 235303181 T C 0.3231 1492 0.5155 -7.1228 2.9181 0.014652
rs1050096 1 23884661 G A 0.3499 1492 0.0992 -7.0768 2.8994 0.014654
rs7894336 10 8026609 T C 0.4517 1492 0.0755 6.7968 2.7846 0.014654
rs17489214 9 93603138 G A 0.2148 1492 0.0213 -7.8071 3.1987 0.014658
rs11768920 7 11288498 T C 0.3375 1492 0.8622 7.0021 2.8689 0.014659
rs11686388 2 10156725 G A 0.2577 1492 0.3099 -7.6575 3.1374 0.01466
rs3094 14 21168055 T C 0.2312 1492 1 -7.8265 3.2069 0.014664
rs10487756 7 150959826 G A 0.2895 1492 0.753 7.3154 2.9974 0.014665
rs1809356 8 11501265 T C 0.0335 1492 1 -18.472 7.5691 0.014667
rs9936021 16 50326213 T G 0.2735 1492 0.1176 7.5682 3.1011 0.014669
rs6910086 6 3287118 T C 0.0707 1486 0.319 12.693 5.2012 0.014671
rs12892140 14 84828724 G A 0.496 1480 0.253 6.5343 2.6776 0.014673
rs10818328 9 122279421 T G 0.3958 1492 0.8711 -6.7661 2.7727 0.014676
rs777649 6 68868332 T G 0.4162 1456 0.6664 -6.8401 2.8031 0.014679
rs2860367 8 34960258 T C 0.4042 1492 0.4517 6.6589 2.7289 0.01468
rs11142792 9 73914256 T C 0.1897 1492 0.6131 -8.4871 3.4782 0.014684
rs7738581 6 9048002 T C 0.4708 1492 0.7163 6.646 2.7237 0.014686
rs6995718 8 139846822 G A 0.4162 1492 0.3376 6.7848 2.7807 0.014687
rs1231728 1 192818018 C A 0.26 1492 0.9464 -7.5355 3.0884 0.01469
rs4149032 12 21317791 T C 0.3794 1492 0.1869 6.6854 2.7402 0.014695
rs870347 5 6845035 C A 0.0483 1492 0.1525 -15.122 6.1985 0.014701
rs2296381 1 111746355 T C 0.0755 1423 1 12.703 5.2068 0.014703
rs1546541 11 9900438 T C 0.1925 1491 0.9336 8.3975 3.4423 0.014708
rs28380463 8 37786457 G A 0.2386 1492 0.0541 7.9487 3.2584 0.014711
rs6824429 4 96925910 G A 0.4893 1492 0.6789 6.638 2.7212 0.014712
rs7012161 8 62705616 T C 0.2332 1492 0.2773 -7.69 3.1526 0.014718
rs352815 19 49755059 T C 0.4507 1492 0.3472 6.5525 2.6864 0.014723
rs1146755 3 84887157 T C 0.0787 1487 0.4751 12.158 4.9851 0.014733
rs2600048 3 2031953 T C 0.4856 1492 0.3509 6.5203 2.6737 0.014739
rs12139438 1 59630555 T C 0.4745 1492 0.324 6.696 2.7458 0.014744
kgp11293473 11 63005213 G A 0.0342 1492 0.4145 18.484 7.5799 0.014744
rs11944163 4 151204693 T C 0.4393 1492 0.172 6.5313 2.6784 0.01475
rs6598035 11 345595 G A 0.3412 1492 1 6.9635 2.8559 0.014756
rs17656948 18 47209971 G A 0.4035 1492 0.3896 -6.6479 2.7266 0.01476
rs7775611 6 43652770 G A 0.0486 1492 1 15.397 6.3149 0.014762
rs10947443 6 33791230 T C 0.2389 1492 0.3545 -7.6383 3.1329 0.014763
rs4843285 16 87999571 G A 0.2989 1492 0.5782 7.1501 2.9329 0.014772
rs6988179 8 73035769 T C 0.3311 1489 0.2662 6.9177 2.8376 0.014774
rs7433871 3 79757107 T C 0.3437 1491 0.4554 6.8776 2.8213 0.01478
rs11981199 7 151642570 T C 0.2068 1492 0.2369 -8.2746 3.3944 0.014781
rs8081444 17 78682569 G A 0.2215 1492 0.7645 -7.9128 3.246 0.014782
rs10981576 9 115745656 G A 0.1518 1492 1 9.1975 3.7733 0.014789
rs11156742 14 32878648 T C 0.2208 1492 0.2013 8.0873 3.318 0.014793
rs11860576 16 17135449 G A 0.2141 1492 0.3561 -8.1406 3.3403 0.014806
rs11865624 16 84320774 T C 0.0583 1492 1 -14.074 5.775 0.014806
rs1409570 13 72677720 T C 0.1766 1492 1 8.6547 3.5515 0.014814
rs1454471 10 56662603 T G 0.4732 1492 0.1196 -6.4733 2.6564 0.014815
rs629258 18 5298759 C A 0.3257 1492 0.7238 7.0692 2.9009 0.014815
rs12655291 5 78124029 T C 0.1622 1492 0.5688 -8.8816 3.6448 0.014818
rs2843894 8 36025847 G A 0.4216 1492 0.6714 6.7134 2.755 0.01482
rs2441764 10 57141578 G A 0.2213 1491 0.548 7.8807 3.2342 0.014823
rs1445617 11 105541743 T G 0.4852 1492 0.7168 -6.5624 2.6932 0.014825
rs9350079 6 18544463 T G 0.4447 1492 0.0088 -6.4186 2.6343 0.014829
rs17100839 14 63668645 T C 0.1002 1492 0.5647 10.894 4.4714 0.014831
rs8080600 17 71665010 T C 0.0992 1492 0.244 11.224 4.6066 0.014831
rs6060230 20 33689308 T C 0.0764 1492 1 -12.448 5.1091 0.014831
rs1392187 3 157365321 G A 0.3619 1492 0.2623 -6.9642 2.8584 0.014834
rs777433 2 128368235 T C 0.4169 1492 0.4888 6.6231 2.7185 0.014838
rs687605 1 32342334 G A 0.2072 1491 0.0116 8.4155 3.4544 0.014843
rs10802043 1 119117167 T C 0.0811 1492 1 -12.115 4.9732 0.014848
rs9556297 13 87632003 G A 0.0932 1492 0.8788 11.378 4.6713 0.014858
rs11129457 3 31677395 T G 0.0318 1492 0.3993 19.083 7.8345 0.014859
rs885628 11 44039024 T G 0.1575 1492 0.5583 8.9769 3.6855 0.014863
rs2884876 1 119153514 G A 0.0814 1492 0.8638 -12.094 4.9656 0.014872
rs4954056 2 134261846 G A 0.4188 1491 0.4253 6.614 2.7157 0.014874
rs7975954 12 107345750 T C 0.0576 1492 0.0876 -13.794 5.6642 0.014881
rs1229742 5 136715749 G A 0.3023 1492 0.7129 7.2107 2.9611 0.014885
rs7224730 17 65316237 C A 0.3636 1492 0.8231 -6.8698 2.8212 0.014888
rs9790562 4 91546380 T C 0.2554 1492 0.7857 -7.5837 3.1146 0.014894
rs13314219 3 25495637 C A 0.3559 1492 0.4294 -6.8094 2.7966 0.014897
rs10803714 2 10163328 T C 0.2718 1492 0.6014 7.4562 3.0624 0.014901
rs203462 17 19812541 T C 0.3602 1492 0.197 6.9792 2.8665 0.014902
rs4785345 16 49807722 T C 0.1538 1492 0.1953 8.9747 3.6862 0.014906
rs7100846 10 43989935 T C 0.184 1492 0.7303 -8.5471 3.5107 0.014907
rs7285836 22 48276700 T C 0.3187 1492 0.5123 7.0081 2.8787 0.014914
kgp3632844 3 47780965 T C 0.1183 1483 0.803 -10.301 4.2316 0.014918
rs10512538 17 68237670 T C 0.1386 1490 0.448 9.4455 3.8803 0.014923
rs12532245 7 12927606 G A 0.2118 1492 0.2447 8.1899 3.3646 0.014926
rs2943640 2 227093585 C A 0.3515 1492 0.7334 6.9307 2.8473 0.014927
rs4768422 12 42982048 T C 0.368 1492 0.0452 6.6567 2.7349 0.014933
rs9426354 1 29763684 T C 0.1488 1492 0.5397 9.1789 3.7713 0.014939
rs12888274 14 33823410 G A 0.3214 1492 0.7666 7.0826 2.9103 0.014949
rs952225 4 151454015 T C 0.3509 1492 0.8201 6.8736 2.8247 0.014958
rs2698746 12 88062014 G A 0.2932 1492 0.061 7.4154 3.0476 0.014965
rs16872954 6 95102401 T G 0.0456 1492 0.545 -15.671 6.441 0.014974
rs9502175 6 4402634 G A 0.0456 1492 0.545 -15.67 6.441 0.014983
rs9371494 6 151403148 G A 0.3539 1492 0.193 -7.0044 2.8792 0.014985
rs3758201 9 80918420 T C 0.3535 1492 0.5335 -6.8283 2.8068 0.014985
rs3130188 6 33057176 T C 0.3063 1492 0.5426 -7.0825 2.9115 0.014991
rs12456408 18 9357576 T C 0.1924 1492 0.1561 8.1934 3.3685 0.015
rs12053091 2 113610780 T C 0.23 1491 0.7149 -7.8654 3.2338 0.015006
rs6134639 20 12679627 C A 0.3385 1492 0.3551 6.8698 2.8247 0.015013
rs13409750 2 7609558 T C 0.1887 1418 9e-04 8.2272 3.3831 0.015023
rs12403071 1 240620131 G A 0.186 1492 0.55 -8.3909 3.4506 0.015027
rs16886566 4 12028032 T C 0.2738 1492 0.2412 -7.2653 2.9877 0.015028
rs2362791 2 209008605 G A 0.4987 1492 0.5346 -6.5262 2.6838 0.015029
rs7865468 9 10274080 G A 0.3646 1492 0.655 -6.8769 2.8281 0.015031
rs13039 4 71201943 G A 0.2148 1492 0.7016 8.0544 3.3124 0.015032
rs6040339 20 11056617 T C 0.1206 1492 0.9031 -10.088 4.1492 0.015045
rs2076300 6 7584617 T C 0.3846 1491 0.7847 6.7395 2.7721 0.015048
rs2033074 8 95687335 T C 0.3623 1492 0.3411 6.9305 2.8508 0.015056
rs2579768 10 78415481 G A 0.4662 1492 0.3229 -6.5066 2.6765 0.015056
rs3755064 2 220385220 T C 0.4115 1492 0.7086 6.716 2.7628 0.015062
rs1343794 13 72663889 T C 0.4725 1492 0.3237 6.5002 2.6741 0.015066
rs6139486 20 4578080 G A 0.2634 1492 0.0826 -7.645 3.1452 0.015069
rs12746239 1 152246726 G A 0.1857 1492 0.1989 -8.3165 3.4218 0.01508
rs4267542 2 69231050 C A 0.0811 1492 0.2936 -11.874 4.8855 0.01508
rs2460382 2 135014116 G A 0.3009 1492 0.2422 7.2859 2.9978 0.015082
rs10432582 2 19472801 G A 0.0573 1492 1 -14.224 5.8525 0.015084
rs7714862 5 23877218 G A 0.1248 1490 0.813 9.9325 4.087 0.015088
rs851721 7 147405082 T G 0.2456 1492 0.834 -7.6643 3.1539 0.015093
rs6595576 5 124481380 T C 0.4176 1492 0.4889 -6.6028 2.7173 0.015101
rs4548027 6 130397515 G A 0.243 1492 0.3988 7.5821 3.1205 0.015107
rs9348385 6 19548810 T C 0.3548 1491 0.5716 6.8207 2.8073 0.015113
rs3785991 17 9130318 G A 0.2423 1492 0.3234 -7.7788 3.2016 0.015113
rs6758413 2 140605306 T G 0.1813 1492 0.9305 8.5505 3.5192 0.015114
rs4951583 1 212416078 T C 0.4236 1492 0.8737 6.6666 2.7439 0.015115
rs9947451 18 60743100 G A 0.2426 1492 0.2046 7.5409 3.104 0.015122
rs2566748 2 82292908 T C 0.4677 1487 0.0251 -6.3676 2.6211 0.015124
rs16889917 4 14245329 T C 0.1642 1492 0.9248 -8.896 3.6622 0.015136
rs7869769 9 26612557 T G 0.4256 1492 0.0638 6.4895 2.6715 0.015136
rs8061877 16 28856819 T C 0.2885 1492 0.4499 7.3264 3.0162 0.015139
rs12567517 1 212617423 T G 0.3283 1491 0.1586 -6.8732 2.8297 0.015142
rs9322777 6 96681831 G A 0.1133 1492 0.3657 10.513 4.3283 0.015145
rs7830930 8 1297238 T C 0.3777 1492 0.2476 -6.8837 2.8342 0.015147
rs12586499 14 48999212 T C 0.3177 1492 0.1359 6.9245 2.8511 0.015152
rs1433451 15 87607019 G A 0.4538 1492 0.144 -6.7291 2.7706 0.015152
rs1867945 2 29277200 T C 0.4068 1492 0.1981 -6.5783 2.7086 0.015153
rs155073 5 169239816 C A 0.4588 1492 0.1181 -6.4635 2.6613 0.015154
rs9550915 13 23697841 T C 0.0154 1491 1 -26.85 11.044 0.015154
rs2447176 8 120356892 G A 0.2028 1492 0.4708 8.0926 3.3323 0.01516
rs1899082 3 34155206 G A 0.3304 1492 0.9069 -6.972 2.871 0.015162
rs4729469 7 98293467 T C 0.1062 1492 0.7845 10.73 4.4185 0.015162
rs17483466 2 111797458 G A 0.2413 1492 0.1038 -7.848 3.2324 0.015185
rs11844714 14 49001226 G A 0.1669 1492 0.6417 -8.7553 3.6064 0.015194
rs12597514 16 10482312 G A 0.1532 1492 0.7648 9.1656 3.7755 0.015197
rs12489309 3 68565190 T C 0.4956 1492 0.234 -6.469 2.6647 0.015198
rs17034421 3 1197281 T C 0.0762 1490 0.4592 -12.549 5.1694 0.015201
rs7518651 1 246793880 G A 0.3391 1492 0.3267 6.8504 2.822 0.015203
rs12505338 4 70255961 G A 0.0957 1479 0 10.542 4.3431 0.015214
rs2605532 3 117698800 T C 0.1702 1492 0.0539 -8.5199 3.5105 0.015225
rs2899624 15 58579956 G A 0.1534 1490 0.7648 9.1684 3.7779 0.015231
rs10454897 5 78131336 T C 0.4253 1492 0.4271 6.7122 2.7659 0.015233
rs10215031 7 4024024 G A 0.4739 1492 0.1196 6.4456 2.656 0.015235
rs370787 13 80816565 T C 0.2905 1492 0.4512 7.1596 2.9504 0.015239
rs7226296 17 78547657 G A 0.4742 1492 0.7953 -6.5515 2.6998 0.01524
rs951993 6 77142000 G A 0.3013 1492 0.3564 7.0685 2.9132 0.015251
rs463967 18 10951685 G A 0.4501 1492 0.3739 -6.5198 2.6871 0.015254
rs2518142 2 202025131 G A 0.0875 1492 0.2538 11.446 4.7173 0.015255
rs1881129 8 117334573 G A 0.0563 1492 0.3218 -14.489 5.972 0.015259
rs7213032 17 10834538 C A 0.2932 1492 0.7548 -7.1774 2.9583 0.015259
rs12958534 18 34543395 G A 0.2802 1492 0.1585 7.1787 2.959 0.015263
rs2646419 10 8465926 C A 0.2637 1492 0.2575 7.5623 3.1172 0.015266
rs10752138 10 8538492 T C 0.4863 1492 0.5341 6.5114 2.684 0.015267
rs11009148 10 19543516 G A 0.163 1491 0.8494 -8.9255 3.6792 0.01527
rs10478586 5 122997026 G A 0.2758 1492 0.7955 -7.3727 3.0394 0.015277
rs7757997 6 160682897 G A 0.0503 1492 0.0296 -15.43 6.3613 0.015283
rs9913277 17 17919749 T G 0.3629 1492 0.9554 -6.8187 2.8111 0.015283
rs2708783 19 54023133 C A 0.3529 1492 0.1003 -7.02 2.8941 0.015283
rs994588 8 52358680 T C 0.3335 1492 0.5604 -6.9061 2.8473 0.015288
rs8096598 18 28584774 T G 0.1102 1492 0.7919 -10.443 4.306 0.015302
rs11249928 8 9363260 T C 0.3616 1492 0.7368 6.7987 2.8034 0.015304
rs6986002 8 11002093 T C 0.4846 1492 0.3783 6.4887 2.6757 0.015307
rs4343209 14 99216959 G A 0.3968 1492 0.8711 6.7223 2.7722 0.015313
rs9947555 18 6406648 T C 0.2912 1492 0.1321 -7.3711 3.0398 0.015313
rs11802065 1 246811696 G A 0.2235 1492 0.7094 7.8358 3.2315 0.015318
rs9528446 13 62618616 C A 0.303 1492 0.4621 7.0696 2.9156 0.015318
rs16874804 5 26789357 T C 0.2885 1492 0.7525 -7.2061 2.972 0.015321
rs10052761 5 18095876 G A 0.3985 1492 0.2348 -6.5967 2.7209 0.015332
rs17761169 2 174034099 G A 0.4031 1491 0.8297 6.7111 2.7681 0.015334
kgp9008557 4 99992853 G A 0.1183 1492 1 -10.149 4.1867 0.015345
rs13234738 7 57350313 G A 0.2215 1492 0.6531 -7.8526 3.2398 0.015359
rs969718 13 110589218 G A 0.1686 1492 0.0524 8.5432 3.5249 0.015364
rs1262775 13 51068575 T C 0.2812 1492 0.8477 7.3153 3.0185 0.015373
rs2067038 1 176918675 T G 0.1555 1492 0.2373 8.9123 3.6775 0.015374
rs10950424 7 12927594 T G 0.4658 1492 0.6399 6.6137 2.7291 0.015377
rs4479808 5 23919596 T C 0.116 1492 1 10.239 4.2256 0.015389
rs4924114 15 37294022 G A 0.1196 1492 0.2191 10.276 4.2408 0.015389
rs4979831 10 78457588 T G 0.4869 1488 0.4064 -6.4886 2.678 0.015395
rs17697588 4 26079216 T C 0.1736 1492 0.8568 -8.6315 3.5626 0.015402
rs11689690 2 69334220 T C 0.2895 1492 0.4132 7.3101 3.0174 0.015407
rs7768343 6 40512251 C A 0.4219 1492 0.1675 -6.7627 2.7915 0.015412
kgp6645457 4 24802412 T C 0.0402 1492 0.1694 17.039 7.034 0.015418
rs11177441 12 69399780 T C 0.255 1492 0.4139 7.4394 3.0712 0.015421
rs6026544 20 57394420 T C 0.4494 1492 0.3738 6.5109 2.6878 0.015421
rs1838802 2 215607896 G A 0.4997 1492 0.5692 -6.5052 2.6856 0.015424
rs11617701 13 105031365 G A 0.4514 1492 0.6014 -6.5402 2.7 0.015424
rs7658048 4 149362744 G A 0.3475 1492 0.4938 6.9444 2.867 0.015427
rs875741 5 173287851 G A 0.4561 1492 0.1589 -6.46 2.6671 0.015433
rs2064032 21 18868140 C A 0.313 1492 0.6306 7.1113 2.9361 0.015436
rs12126907 1 201312033 G A 0.2946 1492 0.9009 -7.2035 2.9743 0.01544
rs17172198 7 43373648 T C 0.1659 1492 0.2233 -8.9612 3.7002 0.015442
rs4075073 8 139738961 T G 0.376 1492 0.1678 6.8913 2.8456 0.015447
rs766021 1 177269474 T C 0.3036 1492 1 7.13 2.9442 0.015448
rs12331990 4 131314946 C A 0.2597 1492 1 7.479 3.0883 0.015448
rs281215 15 47707514 T C 0.3254 1492 0.2385 6.887 2.8439 0.015448
rs4755349 11 46237731 T G 0.3566 1492 0.259 6.7377 2.7824 0.015455
rs847237 14 72722205 G A 0.2792 1492 0.4406 -7.3789 3.0474 0.015461
rs12507316 4 64468573 G A 0.1448 1492 0.1731 9.1425 3.776 0.015469
rs1594963 18 41075059 T C 0.1511 1492 1 -9.1449 3.7772 0.015475
rs11662575 18 41083535 T G 0.1511 1492 1 9.1449 3.7772 0.015475
rs1795708 12 58750680 T C 0.3214 1492 0.6353 -6.9696 2.8792 0.015493
rs1813134 4 151231371 T C 0.3445 1492 0.5669 -6.8402 2.8259 0.015497
rs12545436 8 105912844 T C 0.3023 1492 0.5807 -7.077 2.9237 0.015497
rs1816717 2 174035039 T C 0.2046 1491 0.7505 -8.1621 3.3721 0.015499
rs1929877 9 81414687 G A 0.3763 1492 0.9122 6.7707 2.7973 0.015502
rs2475354 9 10268794 T G 0.173 1491 0.7172 -8.7117 3.5993 0.015503
rs10512652 5 36422893 T C 0.0245 1492 0.5945 -21.161 8.7428 0.015504
rs10877839 12 62818481 T C 0.2802 1492 0.0956 -7.1387 2.9495 0.015508
rs7570024 2 62739979 T C 0.3247 1492 0.3451 -7.0819 2.9261 0.015509
rs12496585 3 46730063 T G 0.3123 1492 0.5878 -7.0151 2.8986 0.015513
rs12946503 17 14766277 C A 0.4009 1489 0.1955 -6.8066 2.8125 0.015513
rs7168574 15 27035094 T C 0.3068 1491 0.3942 -7.1871 2.9697 0.015515
rs7956721 12 40786280 T G 0.2889 1492 0.413 -7.1467 2.9533 0.015523
rs970457 1 84296540 T C 0.1739 1492 0.3211 -8.7615 3.6207 0.015528
rs16904967 8 134646433 T C 0.2842 1492 0.2796 7.1572 2.9579 0.015534
rs5760189 22 24442459 T C 0.2081 1492 0.9375 8.0561 3.3294 0.015535
rs2835337 21 37709667 C A 0.4759 1492 0.3503 -6.4745 2.6758 0.015537
rs2306760 5 177027405 T C 0.1129 1492 0.1535 10.555 4.3625 0.015538
rs6773188 3 51568137 T C 0.3737 1492 0.7401 6.7975 2.8094 0.015539
rs1363326 19 29325650 G A 0.315 1492 0.472 -6.9812 2.8854 0.015543
rs4895856 6 130092485 G A 0.1334 1492 0.5014 -9.7263 4.0201 0.015545
rs345776 15 33398259 G A 0.2604 1492 1 7.4595 3.0831 0.015545
rs752573 8 58814505 T C 0.0891 1492 0.7487 -11.431 4.7247 0.015546
rs3812005 5 159992655 T C 0.3485 1492 0.6487 6.911 2.8566 0.015549
rs9313736 5 175948316 G A 0.3753 1492 0.8254 -6.7797 2.8023 0.015549
rs7861890 9 8255046 G A 0.3877 1492 0.3002 6.6263 2.7389 0.015551
rs6863244 5 136335948 T C 0.4886 1492 0.9176 -6.557 2.7103 0.015552
rs1212007 20 45578923 G A 0.4613 1487 0.1591 6.3955 2.6436 0.015554
rs12538259 7 43607828 C A 0.2569 1491 0.2488 7.3829 3.0519 0.015559
rs9825535 3 50772664 T C 0.1478 1492 0.3033 9.3605 3.8694 0.01556
rs744748 1 55149254 C A 0.4352 1490 0.3432 -6.6925 2.7667 0.015565
rs3897955 8 132095593 T G 0.1183 1492 0.1055 10.363 4.284 0.015566
rs12581796 12 106271686 T C 0.4326 1492 0.0731 6.7655 2.7969 0.015567
rs8033491 15 88386356 G A 0.4514 1491 0.4969 6.6379 2.7445 0.015579
rs2874495 3 156682397 G A 0.3331 1492 0.8157 6.9678 2.881 0.015583
rs10904300 10 4648434 T C 0.2376 1492 0.2241 7.5647 3.1278 0.015583
rs486803 2 30940397 T C 0.2039 1491 0.6322 -8.0751 3.3389 0.015584
rs17728991 4 146309232 T C 0.44 1491 0.2931 6.6915 2.7669 0.015589
rs17438627 7 121391810 G A 0.2175 1492 0.7609 7.9692 3.2956 0.015599
rs6750016 2 29302832 T C 0.4956 1492 0.7172 -6.5117 2.6929 0.015601
rs1566183 16 76031737 G A 0.3157 1492 0.7648 7.0665 2.9225 0.015606
rs632057 6 139834012 T G 0.3117 1492 0.2775 -6.9631 2.8798 0.015611
rs459498 21 42795027 G A 0.4202 1492 1 6.6301 2.7422 0.015617
rs9646419 17 37597185 G A 0.1977 1492 0.7446 -8.2517 3.413 0.01562
rs4947172 6 112501537 T C 0.0908 1492 0.7551 -11.348 4.6941 0.015624
rs4744227 9 96126075 T C 0.3988 1492 0.8713 -6.6622 2.7559 0.01563
rs3087714 8 70573004 G A 0.3198 1490 0.8118 7.045 2.9145 0.015638
rs1242756 10 9302625 T C 0.2182 1492 0.8794 -7.9015 3.2688 0.01564
rs9881051 3 34545267 T G 0.0901 1492 0.752 11.375 4.7063 0.015648
rs4394848 11 131232156 T C 0.2785 1492 0.2215 7.4145 3.0677 0.01565
rs12232113 14 106016434 T C 0.0308 1492 0.6487 -18.789 7.7746 0.015659
rs9929869 16 63637915 T G 0.1672 1492 0.352 8.6509 3.5795 0.015659
rs16963287 18 29967333 G A 0.1458 1492 0.1192 -9.4614 3.9152 0.015667
rs7867093 9 81518152 T G 0.3566 1492 0.4295 -6.7524 2.7943 0.015672
rs2727668 12 95785039 G A 0.1233 1492 0.4031 -9.8404 4.0722 0.015672
rs611954 7 83982343 T G 0.4776 1492 0.7557 -6.5724 2.7199 0.015675
rs906232 10 30831940 T C 0.3066 1492 0.2236 7.2063 2.9823 0.015677
rs10467132 12 59863758 T G 0.4842 1492 0.7956 -6.5654 2.7171 0.015679
rs10505149 8 111665105 T C 0.1374 1492 0.1269 -9.6921 4.0112 0.015681
rs9865432 3 186597161 T C 0.3365 1492 0.5237 -6.9791 2.8885 0.015684
rs7977105 12 1629220 T C 0.1146 1492 0.7019 10.213 4.2267 0.015684
rs7332653 13 97517119 C A 0.371 1492 0.9117 -6.7785 2.8055 0.015686
rs2974572 5 144845050 G A 0.4729 1492 0.7954 6.5241 2.7006 0.015701
rs17144133 7 121802068 T C 0.4182 1492 0.2019 6.5175 2.6979 0.015702
rs9298006 8 49358454 T C 0.062 1492 1 -13.607 5.633 0.015708
rs2287731 19 39101879 G A 0.0141 1492 1 -27.907 11.543 0.015719
kgp2646737 10 88963375 T C 0.1208 1457 0.623 -10.118 4.1891 0.015721
rs4319602 13 28463673 T C 0.3254 1492 1 6.9729 2.887 0.015722
rs1349498 2 173592606 T C 0.1676 1492 0.7103 -8.7036 3.6036 0.015723
rs7193678 16 12484054 T C 0.4273 1492 0.9578 -6.5985 2.7321 0.015727
rs12727844 1 6694207 G A 0.3371 1492 0.7723 6.8847 2.851 0.015743
rs1620682 2 221435466 G A 0.195 1492 0.1866 8.1015 3.3553 0.015754
rs17060408 9 77299044 T C 0.0576 1492 0.2294 14.275 5.9127 0.015767
rs291753 9 93681295 G A 0.3871 1492 0.7852 -6.6808 2.7674 0.015774
rs17083997 9 83367779 G A 0.0952 1491 0.6512 -11.068 4.5848 0.015775
rs10250233 7 43865459 T C 0.063 1492 0.5138 13.588 5.629 0.015778
rs2488394 1 197735497 C A 0.1947 1492 0.0258 8.4959 3.5195 0.015782
rs16892778 5 63805283 G A 0.2738 1492 0.6961 -7.284 3.0175 0.015782
rs9348003 6 165609467 G A 0.0851 1492 0.3154 -11.543 4.7819 0.015782
rs2421100 2 116130709 C A 0.3009 1492 0.2422 -7.2364 2.9978 0.015784
rs16825008 2 212304841 G A 0.3127 1492 0.9041 -7.0305 2.9127 0.015787
rs7214760 17 59508731 T C 0.4082 1492 0.3091 6.5573 2.7168 0.015796
rs1470304 8 114747352 T C 0.1609 1492 0.3886 -8.7906 3.6422 0.015797
rs11642248 16 82817263 G A 0.3361 1492 0.9076 -6.9273 2.8702 0.015801
rs2079975 7 68372748 G A 0.3288 1492 0.265 6.8488 2.8377 0.015802
rs6804377 3 89271087 G A 0.0586 1492 0.4784 14.077 5.8329 0.015805
rs4734497 8 101934971 T C 0.2869 1492 0.3112 7.1222 2.9511 0.015806
rs9905301 17 71593343 G A 0.2621 1492 0.6395 7.3772 3.0572 0.01582
rs2737437 8 134433978 G A 0.4189 1492 0.5949 6.5682 2.7222 0.01583
rs4685616 3 3249106 G A 0.0406 1492 0.3023 -16.33 6.7682 0.015832
rs944340 9 127060431 T C 0.384 1492 0.2504 6.8178 2.8257 0.015832
rs535490 6 106564434 G A 0.2731 1492 0.09 7.4946 3.1063 0.015836
rs655600 1 23631625 G A 0.1461 1492 1 -9.2352 3.828 0.015841
rs3759446 13 96297339 G A 0.0824 1492 0.1727 11.666 4.8361 0.01585
rs11672876 19 30232105 T C 0.3301 1492 0.9534 6.9344 2.8746 0.015852
rs5753014 22 30515049 T C 0.0214 1492 0.4986 -22.411 9.2905 0.015854
rs2838965 21 47021784 G A 0.4296 1491 0.5976 6.6408 2.7532 0.015862
rs13185842 5 14056276 T C 0.3606 1492 0.5369 6.8548 2.8419 0.015863
rs1445716 5 165419506 T C 0.4088 1492 0.7078 -6.6037 2.7378 0.015863
rs4652137 1 175848239 T C 0.4336 1492 0.1705 -6.7089 2.7814 0.015864
rs6927231 6 57121719 T C 0.1525 1492 0.6884 9.1396 3.7893 0.015867
rs2911347 16 57858981 C A 0.3127 1492 0.5879 -7.0913 2.9402 0.015872
rs1018254 9 30143230 T C 0.3088 1491 0.0108 7.3139 3.0325 0.015873
rs9986765 7 142835239 G A 0.0865 1491 0.743 -11.569 4.7968 0.015877
rs1370324 2 142386991 T C 0.2507 1492 0.5813 -7.4704 3.0976 0.015881
rs4524155 2 974720 T C 0.4373 1492 0.1715 6.6988 2.7778 0.015885
rs7866922 9 8719261 T C 0.4306 1492 0.3699 -6.6672 2.7647 0.015886
rs16993064 20 750204 G A 0.182 1492 0.7941 8.4239 3.4934 0.015892
rs777625 6 68898262 T C 0.0245 1492 1 -21.382 8.8678 0.0159
rs1864228 16 77918801 T C 0.4128 1491 0.0976 -6.7813 2.8125 0.015901
rs6040533 20 11299883 G A 0.2996 1492 0.1559 -7.2593 3.0107 0.015902
rs2743582 6 19526053 T C 0.1213 1492 0.1447 9.8045 4.0665 0.015906
rs17742423 6 73531612 G A 0.2309 1492 0.7706 -7.7763 3.2254 0.01591
rs7759304 6 81055396 G A 0.1582 1492 1 8.9444 3.7099 0.015911
rs10932919 2 222421725 C A 0.0727 1492 0.1218 12.309 5.1057 0.015919
rs11074352 16 9721301 C A 0.2976 1492 0.3224 -7.0439 2.9219 0.015921
rs4550540 18 22891631 G A 0.4528 1492 0.5307 6.4971 2.6951 0.015921
rs9916327 17 5759090 G A 0.1672 1492 0.6429 8.6901 3.605 0.015928
rs527307 6 124882382 T G 0.3948 1492 0.588 -6.7229 2.789 0.015929
rs6545091 2 49201453 G A 0.2054 1492 0.6919 -8.12 3.3686 0.01593
rs12329252 2 212385723 T G 0.2966 1492 0.4571 -7.2112 2.9916 0.015931
rs2685607 8 34636144 T C 0.1518 1492 0.9198 -9.072 3.7635 0.015931
rs11158503 14 64173925 G A 0.0328 1492 0.4038 18.613 7.7219 0.015936
rs6990375 8 70571531 G A 0.3197 1492 0.721 7.0288 2.9162 0.01594
rs17504644 4 166663278 G A 0.3177 1492 0.8112 7.0305 2.917 0.015944
rs4688011 3 119227247 G A 0.2081 1492 0.8139 -8.0073 3.3227 0.015957
rs1599796 3 119243934 G A 0.2081 1492 0.8139 -8.0073 3.3227 0.015957
rs9514035 13 103229164 T C 0.4571 1492 0.9584 6.5502 2.718 0.015957
rs7695992 4 22048637 G A 0.2031 1492 1 8.1115 3.3661 0.015962
rs2106804 9 81254538 T C 0.4182 1492 0.8316 -6.5892 2.7346 0.015971
rs9400741 6 115023523 G A 0.26 1492 0.7879 -7.4027 3.0724 0.015977
rs1457113 5 110467074 G A 0.0503 1492 0.4187 14.789 6.1379 0.015978
rs9851377 3 147963098 G A 0.2625 1484 0.1803 -7.5791 3.1458 0.015982
rs12475055 2 102878891 C A 0.4199 1492 0.5241 -6.5486 2.7186 0.016004
rs690306 15 53382781 T C 0.1424 1492 1 -9.3294 3.8732 0.01601
rs9567765 13 47561529 T C 0.3816 1491 0.4104 -6.6373 2.7557 0.016015
rs4483956 19 48357152 G A 0.3784 1492 0.9123 6.7326 2.7954 0.016021
rs979152 3 3421278 T C 0.3055 1491 0.8074 7.0561 2.9298 0.016022
rs11830614 12 95802787 C A 0.2842 1492 0.203 7.3508 3.0523 0.016028
rs220836 11 115301871 T C 0.2309 1492 0.3816 7.8273 3.2502 0.01603
rs16974824 17 68017013 T C 0.25 1492 0.5814 7.5794 3.1478 0.016048
rs6567282 18 60094992 T C 0.378 1492 0.5093 6.7767 2.8146 0.016052
rs7134104 12 98780167 G A 0.4903 1492 0.7559 6.4856 2.6937 0.016054
rs12140988 1 32960336 G A 0.0452 1492 0.1196 -15.323 6.3645 0.016061
rs2913556 5 162657404 G A 0.4407 1492 0.2274 -6.6666 2.7691 0.016063
rs1451017 7 33600759 G A 0.0744 1492 0.8501 12.486 5.1865 0.016066
rs1325072 6 96505920 T G 0.4507 1492 0.374 -6.6264 2.7527 0.016075
rs7096965 10 4648430 G A 0.3431 1485 0.6451 6.8432 2.843 0.016084
rs1263439 14 83622610 G A 0.3224 1492 0.3137 -7.0644 2.9352 0.016092
rs941845 14 92054070 T C 0.4809 1492 0.8764 6.5332 2.7147 0.016104
rs3744805 17 38248354 T C 0.1104 1490 0.1888 -10.233 4.2522 0.016105
rs6537309 4 145605075 T C 0.4594 1491 0.7945 6.56 2.726 0.016109
rs1196481 7 121596593 G A 0.4373 1484 0.958 6.589 2.7381 0.01611
rs719158 7 24069951 G A 0.4648 1492 0.1452 6.6559 2.766 0.016114
rs2798445 1 119129814 T C 0.3844 1492 0.8268 6.7144 2.7903 0.016115
rs4800540 18 21640817 T C 0.2165 1492 0.1695 7.7644 3.227 0.016124
rs11848779 14 88275924 T C 0.2088 1492 0.2395 -8.1414 3.3837 0.016125
rs297494 11 121291294 C A 0.3981 1492 0.3587 -6.5707 2.7309 0.016128
rs7223856 17 68093286 T C 0.1783 1492 1 -8.5111 3.5374 0.016128
rs7589565 2 179282337 T C 0.4085 1492 0.3624 6.7047 2.7867 0.01613
rs10036598 5 5789072 T C 0.0617 1491 0.1721 13.272 5.5166 0.016136
rs6724226 2 67937412 T G 0.1384 1492 0.8281 -9.4658 3.9346 0.016137
rs9828227 3 111739614 T C 0.2848 1492 0.5673 7.2708 3.0222 0.016138
rs2768313 10 119340830 T C 0.3418 1492 0.4901 6.9261 2.879 0.016142
rs4766500 12 110993791 G A 0.3415 1492 0.1854 6.9879 2.9048 0.016144
rs2254363 7 36122030 G A 0.1353 1489 0.1489 9.3522 3.8877 0.016147
rs1757948 9 81310680 C A 0.2877 1484 0.6124 -7.1671 2.9794 0.01615
rs3209441 9 286491 G A 0.1833 1492 0.5448 8.4879 3.5287 0.016157
rs7607254 2 79476846 C A 0.2605 1474 0.224 7.3743 3.0659 0.01616
rs233795 21 22835891 G A 0.4759 1492 0.6405 6.5572 2.7263 0.016167
rs11098710 4 124353489 T C 0.446 1436 0.5216 6.5892 2.7397 0.016169
rs7811898 7 21845794 T C 0.1099 1492 0.791 10.366 4.3101 0.01617
rs11605946 11 19547027 G A 0.1508 1492 0.0688 8.8824 3.6932 0.01617
rs1194610 1 154296076 T C 0.2193 1489 0.4962 -7.8085 3.2467 0.016171
rs7688176 4 66150055 G A 0.4266 1492 0.9578 -6.5731 2.7332 0.016176
rs12038733 1 246988179 T C 0.3043 1492 0.4638 7.0055 2.913 0.016177
rs11640522 16 82800368 T C 0.2567 1492 0.1972 -7.3236 3.0453 0.016177
rs10516295 4 16064027 T G 0.1937 1492 0.0469 8.0268 3.3377 0.016178
rs982353 2 36573454 G A 0.2373 1492 0.0862 7.4821 3.1112 0.016179
rs352804 8 15617084 T C 0.3365 1492 0.9538 6.8935 2.8666 0.016184
rs10776740 1 112610318 G A 0.3693 1492 0.5784 6.7936 2.8251 0.016186
rs7834107 8 81997301 G A 0.4615 1492 0.9585 -6.5311 2.716 0.016187
kgp678557 7 75059630 G A 0.0834 1481 0 12.419 5.1647 0.016192
rs6845985 4 6855767 G A 0.2007 1492 0.4204 8.0383 3.3431 0.016196
rs6915301 6 73155197 C A 0.1867 1492 0.3482 8.4597 3.5183 0.016196
rs6684375 1 22706434 T C 0.1823 1492 0.7946 -8.3969 3.4923 0.0162
rs11034365 11 37683183 G A 0.4769 1492 0.0022 -6.2661 2.6062 0.016203
rs897945 4 83838262 T G 0.4667 1488 0.2524 -6.6366 2.7603 0.016205
kgp217822 13 97232646 T G 0.3807 1492 0.0791 -6.8572 2.8524 0.016216
rs10041094 5 45996902 T C 0.2446 1488 0.2328 -7.7108 3.2076 0.016222
rs2309982 9 74174742 G A 0.3864 1492 0.0075 -6.9246 2.8806 0.016222
rs11180523 12 75841767 T C 0.3525 1492 0.2814 -6.7123 2.7923 0.016223
rs1387024 3 112547601 G A 0.3465 1492 0.9091 6.8238 2.839 0.016234
rs7684118 4 139814341 T C 0.4789 1492 0.7953 6.4835 2.6975 0.016237
rs12488754 3 162085820 T C 0.0962 1492 0.5498 11.148 4.6381 0.016239
rs4295085 20 8889613 C A 0.4457 1492 0.9582 6.5355 2.7192 0.016239
rs7617723 3 113034316 T C 0.057 1492 0.2283 14.281 5.9421 0.016242
rs1518904 3 116714620 T C 0.2818 1492 0.2772 -7.1265 2.9652 0.016244
rs2288499 14 81660997 T C 0.4769 1492 0.0969 -6.6559 2.7695 0.016249
rs11108024 12 95779897 G A 0.3747 1492 0.1673 -6.5983 2.7456 0.016252
rs17776795 4 145544836 G A 0.4233 1492 0.1118 -6.7217 2.7971 0.016255
rs2287072 16 55583550 G A 0.0824 1492 1 11.826 4.9212 0.016256
rs171477 21 19150133 T C 0.4098 1492 0.9148 -6.6242 2.7566 0.016258
rs11682667 2 129819469 T C 0.1414 1492 0.5952 -9.4016 3.9126 0.016266
rs6431470 2 237446265 T C 0.0922 1492 0.5346 -11.359 4.7273 0.016269
rs2015561 17 38593294 G A 0.3971 1492 0.9569 6.6358 2.7617 0.016271
rs3738573 1 84864256 G C 0.3552 1492 0.1752 -6.9162 2.8785 0.016275
rs2736745 3 60806430 T C 0.1056 1492 0.4095 -10.716 4.4598 0.016275
rs11760145 6 115626947 T C 0.2807 1491 0.9489 -7.2283 3.0084 0.016275
rs7679806 4 97560105 G A 0.2758 1492 0.2708 -7.1701 2.9843 0.016279
rs725227 6 85761559 T G 0.1156 1492 0.5274 10.263 4.2716 0.016282
rs7303842 12 107426172 G A 0.0436 1492 0.3612 15.772 6.5651 0.016286
rs8088894 18 51544372 C A 0.3147 1492 1 6.995 2.9116 0.016286
rs8069696 17 64574473 C A 0.2011 1492 0.4681 8.0297 3.3424 0.016289
rs6938005 6 54706689 T C 0.2058 1492 0.8121 8.074 3.361 0.016294
rs2194046 5 123024195 G A 0.4715 1492 0.2325 -6.6143 2.7534 0.016296
rs10904299 10 4646167 C A 0.2366 1492 0.2826 -7.5416 3.1395 0.016298
rs1935762 1 5616830 G A 0.0928 1492 0.3539 11.059 4.604 0.016305
rs6733786 2 118998844 G A 0.0466 1492 0.7677 15.563 6.4793 0.016309
rs7188113 16 79812944 T G 0.3063 1492 0.5835 7.1044 2.9578 0.016309
rs10859825 12 95444906 T C 0.0707 1492 0.8427 -12.639 5.2623 0.01631
rs1219938 9 25917668 T C 0.1568 1492 0.3269 9.0661 3.7746 0.016311
rs1289188 5 103406680 T C 0.4178 1491 0.3655 -6.5139 2.7121 0.016315
rs2862733 2 59041432 T C 0.4705 1492 0.5331 -6.5646 2.7333 0.016318
rs6446298 3 49860854 T C 0.3237 1492 0.3148 -6.853 2.8534 0.01632
rs7820779 8 118391516 T G 0.2379 1492 0.5206 -7.566 3.1503 0.01632
rs440666 21 27328175 T C 0.2704 1492 1 -7.315 3.0459 0.016322
rs7911849 10 102604977 C A 0.267 1470 0.1825 7.2818 3.0322 0.016327
rs930878 4 183296575 T G 0.4896 1492 0.0701 6.6577 2.7723 0.016328
rs9275464 6 32672082 G A 0.2433 1488 0.2055 -7.4475 3.1012 0.016328
rs2761887 14 54425052 C A 0.4045 1492 0.1976 -6.5118 2.7116 0.016328
rs9405675 6 444600 G A 0.379 1492 0.7833 -6.6702 2.7776 0.016332
rs7659741 4 130123251 G A 0.4685 1492 0.0864 6.3693 2.6524 0.016334
rs7863227 9 17818646 T C 0.1619 1492 0.3405 8.7131 3.6287 0.016342
rs1803037 4 99993151 T C 0.1186 1492 1 10.044 4.1831 0.016352
rs7898500 10 89473477 G A 0.3948 1492 0.1934 6.764 2.8172 0.016352
rs10157526 1 228406717 G A 0.0121 1492 1 -29.901 12.442 0.016355
rs6956230 7 53292132 T C 0.4796 1492 0.5001 6.5637 2.7338 0.016355
rs12881230 14 72367434 G A 0.322 1492 0.5147 -7.0123 2.9207 0.016355
rs2940777 4 23338785 T C 0.2544 1492 0.6822 -7.5036 3.1255 0.016362
rs329311 5 133900111 C A 0.0335 1492 1 -18.171 7.5691 0.016366
rs4541209 2 237843486 T G 0.4102 1492 0.2184 -6.7147 2.797 0.016367
rs435100 9 4737890 C A 0.4655 1492 0.6396 -6.4689 2.6947 0.016367
rs11783652 8 54858494 G A 0.3732 1491 0.3757 6.6392 2.7656 0.016368
rs7226017 17 52434098 T C 0.4454 1492 0.373 6.6139 2.7553 0.016373
rs2840354 18 9545961 T C 0.2048 1492 0.2654 -8.1746 3.4054 0.016375
rs2171692 1 164666940 G A 0.4685 1492 0.0482 -6.684 2.7847 0.016383
rs3806358 1 200639683 T G 0.442 1492 0.9164 6.5509 2.7293 0.016386
rs2738660 16 78497817 C A 0.1962 1491 0.0845 -8.0022 3.334 0.016388
rs1195296 19 42676481 T C 0.2715 1492 0.7935 -7.2749 3.0311 0.016391
rs8068716 17 5785424 T G 0.2949 1492 0.9009 -7.1047 2.9604 0.0164
rs6964189 7 154385773 T C 0.4655 1492 0.0424 -6.3416 2.6425 0.016401
rs6546594 2 70606777 G A 0.3924 1492 0.8281 6.627 2.7615 0.016404
rs9555773 13 111773108 G A 0.134 1492 0.9116 -9.5223 3.968 0.016404
rs13112126 4 136374928 C A 0.3787 1492 0.2714 6.5984 2.7496 0.016405
rs1316921 9 27894751 T C 0.1039 1492 0.7808 10.604 4.419 0.016414
rs4973649 2 243034519 T G 0.4039 1420 1e-04 6.4052 2.6694 0.01642
rs9892953 17 14869960 T C 0.1361 1492 1 9.4833 3.9523 0.01642
rs615144 11 118028167 C A 0.4946 1492 0.6789 6.4572 2.6912 0.016424
rs4148395 10 101589925 G A 0.2091 1492 0.2739 -8.1001 3.376 0.016427
rs13111483 4 185458566 G A 0.3056 1492 0.2998 6.9507 2.897 0.016428
rs1317290 7 70764328 C A 0.2842 1492 0.6107 7.2492 3.0215 0.01643
rs1559019 7 131307658 C A 0.1431 1492 0.5976 -9.2054 3.8372 0.016441
rs3900506 10 80222186 G A 0.4038 1492 0.9571 -6.6071 2.7541 0.016441
rs1970425 1 210840755 T G 0.0888 1492 0.1498 11.638 4.8518 0.016451
rs4834025 4 126216963 G A 0.2233 1491 0.9405 -7.7793 3.2431 0.016452
rs11077530 17 68921040 T C 0.4558 1492 0.375 6.5948 2.7493 0.016452
rs1121124 4 70350444 C A 0.4263 1492 0.0722 6.4142 2.674 0.016453
rs11606220 11 105542560 G A 0.494 1492 0.5347 -6.4382 2.6842 0.01646
rs17084686 5 94756496 G A 0.1893 1492 0.613 8.3444 3.4792 0.016467
rs10826179 10 60151026 G A 0.4655 1492 0.7948 -6.4801 2.7019 0.016468
rs4944262 11 80417588 T G 0.3104 1490 0.6721 6.9698 2.9067 0.016491
rs1154763 11 112095039 G A 0.2621 1492 0.0708 7.2083 3.0062 0.016493
rs6666859 1 186182156 T C 0.1528 1492 1 -9.0103 3.7578 0.016496
rs6033432 20 12468998 T G 0.2347 1491 0.3137 -7.5576 3.152 0.016496
rs1465895 13 73301804 G A 0.1648 1481 0.3464 -8.6508 3.6081 0.016502
rs6020041 20 48398879 T C 0.2879 1492 0.3765 7.2539 3.0255 0.016505
rs11840022 13 39185844 G A 0.0127 1492 0.2123 28.326 11.804 0.016516
rs6505009 17 54047617 C A 0.0144 1492 1 -27.383 11.412 0.016521
rs10897453 11 63620253 G A 0.4185 1491 1 6.5783 2.7444 0.016529
rs7641462 3 190053776 C A 0.2728 1492 0.2149 -7.4059 3.0898 0.016534
rs17026346 2 40840450 T C 0.1146 1492 1 -10.197 4.2547 0.016544
rs1744493 6 165657661 G A 0.3472 1492 0.0676 -6.6525 2.7757 0.016544
rs16835564 1 193547909 T C 0.1689 1492 0.0264 8.4065 3.5077 0.016547
rs383915 5 150695724 T C 0.4028 1492 0.0952 6.763 2.8219 0.016547
rs1255577 14 63778748 G A 0.1149 1488 0.0212 9.8723 4.1192 0.016547
rs594533 7 83936564 T C 0.443 1492 0.875 -6.5424 2.7299 0.016548
rs7966420 12 131697746 G A 0.4253 1492 0.7507 -6.5285 2.7242 0.016554
rs10904387 10 5035246 T C 0.2599 1489 0.8928 -7.4242 3.0983 0.016567
rs4890912 18 74885941 G A 0.3592 1492 0.5366 6.7026 2.7972 0.016568
rs6998777 8 67694007 G A 0.0416 1492 0.3196 16.049 6.6981 0.016575
rs1864325 17 43977827 T C 0.2822 1492 0.7982 -7.1751 2.9946 0.016575
rs4554813 10 114557647 T C 0.1846 1492 0.9316 8.3688 3.4929 0.016577
rs397969 17 19804247 T C 0.3586 1492 0.2374 6.8669 2.8661 0.01658
rs692905 9 102049363 T C 0.2453 1492 0.4843 -7.4613 3.1144 0.016589
rs9832173 3 61004306 T C 0.183 1492 0.729 -8.342 3.4825 0.0166
rs7575986 2 229457449 T C 0.0134 1492 1 28.341 11.82 0.016602
rs2156528 11 102392656 T G 0.2463 1492 0.2092 -7.6526 3.1948 0.016605
rs4739367 8 34478701 G A 0.1783 1492 0.5964 8.5322 3.562 0.016606
rs7819786 8 26583589 G A 0.1116 1492 0.6951 10.241 4.2755 0.016612
rs7798592 7 147803861 T C 0.0332 1492 1 -18.212 7.6037 0.016613
rs3099371 10 61696682 T C 0.4511 1492 0.2727 6.4208 2.6808 0.016614
rs2543016 18 42963726 T C 0.3216 1491 0.7666 -6.904 2.8826 0.016616
rs547398 5 3973783 G A 0.0633 1492 0.6594 13.225 5.5219 0.016622
rs320524 8 112960529 T C 0.3522 1488 0.3633 6.8758 2.8709 0.016622
rs688911 11 118036532 T C 0.4876 1492 0.7559 -6.4521 2.6943 0.016634
rs3734109 5 13735892 T C 0.4263 1492 0.4913 6.6146 2.7622 0.016637
rs4724485 7 46699079 T C 0.2768 1492 0.332 7.1482 2.9851 0.016637
rs1879884 11 122710561 T G 0.4078 1491 0.0158 6.8148 2.8459 0.016638
rs2297203 13 75884290 G A 0.4125 1492 0.2855 6.4897 2.7101 0.016638
rs4940267 18 51087373 G A 0.4668 1492 0.2315 6.3911 2.669 0.016641
rs6817411 4 4891148 T C 0.4477 1492 0.3465 -6.4362 2.6879 0.016642
rs7260025 19 16780624 T C 0.0798 1492 0.5948 11.874 4.9588 0.016645
rs244070 20 42432326 G A 0.1717 1491 0.2744 -8.473 3.5387 0.016649
rs8026605 15 40875584 G A 0.3914 1492 0.2543 6.5404 2.7317 0.016654
rs11942593 4 143626567 T C 0.1816 1492 0.862 -8.384 3.5023 0.016672
rs16960359 16 58704496 G A 0.1166 1492 0.7056 10.164 4.246 0.016679
rs2740444 8 11648789 G A 0.1836 1492 0.4905 8.4441 3.5277 0.01668
rs9299333 9 102271150 G A 0.3763 1492 1 6.6863 2.7933 0.01668
rs12436103 14 61657148 T G 0.2661 1492 0.6431 7.2846 3.0434 0.016685
rs4358615 6 26998567 G A 0.3445 1492 0.6469 6.7737 2.83 0.016687
rs1093306 12 117927135 C A 0.2715 1492 0.2388 -7.1708 2.996 0.016691
rs2826756 21 22627620 G A 0.0332 1492 0.406 -18.394 7.6856 0.016695
rs1426153 11 125170639 G A 0.1676 1492 0.404 8.7717 3.6651 0.016698
rs4949294 1 31235936 T G 0.4718 1492 0.0967 -6.6307 2.7706 0.016699
rs4405115 1 215979386 T C 0.4776 1492 0.8357 -6.5006 2.7163 0.016701
rs1052587 17 44102604 T C 0.2819 1490 0.8478 7.1855 3.0025 0.016702
rs6448201 4 23340766 G A 0.2658 1492 0.2325 7.4488 3.1126 0.016708
rs16896731 8 123135434 G A 0.1334 1492 1 -9.5357 3.9848 0.016712
rs4531541 12 75668192 T C 0.3871 1492 0.2299 -6.7564 2.8234 0.016712
rs6766032 3 7537468 G A 0.0375 1492 0.1515 -16.738 6.9947 0.016714
rs7560 14 59971039 T G 0.2678 1492 0.5093 7.248 3.0289 0.016714
rs10968093 9 27753227 G A 0.0151 1492 1 -26.738 11.163 0.016719
rs1905030 8 3582183 G A 0.0858 1492 0.4092 11.707 4.8927 0.016721
rs3100865 1 2806107 T G 0.2928 1491 0.0453 6.9351 2.8986 0.016729
rs2274758 13 75894015 T C 0.4517 1492 0.0847 -6.3624 2.6592 0.016729
rs1890470 20 34357008 T C 0.1206 1492 0.6248 10.022 4.189 0.016734
rs11948073 5 72618265 G A 0.4816 1492 0.3 -6.3914 2.6715 0.016739
rs10428132 3 38777554 T G 0.4186 1492 0.6322 6.5183 2.7247 0.016743
kgp11450663 7 146117458 G A 0.0811 1492 1 11.896 4.9732 0.016751
rs9939450 16 28301487 T C 0.4913 1492 0.3517 -6.3962 2.674 0.016759
rs6123651 20 55679740 T C 0.1649 1492 0.5107 -8.6469 3.6151 0.016763
rs7678274 4 83171331 T C 0.2352 1492 1 7.6353 3.1924 0.016771
rs9966607 18 12256238 T C 0.2478 1491 0.3306 -7.6017 3.1784 0.016771
rs2772460 12 41242056 G A 0.4129 1492 0.078 -6.4242 2.6861 0.016774
rs8087149 18 61851651 C A 0.3616 1492 0.4002 -6.8133 2.8489 0.016779
rs4263513 5 174261760 G A 0.2215 1492 0.2942 7.9013 3.3039 0.01678
rs2908792 16 53412419 T C 0.4765 1492 0.6038 -6.432 2.6896 0.016785
rs279451 19 49053306 C A 0.1954 1489 0.5645 -8.2299 3.4417 0.016793
rs12890307 14 35452132 G A 0.2061 1492 0.3427 8.1026 3.3885 0.016794
rs2447232 8 107946720 G A 0.2217 1491 0.8809 -7.8068 3.2651 0.016802
rs665037 18 54199835 G A 0.2152 1492 0.9389 7.8872 3.2987 0.016802
rs4491457 15 95386443 G A 0.2768 1492 0.8972 7.2443 3.0299 0.016806
rs2298230 13 53608479 G A 0.4038 1492 0.7471 6.6217 2.7695 0.016807
rs6838513 4 156672159 T C 0.1924 1492 0.1561 8.0534 3.3685 0.016811
rs1234588 12 106658741 G A 0.2721 1492 0.7938 7.2971 3.0521 0.016811
rs2826023 21 21498290 T C 0.126 1492 1 9.7654 4.0846 0.016812
rs7495845 15 36986343 C A 0.2249 1492 0.1811 7.8904 3.3004 0.016814
rs9530509 13 76625082 C A 0.3958 1492 0.9138 6.6009 2.7611 0.016816
rs181719 20 13243610 T G 0.2141 1492 0.2184 8.0185 3.354 0.016816
rs7711040 5 24922595 G A 0.1505 1492 0.2662 9.1832 3.842 0.016838
rs10873409 14 91937143 G A 0.4256 1492 1 -6.5411 2.7367 0.016843
rs3127465 1 244601152 T C 0.119 1492 0.3863 10.12 4.2342 0.016844
rs2026134 9 128680148 T C 0.304 1492 0.7598 -7.0606 2.9541 0.016844
rs8091750 18 5241170 T C 0.1652 1492 0.7788 8.6782 3.6311 0.016849
rs8015116 14 89602101 G A 0.3367 1491 0.643 -6.8037 2.8469 0.016855
rs7785730 7 28096199 G A 0.2198 1492 0.763 -7.776 3.2542 0.016869
rs6444847 3 168904516 G A 0.3261 1492 0.5558 6.9549 2.9106 0.016872
rs716314 6 75140143 G A 0.252 1492 0.6313 -7.4946 3.1365 0.016872
rs1585436 8 112974855 T C 0.2054 1492 0.4755 -8.0827 3.3827 0.016874
rs6995053 8 78130360 G A 0.3391 1492 0.954 6.823 2.8555 0.016875
rs1483041 4 156503440 G A 0.4893 1492 0.0197 -6.2759 2.6267 0.016882
rs645833 13 48724256 T C 0.0888 1492 0.8733 11.349 4.7505 0.016889
rs875230 9 138016698 T G 0.3736 1436 0.128 6.6786 2.7955 0.016892
rs13263701 8 34607039 G A 0.1515 1492 0.8408 8.9957 3.7654 0.016894
rs9300473 13 98952600 T C 0.3884 1492 0.231 -6.5304 2.7335 0.016894
rs13359758 5 10301295 T C 0.2607 1492 0.1225 7.216 3.0208 0.016904
rs6559850 9 72531390 T C 0.1072 1492 0.8923 -10.485 4.3894 0.016913
rs33823 19 34000725 T C 0.3663 1492 0.4355 -6.7764 2.8371 0.016918
rs5767265 22 46964267 T C 0.119 1492 0.7108 -10.047 4.2066 0.016921
rs2673969 1 235030542 T C 0.1816 1492 0.862 -8.3649 3.5023 0.016922
rs907573 2 60523559 G A 0.4191 1490 0.8315 6.5344 2.736 0.016926
rs4359386 15 51826123 T C 0.2761 1492 0.6976 7.1868 3.0092 0.016928
rs10063061 5 125943743 C A 0.1609 1492 0.337 -8.9177 3.734 0.016929
rs7018296 8 79302840 C A 0.2659 1491 0.1443 7.4639 3.1254 0.016935
rs17014713 1 111763153 T C 0.0784 1492 0.5894 12.139 5.0832 0.016939
rs4693052 4 83654463 T C 0.4196 1492 0.6706 6.5067 2.7247 0.016939
kgp10322573 13 88334213 T C 0.0466 1492 0.5588 15.24 6.3819 0.016939
rs4915451 1 200659854 T G 0.4879 1492 0.0873 6.3212 2.6472 0.016944
rs7784640 7 125021576 C A 0.3006 1492 0.2423 -7.1573 2.9973 0.016945
rs1982468 19 4953351 T G 0.3837 1492 0.9128 6.6295 2.7764 0.016948
rs12162183 18 22226963 G A 0.2158 1492 0.6464 7.9057 3.311 0.016953
rs3018059 4 107282566 G A 0.2198 1492 0.451 7.7249 3.2354 0.016958
rs1202844 1 58368541 T C 0.4943 1492 0.9175 6.473 2.7111 0.01696
rs10144453 14 95045774 T C 0.2058 1492 0.9368 -8.0077 3.3541 0.016965
rs2827415 21 23691944 G A 0.0184 1492 1 24.215 10.133 0.016965
rs1738829 6 47109623 G A 0.4695 1492 0.3235 -6.5585 2.7471 0.016968
rs2156186 18 71177026 G A 0.3613 1492 0.614 -6.7689 2.8354 0.016972
rs10112200 8 132953350 G A 0.2882 1492 0.8008 -7.1056 2.9764 0.016973
rs17696575 19 52660783 G A 0.1552 1492 0.138 -9.105 3.814 0.016975
rs9370138 6 52532308 T G 0.2135 1492 0.2473 8.0092 3.355 0.016977
rs12695959 3 150367481 C A 0.4466 1489 0.6751 6.4706 2.7106 0.016979
rs652437 18 54189533 G A 0.4715 1492 0.6034 -6.4226 2.6906 0.016985
rs7501659 17 78662061 T C 0.118 1492 0.2118 9.8451 4.1244 0.016986
rs407016 8 59911651 T C 0.322 1492 0.7671 -6.9387 2.9071 0.016996
rs7717296 5 81674497 G A 0.1632 1492 0.5083 -8.6669 3.6313 0.016999
rs6763869 3 115582838 G A 0.1072 1492 1 10.439 4.374 0.017004
rs4939517 11 61126858 T C 0.1743 1492 0.4727 8.5967 3.6022 0.017007
rs10496393 2 106063280 G A 0.0275 1492 1 19.777 8.2874 0.017015
rs7259810 19 47103428 T C 0.4256 1492 0.427 -6.4603 2.7072 0.017015
rs4689789 4 7588936 T C 0.2651 1492 0.4252 7.2364 3.0326 0.017025
rs6860301 5 109828383 T C 0.055 1483 1 14.208 5.9547 0.017029
rs17382342 10 94908144 C A 0.384 1491 0.0627 -6.4808 2.7162 0.017034
rs2196622 6 74564596 G A 0.0901 1492 0.4284 -11.415 4.7845 0.017042
rs1010735 1 224915429 T G 0.2882 1492 0.7525 7.1593 3.0009 0.017045
rs7207765 17 5639077 T C 0.3043 1492 0.6686 -7.0602 2.9594 0.017046
rs1890035 1 177566659 C A 0.4232 1485 0.8733 6.5732 2.7553 0.017049
rs1543080 20 51897115 C A 0.1082 1492 0.421 -10.514 4.4073 0.017049
rs4920338 1 18990793 T C 0.4494 1492 0.1048 6.3535 2.6633 0.017053
rs7079962 10 71596040 T C 0.4015 1492 0.0756 -6.4358 2.698 0.017058
kgp591101 12 21421770 T G 0.1686 1492 0.8537 8.6477 3.6253 0.017061
rs6710603 2 81120551 T C 0.1133 1492 0.1544 9.9869 4.187 0.017069
rs631400 3 107337980 T C 0.2728 1492 0.3276 -7.344 3.079 0.01707
rs7441352 4 55913934 G A 0.1836 1492 0.0839 -8.5316 3.5769 0.017071
rs11230723 11 61272309 T C 0.0382 1492 0.4738 16.706 7.0042 0.017074
rs1394466 18 50905206 G A 0.4933 1492 1 6.4536 2.7058 0.017075
rs9458886 6 164104828 G A 0.3606 1492 0.0564 -6.5587 2.7499 0.017076
rs7899156 10 22822524 C A 0.303 1492 0.3909 -6.9429 2.9111 0.017078
rs1349813 6 67801858 G A 0.1629 1492 0.0101 9.0439 3.792 0.01708
rs875415 13 76774163 G A 0.1625 1492 0.9242 -8.7314 3.661 0.017081
rs547905 1 183157924 G A 0.4434 1492 0.564 -6.4439 2.7019 0.017083
rs903965 8 142698496 T C 0.0194 1492 0.4316 -23.188 9.7236 0.017093
rs12643289 4 189499145 T C 0.4454 1492 0.0465 6.3285 2.6539 0.017096
rs17630545 8 113265869 T C 0.241 1492 0.671 7.593 3.1841 0.017096
rs6983107 8 16702550 G A 0.0258 1492 0.2569 -20.075 8.4191 0.017105
rs12578150 12 128731480 T G 0.3877 1491 0.1407 6.7587 2.8348 0.017117
rs1414123 6 141740918 T C 0.3086 1492 0.671 -7.027 2.9474 0.01712
rs9575725 13 85628504 T G 0.1293 1489 0.0383 -9.3711 3.9307 0.017122
rs10418827 19 47146676 T C 0.382 1491 0.7012 6.6086 2.7721 0.017125
rs9345259 6 93359457 T C 0.0124 1492 1 -29.295 12.277 0.017134
rs7839240 8 39746386 T C 0.4058 1491 0.1071 -6.7171 2.8178 0.017136
rs7863241 9 75978400 T G 0.0975 1492 0.2412 -10.714 4.4948 0.017137
rs4771591 13 109236017 T C 0.2755 1492 0.3 -7.3187 3.0704 0.017143
rs10915644 1 4927798 T C 0.3827 1492 0.0185 -6.4401 2.7019 0.017145
rs13329908 16 73150369 G A 0.4293 1492 0.7514 -6.4864 2.7215 0.017153
rs9536557 13 54433190 G A 0.1645 1492 0.1575 -8.5381 3.5824 0.017156
rs12513511 5 29780670 T C 0.2359 1492 0.9428 -7.6073 3.1921 0.017164
rs6804221 3 56207448 T C 0.0359 1492 0.4346 -17.158 7.1997 0.017168
rs793088 10 31364621 T C 0.245 1492 0.327 7.5995 3.189 0.017172
rs6495367 15 79375347 G A 0.371 1492 0.0305 -6.4914 2.7243 0.01718
rs8010723 14 33555319 T C 0.0607 1492 0.6514 13.622 5.717 0.017187
rs2428918 7 77645731 T G 0.2131 1492 1 7.8664 3.3015 0.017188
rs7664238 4 29755511 C A 0.4547 1491 0.6762 6.5144 2.7342 0.017193
rs12947089 17 46237990 G A 0.4447 1492 0.4955 -6.5483 2.7485 0.017193
rs2668692 17 44293020 G A 0.2795 1467 0.4763 7.205 3.0243 0.017201
kgp5879082 11 109394795 T C 0.2852 1492 0.1441 7.0044 2.9401 0.017202
rs10821938 10 63724773 C A 0.4139 1492 0.15 -6.4246 2.6968 0.017203
rs1107390 14 22795270 T C 0.1391 1492 0.665 -9.2569 3.8859 0.01721
rs1382779 17 20527718 T G 0.2349 1492 0.1498 7.7512 3.2539 0.017215
rs1487492 1 188162030 G A 0.1407 1492 0.5925 9.2029 3.8635 0.017218
rs2067575 7 34666534 T C 0.1109 1492 0.5104 -10.169 4.2691 0.017221
rs6730320 2 37804964 T G 0.2862 1492 0.527 7.1901 3.0186 0.017222
rs11680616 2 241792959 T G 0.2051 1492 0.4269 7.895 3.3145 0.017222
rs6055833 20 898549 T G 0.4808 1488 0.7556 -6.4396 2.7035 0.017223
rs2327016 6 7652173 T C 0.2111 1492 0.2764 8.0165 3.3657 0.017226
rs7016584 8 72553680 G A 0.2272 1492 0.9412 7.7037 3.2344 0.017227
rs7047946 9 129236624 G A 0.3341 1492 0.9536 6.8256 2.8658 0.017231
rs28156 7 82646210 T C 0.4156 1492 0.5582 6.5883 2.7663 0.017239
rs2427170 20 60176927 T C 0.3154 1490 0.4721 7.0034 2.9407 0.01724
rs7160839 14 70940766 G A 0.0573 1492 0.1448 13.598 5.7109 0.017267
rs986917 21 22869596 G A 0.492 1492 0.679 6.4083 2.6916 0.017273
rs1924267 1 58247772 T C 0.2091 1492 1 7.9228 3.3277 0.017274
rs4690351 4 177419908 G A 0.1733 1492 0.1244 8.6885 3.6498 0.017287
rs10754573 1 236677586 C A 0.4333 1492 0.429 -6.429 2.7009 0.017296
rs10258837 7 141025713 T G 0.3252 1487 0.4086 -6.9705 2.9289 0.017318
rs4935078 10 55294187 T G 0.2738 1492 0.1928 -7.0986 2.9829 0.017322
rs5754425 22 33498970 T C 0.2044 1492 0.9365 7.9714 3.3496 0.017323
rs5992044 22 17895051 G A 0.3314 1492 0.9534 6.8476 2.8774 0.017324
rs1379706 4 81183900 T G 0.1528 1492 0.0278 8.6981 3.6553 0.017331
rs7931062 11 9927904 C A 0.4605 1492 0.7546 6.4868 2.7261 0.017335
rs12980205 19 44008370 T C 0.1416 1487 0.1091 9.4454 3.9694 0.017335
rs10173491 2 15451774 C A 0.1981 1492 0.1218 -7.9187 3.3282 0.017346
rs4237709 11 15452247 T C 0.3137 1492 1 6.9342 2.9144 0.017346
rs1439007 3 61066925 C A 0.498 1492 0.836 6.4194 2.6981 0.017349
rs1796942 1 238270039 G A 0.0489 1492 0.5771 -15.09 6.3427 0.017351
rs9869945 3 50849368 G A 0.1471 1492 0.3032 9.2163 3.8738 0.017353
rs9520256 13 107630055 T C 0.4625 1492 0.376 6.535 2.7469 0.017356
rs4685313 3 16197119 T G 0.3331 1492 0.2941 -6.9282 2.9122 0.017357
rs4478368 5 152291650 G A 0.2855 1492 0.6574 -7.0857 2.9784 0.017358
rs4895566 6 139878255 T G 0.0932 1492 0.4442 -11.203 4.7091 0.017363
rs355895 2 165635869 T C 0.4652 1492 0.7549 -6.4238 2.7003 0.017364
rs11624797 14 84917069 C A 0.4269 1492 0.9158 6.496 2.7308 0.017368
rs10786074 10 94920094 T G 0.4842 1492 0.1778 -6.3281 2.6602 0.017369
rs7943261 11 95767956 T C 0.0764 1492 0.7124 -12.212 5.1337 0.017369
rs4823458 22 45693828 G A 0.4021 1492 0.2582 -6.466 2.7184 0.017376
rs2247011 16 24292838 G A 0.3204 1492 0.5925 -6.9501 2.922 0.017382
rs861320 5 160537832 T C 0.257 1492 0.7863 -7.3954 3.1094 0.017388
rs1419345 10 92379924 G A 0.2373 1492 0.6679 -7.5204 3.1621 0.017393
rs7202505 16 8280086 C A 0.2037 1492 0.1747 8.1381 3.422 0.017399
rs2270244 7 56184492 G A 0.1851 1486 0.1214 -8.1495 3.427 0.017405
rs29991 19 23540672 T C 0.12 1492 0.3263 -10.042 4.2233 0.017416
rs4961237 8 141902493 G A 0.2748 1492 0.6499 7.1647 3.0132 0.017418
rs592484 1 59969263 T C 0.4042 1492 0.3897 6.4796 2.7251 0.01742
rs2306915 6 152640248 T G 0.1294 1492 0.1075 9.3891 3.9488 0.01742
rs1257210 2 134985914 T G 0.3425 1492 0.9085 -6.7673 2.8462 0.017424
rs7649049 3 193105372 G A 0.133 1492 0.2163 -9.3193 3.9197 0.017427
rs6775864 3 176981307 G A 0.4514 1492 0.0673 6.6261 2.787 0.01743
rs2297644 10 99359739 T C 0.1226 1492 0.4709 -9.9099 4.1684 0.017436
rs7006209 8 66992737 G A 0.0365 1492 0.0438 -16.67 7.0121 0.017438
rs8018433 14 99170143 G A 0.3867 1492 0.2996 -6.513 2.7396 0.017438
rs1020750 4 83903849 G A 0.1813 1492 0.8616 8.3286 3.5034 0.017439
rs8007532 14 59600381 G A 0.2892 1492 0.6597 -7.1362 3.002 0.017447
rs12678297 8 15178106 G A 0.437 1492 0.0062 -6.2635 2.635 0.017453
rs4883735 13 64908842 T G 0.385 1492 0.0804 6.7642 2.8458 0.017459
rs659931 18 8895622 C A 0.3757 1492 0.1222 6.7813 2.853 0.01746
rs1017998 5 79263211 G A 0.3716 1492 0.3459 6.7413 2.8363 0.017464
rs16852100 1 177888809 T C 0.0751 1492 0.7117 12.285 5.1686 0.017465
rs12195710 6 115944735 T C 0.2879 1492 0.3765 -7.191 3.0255 0.017465
rs17726019 11 39310422 G A 0.1005 1492 0.4734 10.815 4.5504 0.01747
rs11911565 21 45984833 T C 0.1659 1492 0.7084 8.6018 3.6194 0.017473
rs3098683 5 78150147 T G 0.1867 1492 0.1047 8.4383 3.5507 0.017477
rs11778217 8 142655880 T C 0.3462 1492 0.3601 6.6762 2.8093 0.017479
newrs183703355 5 37157424 G A 0.0154 1492 1 -26.274 11.045 0.01748
rs11616330 13 106770309 G A 0.1659 1492 0.8516 8.6216 3.6281 0.017485
rs9564169 13 64970014 T C 0.196 1492 0.6812 8.0511 3.3881 0.017487
rs7331122 13 109646803 T C 0.1799 1490 0.6604 -8.4419 3.5525 0.017487
rs6579790 5 149843942 T C 0.3003 1492 0.4235 6.9406 2.9209 0.017493
rs8085884 18 5948903 T C 0.3308 1492 0.77 -6.803 2.863 0.017493
rs10044480 5 83156500 T C 0.2976 1492 0.9506 7.0428 2.9639 0.017494
rs10505174 8 113485645 T C 0.2681 1492 0.3563 7.3471 3.0921 0.017496
rs3796181 3 193183817 G A 0.4839 1492 0.9174 -6.4431 2.7117 0.017502
rs11911348 21 47182291 G A 0.1907 1492 0.8012 -8.2213 3.4602 0.017504
rs9392005 6 3712111 T C 0.4819 1491 0.9586 -6.4286 2.7057 0.017505
rs10888470 1 152200472 T C 0.189 1492 0.2048 8.0737 3.3982 0.017506
rs1924609 13 52512518 G A 0.3971 1492 0.4493 6.636 2.7931 0.017508
rs6052105 20 3811433 T C 0.2808 1492 0.6542 -7.1118 2.9934 0.017508
rs2240133 7 75317218 T C 0.3278 1492 0.3781 -6.767 2.8484 0.017515
rs2311857 7 152753455 T C 0.2279 1492 0.239 7.7876 3.2781 0.017518
rs6658545 1 183887602 G A 0.2292 1492 0.067 -7.468 3.1438 0.017525
rs10914367 1 31846206 G A 0.2105 1492 0.4831 7.9646 3.3529 0.017527
rs6803721 3 35190794 T C 0.2952 1492 0.4937 7.1133 2.9947 0.017535
rs7909628 10 23708636 T C 0.3267 1492 0.3171 -6.7611 2.8464 0.017536
rs12911006 15 100988564 G A 0.4129 1492 0.5935 -6.5732 2.7678 0.017555
rs528574 3 55556129 G A 0.3579 1492 0.9551 -6.7119 2.8263 0.017557
rs2687548 8 34661961 C A 0.1426 1480 0.5237 -9.1567 3.8559 0.017561
rs13083990 3 122014566 T C 0.3914 1492 0.7861 -6.5588 2.7621 0.017568
rs9792672 9 23087926 T C 0.0372 1492 0.4556 16.825 7.0858 0.017571
rs10906498 10 13859410 T C 0.4169 1492 0.1103 -6.6561 2.8032 0.017576
kgp12265799 8 35185154 T G 0.1354 1477 0.0103 9.0663 3.8183 0.017577
rs243213 14 90017870 G A 0.1806 1492 0.3371 -8.2494 3.4744 0.017581
rs12673528 7 155429505 G A 0.2359 1492 0.3892 -7.4818 3.1512 0.017583
rs2493856 1 178563987 T G 0.0985 1492 0.2423 -10.963 4.6175 0.017588
rs11933737 4 22034546 G A 0.2212 1492 0.7072 -7.7825 3.2782 0.017596
rs9353726 6 91122971 T C 0.4326 1492 0.2059 -6.5923 2.7771 0.017606
rs7645365 3 74109475 T C 0.381 1492 0.1242 -6.753 2.845 0.017614
rs1966841 7 25951345 G A 0.4306 1492 0.5263 -6.4286 2.7084 0.017617
rs6847589 4 26018690 G A 0.4477 1492 0.4322 -6.5281 2.7505 0.017623
rs1997354 18 51578568 C A 0.3164 1492 0.8575 6.8853 2.901 0.017626
rs884718 4 16031448 T C 0.2624 1492 0.9468 7.3059 3.0785 0.017636
rs10072686 5 10308240 G A 0.2885 1492 0.4122 -7.0075 2.9529 0.01764
rs6674072 1 212759493 C A 0.1247 1492 0.9055 9.7527 4.1098 0.017641
rs6669190 1 234525940 T C 0.4809 1492 0.6044 -6.3822 2.6894 0.017642
rs17106616 14 78390060 G A 0.1069 1492 0.1338 -10.616 4.4737 0.017642
rs13270179 8 3580368 T C 0.2084 1492 0.1824 8.0478 3.3914 0.017644
rs11569523 19 6689042 T C 0.0533 1492 0.6074 14.219 5.9922 0.017647
rs1902409 10 33940796 G A 0.1719 1492 0.2758 8.3902 3.5362 0.017661
rs1368252 12 105784983 T G 0.1552 1492 0.7674 8.9078 3.7545 0.017664
rs1015657 17 68878487 G A 0.4879 1492 1 6.4223 2.7069 0.017664
rs17637518 13 42246277 C A 0.1995 1486 0.0513 -8.2548 3.4794 0.017667
rs7267979 20 25298087 G A 0.4273 1492 0.7915 6.4643 2.7247 0.017667
rs6868331 5 151950825 G A 0.2838 1492 0.8485 -7.096 2.9913 0.017683
rs7799164 7 141191807 T C 0.0111 1492 1 -30.826 12.983 0.017684
rs9514898 13 109413746 T G 0.4114 1490 0.5213 -6.5833 2.7753 0.017686
rs9849237 3 2675189 T C 0.1706 1492 0.3139 8.4193 3.5495 0.017693
rs3922552 4 36470307 G A 0.4149 1492 0.4554 6.4479 2.7185 0.0177
rs7974355 12 68274112 G A 0.2091 1492 1 -7.8929 3.3277 0.0177
rs6976779 7 36427461 T C 0.4541 1492 0.2962 6.3552 2.6795 0.017704
rs11833855 12 53209944 T C 0.1542 1485 0.0365 8.685 3.6619 0.017705
rs236371 6 36793335 T C 0.2115 1492 0.6412 7.9155 3.3375 0.017709
rs1859120 22 17903330 G A 0.3415 1492 0.2267 -6.8778 2.9003 0.017722
rs1027253 4 108117467 G A 0.1488 1492 0.6826 8.9664 3.7812 0.017724
rs17134821 11 76104085 T C 0.0637 1492 0.6615 13.067 5.5104 0.017727
rs462515 5 153744999 C A 0.3321 1492 0.2934 6.9109 2.9145 0.017729
rs9931591 16 80283100 G A 0.2852 1492 0.8489 7.0846 2.9878 0.01773
rs3771403 2 71130394 T C 0.2175 1492 0.0675 -7.5908 3.2014 0.017737
rs2945756 8 134686065 G A 0.2678 1492 0.843 7.2677 3.0652 0.017737
rs11064327 12 813411 G A 0.2636 1489 0.4629 -7.2231 3.0466 0.017746
rs17098114 14 61662167 T G 0.2654 1492 0.5958 7.2146 3.0431 0.017749
rs7037565 9 2890451 T C 0.3291 1492 0.639 -6.8727 2.8989 0.017752
rs6477872 9 99832156 T C 0.319 1492 0.2835 -6.785 2.862 0.017752
rs6562207 13 62354334 T C 0.1709 1492 0.7842 -8.4902 3.5814 0.017756
rs7624164 3 65969410 G A 0.254 1492 0.133 -7.5178 3.1712 0.017757
rs2881341 12 126572140 T C 0.4842 1492 0.6043 -6.3728 2.6882 0.017757
rs9352507 6 78359807 T C 0.0486 1492 0.0811 -14.551 6.1382 0.017761
rs8056924 16 76037864 G A 0.4578 1492 0.2106 6.3315 2.6709 0.017761
rs4677113 3 72266311 T C 0.2245 1492 0.1181 -7.5288 3.1764 0.017777
rs12371334 12 23163475 C A 0.453 1491 0.6016 6.4014 2.7008 0.017779
rs11676712 2 235646122 G A 0.4829 1492 0.6785 6.381 2.6922 0.017782
rs10510185 3 195923 T C 0.1893 1492 0.8661 -8.2095 3.4638 0.017785
rs4264037 1 97764073 G A 0.2584 1492 0.3115 7.2301 3.0508 0.017795
rs1032429 1 111151567 T C 0.0687 1492 0.6837 12.61 5.321 0.017797
rs7213724 17 31689057 T G 0.3732 1491 0.319 6.5451 2.7619 0.017797
rs10783807 12 57266313 T C 0.4694 1488 0.9171 6.4286 2.7128 0.017801
rs1948147 12 26453141 T C 0.3468 1492 0.4929 6.8001 2.8696 0.017802
rs10400282 11 123027583 T G 0.2172 1492 0.6482 -7.8262 3.3026 0.017803
kgp6022804 3 139188118 G A 0.1716 1492 0.9275 -8.5204 3.5956 0.017804
rs536099 4 111812462 G A 0.1598 1492 0.6296 -8.8155 3.7202 0.017804
rs6053929 20 6115581 T C 0.2661 1492 0.8426 7.2362 3.0538 0.017808
rs6433874 2 181789840 C A 0.0744 1492 0.7077 12.17 5.1361 0.017814
rs8035791 15 29248489 G A 0.0235 1492 0.5634 21.12 8.9137 0.017815
rs2815040 6 39243544 G A 0.2939 1492 0.2891 7.1384 3.0128 0.017818
rs2144765 20 20795202 T C 0.1464 1489 0.8356 -9.0563 3.8222 0.017818
rs7543048 1 196103959 G A 0.0798 1492 0.1548 12.08 5.0985 0.017823
rs7306796 12 17003866 T G 0.3599 1492 0.9106 -6.6891 2.8234 0.017829
rs16951383 16 79816194 G A 0.1558 1492 0.8444 8.8182 3.7222 0.017831
rs350747 2 52868656 C A 0.3331 1492 0.1997 -6.9207 2.9213 0.017832
rs202006 8 39628986 T C 0.1535 1492 0.073 9.1077 3.8444 0.017833
rs7960797 12 99855732 T C 0.2655 1486 0.1628 -7.3996 3.1234 0.017833
rs6566847 18 52448395 G A 0.3262 1490 0.953 6.8393 2.887 0.017834
rs7425766 2 171522950 T C 0.1418 1492 1 -9.1867 3.8778 0.017835
rs10030715 4 101126405 T C 0.3465 1492 0.9544 6.7455 2.8474 0.017835
rs1560881 2 34665412 G A 0.116 1492 1 10.01 4.2256 0.01784
rs1402915 5 62193486 G A 0.4782 1492 0.9174 6.4251 2.7123 0.01784
rs1886408 10 91636235 T C 0.3596 1467 0.8206 -6.6855 2.8222 0.017843
rs6086458 20 8438742 T C 0.1934 1492 0.2813 8.2341 3.476 0.017845
rs11783752 8 20049524 G A 0.25 1492 0.8904 -7.4161 3.1308 0.017849
rs944722 17 26092037 T C 0.4091 1490 0.9573 -6.5194 2.7523 0.01785
rs6723629 2 71067853 C A 0.2148 1492 0.1921 7.9415 3.3531 0.017864
rs8636 20 10287742 T C 0.3452 1492 0.252 -6.6383 2.8029 0.017867
rs4777717 15 93038696 C A 0.2865 1492 0.569 -7.0331 2.9698 0.017874
rs4583163 14 71296910 T C 0.2461 1483 0.4009 -7.3884 3.1198 0.017875
rs11177004 12 68409009 G A 0.2098 1492 0.9379 7.8622 3.3199 0.017876
rs4314428 5 120009805 C A 0.2403 1492 0.0334 7.7148 3.2578 0.017879
rs10857978 1 113338649 T C 0.2028 1492 0.2975 -7.8591 3.3188 0.017883
rs8056400 16 95254 T C 0.2218 1490 1 -7.7126 3.2574 0.017897
rs10245062 7 89653769 G A 0.1927 1492 0.157 7.9736 3.3677 0.0179
rs4360298 8 70703141 C A 0.3579 1492 0.0557 6.8539 2.8948 0.017902
rs12468848 2 142179191 T C 0.3251 1492 0.4788 -6.9073 2.9176 0.017912
rs6140981 20 9585873 T C 0.3884 1492 0.3004 6.6659 2.8156 0.017912
rs7960552 12 111164237 T C 0.3532 1492 0.3953 -6.7808 2.8644 0.01792
rs4785637 16 89316412 T C 0.2071 1492 0.6936 -7.95 3.3586 0.017929
rs12515142 5 36426411 T C 0.1324 1492 0.3093 -9.5927 4.0526 0.017931
rs17025844 4 97656445 G A 0.2034 1492 0.6903 -7.9166 3.3447 0.017936
rs12310491 12 129697654 T G 0.4543 1489 0.047 6.6153 2.7949 0.017938
rs17155171 5 102572418 G A 0.2557 1492 0.0053 7.6197 3.2193 0.017939
rs6795556 3 78700901 T G 0.2544 1492 0.7849 7.3845 3.1199 0.01794
rs2820040 1 239436876 G A 0.1907 1479 0.1094 8.3576 3.5313 0.017947
rs17597967 5 1685655 G A 0.4695 1492 0.7552 6.387 2.6991 0.017963
rs12207938 6 115787696 T G 0.2259 1492 0.7112 -7.7003 3.2543 0.017973
rs10514929 17 45504870 T C 0.0824 1492 0.8639 -11.696 4.9432 0.017974
rs2716878 17 5591389 T C 0.4098 1492 0.4536 6.5775 2.7799 0.017977
rs1356799 2 140567666 T G 0.1975 1491 0.2199 -7.9139 3.3448 0.01798
rs12310310 12 10484014 T C 0.2031 1492 0.8729 -7.9807 3.3731 0.017982
rs4951130 1 203695836 G A 0.1854 1491 0.3452 -8.1049 3.4256 0.017983
newrs4590242 6 89913209 T C 0.3489 1492 0.9546 -6.7101 2.8363 0.017991
rs11126 1 180169330 T C 0.2493 1492 0.2402 -7.5155 3.1768 0.017992
rs16839275 2 207992155 G A 0.2748 1492 0.8966 -7.1883 3.0386 0.017997
rs6819412 4 145605033 T C 0.4658 1492 0.1604 6.5368 2.7633 0.018001
rs10505295 8 118542735 C A 0.1877 1492 0.3079 8.3157 3.5153 0.018003
rs1002164 13 97323933 C A 0.38 1491 0.0618 6.7642 2.8595 0.018003
rs4972995 2 232343110 G A 0.3204 1492 0.8584 6.8785 2.9084 0.018028
rs9376026 6 134602454 T C 0.4011 1492 0.0672 6.3773 2.6969 0.018045
rs11139068 9 83811684 T C 0.0369 1491 1 -16.968 7.1755 0.018045
rs1972977 3 151463421 T G 0.3626 1492 0.4665 -6.5882 2.7861 0.018049
rs2471015 5 174756703 C A 0.4142 1492 0.8311 6.4752 2.7384 0.01805
rs1383127 12 98660014 T C 0.3113 1492 0.3053 -6.8184 2.8837 0.018055
rs7895653 10 62143348 T C 0.2162 1492 0.8785 7.7957 3.2973 0.018067
rs10799152 1 5073658 C A 0.2715 1492 0.6006 -7.1419 3.0209 0.018073
rs7610877 3 30271708 G A 0.3891 1492 0.327 6.476 2.7394 0.018075
rs1340652 10 62078203 T C 0.2115 1492 0.3512 -7.7339 3.2715 0.018076
rs10132688 14 35185148 T C 0.434 1492 0.0511 6.626 2.8028 0.018077
rs352797 8 15615689 C A 0.2259 1492 0.1834 7.5199 3.1811 0.018082
rs10906841 10 15203275 T C 0.3579 1492 0.7782 6.6999 2.8346 0.018097
rs4870757 8 122108725 G A 0.0395 1492 0.5008 -16.309 6.9002 0.018102
rs6495042 15 73282726 T C 0.2326 1492 0.0502 -7.7697 3.2874 0.018105
rs9689513 6 39892025 G A 0.2895 1492 0.9 -7.0381 2.9779 0.018106
rs9343048 6 63380661 T G 0.4541 1492 0.2962 6.3328 2.6795 0.018108
rs11219314 11 123706304 T C 0.2061 1492 1 -7.9093 3.3466 0.018108
rs9792292 8 23180616 T C 0.2456 1492 1 7.4267 3.1424 0.01811
rs9913863 17 66768291 T G 0.196 1492 0.2176 -7.9242 3.353 0.018113
rs1562675 2 226004087 G A 0.4507 1492 1 -6.4256 2.719 0.018116
rs10513547 3 159672597 G A 0.1491 1492 0.7594 -9.0256 3.8193 0.018121
rs1892049 14 62538961 G A 0.1826 1487 0.3396 8.1313 3.4413 0.018135
rs13274698 8 103742658 G A 0.2787 1489 0.7476 7.1017 3.0057 0.018139
rs12404648 1 22008798 T C 0.0985 1492 0.1887 10.546 4.4633 0.018141
rs17631676 17 43549526 G A 0.257 1492 0.5422 -7.2571 3.0715 0.018143
rs10512674 5 38056753 C A 0.1508 1492 0.8397 8.9053 3.7693 0.018149
rs3779537 7 126881029 G A 0.0761 1492 0.0975 -12.329 5.2188 0.018151
rs1366106 5 125603060 G A 0.4283 1492 0.7917 -6.4817 2.7436 0.018154
rs1974949 8 6640527 G A 0.2158 1492 0.7022 -7.7295 3.2718 0.018155
rs9876606 3 3431858 T G 0.2507 1492 0.9452 -7.3831 3.1252 0.018156
rs7826148 8 34568015 G A 0.1176 1492 0.3833 9.8124 4.1538 0.018164
rs8085029 18 69454453 G A 0.37 1492 0.5412 -6.5639 2.7787 0.018166
rs184694 15 33322632 G A 0.0838 1492 0.8654 -11.506 4.871 0.018168
rs13077101 3 120425331 T C 0.3784 1492 0.7003 6.5559 2.7756 0.018178
rs7950655 11 9938545 T C 0.4658 1492 0.7159 -6.4372 2.7254 0.018181
rs6007594 22 45728370 G A 0.3291 1492 0.3796 6.7236 2.8468 0.018188
rs9354570 6 67921402 T C 0.1049 1492 0.2132 -10.258 4.3439 0.018204
rs10955548 8 111943344 C A 0.1143 1492 0.5218 -9.957 4.2167 0.018209
rs3808407 8 116449599 T C 0.3934 1492 0.9568 -6.547 2.7726 0.018209
rs7725 5 179727957 T C 0.2004 1492 0.4191 -7.8956 3.3437 0.01821
rs2908764 12 68312016 G A 0.2125 1492 0.053 7.6174 3.2261 0.018215
rs10829462 10 130445346 T C 0.2125 1492 0.3946 7.7203 3.27 0.018228
rs6924087 6 35531205 C A 0.2011 1492 0.1255 7.8115 3.3087 0.018231
rs7000187 8 58639198 T C 0.3747 1492 0.041 6.4288 2.7232 0.018236
rs4604732 1 247623872 T C 0.178 1492 0.5353 -8.4308 3.5715 0.018248
rs9576228 13 37819029 G A 0.2265 1492 0.2683 7.5217 3.1865 0.018249
rs588093 1 96106197 C A 0.0318 1492 0.6595 18.09 7.664 0.018257
rs4879847 9 34983974 T C 0.179 1492 0.2899 8.2136 3.4798 0.018257
rs6930785 6 70373470 G A 0.496 1492 0.5008 -6.4464 2.7312 0.018261
rs4845741 1 152183474 G A 0.1895 1491 0.152 -8.004 3.3912 0.018264
rs10249494 7 156159448 T G 0.2865 1492 0.1838 -6.9422 2.9414 0.018268
rs10783655 12 55188872 T C 0.3472 1492 0.0676 -6.5509 2.7757 0.018271
rs7998534 13 59670850 G A 0.2269 1492 0.1838 -7.4916 3.1744 0.018275
rs6874368 5 102921968 C A 0.376 1492 0.8254 -6.571 2.7843 0.018276
rs718820 4 108051500 T C 0.4363 1492 0.1715 6.3259 2.6806 0.018281
rs10955819 8 118537632 G A 0.3472 1492 0.3918 6.7841 2.8748 0.018281
rs1866555 2 105141788 T C 0.2832 1492 0.5666 -7.0342 2.9809 0.018286
rs7137194 12 99872660 T C 0.2889 1492 0.1655 -7.1786 3.042 0.018286
rs7307325 12 59796153 G A 0.2761 1492 0.1056 -7.2972 3.0924 0.018289
rs10060573 5 166087904 G A 0.3643 1492 0.1622 6.7607 2.8652 0.018294
rs1537282 9 123124504 T C 0.3904 1492 0.6246 -6.5005 2.755 0.018297
rs2056218 12 83532540 C A 0.4353 1492 0.752 -6.4088 2.7162 0.0183
rs12958706 18 64717339 T G 0.2098 1492 0.8758 7.8651 3.3334 0.018301
rs7441772 4 42694179 T G 0.3696 1492 0.5786 6.5631 2.7817 0.018306
rs10846807 12 125498369 T C 0.305 1492 0.9514 6.94 2.9416 0.018309
rs1018729 10 8858346 C A 0.2383 1492 0.6183 -7.4449 3.1559 0.018322
rs360990 8 53927581 C A 0.2007 1492 0.6288 7.9185 3.3568 0.018328
rs7205986 16 53755146 G A 0.4966 1492 1 6.3817 2.7054 0.018331
rs12952372 17 79284007 G A 0.304 1482 0.9511 6.9887 2.9628 0.018332
kgp8016016 2 234652642 T C 0.0326 1490 1 18.113 7.6792 0.018338
rs10981100 9 114593311 G A 0.2118 1492 0.7564 7.7762 3.2969 0.018342
rs9374553 6 115937666 G A 0.3492 1492 0.3929 6.772 2.8712 0.018345
rs12089785 1 221968224 T C 0.1263 1492 0.1269 9.8075 4.1583 0.018349
rs752092 15 101781934 G A 0.3911 1492 0.0442 6.371 2.7013 0.018349
rs4567696 16 19409762 G A 0.4172 1492 0.2869 -6.3798 2.7051 0.018352
rs17013995 4 89227094 G A 0.0513 1492 0.588 -14.358 6.0879 0.018355
rs2903813 7 75930789 G A 0.1327 1492 0.8226 -9.3831 3.9787 0.018356
rs4246753 5 2014721 G A 0.3391 1492 0.5635 6.7954 2.8815 0.018357
rs4895621 6 125344138 C A 0.0228 1492 1 21.63 9.1719 0.018357
rs2854160 17 61977248 T C 0.3044 1490 0.2214 6.8303 2.8962 0.018357
rs6931945 6 35525751 G A 0.3324 1492 0.0035 6.5285 2.7683 0.018358
rs7747353 6 91311839 C A 0.3083 1492 0.1292 -7.0512 2.99 0.01836
rs13081526 3 151518154 T C 0.1756 1492 0.025 -8.1425 3.4528 0.018361
rs1871731 15 84538032 G A 0.1981 1492 0.2896 7.8967 3.3486 0.018364
rs7197966 16 6146331 G A 0.3867 1492 0.5482 -6.4957 2.7548 0.018375
rs2133946 3 112666859 T C 0.3629 1492 0.5017 -6.6967 2.8401 0.018376
rs1402989 3 27056851 T C 0.4517 1492 0.5305 -6.4655 2.7421 0.018381
rs7181659 15 95267483 G A 0.4776 1492 0.5338 6.4391 2.7311 0.018386
rs3732814 3 112724336 G A 0.0382 1492 0.4738 16.514 7.0042 0.018387
rs7659827 4 12607338 G A 0.1954 1492 0.4588 8.1294 3.4482 0.018393
rs1398244 4 145562457 T C 0.3629 1492 0.24 6.5336 2.7713 0.018395
rs7994441 13 62114971 G A 0.318 1492 0.2327 6.7431 2.8602 0.018396
rs17089256 4 59217565 T C 0.2168 1492 0.128 7.8982 3.3502 0.018397
rs13145788 4 169457246 T C 0.3355 1492 0.2015 6.644 2.8182 0.018397
rs2178219 11 23861993 T C 0.1702 1492 1 8.4888 3.601 0.018406
rs2058550 2 60519588 T G 0.4333 1492 0.8743 6.4183 2.7228 0.018409
rs10073717 5 30063975 G A 0.499 1491 0.6047 6.4268 2.7264 0.018409
rs11133776 5 14036643 G A 0.2993 1492 0.1743 7.0958 3.0102 0.018412
rs1834733 8 59437464 T C 0.4387 1492 0.9164 -6.4171 2.7226 0.018423
rs5510 14 95033356 T C 0.2456 1492 0.7269 7.447 3.1596 0.018428
rs10248128 7 56558099 G A 0.2487 1492 0.6781 7.4185 3.1478 0.018438
kgp9942964 3 17556950 C A 0.0265 1492 1 19.866 8.4305 0.01845
rs6448771 4 31397618 G A 0.2978 1491 0.3866 -7.0566 2.9946 0.018451
rs4507038 2 142188957 G A 0.4558 1492 0.9584 -6.4079 2.7193 0.018452
rs1054804 2 234663045 T C 0.0325 1492 0.6676 17.893 7.5932 0.018452
rs11647231 16 9303318 G A 0.4256 1492 0.7109 -6.4138 2.7218 0.018452
rs11017718 10 132901331 G A 0.0811 1492 0.6046 11.614 4.9287 0.018458
rs7225975 17 11698144 T C 0.1803 1492 0.4835 8.3762 3.555 0.018465
rs2306462 15 73907656 G A 0.0831 1492 0.6083 11.664 4.9505 0.018467
rs746924 2 101624471 T C 0.2782 1492 0.5618 -7.0586 2.996 0.018471
rs903791 6 165115007 C A 0.1294 1492 0.3572 9.3843 3.9831 0.018471
rs1349893 10 56701951 T C 0.1679 1492 0.0959 8.3491 3.5437 0.018471
rs10866562 5 4110205 G A 0.3961 1492 0.9139 6.5076 2.7622 0.018474
rs11938222 4 110555678 G A 0.374 1492 0.1673 6.7091 2.8477 0.018476
rs3812970 16 87727737 C A 0.1036 1491 1 10.464 4.4414 0.018477
rs7791718 7 9127173 T C 0.3147 1492 0.1185 6.725 2.8545 0.018478
rs514524 11 60645214 G A 0.3331 1492 0.5601 6.8178 2.8942 0.01849
rs7146783 14 73024003 C A 0.2768 1492 0.0449 -6.9416 2.9469 0.018493
rs16831515 3 96117228 C A 0.3706 1492 0.6572 6.5591 2.7846 0.018496
rs6551997 4 67012685 G A 0.4198 1466 0.0769 6.3443 2.6934 0.018497
rs2892647 13 93503647 G A 0.069 1492 1 -12.575 5.3387 0.0185
rs626713 9 136007988 T C 0.2172 1492 0.8791 -7.7473 3.2895 0.018513
rs10022128 4 118122688 G A 0.1092 1492 0.4232 -10.102 4.2892 0.018514
rs227130 20 8432959 G A 0.3978 1492 0.746 -6.4823 2.7525 0.018519
rs6707252 2 1010713 G A 0.1697 1485 0.0799 -8.7265 3.7054 0.01852
rs1050719 7 33644941 T C 0.2959 1492 0.6641 6.9415 2.9475 0.018522
rs4797549 18 11522203 T C 0.3005 1491 0.356 6.8718 2.9182 0.01853
rs7073837 10 63699895 C A 0.3988 1492 0.305 -6.4185 2.7257 0.018533
rs4418790 11 15446814 T C 0.4799 1492 0.3505 6.4594 2.7431 0.018533
rs13354091 5 152729750 T G 0.1228 1462 0.466 -9.7299 4.1322 0.01854
rs16904543 8 132899760 T C 0.0999 1492 0.5632 -10.54 4.4763 0.01854
rs1248994 10 29027618 G A 0.3981 1492 0.3308 6.5941 2.8007 0.018549
rs9323788 14 86850171 T C 0.2999 1492 0.1953 -6.8336 2.9024 0.018549
rs1419804 7 34382289 T G 0.06 1492 0.0052 -13.859 5.8872 0.018565
kgp3936210 2 103844776 G A 0.2302 1492 0.0801 7.399 3.1431 0.018568
rs7299119 12 106070478 T C 0.43 1492 0.1868 -6.5477 2.7814 0.018569
rs6535725 4 151158952 G A 0.4528 1492 0.754 6.3698 2.7059 0.01857
rs1540176 11 81354835 T C 0.4263 1492 0.4272 6.5116 2.7661 0.01857
rs639905 6 4069685 T C 0.1756 1492 0.1793 -8.5283 3.6229 0.018572
rs10764514 10 25235781 G A 0.1702 1492 0.5835 8.4171 3.5756 0.018572
rs11780672 8 8584153 C A 0.1713 1492 0.1001 -8.2731 3.5146 0.018577
rs6760903 2 151218033 G A 0.1109 1492 0.3567 -10.015 4.2549 0.018583
rs11166774 8 139048470 T G 0.3579 1492 1 -6.6427 2.8221 0.018583
rs10937285 3 102842671 G A 0.4953 1492 0.836 -6.3511 2.6983 0.018587
rs8005241 14 71629726 C A 0.4156 1492 0.8731 6.4748 2.751 0.01859
rs12803813 11 60578205 T C 0.3918 1492 1 6.5216 2.7709 0.018595
rs7581172 2 153767696 G A 0.1017 1489 0.0453 -10.267 4.3629 0.018605
rs13086237 3 112879711 G A 0.1498 1485 0.1847 8.7864 3.7338 0.018612
rs17107233 5 147088555 T C 0.1454 1492 0.1762 -8.8759 3.7719 0.018613
rs8071862 17 64569892 T C 0.4728 1491 0.406 -6.452 2.7418 0.018615
rs6544497 2 42236063 G A 0.3197 1492 0.721 -6.8622 2.9162 0.018616
rs1612048 10 73428692 G A 0.2691 1492 0.0753 -7.355 3.1257 0.018618
rs7198109 16 18074463 T G 0.2168 1492 0.879 -7.7109 3.2769 0.018619
rs706411 1 58292621 G A 0.4695 1491 0.4996 6.438 2.7362 0.018626
rs9482716 6 126245644 C A 0.1012 1492 0.317 10.411 4.4247 0.018629
rs4984590 15 95424631 G A 0.4594 1492 0.5664 6.4377 2.7363 0.018637
rs9664331 10 4038347 C A 0.1146 1492 0.7019 -9.9442 4.2267 0.018638
rs226421 17 34061989 G A 0.3572 1492 0.1761 -6.7648 2.8754 0.018639
rs9640640 7 96048278 T C 0.4668 1492 0.3497 -6.4586 2.7453 0.018642
rs1407719 1 86851420 G A 0.3207 1492 1 6.8223 2.9001 0.01865
rs312305 5 162095410 G A 0.1414 1492 0.9154 -9.1531 3.8909 0.01865
rs1930130 9 101385839 T C 0.0406 1491 0.7323 16.056 6.8256 0.018654
rs692611 11 129597476 T C 0.4236 1492 0.5246 6.3837 2.7141 0.018671
rs12959793 18 22350520 G A 0.2688 1492 0.2111 7.2992 3.1034 0.018671
rs12768338 10 13443995 T C 0.0808 1492 0.483 -11.823 5.0267 0.018674
rs357365 7 137976868 T C 0.2637 1492 0.5937 -7.1675 3.0475 0.018677
rs1205429 20 36866748 G A 0.3497 1490 0.6081 6.6298 2.8191 0.018685
rs10783962 12 59782228 G A 0.3726 1492 0.5424 6.5249 2.7746 0.018688
rs11610226 12 116985634 T G 0.0928 1492 0.4444 11.088 4.7151 0.018689
rs17291810 7 24868863 T C 0.2788 1492 0.3032 -7.0009 2.977 0.01869
rs9533456 13 43893004 G A 0.2584 1492 0.6852 -7.3126 3.1097 0.018697
rs11762896 7 136709168 T C 0.4312 1491 0.3694 6.3516 2.7011 0.018698
rs2834439 21 35672918 G A 0.2828 1492 0.444 -7.1377 3.0354 0.018699
rs4129313 6 147015780 G A 0.4876 1492 0.8358 -6.344 2.6979 0.018701
rs2802454 6 6913661 G A 0.4259 1492 0.4276 -6.5006 2.7647 0.01871
rs10117980 9 10178560 T C 0.2544 1492 0.7331 7.2709 3.0925 0.018716
rs4392700 6 162724247 C A 0.1532 1491 0.4247 8.7446 3.7194 0.018719
rs4805634 19 31370794 C A 0.2661 1492 0.3532 7.2923 3.1018 0.018725
rs10988672 9 133039956 T C 0.2679 1491 0.3907 -7.2685 3.0918 0.018728
rs580469 15 43575624 T G 0.115 1492 0.3746 -9.8629 4.1957 0.018737
rs1404874 7 3244898 T G 0.3784 1492 0.2259 -6.6672 2.8363 0.018739
rs707573 20 59166994 T G 0.2674 1492 0.4681 7.2547 3.0863 0.018741
rs7904468 10 8523708 T G 0.4997 1492 0.5011 6.3044 2.682 0.018742
rs2027705 18 47414902 T G 0.0536 1492 0.6113 14.047 5.9767 0.018758
rs6883351 5 22193967 T C 0.4812 1491 0.7558 -6.3951 2.721 0.01876
rs4845423 1 152184950 T G 0.1883 1492 0.1753 7.9903 3.3999 0.018767
rs2962004 5 57508816 G A 0.3559 1492 0.4629 -6.7083 2.8545 0.018768
rs2057586 13 44932534 G A 0.4511 1492 0.7147 -6.359 2.7058 0.018768
rs872035 18 43298648 T C 0.2346 1492 0.5646 -7.448 3.1692 0.018768
rs6742486 2 199592900 G A 0.2674 1492 0.6443 -7.2278 3.0756 0.018769
rs1539172 9 15784631 G A 0.4739 1492 0.3239 -6.4539 2.7462 0.018769
rs11166747 8 138703757 T C 0.2845 1492 1 -7.0429 2.9969 0.01877
rs1998756 10 100229532 T C 0.3272 1487 0.596 -6.7447 2.87 0.01877
rs1494935 21 19011263 T C 0.257 1492 0.3425 7.3727 3.1373 0.018771
rs6470757 8 130691025 G A 0.3073 1492 0.181 -6.7721 2.8818 0.018777
rs7870433 9 97343620 T C 0.4276 1492 0.3975 -6.3542 2.704 0.018777
rs1581112 8 5714823 G A 0.1129 1492 0.6048 -9.9764 4.2457 0.018785
rs10851257 13 111771610 G A 0.2366 1492 0.9429 7.4714 3.1799 0.018796
rs10513456 9 128719849 G A 0.311 1492 1 -6.8688 2.9235 0.018799
rs7525547 1 219095423 T C 0.2745 1492 0.5158 -7.1872 3.0591 0.0188
rs10830078 10 129261583 G A 0.4417 1492 0.4014 -6.3315 2.695 0.018806
rs12023696 1 106752234 G A 0.3177 1492 0.9049 6.842 2.9125 0.018812
rs10893259 11 124425537 C A 0.1442 1491 1 9.0505 3.8528 0.01882
rs10765042 10 132948977 T G 0.3639 1492 0.576 -6.6585 2.8345 0.018821
rs6719192 2 78124975 T C 0.3428 1492 0.2063 6.8102 2.8991 0.018822
rs1903905 10 109271687 T C 0.4323 1492 1 -6.4125 2.7298 0.018822
rs9828443 3 127421486 C A 0.3288 1492 0.3186 -6.6756 2.8419 0.018826
rs1207721 7 96674424 T C 0.2969 1492 1 -6.9599 2.963 0.018828
rs10739206 9 9968038 T C 0.4476 1490 0.2287 6.299 2.6817 0.018829
rs264952 2 104303311 T C 0.4236 1492 0.1116 -6.2986 2.6818 0.018839
rs7994857 13 97070044 T C 0.4531 1492 0.8346 6.4017 2.7257 0.018843
rs7547149 1 86463845 T C 0.2979 1492 0.8045 6.9731 2.9692 0.018849
rs7603456 2 26191296 G A 0.2208 1492 0.5471 7.5954 3.2343 0.018855
rs831730 8 70208823 T C 0.374 1492 0.8684 6.5809 2.8023 0.018855
rs7975732 12 93899076 G A 0.3656 1492 0.8234 6.6187 2.8186 0.018863
rs2046000 3 36352364 C A 0.1442 1491 0.401 8.9505 3.8118 0.01887
rs2203402 11 3631121 T C 0.3452 1492 0.7748 6.708 2.8569 0.018874
rs6946436 7 45299755 G A 0.2495 1485 0.111 -7.215 3.073 0.01888
rs330681 5 123206264 G A 0.4176 1492 0.6706 -6.4766 2.7586 0.018885
rs7017149 8 95789654 T G 0.1291 1483 0.7297 9.4146 4.01 0.018885
rs1498040 4 125937256 G A 0.3924 1492 0.4806 -6.5664 2.7969 0.018887
rs4671120 2 65371112 G A 0.2848 1492 0.7995 7.0137 2.9874 0.018889
rs6436750 2 228907927 G A 0.4745 1492 0.4362 6.4285 2.7383 0.018893
rs1884952 6 135045825 G A 0.2869 1492 0.343 -7.1119 3.0295 0.018896
rs377665 19 11409061 T C 0.2882 1492 0.449 -6.9424 2.9573 0.018896
rs1740720 10 34186405 G A 0.3646 1492 0.4676 -6.5345 2.7836 0.018901
rs11075971 16 73197239 G A 0.436 1492 0.3996 6.4798 2.7603 0.018901
rs6575845 14 101744898 G A 0.1767 1491 0.6565 8.2801 3.5274 0.018905
rs2813503 6 152495811 G A 0.0513 1492 0.0531 14.008 5.9676 0.018911
rs246903 5 102589454 G A 0.3062 1489 0.361 -6.8223 2.9066 0.018914
rs12534240 7 152381266 G A 0.18 1492 0.9301 8.252 3.5157 0.018915
rs17532905 14 99223002 G A 0.2021 1492 0.422 7.8244 3.3336 0.018919
rs2094188 13 93532863 G A 0.0694 1492 1 12.507 5.3286 0.018923
rs1221002 3 150911683 G A 0.1947 1492 0.1172 7.8604 3.3491 0.018924
rs9822360 3 187615000 T C 0.1314 1492 1 9.4189 4.0131 0.018924
rs10746432 1 210837691 G A 0.4306 1492 0.9579 6.4171 2.7343 0.018929
rs7935421 11 132872052 T C 0.4377 1492 0.5631 6.4501 2.7483 0.01893
rs13271620 8 76738118 G A 0.1208 1490 0.2742 9.8998 4.2185 0.018938
rs8007333 14 35139380 T C 0.2708 1492 0.1155 7.2986 3.1102 0.018941
rs10930830 2 179251630 C A 0.3298 1492 0.2418 6.8589 2.923 0.018947
rs10990503 9 99087685 T C 0.2725 1492 1 -7.1262 3.0369 0.018948
rs10980136 9 112758187 G A 0.4588 1492 0.0015 6.6546 2.8359 0.018949
rs17126584 14 73754746 G A 0.2569 1487 0.118 -7.1358 3.0411 0.018954
rs11638855 15 40539901 T C 0.4159 1492 0.456 6.3785 2.7185 0.01896
rs2249724 2 6235208 C A 0.3254 1492 0.0593 6.614 2.8189 0.018961
rs1873532 4 23806778 C A 0.428 1492 0.139 6.5429 2.7888 0.018967
rs1144418 12 65293514 T G 0.2594 1492 1 -7.2443 3.0882 0.018987
rs2084872 2 208969865 G A 0.2326 1492 0.0591 -7.3297 3.1247 0.018989
rs7818844 8 34013305 T C 0.4946 1492 0.255 -6.2548 2.6666 0.018995
rs4749385 10 29356437 G A 0.242 1492 0.7779 -7.4401 3.172 0.019
rs4653762 1 226836190 C A 0.4444 1492 0.4015 6.4606 2.7546 0.019008
rs6739828 2 43616008 T G 0.4524 1492 0.7146 6.3427 2.7044 0.019011
rs4657404 1 165111242 C A 0.4956 1492 0.5343 6.4013 2.7294 0.019012
rs1481323 6 113346306 T G 0.179 1492 0.4805 8.1976 3.4953 0.019012
rs10483423 14 33578918 G A 0.0573 1492 0.0862 13.991 5.9658 0.019017
rs2358544 3 127077801 T C 0.4698 1489 0.1185 -6.5069 2.7746 0.019019
rs6895621 5 125520876 T G 0.3683 1492 0.148 -6.7065 2.86 0.019029
rs12921739 16 54579967 T C 0.321 1492 0.7216 -6.7597 2.883 0.019042
rs2082495 19 47068688 T G 0.1581 1477 0.3279 8.6257 3.6788 0.019042
rs1294875 7 45251443 G A 0.4983 1492 2e-04 -6.0611 2.5851 0.019046
rs2011726 7 142166888 G A 0.2861 1489 0.3744 6.9312 2.9563 0.019048
rs7147216 14 37449287 T G 0.2145 1492 0.442 7.8144 3.333 0.01905
rs6497015 15 93555199 G A 0.1495 1492 0.5424 8.9739 3.8275 0.01905
rs597069 17 37458512 T G 0.1956 1490 0.805 8.0366 3.428 0.019059
rs11003722 10 55394615 G A 0.3428 1492 0.6876 6.6449 2.8344 0.01906
rs390312 9 102086148 G A 0.4936 1492 0.6045 -6.3901 2.7259 0.019067
rs4519134 12 48808927 T C 0.0466 1492 0.3709 -15.307 6.5297 0.019069
rs7832435 8 36019172 T C 0.4125 1492 0.4231 -6.5125 2.7782 0.019072
rs11845763 14 47056987 G A 0.3197 1492 0.0373 6.622 2.8252 0.019085
rs4261917 3 74916429 T G 0.191 1479 0.5561 -8.1692 3.4856 0.019092
rs1038840 11 27898208 T C 0.2544 1492 0.3752 -7.1977 3.0711 0.019093
rs3112489 5 20016599 T C 0.0184 1492 1 -23.771 10.134 0.019096
rs11658645 17 66240093 G A 0.1357 1492 0.3203 9.1386 3.8994 0.0191
rs7995254 13 67603745 T C 0.1226 1492 0.2782 9.529 4.0662 0.019104
rs17645893 17 5695262 T G 0.2074 1492 0.2085 7.9515 3.3932 0.01911
rs7824253 8 25916964 T C 0.124 1492 0.4738 -9.5276 4.066 0.019118
rs1441826 15 58185488 T C 0.1769 1492 0.5348 8.2428 3.518 0.019127
rs13069000 3 66798950 G C 0.1669 1492 0.7801 -8.4691 3.615 0.019142
rs11063708 12 5594403 T C 0.4092 1492 0.3916 -6.373 2.7203 0.019143
rs2500585 6 107637582 G A 0.2326 1492 0.3096 -7.4 3.1588 0.019145
rs4352270 2 48944441 G A 0.0808 1492 0.6017 11.564 4.9362 0.01915
rs7959965 12 71425164 T C 0.499 1492 0.9175 -6.3496 2.7108 0.019162
rs16874994 5 5195721 T C 0.1588 1492 0.7716 8.6384 3.688 0.019165
rs4302281 20 33171645 G A 0.1049 1492 0.4892 -10.246 4.3743 0.019166
rs9472808 6 46592189 T C 0.0251 1492 1 20.506 8.7549 0.019168
rs10454341 8 33587898 G A 0.3402 1492 0.2486 -6.796 2.9015 0.01917
rs6992922 8 128261927 T C 0.2121 1492 0.9382 7.7673 3.3163 0.019172
rs301075 13 26703960 G A 0.2785 1492 0.4792 -7.136 3.0468 0.019172
rs7657735 4 176978086 G A 0.1324 1492 0.368 9.2449 3.9472 0.019173
rs7768996 6 68765982 G A 0.4548 1492 0.2507 -6.464 2.7599 0.019175
rs387320 21 47347750 G A 0.3247 1492 1 6.7686 2.89 0.019179
rs957155 9 9142828 T C 0.1029 1492 0.5735 -10.535 4.4982 0.019181
rs2103911 1 23667751 C A 0.2684 1492 0.9475 7.1426 3.0498 0.019182
rs624855 18 8858295 G A 0.4098 1492 0.8305 6.4648 2.7604 0.019183
rs6723640 2 144169816 G A 0.1669 1492 0.025 -8.2514 3.5234 0.019188
rs4798157 18 4022527 C A 0.1679 1492 0.5784 8.4158 3.5936 0.019188
rs12594777 15 32939946 T C 0.1501 1489 0.6116 -8.8238 3.7683 0.019201
rs10060730 5 2207155 G A 0.3918 1492 0.9135 -6.4793 2.7671 0.019203
rs8095610 18 28806277 T C 0.065 1492 0.2016 -13.087 5.5891 0.019204
rs933309 17 13270532 T C 0.1947 1492 0.3642 -7.9072 3.377 0.019207
rs11917965 3 108188755 C A 0.4007 1491 0.3318 6.5542 2.7992 0.019208
rs636100 9 20599426 T C 0.1968 1486 0.4117 -8.0855 3.4535 0.019221
rs233339 5 13592971 T C 0.3975 1492 0.3586 -6.5508 2.7983 0.019232
rs12799002 11 35495674 G A 0.319 1492 0.9052 -6.7817 2.897 0.019233
rs4912396 1 59901944 T C 0.4025 1492 0.7066 6.49 2.7726 0.019242
rs3913703 7 42704271 G A 0.2678 1492 0.895 -7.1372 3.0495 0.019258
rs9906320 17 72690829 G A 0.2326 1492 0.2183 -7.6189 3.2554 0.019263
rs10174999 2 4603577 T C 0.2108 1492 0.6412 7.8136 3.3386 0.019264
rs7188436 16 58385465 T C 0.0462 1492 1 -15.095 6.45 0.019269
rs7990448 13 76608729 G A 0.1893 1492 0.736 8.1236 3.4715 0.019279
rs4682543 3 109761983 G A 0.1552 1492 0.6926 -8.6962 3.7163 0.019282
rs9458289 6 161916480 T C 0.4641 1492 0.6396 6.308 2.6957 0.019283
rs10919976 1 200529259 T C 0.4028 1492 0.5538 -6.5089 2.7816 0.019284
rs6594987 5 116228312 C A 0.2138 1492 0.8172 -7.754 3.3138 0.019288
rs2105791 11 21434022 T C 0.3546 1492 0.3654 -6.7004 2.8637 0.019296
rs10752200 10 10772031 G A 0.2218 1492 0.653 7.6681 3.2775 0.019302
rs2073592 15 101872306 G A 0.2024 1492 0.4233 7.7978 3.333 0.019304
rs918860 2 118455405 G A 0.3073 1492 0.4293 6.9343 2.9641 0.019314
rs4718421 7 66350300 T C 0.3968 1492 0.5164 -6.4134 2.7415 0.019316
rs6456037 6 166492963 T G 0.2728 1492 0.0156 6.8867 2.9441 0.019327
rs1796016 12 116784611 T C 0.3375 1492 0.5243 6.7509 2.8864 0.01934
rs2176733 2 101145430 T C 0.4269 1492 0.8739 -6.4133 2.742 0.019341
rs12150651 17 44933569 T C 0.1186 1492 0.3859 -9.9115 4.2378 0.019344
rs337589 9 101496508 G A 0.0426 1492 0.7478 15.633 6.6845 0.019349
rs12426839 12 130721733 T C 0.0945 1492 0.2871 10.661 4.5588 0.01936
rs2412426 15 40027398 G A 0.2534 1492 0.584 -7.2189 3.087 0.019361
rs492620 5 141414460 T C 0.2265 1492 0.1213 7.4102 3.1688 0.019362
rs7008834 8 34567092 T C 0.123 1492 0.5484 9.5594 4.0878 0.019362
rs4758371 11 6051317 G A 0.3328 1492 0.9073 -6.725 2.8759 0.019368
rs11153132 6 109139055 T G 0.4125 1492 0.1493 6.5521 2.8021 0.019374
rs11683778 2 216117488 C A 0.0318 1492 0.3993 -18.319 7.8345 0.019375
rs11132900 4 172328758 T C 0.3321 1492 0.8611 -6.7009 2.8658 0.019375
rs17402900 1 165171677 T C 0.3292 1490 0.8604 6.7237 2.8756 0.019378
rs4682123 3 112597706 G A 0.1407 1492 0.8305 -9.134 3.9065 0.019378
rs729154 3 126877020 T C 0.1267 1492 0.8147 -9.4782 4.0538 0.019382
rs12372876 14 81630194 T C 0.4641 1492 0.9585 -6.3366 2.7102 0.019383
rs4709165 6 167724650 G A 0.3445 1492 0.6882 -6.6954 2.8638 0.019391
rs16892784 8 90215649 T C 0.0228 1492 1 21.443 9.1719 0.019392
rs11856311 15 88169980 G A 0.4594 1492 0.8349 6.3277 2.7068 0.019402
rs2274087 6 90076993 T G 0.1096 1455 0.4203 10.313 4.4119 0.019407
rs6537754 1 113278651 T C 0.4779 1492 0.2994 -6.2445 2.6714 0.019409
rs9819988 3 135624570 T C 0.3217 1492 0.6352 6.8152 2.9155 0.019409
rs11902917 2 188450136 T C 0.1163 1492 0.8013 9.8358 4.2082 0.019425
rs1473016 4 179275567 C A 0.2094 1492 0.4344 7.8563 3.3615 0.01943
rs2351491 15 89398105 T C 0.3428 1492 1 -6.6638 2.8513 0.019432
rs9512673 13 27981532 T G 0.4655 1492 0.0961 6.4814 2.7733 0.019433
rs7982318 13 26742798 G A 0.2152 1492 0.7015 -7.74 3.3119 0.019438
rs6545492 2 55639980 T C 0.1139 1492 0.0948 9.7366 4.1664 0.019442
rs2880608 16 6028451 G A 0.4893 1492 0.7956 -6.2994 2.6957 0.019449
rs12824908 12 59723277 T G 0.2785 1492 0.8975 7.0349 3.0111 0.019476
rs1650127 12 104969563 T C 0.3366 1490 0.9538 -6.694 2.8654 0.019482
rs8028506 15 25931015 G A 0.1186 1492 0.8042 -9.7412 4.1698 0.019484
rs2328601 6 21372634 G A 0.3529 1492 0.9097 -6.6008 2.8256 0.019487
rs6773716 3 81033263 T C 0.0922 1492 0.5346 11.043 4.7273 0.019493
rs755630 14 99305363 T C 0.2929 1492 0.7547 -6.977 2.9868 0.019493
rs756550 22 33363420 T C 0.0972 1492 0.3758 -10.55 4.5166 0.019499
rs16830017 2 134815375 T C 0.0382 1492 0.7213 16.662 7.1336 0.019505
rs9301069 13 88862791 G A 0.3965 1492 0.8712 -6.4452 2.7595 0.019508
rs6774457 3 36235084 G A 0.1069 1492 0.6842 10.299 4.4095 0.01951
rs9918628 7 156347201 T C 0.2031 1492 0.0103 -7.5982 3.2532 0.019513
rs13110757 4 183458613 G A 0.1828 1491 0.7286 8.1397 3.4852 0.019517
rs12070206 1 12689692 G A 0.0908 1492 0.0828 10.748 4.6022 0.01952
rs552806 15 46937053 G A 0.3857 1492 0.9564 -6.4986 2.7827 0.019526
rs1319683 8 113428972 T G 0.2683 1491 0.5981 7.1858 3.0772 0.019533
rs4526844 12 67257363 G A 0.4139 1492 1 -6.4182 2.7485 0.019534
rs831510 6 36976637 G C 0.2377 1479 0.5187 7.3779 3.1595 0.019536
rs195204 1 115734091 T C 0.2364 1483 0.8856 -7.454 3.1922 0.01954
rs4134409 6 170279658 G A 0.1438 1492 0.3994 -8.902 3.8124 0.019541
rs2535591 17 5627408 T C 0.4859 1492 0.756 -6.3475 2.7184 0.019544
rs1017243 16 82125550 G A 0.3237 1492 0.2613 6.6527 2.8492 0.019545
rs9470387 6 36713858 C A 0.2792 1492 0.5625 6.9856 2.9919 0.019551
rs11142636 9 73500481 G A 0.2178 1492 0.2549 7.7712 3.3284 0.019553
rs2176298 5 160388643 T G 0.2862 1492 0.8492 6.9667 2.9839 0.019558
rs809474 20 19727276 T C 0.2862 1492 1 6.9894 2.9937 0.019559
rs1223585 10 95764616 G A 0.4755 1491 0.2996 -6.406 2.7438 0.01956
rs3993996 5 14545898 T C 0.1448 1492 0.094 -9.1826 3.9332 0.019564
rs3829893 6 15615637 G A 0.1877 1492 0.445 8.0096 3.4309 0.019568
rs1943909 18 71671333 T C 0.057 1492 0.0523 -13.282 5.6901 0.019579
rs270081 8 3278315 T C 0.2017 1492 0.8722 -7.8959 3.3828 0.01959
rs1918454 2 57820945 G A 0.1478 1492 0.6809 -8.9578 3.838 0.019597
rs4758249 11 7907474 T G 0.44 1492 0.5634 -6.4114 2.747 0.019598
rs6969810 7 36868010 T C 0.4447 1492 0.1284 -6.4869 2.7794 0.019599
rs11919380 3 148993158 T G 0.3402 1492 0.7734 6.6401 2.8451 0.019601
rs10849900 12 110974890 T C 0.3036 1492 0.7134 6.9044 2.9583 0.019602
rs6713034 2 71467971 G A 0.1173 1492 0.9004 -9.7951 4.1974 0.019615
rs6928789 6 114084492 G A 0.2952 1492 0.9011 6.9093 2.9608 0.019618
rs1194742 10 54213550 G A 0.0731 1492 1 12.127 5.197 0.019619
rs6504901 17 52427908 G A 0.3737 1492 1 6.5277 2.7973 0.019619
rs5768643 22 48855412 T C 0.1883 1492 0.9326 -8.0895 3.4666 0.019621
rs4968936 17 66719237 T C 0.3244 1492 0.8134 -6.7215 2.8806 0.019629
rs2872805 3 69426612 G A 0.2621 1492 1 7.1828 3.0784 0.019633
rs2920947 8 80633975 T C 0.2024 1492 0.4703 7.9398 3.4029 0.019635
rs4440614 8 140264728 G A 0.1649 1492 0.9251 -8.496 3.6414 0.019638
rs16886601 7 79314722 T C 0.0653 1492 0.675 12.726 5.4544 0.019641
rs10867228 9 81259195 T C 0.1917 1492 1 -8.0141 3.435 0.019645
rs17122386 14 86916425 T C 0.2902 1492 0.5723 -6.9047 2.9595 0.019646
rs7335276 13 75249054 G A 0.121 1492 0.5444 -9.7647 4.1855 0.019649
rs17090351 4 61921234 G A 0.0211 1492 1 -22.188 9.5122 0.01967
rs1365841 2 153776863 G A 0.1005 1492 0.0305 10.197 4.3717 0.019671
rs7653706 3 116791838 G A 0.0104 1491 1 -31.251 13.385 0.019671
rs9384765 6 111279457 G A 0.0141 1492 1 26.952 11.544 0.019673
rs3760586 18 43302221 G A 0.1615 1492 1 -8.5716 3.6749 0.019674
rs1640812 1 223323060 C A 0.0359 1492 0.4346 16.792 7.1997 0.019684
rs1316971 15 78930510 G A 0.2084 1490 0.9375 7.7725 3.3327 0.01969
rs7413508 1 210839705 C A 0.27 1491 0.1146 6.9657 2.9869 0.019696
rs7578955 2 64620637 G A 0.3995 1492 0.161 -6.3263 2.7132 0.019716
rs764308 9 7994349 G A 0.1659 1492 0.303 8.6058 3.6909 0.019721
rs7604443 2 36920273 T C 0.2708 1492 0.3589 7.1881 3.083 0.019725
rs12722987 1 20455220 C A 0.1341 1491 0.1799 9.0979 3.9021 0.019726
rs9406537 9 15815246 T C 0.4487 1492 0.2092 6.4502 2.7666 0.019729
rs4702370 5 6574088 G A 0.3733 1492 0.1085 -6.6639 2.8584 0.019735
rs11576175 1 150727394 G A 0.1022 1492 0.156 -10.628 4.5593 0.019745
rs12569831 10 33767547 G A 0.1146 1492 0.6095 9.9847 4.2832 0.019746
rs452312 9 118966153 G A 0.4697 1483 0.466 6.2839 2.6957 0.019747
rs12136548 1 115168097 T C 0.2587 1492 0.736 7.236 3.1043 0.019756
rs6582294 12 76034992 G A 0.3854 1492 0.1552 6.6068 2.8344 0.019756
rs10182247 2 174094145 T C 0.2534 1492 0.1509 -7.3915 3.1711 0.01976
rs1017972 3 193192795 T G 0.4816 1491 0.7955 6.3368 2.7188 0.019766
rs2561642 5 18099766 T C 0.4531 1492 0.9168 -6.3443 2.722 0.019767
rs9421114 10 113221195 G A 0.0104 1487 1 -31.26 13.4 0.019767
rs9987049 7 89626246 T C 0.0496 1492 0.4074 14.385 6.1721 0.01977
rs12532271 7 8166023 G A 0.2495 1491 0.3 7.3941 3.1726 0.019775
rs11869926 17 45683125 T G 0.0352 1492 1 -17.254 7.4034 0.019775
rs6436140 2 220200242 T C 0.1612 1492 0.2139 8.7206 3.7419 0.019777
rs17827216 12 67189993 G A 0.1733 1492 0.9282 -8.3444 3.5806 0.019782
rs4938939 11 60160838 G A 0.3643 1492 0.342 -6.6373 2.8481 0.019784
rs3740643 11 69282036 C A 0.3941 1492 0.745 6.4211 2.7555 0.019791
rs4834244 4 113150559 T C 0.4404 1492 0.5634 -6.3008 2.7039 0.019792
rs513136 11 123089955 G A 0.4417 1492 0.6748 6.3137 2.7095 0.019794
rs4958571 5 152030714 T G 0.2979 1492 0.4212 -6.8204 2.9269 0.019796
rs12692787 2 166754152 T C 0.4903 1492 0.3001 6.2191 2.669 0.0198
rs2049156 4 29018173 G A 0.4306 1492 0.2454 6.2686 2.6904 0.019807
rs10495462 1 240442817 T C 0.4082 1492 0.0863 6.5651 2.8177 0.019808
rs3778082 6 152387664 G A 0.1009 1492 0.0211 10.796 4.6337 0.019812
rs1922466 2 49220080 G A 0.3375 1492 0.7723 -6.6937 2.8732 0.019824
rs12455211 18 70594991 T C 0.3655 1491 0.8235 6.5687 2.8196 0.019825
rs7931588 11 105593543 G A 0.495 1492 0.234 6.2066 2.6648 0.019852
rs10739679 9 129294471 G A 0.3619 1492 0.4326 6.6278 2.8456 0.019853
rs329173 5 125132831 C A 0.2508 1491 0.9451 -7.2815 3.1264 0.019858
kgp9926352 5 70679626 G A 0.4259 1492 1 6.3678 2.7343 0.019866
rs4747795 10 8534603 G A 0.4594 1492 0.4658 -6.2616 2.6888 0.019871
rs17122565 12 48412410 T C 0.2577 1492 0.1983 -7.3329 3.1488 0.019871
rs10150603 14 92956184 T C 0.4554 1491 0.7147 -6.2972 2.7041 0.019873
rs9917247 2 186541545 T C 0.3576 1492 0.5731 6.5224 2.8009 0.019876
rs7215239 17 43767773 T C 0.3154 1492 0.5895 6.7308 2.8904 0.019877
rs10277267 7 1809120 G A 0.2201 1488 0.5462 7.563 3.2478 0.019879
rs2588604 7 18820271 G A 0.1619 1492 0.1515 -8.7271 3.7481 0.019891
rs9333185 10 15618479 G A 0.0208 1492 1 22.318 9.5853 0.019891
rs1241711 14 92668898 T C 0.2235 1492 0.8231 7.5385 3.2377 0.019895
rs7147299 14 39153764 T G 0.4521 1492 0.0282 6.1548 2.6435 0.019898
rs12437829 15 46923844 G A 0.1806 1492 0.4321 -8.1072 3.4821 0.019899
rs11657787 17 49514224 G A 0.1776 1492 0.0916 8.0583 3.4612 0.019903
rs7635168 3 63728571 T G 0.3901 1492 0.8703 -6.4748 2.7811 0.019904
rs11744256 5 179738638 G A 0.2648 1492 0.7398 -7.1082 3.0531 0.019904
rs7983935 13 107642135 G A 0.4538 1492 0.6018 -6.3703 2.7362 0.019904
rs616251 2 4524510 T C 0.4075 1492 0.0683 6.2607 2.6892 0.019909
rs10764228 10 20658827 G A 0.4329 1490 0.1704 -6.4818 2.7842 0.019909
rs302765 1 99618085 T C 0.1612 1492 0.848 -8.6016 3.6948 0.019911
rs836534 7 6474073 T C 0.3965 1492 0.4174 -6.3707 2.7367 0.019916
rs4370521 8 39969392 G A 0.3303 1485 0.241 -6.6196 2.8436 0.019917
rs7834728 8 14337080 T C 0.0174 1492 1 24.258 10.411 0.01992
rs2764142 6 5024363 G A 0.121 1492 0.0875 -9.4445 4.0573 0.019925
rs1117007 16 79186196 T C 0.3193 1486 0.0145 6.5703 2.8228 0.019936
rs509109 15 53393591 G A 0.1441 1492 0.9165 -8.9885 3.8619 0.019939
rs2706683 17 65552709 T C 0.2265 1492 0.0651 7.7083 3.312 0.019945
rs744145 2 100190049 C A 0.2178 1492 0.82 7.6539 3.2886 0.019946
rs6535748 4 139799012 T C 0.4923 1492 0.7959 6.2767 2.6969 0.019946
rs3196669 1 202733238 T C 0.2004 1492 0.0238 -7.6423 3.2838 0.01995
rs818541 5 32533347 G A 0.3713 1492 0.2026 -6.6278 2.8479 0.019951
rs6860529 5 143579812 T C 0.1317 1492 1 9.305 3.9985 0.019959
rs6478100 9 117442123 T C 0.4256 1492 0.3143 -6.283 2.6999 0.019961
rs2633578 3 112220781 G A 0.0851 1492 1 -11.319 4.8641 0.019964
rs1466349 8 21199670 T C 0.4159 1492 1 -6.3865 2.7446 0.01997
rs11083899 19 48336188 T C 0.2498 1453 0.1613 -7.1984 3.0936 0.019972
rs13218932 6 130784063 T C 0.4665 1491 0.4664 -6.3772 2.7407 0.019975
rs388127 16 79583615 T C 0.2503 1492 0.3341 7.3646 3.1651 0.019976
rs994707 8 5423292 G A 0.179 1492 0.2527 -8.3408 3.5847 0.019977
rs2158133 12 47450430 G A 0.3358 1492 0.0554 6.5024 2.7946 0.019978
rs6880511 5 124597571 G A 0.0493 1492 1 -14.605 6.2782 0.019998
rs1141283 17 16346757 C A 0.3586 1492 0.3679 6.4848 2.7875 0.019998
rs7074562 10 28238836 T C 0.3894 1492 0.4791 -6.3925 2.748 0.020005
rs7169884 15 34512816 G A 0.2097 1490 0.3903 7.647 3.2873 0.020006
rs2495725 10 102364004 G A 0.4222 1492 0.5594 -6.4238 2.7615 0.02001
rs6756883 2 146015334 G A 0.432 1492 0.5618 6.3037 2.7101 0.020016
rs4385708 1 113331258 T C 0.1451 1489 0.9167 -8.9347 3.8413 0.02002
rs643473 12 129475939 G A 0.365 1492 0.1463 6.4128 2.7573 0.02003
rs10481409 8 139826029 G A 0.1954 1492 0.4588 8.0196 3.4482 0.020031
rs567691 9 33439829 T C 0.133 1492 0.6542 -9.3286 4.011 0.020032
rs12288134 11 123713896 G A 0.2852 1492 0.4848 6.9036 2.9684 0.020036
rs1544175 1 248524262 G A 0.4665 1492 0.1186 -6.1795 2.6571 0.020037
rs9446610 6 63257354 T C 0.194 1492 0.934 -7.9748 3.4291 0.020038
rs17021355 4 147217867 T G 0.0617 1491 0.8223 13.057 5.6148 0.020043
rs2947594 10 124457452 T C 0.247 1492 0.7279 -7.3338 3.1537 0.020047
rs4974120 3 56220993 T C 0.0362 1492 0.4395 -16.675 7.1706 0.020048
rs11127866 3 84978010 C A 0.2681 1492 0.5982 7.1527 3.076 0.020052
rs1871243 2 70604385 G A 0.3904 1492 0.8704 6.4331 2.7666 0.020054
rs4328136 10 20876388 G A 0.2664 1492 0.8946 7.1014 3.0539 0.020054
rs191735 1 241078810 C A 0.382 1492 0.2978 -6.5649 2.8233 0.020057
rs12454164 18 25690927 G A 0.2661 1492 0.1445 -6.9823 3.0029 0.020063
rs1246346 12 131909849 G A 0.0292 1492 0.6343 18.981 8.1634 0.020067
rs4852429 2 77339370 T C 0.4956 1492 1 -6.2944 2.7073 0.020074
rs11883646 2 221977638 G A 0.2064 1492 0.6354 -7.8273 3.3667 0.020078
rs12271178 11 19486268 T C 0.2252 1492 0.882 -7.5526 3.2486 0.02008
rs12449882 17 69039621 T C 0.2634 1492 0.8939 7.158 3.0789 0.020081
rs2236988 3 50504896 G A 0.1049 1492 0.6783 10.205 4.3897 0.020082
rs6061956 20 60593396 T G 0.1002 1492 0.3142 -10.631 4.573 0.020085
rs9638864 7 30347038 T C 0.0168 1492 0.3413 24.192 10.397 0.020089
rs815742 1 189918985 C A 0.2272 1492 0.2098 -7.6357 3.2851 0.020108
rs11535670 9 136414937 G A 0.2507 1492 0.5357 7.3165 3.1478 0.020109
rs379593 8 55161461 G A 0.3924 1492 0.7041 -6.4729 2.7849 0.020112
rs7931756 11 3792657 T G 0.0312 1492 0.6521 17.983 7.7371 0.020112
rs3848017 13 99030589 T C 0.24 1492 0.1024 7.5283 3.239 0.020113
rs13061996 3 22462205 G A 0.3137 1492 0.7183 6.7419 2.9009 0.02012
rs7978807 12 119224419 T C 0.321 1492 0.8587 -6.752 2.9052 0.02012
rs9562819 13 48974742 G A 0.2768 1492 0.6508 -6.9831 3.0048 0.020125
rs2398245 10 10570880 G A 0.493 1492 0.1335 -6.1695 2.6547 0.020126
rs1327460 1 71325044 T C 0.4695 1492 0.0963 6.1664 2.6534 0.020128
rs6474264 8 40519227 T C 0.1441 1492 0.9165 -8.9749 3.8619 0.020128
rs909258 21 19538376 T C 0.0124 1492 1 -28.561 12.279 0.020128
rs2459396 15 51688996 C A 0.373 1492 0.8682 -6.4868 2.7913 0.02013
rs178787 17 16133044 G A 0.4538 1492 0.1916 6.2072 2.6711 0.020133
rs6545930 2 62611707 T C 0.2879 1492 1 6.949 2.9906 0.020147
rs6065714 20 42918458 T C 0.1713 1492 0.4651 -8.2604 3.5551 0.020149
rs9572900 13 72754543 T C 0.1602 1492 0.9233 8.5966 3.6998 0.02015
rs17010629 1 221895393 T C 0.4487 1492 0.9167 6.3314 2.7249 0.020151
rs11133760 5 13727212 C A 0.4269 1492 0.4274 -6.4244 2.765 0.020152
rs1448221 4 113779891 T G 0.4926 1492 0.0337 -6.4717 2.7855 0.020158
rs2875492 3 86006210 T C 0.0228 1492 0.5421 20.989 9.0338 0.020159
rs218077 7 15082439 C A 0.4653 1485 1 6.3254 2.7226 0.020162
rs17023825 2 100868488 G A 0.257 1492 0.839 -7.1724 3.0876 0.020179
rs1158983 18 25478085 T C 0.0891 1492 1 11.066 4.7638 0.020181
rs7304110 12 22251369 G A 0.4005 1492 0.7875 6.3883 2.7501 0.020183
rs7039156 9 86791333 T G 0.4176 1492 0.8316 -6.3901 2.751 0.020186
rs2916718 8 6355321 G A 0.2096 1491 0.5844 -7.6681 3.3015 0.020198
rs2483567 10 116332770 G A 0.2731 1492 0.0679 -7.2276 3.1118 0.0202
rs6784627 3 182333358 C A 0.1677 1491 0.6431 8.4733 3.6482 0.020203
rs2326244 8 120376789 G A 0.2168 1492 0.1471 -7.4795 3.2204 0.020205
rs2866217 4 101523312 G A 0.3214 1492 0.172 6.8555 2.9518 0.020208
rs579355 11 128676160 T C 0.2952 1492 1 6.8872 2.9656 0.020214
rs11204947 1 152218257 T G 0.187 1492 0.1472 7.9038 3.4035 0.02022
rs11070583 15 47698342 C A 0.4822 1492 0.2136 -6.1871 2.6643 0.020221
rs1450453 4 139519532 G A 0.4983 1492 0.4685 -6.3465 2.7329 0.020222
rs920660 18 46500453 G A 0.4494 1492 0.5303 6.3694 2.7428 0.020223
rs9725359 1 240533352 C A 0.384 1492 0.0897 6.6103 2.8466 0.020225
rs4849390 2 116029766 T G 0.2436 1492 0.0418 -7.5187 3.2379 0.020228
rs8127664 21 42832638 T C 0.116 1492 0.6132 9.7486 4.1983 0.020231
rs1379969 12 75509650 G A 0.1015 1492 0.1547 10.611 4.5696 0.020232
rs7140695 14 65929132 T C 0.315 1492 0.5489 6.7101 2.8898 0.020233
rs11177160 12 68706883 T C 0.2527 1492 0.3378 7.3226 3.1537 0.020236
rs4700718 5 179589868 G A 0.3034 1483 0.7589 6.828 2.9408 0.020241
rs12519301 5 13218289 C A 0.1696 1492 0.7831 -8.4073 3.621 0.020244
rs17302629 15 60002617 T C 0.0419 1492 0.5142 15.892 6.845 0.020245
rs7861480 9 21470997 T C 0.0958 1492 0.0999 -10.912 4.6998 0.020246
rs10887329 10 86356555 G A 0.1143 1492 0.0965 9.6649 4.1628 0.020247
rs17012435 4 128367991 G A 0.0747 1492 0.8505 12.02 5.1775 0.020252
rs12447191 16 62199299 T G 0.1713 1492 0.0829 8.5347 3.6762 0.020255
rs675923 13 29042024 G A 0.0711 1484 0.3225 -12.121 5.2224 0.020285
rs404100 1 25366987 T C 0.4387 1492 0.1887 -6.4426 2.7759 0.02029
rs16953243 16 54274354 C A 0.2084 1492 0.9376 -7.7415 3.3356 0.020295
rs10931178 2 186387129 T C 0.3579 1492 0.7357 -6.5207 2.8099 0.020306
rs2967139 16 57856108 G A 0.3997 1451 1 6.4479 2.7786 0.020309
rs1933877 6 120992247 T G 0.1937 1492 0.8037 -7.9763 3.4374 0.020315
rs10806128 6 78927086 T C 0.4209 1492 0.2428 6.4587 2.7835 0.020321
rs1521412 3 116788351 T C 0.3887 1492 0.0105 6.2348 2.6871 0.020327
rs4624710 4 67523957 T C 0.124 1492 0.095 -9.3219 4.0176 0.020327
rs6487470 12 25471962 G A 0.0469 1492 1 14.873 6.4104 0.02033
rs728177 11 123755719 T G 0.3492 1492 0.531 -6.6415 2.8626 0.020335
rs2422821 20 2630311 G A 0.3428 1492 0.4907 -6.6751 2.8771 0.020336
rs10857138 4 130121328 G A 0.4645 1492 0.0959 -6.16 2.6551 0.020338
rs265052 4 96372611 T C 0.3502 1492 0.7761 -6.6074 2.8481 0.020344
rs6071345 20 59324052 T C 0.2884 1491 0.8499 6.9544 2.9977 0.020344
rs6879439 5 169314869 T C 0.495 1492 0.234 -6.1819 2.6648 0.020349
rs3988161 3 151430857 T C 0.3525 1492 0.0472 6.4046 2.7609 0.020356
rs7397935 12 132058029 G A 0.3489 1492 0.0681 -6.7507 2.9101 0.020357
rs1483137 2 142292571 T C 0.4474 1492 0.1426 6.1909 2.6689 0.02036
rs10068143 5 107842404 T C 0.3921 1492 1 -6.4301 2.772 0.020362
rs1340330 13 64884501 G A 0.4652 1492 0.1068 6.4289 2.7716 0.020363
rs9382219 6 53465000 T C 0.0721 1492 0.4349 -12.304 5.3047 0.02037
rs2329082 13 79010676 T C 0.3003 1492 0.8535 -6.8286 2.944 0.02037
rs1551653 8 34324240 G A 0.381 1492 0.4109 6.3934 2.7565 0.020374
rs35365738 1 16068364 G A 0.3331 1492 0.3223 -6.5731 2.834 0.020376
rs1050334 1 62703236 C A 0.2845 1492 1 -6.9508 2.9969 0.020377
rs11148986 13 75881080 G A 0.4725 1491 0.0773 6.1481 2.6508 0.020377
rs9694019 8 112656042 T C 0.2175 1492 0.7609 -7.643 3.2956 0.020386
rs6828406 4 124679431 G A 0.1444 1492 0.7532 8.9751 3.8702 0.020395
rs9303544 17 46418291 T C 0.1867 1492 1 -8.0503 3.4714 0.020395
rs2800860 1 222183226 T C 0.2152 1492 0.9389 7.649 3.2987 0.020405
rs313327 12 104974021 T C 0.1981 1492 0.3702 -7.7808 3.3555 0.020405
rs10879443 12 41366155 G A 0.3613 1492 0.0433 6.3624 2.744 0.020411
rs4792752 17 16375112 C A 0.4648 1492 0.755 -6.3169 2.7243 0.020411
rs6557351 6 154763401 G A 0.259 1492 0.7876 7.1353 3.0774 0.020414
rs10442656 1 197606708 T C 0.2162 1492 0.039 7.8345 3.3791 0.020419
rs6727792 2 53704641 T C 0.0593 1492 0.0162 -12.841 5.5382 0.02042
rs11224313 11 100472288 G A 0.0737 1492 0.447 11.891 5.1288 0.020422
rs375945 1 53164220 T C 0.4782 1492 0.9174 6.2877 2.7123 0.020436
rs7435347 4 156654735 G A 0.1883 1492 0.3094 7.9155 3.4144 0.020436
rs11764760 7 20721084 T C 0.1498 1492 0.0538 -8.5742 3.6987 0.020442
rs2970708 8 36939390 G A 0.1089 1492 0.4221 -10.196 4.3985 0.020447
kgp10964072 3 83229239 T C 0.0851 1492 0.3154 -11.085 4.7819 0.020449
kgp1120456 7 43690946 T C 0.0583 1492 0.8139 -13.468 5.8106 0.020454
rs10761317 9 96898436 T C 0.3311 1492 0.7703 6.6378 2.8637 0.020454
rs4979527 9 118189520 T G 0.4598 1492 0.5666 -6.2441 2.6939 0.020454
rs8062968 16 65908562 T C 0.2715 1492 0.7436 7.0853 3.0569 0.02046
rs9877021 3 81406155 T C 0.2433 1492 0.6225 -7.2582 3.1316 0.020463
rs2166271 10 61709195 T C 0.3623 1492 0.7367 -6.4924 2.8012 0.020466
rs1799550 5 165775731 G A 0.3576 1492 0.7783 -6.5672 2.8337 0.020473
rs2922410 5 107541939 T G 0.3538 1491 0.9098 -6.5761 2.8376 0.020477
rs9962451 18 43979699 G A 0.2098 1492 0.6967 7.663 3.3066 0.020478
rs17056489 6 96693765 T G 0.4953 1492 0.7957 -6.2951 2.7165 0.020484
rs1626044 12 104979879 G A 0.2058 1492 0.4757 7.8368 3.382 0.020494
rs10818153 9 121191140 G A 0.374 1492 0.7401 -6.4472 2.7824 0.020495
rs11620941 14 37575091 T C 0.4846 1460 0.1904 -6.4494 2.7834 0.020499
rs6997019 8 132106838 G A 0.0372 1492 0.7194 -16.726 7.2198 0.020523
rs7540920 1 203351887 T G 0.2738 1492 0.6488 -7.073 3.0533 0.020531
rs10798873 1 32009650 T G 0.0158 1492 1 -25.347 10.932 0.020532
rs7117257 11 5614275 T C 0.2488 1491 0.1275 -7.3935 3.1917 0.020532
rs744439 14 96207790 T G 0.1116 1492 0.5137 -9.8706 4.2612 0.020537
rs9551037 13 24577594 G A 0.1485 1492 0.7593 8.8564 3.8235 0.020541
rs6690257 1 38865601 G A 0.4842 1492 0.3784 -6.3452 2.7394 0.020545
rs4716621 7 156321950 T C 0.4115 1492 0.9149 6.3549 2.7437 0.020546
rs6517922 21 21472584 T C 0.1272 1490 0.9071 -9.4473 4.0789 0.020549
rs912496 9 139050961 G A 0.3991 1492 0.3312 6.3155 2.7268 0.020554
rs17400895 7 145730478 G A 0.182 1492 0.4336 -8.0367 3.4702 0.020562
rs12433167 14 51435248 T G 0.0979 1491 0.4617 -10.421 4.4997 0.020563
rs9384688 6 109132221 T C 0.4551 1492 0.13 -6.4217 2.7731 0.020574
rs6718076 2 80900986 G A 0.0851 1492 0.8686 11.215 4.8432 0.020576
rs6850485 4 168150023 T C 0.2148 1492 0.6451 7.5794 3.2731 0.020579
rs900419 3 126926547 T C 0.121 1492 0.7164 -9.661 4.1721 0.020581
rs6729271 2 238825809 T C 0.4594 1492 0.7944 6.3102 2.7251 0.020582
rs7628551 3 34623437 G A 0.0928 1492 0.6471 -10.874 4.6961 0.020586
rs12112361 7 48579066 T C 0.0751 1492 0.7117 11.968 5.1686 0.020586
rs11017458 10 132568315 G A 0.1278 1491 1 9.3879 4.0544 0.020587
rs16848988 3 164979912 G A 0.2674 1492 0.8948 7.0964 3.065 0.020596
rs2279849 15 90444639 G A 0.2624 1492 0.4626 -7.1901 3.1056 0.020601
rs1757945 9 81339569 G A 0.2952 1492 0.8036 6.8439 2.9561 0.020603
rs1340976 1 161661489 C A 0.2178 1492 0.4948 -7.6593 3.3083 0.020604
rs7607116 2 241239377 G A 0.0885 1491 0.4232 10.927 4.7198 0.020604
rs4144634 13 107653692 T C 0.4836 1492 0.9587 -6.2741 2.71 0.020605
rs29645 5 123148436 C A 0.4367 1485 0.6733 -6.3705 2.7517 0.020606
rs10483028 21 36673573 T C 0.243 1492 0.1391 -7.4535 3.2196 0.02061
rs7616813 3 116658169 T C 0.065 1492 0.3989 12.584 5.4358 0.020613
rs1502060 13 87068836 T C 0.1669 1492 0.9258 -8.3886 3.6237 0.020618
rs10893107 11 123795372 T G 0.4812 1492 0.5006 -6.213 2.684 0.020621
rs9890502 17 78591025 T C 0.3154 1492 0.5096 6.68 2.886 0.020632
rs990780 13 53674383 T C 0.4259 1492 0.3969 6.2603 2.7048 0.020641
rs17037525 4 108120955 T C 0.258 1492 0.5889 7.2099 3.1152 0.020642
rs2830006 21 27390212 T C 0.0231 1492 0.5528 -20.768 8.9731 0.020643
rs1548741 7 12954300 G A 0.3988 1492 0.5895 6.4412 2.7831 0.020645
rs6076347 20 25398790 G A 0.4521 1492 0.7939 -6.3151 2.7286 0.020647
rs8059138 16 55578456 G A 0.0664 1492 0.8334 -12.548 5.4219 0.020654
rs7654947 4 145625730 T C 0.4517 1492 0.9583 -6.2855 2.7161 0.020657
rs9538434 13 60030502 T C 0.2087 1488 0.4322 -7.636 3.2997 0.020657
rs4520495 10 13242413 G A 0.1431 1492 0.0733 9.1553 3.9564 0.020664
rs12248916 10 8866290 T C 0.2165 1492 0.3598 7.5104 3.2456 0.020666
rs9542956 13 73024462 G A 0.2037 1492 0.8732 7.754 3.3509 0.020667
rs847693 17 48184377 G A 0.2942 1492 0.2131 6.9843 3.0182 0.020667
rs9490546 6 123078637 G A 0.2356 1492 0.6153 -7.4284 3.2103 0.020671
rs7848973 9 100588839 G A 0.3991 1492 0.3877 -6.3182 2.7305 0.020672
rs1426624 12 119665735 T C 0.4913 1492 0.7169 -6.2955 2.7208 0.020675
rs4129489 7 156068882 T G 0.1265 1486 0.0343 -9.1455 3.9526 0.02068
rs11627905 14 79504996 T C 0.3599 1492 1 -6.5232 2.8193 0.020681
rs3812730 11 87908563 G A 0.2905 1489 0.0235 -6.7049 2.8979 0.020683
rs1985147 4 96642580 T C 0.2108 1492 0.6971 7.6316 3.2984 0.020685
rs1956580 14 52076009 T C 0.3847 1492 0.1551 6.3156 2.7298 0.020689
rs1926773 9 26629382 G A 0.3706 1492 0.2223 6.379 2.7573 0.020695
rs11252622 10 4650036 T C 0.2996 1492 0.9018 -6.8197 2.9478 0.020696
rs1533299 2 111616141 T C 0.37 1492 0.8244 6.5022 2.8107 0.020702
rs6788583 3 35237877 G A 0.4838 1451 0.7525 6.3113 2.7284 0.020712
rs7737443 5 108016782 C A 0.4963 1492 0.7172 -6.2288 2.6928 0.020718
rs1567965 2 16378972 G A 0.4762 1492 0.8763 6.2507 2.7024 0.020721
rs11134533 5 168231649 G A 0.2272 1492 0.6584 -7.4242 3.2099 0.020727
rs4812462 20 39434527 T C 0.1702 1492 1 8.3285 3.601 0.020732
rs2251105 5 178557142 G A 0.4517 1492 0.2097 -6.3949 2.7651 0.020736
rs6535458 4 84233449 T C 0.2198 1492 0.451 -7.4823 3.2354 0.020742
rs2535969 7 152600817 G A 0.1094 1490 0.182 -9.8211 4.2467 0.020742
rs6551000 3 25913883 G A 0.2212 1492 0.6522 -7.493 3.2401 0.020748
rs1357616 3 963381 G A 0.2616 1491 0.9466 -7.1185 3.0783 0.02075
rs1115001 18 39406192 G A 0.1786 1492 0.0517 -7.9618 3.4429 0.02075
rs4488664 2 121925398 T C 0.4755 1492 0.0548 -6.1119 2.6433 0.020763
rs16891829 4 15380910 T C 0.0402 1492 0.7301 15.838 6.8502 0.020774
rs9889955 17 71561377 G A 0.1813 1492 0.9305 8.1365 3.5192 0.020777
rs2226332 21 27399541 G A 0.0218 1492 1 -21.666 9.3713 0.020778
rs1683689 12 128858494 T G 0.1387 1492 0.3312 -8.9396 3.8669 0.020788
rs11714850 3 143473442 G A 0.4956 1492 0.1781 6.3708 2.7558 0.020792
rs7688840 4 189969670 T C 0.2255 1492 0.6565 7.4375 3.2174 0.020797
rs1322250 9 5435709 T C 0.3154 1492 0.549 -6.7857 2.9357 0.020806
rs4649183 1 24415723 T G 0.499 1492 0.3004 -6.3431 2.7442 0.020808
rs11777048 8 123808821 T C 0.4578 1492 0.7945 -6.2981 2.7248 0.020811
rs2546511 5 115954404 T C 0.3864 1492 0.6234 -6.464 2.7968 0.020822
rs13102773 4 19407186 T C 0.4832 1490 0.6783 6.2299 2.6956 0.020825
rs868114 3 116900419 T C 0.448 1491 0.4961 6.2331 2.6972 0.020834
rs9556941 13 99020971 G A 0.1565 1492 0.0395 8.8434 3.8268 0.020835
rs12739519 1 160364947 G A 0.3623 1492 0.0051 6.2772 2.7166 0.020852
rs1012518 4 185965017 T C 0.309 1492 0.1297 -6.6341 2.8713 0.020861
rs10109248 8 34537363 T G 0.1196 1422 0.0014 9.4992 4.1114 0.020862
rs4713396 6 11312130 C A 0.442 1492 0.0137 -6.1012 2.6407 0.020863
rs10937779 4 7039326 G A 0.4494 1492 0.0754 -6.4353 2.7854 0.020867
rs4715555 6 55448610 G A 0.3696 1492 0.9115 -6.4635 2.7976 0.020869
rs12053519 2 99875018 G A 0.2061 1492 0.3427 -7.8281 3.3885 0.020878
rs4237341 10 6737384 T G 0.1997 1492 0.8081 -7.7918 3.3729 0.02088
rs1543805 1 201292794 G A 0.3137 1492 0.307 -6.8289 2.9561 0.020881
rs2074665 7 73959331 G A 0.255 1492 0.3066 7.2728 3.1482 0.020882
rs190915 5 58159443 T G 0.3918 1492 0.1284 -6.2785 2.7179 0.020886
rs687326 11 128672581 C A 0.3961 1492 0.0174 6.5963 2.8555 0.020886
rs1431183 18 50822084 G A 0.1046 1492 0.4091 10.335 4.474 0.020888
rs10894162 11 129781016 T C 0.0245 1492 0.5945 -20.195 8.7428 0.020891
rs11124513 2 36618667 G A 0.2725 1492 0.6951 6.9794 3.0216 0.020896
rs12298825 12 102312230 T C 0.197 1492 0.7434 -7.8204 3.3858 0.020901
rs12549338 8 138675098 G A 0.2882 1492 1 -6.8972 2.9861 0.020902
rs6428262 1 194683889 T C 0.0748 1491 1 11.905 5.1543 0.020904
rs7214481 17 59545750 G A 0.25 1492 0.9449 -7.2045 3.1196 0.02092
rs174775 22 29791234 G A 0.4863 1492 0.717 -6.282 2.7202 0.02092
rs17179497 14 38262762 G A 0.4581 1492 0.434 -6.3392 2.7451 0.020928
rs1497956 4 167109588 G A 0.4695 1492 0.0168 6.0729 2.6298 0.020929
rs1438739 5 79288995 G A 0.3716 1492 0.3459 6.5497 2.8363 0.020929
rs795734 3 4109700 C A 0.3264 1492 0.8139 -6.6407 2.8758 0.020935
rs6765905 3 67163881 T G 0.2621 1492 0.1407 -7.2478 3.1389 0.020943
rs12188854 5 123545499 G A 0.1545 1492 0.9211 8.6329 3.7389 0.020946
rs766505 12 4875334 T G 0.3861 1492 0.913 6.4269 2.7838 0.020962
rs7398343 12 111774068 C A 0.2376 1492 1 7.3402 3.1795 0.020965
rs965571 7 33622588 C A 0.2942 1492 0.9009 -6.8432 2.9643 0.020971
rs2173994 11 13689583 G A 0.4065 1492 0.1978 -6.4709 2.8031 0.020974
rs9316866 13 22846168 T C 0.2466 1492 0.6263 -7.2933 3.1595 0.020978
rs1159528 11 43095376 G A 0.1307 1492 0.82 -9.3041 4.0307 0.020981
rs8027455 15 26738785 C A 0.2926 1492 0.9004 -6.8488 2.967 0.020983
kgp10074168 9 102298666 C A 0.245 1492 0.7266 -7.2277 3.1312 0.020985
rs2044305 12 72745898 G A 0.3435 1492 0.0116 6.3703 2.7598 0.020985
rs7259787 19 24118435 G A 0.1613 1491 0.0685 8.7056 3.7716 0.020987
rs7000704 8 128258492 G A 0.1813 1492 0.9305 8.1229 3.5192 0.020991
rs534179 11 75147661 T C 0.4054 1491 0.5545 -6.4177 2.7805 0.020993
rs11057949 12 125466987 T C 0.3542 1492 0.2822 -6.4359 2.7884 0.020996
rs3949492 20 4021135 G A 0.3837 1492 0.2988 -6.5098 2.8205 0.020998
rs11963843 6 15686225 G A 0.3532 1492 0.0895 -6.6817 2.895 0.021
rs925891 12 76644132 T C 0.0144 1492 0.2643 25.755 11.15 0.021009
rs1952741 14 54292460 G A 0.1471 1492 0.6055 -8.7495 3.7913 0.021011
rs10489849 1 159196765 T C 0.214 1491 0.4422 -7.6971 3.3353 0.021014
rs6069099 20 36819593 G A 0.4792 1492 0.0487 6.0922 2.6399 0.021014
rs7078432 10 61722273 T G 0.4263 1492 0.7511 6.2872 2.7244 0.021015
rs456550 3 5265017 G A 0.0141 1492 1 -26.665 11.545 0.021021
rs318543 4 129836255 T C 0.183 1492 0.7952 -8.1085 3.5138 0.021022
rs7693606 4 76991897 G A 0.1153 1492 0.3758 -9.8989 4.2898 0.021024
rs13287066 9 96178967 G A 0.4215 1491 0.3667 6.4035 2.7751 0.021028
rs1429056 5 92149000 T C 0.1689 1492 0.0962 8.5276 3.6957 0.021029
rs3013445 1 214558658 G A 0.1206 1492 0.463 9.6971 4.2025 0.02103
rs4839417 1 111018598 T C 0.0184 1492 1 -23.404 10.134 0.021033
rs8009413 14 28473408 T C 0.3335 1492 0.9073 6.6089 2.8644 0.021039
rs7692570 4 83209493 T C 0.4799 1492 0.8356 -6.2685 2.717 0.021046
rs4103516 6 101828259 T C 0.2664 1492 0.2332 -6.9507 3.013 0.021061
rs1736148 21 16813212 T C 0.4866 1492 0.0974 -6.3839 2.7673 0.021062
rs13255959 8 119012781 T C 0.431 1492 0.7918 6.328 2.7431 0.021063
rs998591 3 135103031 T C 0.2919 1492 0.0906 -6.714 2.9105 0.021064
rs11716039 3 108148532 T C 0.0938 1492 0.5425 10.622 4.6051 0.021074
rs277665 1 6814758 T C 0.4353 1492 0.4939 6.3514 2.7536 0.021079
rs10092441 8 108858606 T C 0.0573 1492 1 -13.499 5.8525 0.02108
rs7122962 11 124313722 G A 0.13 1492 0.4936 -9.201 3.9891 0.021081
rs6719696 2 115103743 T C 0.4078 1492 0.1987 -6.4585 2.8002 0.021085
rs12669280 7 43690266 T C 0.0613 1492 0.6519 -13.127 5.6913 0.021086
rs17702891 18 37442362 T G 0.3378 1492 0.5632 -6.6489 2.8827 0.021086
rs826358 5 14846372 G A 0.439 1492 0.7525 6.317 2.7389 0.021089
rs11923404 3 165131390 G A 0.2039 1491 0.2642 -7.6384 3.3119 0.021093
rs743093 20 50695849 G A 0.4178 1491 0.6319 6.2886 2.7267 0.021093
rs10920222 1 201605716 C A 0.1984 1492 0.1923 -7.6891 3.3342 0.021104
rs1105228 6 165706473 T C 0.305 1492 0.807 -6.7515 2.9277 0.021106
rs7841346 8 20028474 C A 0.1937 1492 0.5619 7.9608 3.4523 0.021115
rs1907302 10 78310828 T C 0.4946 1492 0.717 6.2726 2.7202 0.021116
rs418644 1 76610397 T C 0.1518 1492 0.1589 -8.864 3.8442 0.02112
rs8094570 18 35775236 G A 0.0694 1492 0.6879 -12.223 5.3011 0.021121
rs2172712 1 165087492 G A 0.4306 1492 0.1393 6.179 2.6798 0.021122
rs7349683 4 66197804 T C 0.3589 1449 0.1237 -6.5197 2.8275 0.021123
rs270144 3 186880956 T C 0.32 1492 0.6342 -6.6432 2.8811 0.021124
rs12764680 10 113657917 G A 0.3458 1492 0.36 6.6405 2.8801 0.021133
rs1530354 11 60200446 T C 0.4313 1492 0.46 6.3628 2.7598 0.021136
rs12187637 5 156312678 C A 0.1461 1492 0.8354 8.8018 3.8177 0.021139
rs9539335 13 62420542 T G 0.1692 1492 0.7829 8.2917 3.5966 0.021142
rs2432785 6 5397254 C A 0.0416 1492 1 -15.702 6.8109 0.021147
rs1203638 1 14121892 T G 0.2403 1492 0.9435 7.3137 3.1726 0.021149
rs6542610 2 4630194 C A 0.4712 1492 0.4358 6.1827 2.682 0.021151
rs7994610 13 61856232 G A 0.2524 1492 0.8909 7.1663 3.1087 0.021151
rs349567 3 140242814 C A 0.1381 1492 0.9133 -9.0245 3.9149 0.021157
rs6508014 18 48141359 G A 0.3638 1491 0.4672 6.419 2.7846 0.021157
rs10177230 2 53715181 T C 0.4363 1492 0.269 6.3839 2.7695 0.021164
rs2483274 1 3248098 G A 0.4564 1492 0.5662 6.3095 2.7373 0.021165
rs17148556 10 10676274 G A 0.0446 1490 0.7655 -15.233 6.6092 0.021172
rs6433082 2 169498986 C A 0.1736 1492 0.3209 8.348 3.6221 0.02118
rs9297463 8 113114520 T C 0.3626 1492 0.823 -6.5051 2.8225 0.021181
rs1551824 2 168737020 G A 0.1602 1492 0.2891 8.3809 3.6365 0.021185
rs11995191 8 21266578 C A 0.4729 1492 0.7553 6.2742 2.7225 0.021191
rs13434196 3 135643303 T C 0.3184 1492 0.9052 6.7039 2.9092 0.021199
rs3791253 2 167286044 G A 0.178 1492 0.1319 7.9909 3.4678 0.021203
rs1644757 19 7663768 G A 0.4849 1491 0.2768 -6.1544 2.6708 0.021204
rs7544296 1 193536949 T G 0.1702 1492 0.0539 -8.0888 3.5105 0.021213
rs12641621 4 40491786 G A 0.2617 1492 0.9466 -7.1052 3.0836 0.021213
rs10829866 10 132781042 T C 0.3133 1492 0.7181 6.7557 2.9321 0.02122
rs7981709 13 108808587 T C 0.1287 1492 0.6437 -9.3831 4.0726 0.021226
rs7953399 12 4862631 G A 0.3928 1492 0.9567 6.3733 2.7665 0.021237
rs7850761 9 132911491 T C 0.135 1492 0.2695 8.9944 3.9044 0.021242
rs1460627 4 43827201 G A 0.4819 1489 0.6038 -6.203 2.6928 0.021247
rs2871744 3 167918046 T G 0.2829 1483 0.949 6.9434 3.0142 0.021248
rs10481364 8 2527251 T C 0.2074 1492 0.8132 7.7192 3.3511 0.021251
rs6744638 2 105178452 T G 0.2517 1492 0.8907 7.199 3.1253 0.021252
rs11607857 11 87887438 T C 0.2837 1491 0.0027 -6.6577 2.8903 0.021254
rs525216 4 13118169 T C 0.4353 1492 0.5274 -6.2313 2.7052 0.021255
rs9654697 7 155395948 T C 0.3854 1492 1 6.4073 2.7817 0.021256
rs6773775 3 60995350 T C 0.184 1492 0.7959 8.014 3.4794 0.021263
rs6993266 8 141762659 G A 0.4447 1492 0.6005 6.2279 2.7039 0.021264
rs4835446 4 148631527 G A 0.12 1492 1 9.6024 4.1692 0.021269
rs8131660 21 43615559 G A 0.1635 1492 0.3436 -8.32 3.6124 0.021269
rs2241685 2 1925993 T C 0.0754 1492 0.3502 11.658 5.062 0.021273
rs11159173 14 76569483 T C 0.4584 1492 0.0251 -6.0789 2.6394 0.021273
rs4416149 19 24276353 T G 0.2084 1492 0.6953 -7.7137 3.3493 0.021275
rs10519765 15 33205424 G A 0.3743 1492 0.5808 -6.3919 2.7755 0.021279
rs17723842 18 70657389 T C 0.3187 1492 0.4387 6.6192 2.8743 0.021287
rs1729760 13 95752024 G A 0.4776 1492 0.1776 6.3502 2.7576 0.021288
rs888077 2 36687111 G A 0.1773 1492 0.0332 7.9376 3.4472 0.021301
rs17029863 2 65341374 T C 0.1462 1491 0.4686 -8.9115 3.8704 0.021308
rs345747 15 33342543 G A 0.2768 1492 0.8462 -6.9414 3.0148 0.021309
rs9938207 16 6729357 G A 0.2276 1492 0.3032 -7.5332 3.2719 0.021314
rs2169830 15 39872056 T C 0.3225 1490 1 6.6687 2.8965 0.021316
rs450550 16 77992246 G A 0.3743 1492 0.9559 -6.4446 2.7993 0.021323
rs6539460 12 109284478 T G 0.2544 1492 0.633 -7.1064 3.0871 0.021338
rs11103366 9 139069713 G A 0.4782 1492 0.6405 -6.1935 2.6906 0.02134
rs2062688 5 10984714 T C 0.3958 1492 0.2789 6.2769 2.727 0.021348
rs494734 20 56908563 T C 0.2768 1492 0.3656 7.0451 3.061 0.021358
rs12369009 12 112019799 T G 0.2292 1492 0.3795 -7.4977 3.2578 0.021365
rs13437134 6 115650230 G A 0.2832 1492 0.8485 -6.8939 2.9956 0.021371
rs2752965 6 63420430 G A 0.0268 1492 0.0865 -18.81 8.1742 0.021381
rs2190531 7 29059726 T G 0.1471 1492 0.4106 -8.8898 3.8632 0.021382
rs6018960 20 46820610 G A 0.1592 1492 0.3328 -8.3994 3.6502 0.021386
rs757359 7 75367376 T C 0.3619 1492 0.6949 6.4435 2.8003 0.021391
rs4684207 3 14374615 T C 0.3753 1492 0.9122 -6.4388 2.7983 0.021392
rs10791764 11 105514964 C A 0.4973 1492 0.3007 6.1432 2.6698 0.021392
rs2339518 2 22598926 T C 0.4581 1492 0.7151 -6.2811 2.7301 0.021407
rs9318831 13 82582710 T C 0.2319 1492 0.11 -7.5338 3.275 0.021424
rs1879563 1 177204902 G A 0.3774 1492 0.2255 -6.5269 2.8373 0.021425
rs246491 5 150708723 G A 0.4239 1492 0.3406 -6.377 2.7721 0.021427
rs6461566 7 21496496 T C 0.3465 1492 0.5294 -6.5992 2.8688 0.021427
rs7578467 2 43315848 T C 0.3519 1492 0.173 -6.4011 2.7827 0.021432
rs2206409 20 40604951 C A 0.2594 1492 0.3457 7.1922 3.1267 0.021432
rs9634767 13 42270305 T C 0.2507 1492 0.3018 7.2806 3.1651 0.021433
rs2527760 8 5425042 T C 0.4799 1492 0.9174 -6.2402 2.7133 0.021459
rs2195741 18 73873662 C A 0.4658 1492 0.1452 -6.1198 2.661 0.021461
rs2515564 8 6285539 G A 0.2039 1486 0.873 7.7259 3.3595 0.021463
rs8080951 17 18278517 G A 0.1759 1492 0.8585 -8.1542 3.5457 0.021465
rs2991770 10 121234063 T C 0.3391 1492 0.7289 6.6062 2.8727 0.02147
rs11921036 3 4777434 G A 0.181 1492 0.8613 -8.0588 3.5045 0.021472
rs6658239 1 240511965 G A 0.2386 1492 0.0541 -7.4927 3.2584 0.021478
rs1870145 10 82206348 C A 0.4494 1492 0.2094 6.3595 2.7658 0.021486
rs6506336 18 5843069 T C 0.057 1492 1 13.488 5.8667 0.021495
rs1041885 6 32412809 T A 0.1297 1492 0.0666 -9.4876 4.1266 0.021496
rs360534 20 12988524 G A 0.3489 1492 0.9546 6.5208 2.8363 0.021503
rs9452694 6 95139032 G A 0.0466 1492 1 -14.783 6.4301 0.021506
rs7638110 3 138903985 T G 0.0932 1492 0.5384 10.612 4.6163 0.021511
rs7302829 12 20302096 T C 0.4293 1492 0.3981 -6.2142 2.7032 0.021514
rs321983 7 78302547 G A 0.3809 1490 0.3503 6.3318 2.7543 0.021515
rs989125 9 107860817 T C 0.1887 1492 0.3519 8.056 3.5045 0.021518
rs6865447 5 62325295 T C 0.2104 1466 0.7532 -7.6856 3.3434 0.021519
rs10484873 6 52564490 G A 0.2071 1492 0.8131 7.7045 3.3516 0.02152
rs4672001 2 55181382 G A 0.2416 1492 0.3233 7.1737 3.1208 0.021522
rs16956187 18 50647803 T C 0.4732 1492 0.1074 -6.3664 2.7697 0.021529
rs12215365 6 4655223 T G 0.1511 1492 0.4797 -8.7743 3.8173 0.021531
rs11004740 10 56880393 G A 0.2276 1492 0.7126 -7.3772 3.2096 0.021534
rs11059595 12 128716795 G A 0.4668 1492 0.0773 -6.3807 2.7761 0.021536
rs4904547 14 89794530 T C 0.2909 1492 0.5721 -6.7931 2.9555 0.021537
rs4635799 4 149350527 T C 0.4893 1492 0.6789 -6.2541 2.7212 0.021546
rs4870828 8 123946096 T C 0.3646 1492 0.0832 -6.3171 2.7487 0.021552
rs2021950 10 6358318 G A 0.256 1492 0.1181 -7.2754 3.1657 0.021552
rs7734214 5 173401662 G A 0.1505 1492 0.6139 -8.6443 3.7615 0.021555
rs294879 6 159603958 T C 0.4762 1492 0.1196 6.3565 2.766 0.021557
rs11050648 12 30245738 T G 0.2336 1492 0.5152 7.2841 3.1698 0.021562
rs10494819 1 200704754 T C 0.4976 1492 0.8359 6.2378 2.7145 0.021564
rs243570 21 19128706 G A 0.2835 1492 0.4445 6.8278 2.9716 0.021578
rs6128961 20 59501570 T C 0.0303 1469 0.0091 -17.532 7.6302 0.021579
rs1573003 14 47447920 T C 0.4021 1492 0.2582 -6.2454 2.7184 0.02159
rs6100283 20 57515103 T G 0.2215 1492 0.0106 7.7473 3.372 0.02159
rs17570297 7 68385861 T G 0.3241 1492 0.8595 -6.6566 2.8976 0.021603
rs1329743 9 82364676 T C 0.3646 1492 0.9111 -6.4685 2.8158 0.021605
rs4576003 4 36620780 G A 0.1049 1492 0.89 -10.12 4.4053 0.02161
rs4549077 2 221300772 G A 0.3944 1492 0.4162 6.4313 2.7998 0.021615
rs6088301 20 32369354 C A 0.3187 1492 0.8115 -6.6943 2.9143 0.021616
rs2455415 13 38860697 T C 0.3502 1492 0.5315 6.5715 2.8609 0.021617
rs2114538 13 88802600 T C 0.3251 1492 0.7233 6.6706 2.9041 0.02162
rs879253 5 14794868 T C 0.4548 1492 0.6388 6.2023 2.7003 0.021622
rs2353544 1 147048600 G A 0.3527 1490 0.8206 -6.5332 2.8444 0.021624
rs4881483 10 5610349 T C 0.3938 1492 0.7043 6.3263 2.7544 0.021629
rs4783972 16 57141666 C A 0.3516 1469 0.8638 6.5352 2.8455 0.021636
rs6067173 20 48290938 G A 0.4487 1492 0.8753 -6.2329 2.7138 0.021636
rs6883905 5 11696211 T C 0.2497 1492 0.2999 7.2824 3.1709 0.021641
rs11226820 11 105529933 G A 0.4983 1492 0.379 -6.1432 2.675 0.021647
rs9937161 16 26790123 G A 0.3636 1492 0.2187 -6.5654 2.8589 0.02165
rs1033739 14 99324205 T G 0.4836 1492 0.195 6.3264 2.7549 0.021651
rs8044853 16 81457659 T C 0.3613 1492 0.6948 6.5017 2.8312 0.021651
rs10113352 8 4143049 G A 0.2915 1492 0.5308 6.7781 2.9516 0.021653
rs7924740 11 72270688 T C 0.3217 1492 0.4063 -6.7264 2.9292 0.021658
rs13160212 5 83219474 T C 0.2607 1492 0.4601 7.0073 3.0515 0.021659
rs10920623 1 203352061 G A 0.2252 1492 0.5527 -7.5033 3.2676 0.021662
rs2082432 19 54221814 G A 0.4487 1492 0.6755 6.2827 2.7361 0.021663
rs6999325 8 126909415 T G 0.3113 1492 0.1035 6.5716 2.862 0.021666
rs7908692 10 53645308 G A 0.378 1492 0.0878 6.2657 2.7288 0.021669
rs313681 3 4260946 G A 0.3737 1492 0.0174 -6.2294 2.7131 0.021671
rs4298181 4 32481587 C A 0.0583 1492 0.634 -13.18 5.74 0.021671
rs7968387 12 109788019 T G 0.4481 1492 0.229 6.1504 2.6787 0.021672
kgp22632483 5 34156989 T C 0.0211 1492 1 -21.84 9.5122 0.021676
rs5743867 11 1328351 G A 0.0948 1492 0.2892 -10.455 4.5535 0.021677
rs2495962 6 33918563 T C 0.3931 1492 0.7043 6.3274 2.756 0.021685
rs846619 10 78545449 G A 0.4447 1492 0.1161 -6.1263 2.6684 0.021686
rs7671190 4 148318048 C A 0.2406 1492 0.8317 -7.2425 3.155 0.021703
rs7993123 13 55219688 G A 0.1612 1492 0.848 8.4815 3.6948 0.021703
rs4360243 7 48733874 T C 0.4098 1492 0.2189 -6.2163 2.708 0.021704
rs4732119 7 135017035 C A 0.4256 1492 0.7912 6.2564 2.7255 0.021706
rs4148416 17 48753423 T C 0.0499 1492 0.2638 14.031 6.1127 0.021707
rs8095594 18 41022827 G A 0.1575 1492 0.9223 -8.5451 3.7228 0.021713
rs6470379 8 126795544 T C 0.2091 1492 0.3086 -7.5319 3.2815 0.021717
rs10088550 8 51540209 G A 0.0265 1492 0.6228 -19.607 8.5425 0.021721
rs10010614 4 170857504 T C 0.4112 1492 0.4225 6.2428 2.72 0.021726
rs7100851 10 115279811 G A 0.1424 1492 0.0147 -8.6101 3.7515 0.021726
rs11766477 7 25235329 T G 0.0801 1492 0.86 -11.415 4.9736 0.021728
rs4729656 7 100701610 T A 0.4051 1491 0.4207 -6.3946 2.7865 0.02174
rs860762 16 88856370 T C 0.3934 1492 0.0827 6.2157 2.7085 0.021741
rs2457153 5 32511270 T C 0.1987 1492 0.9353 -7.7935 3.3963 0.021752
kgp6439138 5 45478771 G A 0.3998 1492 0.7462 6.3673 2.7748 0.021752
rs2072121 17 19320058 T C 0.0127 1492 1 -27.838 12.121 0.021752
rs7141780 14 65646536 G A 0.3871 1492 0.141 -6.2543 2.7257 0.021758
rs11060227 12 129743710 T C 0.0208 1492 0.4764 21.632 9.4279 0.021762
rs11241352 5 115412283 G A 0.3706 1492 0.8244 6.4073 2.7925 0.021763
rs7843188 8 13463024 T C 0.1049 1492 0.0518 -9.865 4.2996 0.021767
kgp11897209 4 100349669 G C 0.0995 1492 0.8856 10.358 4.5146 0.021774
rs8045027 16 79388209 G A 0.4652 1492 0.876 6.2371 2.7185 0.021775
rs643786 19 50855949 T G 0.2684 1492 0.5532 -6.9499 3.0293 0.021775
rs2934637 10 31193339 T C 0.3184 1492 0.0951 6.8127 2.9696 0.021784
rs4661462 1 14311056 G A 0.1076 1492 0.0101 10.355 4.5141 0.021791
rs1409105 6 53866030 G A 0.3867 1492 0.0433 6.2082 2.7063 0.021793
rs2161 7 98092506 G A 0.2959 1492 0.6641 6.7609 2.9475 0.021806
rs7532400 1 66998436 C A 0.1344 1492 0.119 8.917 3.8877 0.021812
rs4897285 6 129280105 G A 0.2748 1492 0.6967 6.9929 3.0489 0.021814
rs964604 21 33221054 C A 0.185 1492 0.0125 -7.7371 3.3734 0.021815
rs10896571 11 56886503 T C 0.0818 1492 0.3885 11.475 5.0033 0.021816
rs13163086 5 2833623 C A 0.4517 1492 0.3745 6.163 2.6872 0.021818
rs7744538 6 90520848 G A 0.178 1492 0.9294 8.1344 3.5467 0.02182
rs9402863 6 99971429 G A 0.4256 1492 0.1123 -6.4098 2.7948 0.021822
rs508394 13 33606669 C A 0.3624 1490 0.575 6.4118 2.7957 0.021822
rs2227274 20 43926536 T G 0.2292 1492 0.9416 7.371 3.2144 0.021839
rs2710771 10 92441426 T G 0.2037 1492 0.5232 -7.6371 3.3304 0.021841
rs6495739 15 35320743 G A 0.2993 1492 0.6661 -6.7368 2.938 0.021847
rs11123965 2 104240205 T C 0.432 1492 0.5618 6.2141 2.7101 0.021849
rs6974906 7 42690554 T C 0.1314 1492 0.4288 9.0951 3.9666 0.021852
rs4590104 4 53154570 T C 0.3465 1492 0.1884 6.4061 2.794 0.021857
rs597987 1 32347171 T C 0.2064 1492 0.0219 7.9017 3.4464 0.021862
rs13069049 3 66809942 T A 0.1685 1490 0.8538 -8.2785 3.611 0.021871
rs9814086 3 116658337 T C 0.2349 1492 0.8289 -7.2922 3.1808 0.021872
rs9409144 9 118129621 T C 0.4896 1492 0.4072 6.1351 2.6761 0.021875
rs7996442 13 99576851 T C 0.1991 1492 0.0877 7.5944 3.3127 0.021877
rs7710738 5 22101322 T C 0.3938 1492 0.6646 6.3857 2.7855 0.021879
rs10734409 11 32033826 C A 0.438 1492 1 -6.2518 2.7272 0.021884
rs11661337 18 69461322 T C 0.3683 1492 0.6166 6.3861 2.7859 0.021887
rs17645573 3 44160183 G A 0.0972 1492 0.7676 10.431 4.5508 0.021892
rs2442959 18 48844773 T C 0.2614 1492 0.6389 -7.1053 3.0997 0.021892
rs1115917 4 16104248 G A 0.2356 1492 0.7197 7.3449 3.2042 0.021893
rs4733168 8 33578917 T C 0.3696 1492 0.5413 -6.4781 2.8261 0.021893
rs13294986 9 138292538 G A 0.3924 1492 0.7041 -6.3833 2.7849 0.021902
rs6674681 1 79721123 T C 0.2466 1492 0.403 -7.1121 3.1033 0.021917
rs12016871 13 28017782 T C 0.1887 1489 0.4985 7.8672 3.4329 0.021923
newrs3212319 10 62551816 I D 0.3331 1492 0.6836 -6.5428 2.8551 0.021927
rs16970851 15 40885107 G A 0.3918 1492 0.2775 6.2623 2.7328 0.021932
rs1202100 6 73306528 G A 0.2835 1492 0.5664 6.9338 3.0259 0.021935
rs7720237 5 108606564 T C 0.2715 1492 0.2388 6.865 2.996 0.021942
rs10232114 7 9058629 T C 0.3448 1492 0.1877 6.4112 2.7981 0.021949
rs6759010 2 151401771 G A 0.2634 1492 0.5935 -7.0912 3.0951 0.021956
rs4310945 18 33403036 G A 0.1803 1489 0.2196 8.2084 3.5829 0.021962
rs4916611 4 3652592 G A 0.12 1492 0.6243 -9.6127 4.196 0.021967
rs920351 18 1872421 G A 0.253 1492 0.273 7.2381 3.1595 0.021967
rs246105 5 108672946 T C 0.2141 1492 0.4887 7.4856 3.2676 0.021973
rs9558925 13 107646908 T C 0.4437 1492 0.9165 6.2259 2.7179 0.021982
rs3792490 3 4713162 G A 0.2907 1491 0.7535 -6.8603 2.995 0.021986
rs12875956 13 48746463 T C 0.2141 1492 1 7.5587 3.3001 0.021994
rs12997875 2 29434339 T C 0.444 1492 0.9582 6.2285 2.7194 0.021997
rs1293942 6 151998105 G A 0.2694 1492 1 6.9864 3.0504 0.022004
rs4771751 13 112085860 G A 0.3685 1491 0.5043 -6.4864 2.8325 0.022021
rs11742067 5 49492838 C A 0.3005 1484 0.7575 6.8069 2.9726 0.022029
rs2108937 4 16914874 G A 0.2748 1492 0.3307 6.8537 2.9934 0.022042
rs1956885 14 99339897 T C 0.4544 1492 0.2297 6.3243 2.7622 0.022044
rs9878522 3 165125159 T C 0.2252 1492 0.2667 7.3117 3.1936 0.022049
rs10962763 9 16950860 C A 0.4494 1481 0.8338 -6.2266 2.7196 0.022049
rs3213075 10 62551276 G A 0.3306 1491 0.8151 6.5668 2.8684 0.022059
rs6759577 2 1786200 G A 0.3911 1492 0.4148 -6.2767 2.7419 0.02207
rs292448 18 55896220 C A 0.3652 1491 0.9555 -6.4424 2.8144 0.022076
rs1542484 2 166905375 G A 0.4953 1492 0.4077 -6.1276 2.677 0.022078
rs13250662 8 64072039 T C 0.3881 1492 0.9566 6.3599 2.7785 0.022078
rs4535727 8 40582822 C A 0.182 1492 0.3385 -7.9257 3.4626 0.022081
rs930170 11 127356981 G A 0.2939 1492 0.1514 6.9308 3.0279 0.022082
rs9559173 13 108498322 T C 0.0938 1492 0.0216 -10.303 4.5014 0.022083
rs2338819 5 141540017 T C 0.2715 1492 0.3596 6.8801 3.0059 0.022087
rs10078103 5 160264007 T C 0.1139 1492 0.6998 9.6911 4.2342 0.022094
rs1475930 22 23250737 T C 0.2135 1492 0.2473 7.6783 3.355 0.022103
rs7429717 3 68093710 T C 0.3217 1492 0.1229 -6.7674 2.9572 0.022112
rs1405389 3 73959971 T C 0.4055 1492 0.334 6.3877 2.7914 0.022116
rs7660477 4 159948180 T C 0.4725 1492 0.6782 6.2348 2.7246 0.022116
rs270063 8 3286487 T G 0.3347 1491 0.3228 6.6547 2.9082 0.02212
rs12272065 11 36892288 G A 0.064 1492 0.8287 -12.725 5.561 0.02212
rs8070916 17 212731 T C 0.1642 1492 0.3954 8.2595 3.6094 0.02212
rs17481499 10 8576721 T C 0.1598 1492 0.6296 -8.5127 3.7202 0.022122
rs10017183 4 14232056 T C 0.3941 1492 0.1038 6.2023 2.7106 0.022128
rs10259079 7 8426538 G A 0.1452 1491 0.9168 8.7722 3.8338 0.02213
rs380410 20 46968764 T C 0.3539 1492 0.4619 -6.5385 2.8576 0.022133
rs6800770 3 96094190 T C 0.3689 1491 0.5781 6.3718 2.7848 0.022136
rs9836765 3 162650452 G A 0.2929 1492 0.3818 6.7246 2.9391 0.022141
rs2039374 10 131483282 G A 0.3532 1492 0.4971 -6.4195 2.806 0.02215
rs1990851 2 15256606 G A 0.3003 1492 0.6221 -6.8003 2.9725 0.022151
rs17765273 17 69094568 G A 0.499 1487 0.5001 -6.1485 2.6876 0.022152
rs4072556 16 88355252 G A 0.4618 1492 0.0682 6.0632 2.6503 0.022153
rs11594838 10 85191870 G A 0.0493 1492 0.1682 14.061 6.1465 0.022154
rs9544158 13 76681440 G A 0.0597 1492 0.8156 -13.169 5.7564 0.022155
rs2828557 21 25231265 G A 0.1337 1492 0.9112 9.083 3.9706 0.022164
rs2248010 8 17416478 G A 0.3113 1492 0.1472 6.8182 2.9806 0.022165
rs7300836 12 7895804 T C 0.3338 1492 0.6003 -6.5144 2.848 0.022175
rs2750440 6 91366039 G A 0.3706 1492 0.6977 -6.4427 2.8167 0.022178
rs2269352 2 234512976 T C 0.247 1492 1 7.1739 3.1366 0.022186
rs7711863 5 71331087 C A 0.1099 1492 0.2894 -9.7584 4.2668 0.022193
rs6772983 3 103379682 T C 0.1756 1492 0.5314 -8.207 3.5885 0.022196
rs4532962 10 106417957 T G 0.4357 1492 0.4936 6.1812 2.703 0.022205
rs7205486 16 73356467 T C 0.1759 1492 0.2852 -8.0168 3.5056 0.022205
rs10040390 5 30998450 G A 0.2708 1492 0.0181 -7.1892 3.1438 0.022206
rs914592 9 123170167 G A 0.197 1492 0.0719 7.6003 3.3236 0.022207
rs1362457 7 34107393 G A 0.2869 1492 1 6.8364 2.9895 0.022208
rs9652091 13 28073509 G A 0.1458 1492 0.2976 -8.643 3.7797 0.022213
rs2342654 4 156149811 G A 0.1435 1491 0.1392 -8.6566 3.7859 0.022223
rs3182911 17 17168164 G A 0.4685 1492 0.1318 6.0804 2.6592 0.022223
rs11987403 8 108856341 G A 0.058 1492 0.8138 13.316 5.8244 0.022238
rs4588123 2 140651778 T C 0.1823 1492 0.8621 8.0383 3.516 0.022241
rs6536518 4 161308423 G A 0.4102 1492 0.3359 -6.2105 2.7165 0.022241
rs8098987 18 66964616 C A 0.2915 1492 0.573 -6.858 2.9998 0.022247
rs1692421 5 71319752 T G 0.1706 1492 0.6471 -8.17 3.5743 0.022268
rs2133873 12 100013168 G A 0.2547 1490 0.3758 -7.0267 3.0742 0.02227
rs686402 16 57486613 T C 0.4434 1492 0.7931 6.2005 2.7128 0.022277
rs9812298 3 166576103 G A 0.1994 1492 0.1231 7.5852 3.3187 0.022278
rs12895270 14 77110429 G A 0.073 1487 0.1768 12.156 5.3188 0.022281
rs2710005 2 18214457 G A 0.1753 1492 0.073 7.9459 3.4768 0.022287
rs12078935 1 17791882 T C 0.3743 1492 1 -6.3882 2.7953 0.022292
rs10785190 12 75819844 G A 0.3981 1492 0.3308 -6.4005 2.8007 0.022293
rs10274614 7 107497790 T C 0.2168 1492 0.1708 7.3729 3.2266 0.02231
rs334362 9 101926594 G A 0.2182 1492 0.5953 -7.5432 3.3013 0.022318
rs10478944 5 100839388 T C 0.0168 1492 1 -24.264 10.611 0.022324
rs10852259 16 24068314 G A 0.2631 1492 0.1092 -7.1728 3.1393 0.022324
rs1864125 5 154569150 T C 0.2003 1490 0.4676 -7.8063 3.4168 0.022331
rs9660912 1 240527029 T G 0.4799 1492 0.3505 -6.2668 2.7431 0.022337
rs7247294 19 29279929 G A 0.1582 1492 0.6266 -8.4122 3.6822 0.022338
rs556985 17 72622634 G A 0.4243 1492 0.0197 6.4555 2.8257 0.022341
rs1358175 17 38757789 T C 0.4168 1490 0.8312 6.2444 2.7334 0.022344
rs10185384 2 142196011 T C 0.4742 1473 0.4648 6.2641 2.7421 0.022345
rs16935340 9 17118007 T C 0.1257 1492 0.8138 -9.3665 4.1003 0.02235
rs1396208 12 24558320 T C 0.3713 1492 0.166 -6.5149 2.8521 0.022358
rs1644589 16 27902758 T C 0.3482 1492 0.3615 -6.4093 2.8059 0.022358
rs4862495 4 185973097 C A 0.3837 1492 0.5841 -6.3063 2.7608 0.02236
rs6123832 20 57418071 T C 0.435 1492 0.8745 -6.2179 2.7222 0.022363
rs10927583 1 15258425 G A 0.2875 1492 0.9496 6.8185 2.9854 0.022374
rs6140613 20 8389911 T G 0.2128 1492 0.9384 -7.5416 3.302 0.022375
rs655497 9 22446828 G A 0.2668 1492 0.1459 -7.1228 3.1187 0.022379
rs6966942 7 47042254 G A 0.3227 1492 0.859 6.5915 2.8861 0.02238
rs6840693 4 73796573 T C 0.2937 1435 0 7.3188 3.2047 0.022385
rs12119789 1 4823492 G A 0.3284 1492 0.7248 -6.547 2.8668 0.022389
rs12212395 6 141764919 G A 0.3207 1492 0.7215 -6.6535 2.9136 0.022394
rs2098963 12 40780270 G A 0.184 1492 0.5462 7.9106 3.4641 0.022394
rs2144956 20 33145868 G A 0.1062 1492 0.4117 9.9145 4.3416 0.022394
rs11679226 2 235386650 G A 0.4192 1492 0.6708 -6.2968 2.7574 0.022395
rs4450368 15 87112948 G A 0.494 1492 0.9587 -6.1869 2.7093 0.022397
rs2834782 21 36500952 T C 0.4594 1492 0.7152 -6.2314 2.7288 0.022398
rs1504388 9 73902470 G A 0.1739 1492 0.7869 -8.1895 3.5864 0.022403
rs666152 1 4518202 T G 0.3495 1492 0.9546 -6.4705 2.8338 0.022411
rs4781368 16 13065017 T G 0.4038 1492 0.0854 -6.4425 2.8216 0.022412
rs12203515 6 100430062 C A 0.2162 1492 0.4018 -7.589 3.3239 0.022422
rs13068113 3 33211735 G A 0.0724 1492 0.6977 -12.028 5.2681 0.022424
rs8074176 17 57861995 G A 0.1126 1492 0.2988 9.6385 4.2217 0.022426
rs2592297 12 118307593 T C 0.2798 1492 0.8473 -6.8997 3.0224 0.022438
rs2460641 15 46125769 C A 0.2992 1484 0.5777 -6.814 2.9848 0.022438
rs4293219 12 106021477 G A 0.4393 1492 0.4945 6.2818 2.7517 0.022439
rs12480575 20 2478707 T C 0.4507 1492 1 6.2069 2.719 0.022441
rs767206 7 96046527 T C 0.4652 1492 0.4353 -6.2568 2.7409 0.022444
rs4487868 9 29398399 T C 0.0855 1492 0.0045 -10.638 4.66 0.022444
rs11848038 14 32008055 C A 0.1039 1492 0.2663 -9.9801 4.3723 0.022457
rs9969592 8 122025559 G A 0.0452 1492 0.5409 -14.748 6.4611 0.022458
rs8060595 16 51083636 G A 0.3512 1492 1 -6.4681 2.8338 0.022461
rs9402608 6 134786163 G A 0.0322 1492 0.6635 -17.411 7.6283 0.022462
rs4627553 2 226517182 G A 0.2012 1491 0.4209 7.7912 3.4135 0.022463
rs159853 12 95830338 T C 0.2838 1492 0.8485 -6.8272 2.9913 0.02247
rs230063 5 13525819 T C 0.4095 1491 0.4863 -6.3436 2.7796 0.022478
rs6738933 2 180401233 G A 0.0623 1492 0.5093 -12.682 5.5568 0.022479
rs16900540 5 31012808 T C 0.2567 1492 0.0777 7.2382 3.1717 0.022483
rs7174083 15 93659701 G A 0.2983 1492 0.7575 -6.777 2.9696 0.022484
rs10900490 1 205404878 T C 0.2229 1492 0.3703 7.3341 3.2138 0.022486
rs1017079 19 40302299 T C 0.2172 1492 0.5428 7.5517 3.3092 0.022488
rs2955034 15 97076008 T C 0.2269 1492 0.0763 7.2042 3.157 0.02249
rs7793699 7 30202836 G A 0.1126 1492 0.153 9.9642 4.3667 0.022496
rs2135977 17 52366488 G A 0.4588 1491 0.7152 -6.2302 2.7304 0.022499
rs10830004 10 133212223 G A 0.4605 1492 0.7153 -6.1618 2.7005 0.022505
rs11264542 1 156737969 T C 0.2121 1492 0.5361 -7.4915 3.2834 0.022511
rs13073377 3 5930619 G A 0.4695 1492 1 6.183 2.7099 0.022513
rs8091046 18 51298328 G A 0.0932 1492 0.8788 10.658 4.6713 0.022516
rs2074447 19 1095581 G A 0.2507 1492 0.8365 -7.1426 3.1308 0.022526
rs1241696 14 92657378 G A 0.4605 1492 0.6392 -6.1524 2.6969 0.022531
rs10512869 3 132624354 T G 0.2267 1489 0.2091 7.2649 3.1846 0.022532
rs9296657 6 51461440 T C 0.4377 1492 0.8334 6.2015 2.7184 0.022532
rs2771009 6 51465832 T C 0.4377 1492 0.8334 -6.2015 2.7184 0.022532
rs2061771 19 53910518 G A 0.1461 1492 0.1457 -8.5725 3.758 0.022541
rs6781278 3 190044017 G A 0.4641 1492 0.9585 -6.1821 2.7102 0.022542
rs9517474 13 99536031 G A 0.2014 1492 0.036 -7.4861 3.2819 0.022544
rs2024886 20 5700696 T C 0.3716 1492 0.542 6.4414 2.8238 0.022544
rs11945665 4 28603169 C A 0.2007 1492 0.2594 7.5944 3.3295 0.022551
rs13259433 8 73164823 G A 0.4021 1492 1 -6.2948 2.7597 0.022553
rs13029175 2 111629125 T G 0.3123 1492 1 6.6628 2.9212 0.022556
rs9989031 12 83041884 T G 0.2249 1492 0.5039 -7.3256 3.2119 0.022563
rs9360910 6 76186658 T G 0.1558 1492 0.9215 8.5315 3.7412 0.022582
kgp4762818 5 92906685 C A 0.0647 1492 0.0511 -12.223 5.36 0.022586
rs2390134 1 87014985 G A 0.0432 1492 0.1942 -14.902 6.5349 0.022588
rs4904982 14 93239329 C A 0.064 1492 0.0474 12.271 5.3811 0.022589
rs7595245 2 36629247 G A 0.4863 1492 0.5008 6.2281 2.7313 0.022591
rs6496371 15 87461937 C A 0.1635 1492 0.3948 8.4415 3.702 0.022591
rs12554508 9 4212601 T C 0.2373 1492 0.943 -7.2638 3.1855 0.022593
rs7603473 2 67327778 T C 0.1743 1492 1 8.1368 3.5684 0.022594
rs16944338 12 114894728 T C 0.0737 1492 0.7036 -11.751 5.1536 0.022596
rs11882256 19 9060541 T C 0.242 1492 1 -7.2064 3.1604 0.022596
rs2968800 2 55359155 T C 0.3036 1492 0.8544 6.6921 2.9349 0.022597
rs10940845 5 29918701 T C 0.2118 1492 0.3521 7.4577 3.271 0.02261
rs10479236 5 101918306 T C 0.304 1492 0.4628 6.6402 2.9125 0.022614
rs11221163 11 128001331 G A 0.4625 1492 0.9585 -6.1944 2.717 0.022616
rs2471577 7 77661138 C A 0.0751 1492 0.1885 11.505 5.0466 0.02262
rs1993644 4 67069599 C A 0.3247 1492 0.0984 -6.7345 2.954 0.022621
rs17078175 3 45710349 G A 0.1297 1492 0.1346 -9.3777 4.1138 0.022632
rs6747433 2 205172592 T C 0.2711 1492 0.1324 7.0772 3.1049 0.022646
rs334268 11 98678717 G A 0.1042 1492 0.4068 9.9908 4.3832 0.022647
rs9406125 6 8387143 G A 0.4608 1492 0.2741 6.2773 2.754 0.02265
rs12474212 2 23197435 G A 0.2704 1492 0.8439 -6.9658 3.0563 0.022655
rs1152161 5 103011612 G A 0.3157 1492 0.0825 -6.7896 2.9789 0.022655
rs10138095 14 70350467 G A 0.2342 1492 0.8852 7.2639 3.187 0.022655
rs2241116 2 103003265 C A 0.1887 1492 0.15 8.0416 3.5284 0.022659
rs806321 13 50841323 T C 0.4373 1492 1 6.2178 2.7281 0.022659
rs6722403 2 23736076 G A 0.1527 1490 0.9204 8.5764 3.7631 0.022663
rs238394 14 58050436 T C 0.2172 1492 0.4468 -7.557 3.3159 0.022665
rs12818087 12 83763530 G A 0.1304 1492 0.8201 -9.1923 4.0336 0.02267
rs6450041 5 68724918 G A 0.054 1492 1 -13.675 6.0006 0.022675
rs4868974 5 165752915 G A 0.4822 1492 0.7559 -6.1437 2.6961 0.022681
rs441184 6 117599632 T G 0.428 1492 1 -6.2317 2.7348 0.022684
rs1551569 19 10149726 T C 0.2969 1482 0.3193 6.8801 3.0193 0.022686
rs6702219 1 203850090 G A 0.443 1492 0.4627 -6.1453 2.6969 0.022691
rs16831765 3 173620010 G A 0.1525 1492 0.4223 -8.6799 3.8093 0.022692
rs9356834 6 22711807 T C 0.3894 1492 0.5492 -6.2701 2.7518 0.022693
rs1028246 2 114601242 T C 0.0908 1492 0.8749 -10.783 4.7325 0.022698
rs2049500 3 119216554 G A 0.3462 1492 0.0763 -6.6349 2.9121 0.022704
rs12712085 2 101565151 G A 0.3794 1492 0.66 6.3128 2.7708 0.022708
rs2287791 19 56162776 T C 0.0777 1492 0.2767 11.351 4.9825 0.022712
rs7359146 14 99084602 C A 0.1578 1492 0.1432 8.2902 3.6389 0.022715
rs1109073 10 80059642 G A 0.1853 1492 0.6079 7.8821 3.4601 0.022726
rs969585 9 126768582 T C 0.446 1492 0.3197 6.2833 2.7583 0.022727
rs1051334 12 71523134 C A 0.4252 1491 0.9578 -6.2332 2.7363 0.022729
rs780825 10 16912134 G A 0.316 1492 0.4021 6.5567 2.8784 0.022731
rs1863059 2 86509388 T G 0.4718 1492 0.4358 -6.1082 2.6816 0.022735
rs4936046 11 128199706 T C 0.2991 1491 0.5369 -6.7927 2.9821 0.022736
rs2168802 4 20585883 T C 0.2004 1492 0.2937 7.8102 3.4291 0.022748
rs6922754 6 163651283 G A 0.4541 1492 0.434 6.2527 2.7453 0.02275
rs4947554 7 56622630 T G 0.2476 1492 1 -7.1432 3.1365 0.022762
rs13128058 4 36517634 T C 0.3428 1492 0.9542 6.4837 2.847 0.022766
rs16860974 3 186387299 T G 0.1478 1492 0.9182 -8.6704 3.8073 0.022768
rs6718798 2 190452586 T C 0.4082 1492 0.592 -6.316 2.7737 0.022779
rs17704183 4 168390470 G A 0.3492 1492 0.3329 -6.5479 2.8756 0.022781
rs10247422 7 81710361 G A 0.1933 1490 0.1832 7.67 3.3683 0.022782
rs2294697 6 56235411 T C 0.2835 1492 0.6103 6.788 2.9812 0.02279
rs33938520 19 4984588 T C 0.2821 1489 0.8478 -6.8404 3.0043 0.022792
rs963243 12 40725778 G A 0.3585 1491 0.6127 6.3856 2.8046 0.022799
rs2292191 1 84944989 G A 0.3498 1491 0.8644 6.4467 2.8315 0.0228
rs869998 18 45729989 G A 0.1602 1492 0.6301 -8.3403 3.6632 0.0228
rs12328374 2 208989708 G A 0.4635 1492 0.4988 6.1222 2.6891 0.022803
rs741743 21 37137766 T C 0.4484 1492 0.5648 -6.243 2.7421 0.022803
rs9690295 7 139372966 T C 0.435 1492 0.3706 -6.1394 2.6967 0.022807
rs472324 9 9094805 G A 0.4109 1492 0.5211 6.2067 2.7263 0.022808
rs2710560 4 126280006 T C 0.4953 1492 0.7562 -6.1348 2.6947 0.022811
rs1675574 12 88177791 T C 0.3162 1491 0.0312 6.8208 2.9962 0.022815
rs17363466 2 5729629 G A 0.1719 1492 0.0289 -8.404 3.6917 0.022817
rs13222816 7 42671386 G A 0.2554 1492 0.7335 -7.028 3.0873 0.022818
rs13213457 6 98559692 G A 0.1917 1492 0.616 -7.7688 3.413 0.022831
rs9450916 6 88907388 G A 0.4481 1492 0.7937 6.1706 2.7109 0.022834
rs11974040 7 56066079 G A 0.3586 1492 0.536 -6.4753 2.8448 0.022834
rs7735615 5 124459547 T C 0.4159 1492 0.3379 6.1711 2.7112 0.022835
rs3912923 17 3306409 T G 0.0767 1492 0.7132 -11.666 5.1252 0.022837
rs2197054 3 73914516 C A 0.2319 1490 0.3834 7.2025 3.1645 0.022843
rs7516433 1 97903111 T C 0.3703 1492 0.437 6.4462 2.8323 0.022846
rs1444581 12 107314251 G A 0.4976 1492 0.234 -6.0646 2.6646 0.022846
rs6059724 20 29833609 G A 0.383 1492 0.9563 6.341 2.7861 0.022849
rs17046348 4 166281891 G A 0.1153 1492 0.1265 -9.4498 4.1521 0.022852
rs2203017 4 67507665 G A 0.1231 1491 0.1197 9.1947 4.0404 0.022864
rs11632680 15 71668140 T G 0.3862 1485 0.0555 -6.1878 2.719 0.022864
kgp7084352 3 148015404 G A 0.0318 1477 0.1818 17.3 7.602 0.022865
rs10757612 9 26551726 C A 0.3807 1492 0.6212 6.2969 2.7671 0.022867
rs9904250 17 37216417 G A 0.187 1492 0.1052 -7.7278 3.3963 0.022886
rs6749056 2 119765899 T C 0.3462 1492 0.4233 6.4012 2.8134 0.022888
rs13271542 8 5412336 T C 0.187 1492 0.2678 -8.0209 3.5253 0.022892
rs4889630 16 30877544 T C 0.195 1492 0.7414 7.7299 3.3976 0.022898
rs7856030 9 9685304 T G 0.123 1492 0.4008 9.2715 4.0754 0.022905
rs16881220 4 28954136 T C 0.0218 1492 0.5096 -20.984 9.2241 0.022909
rs6484702 11 34256153 T C 0.3402 1483 0.2977 -6.6207 2.9106 0.022924
rs9538873 13 61267633 T G 0.1954 1492 0.6807 7.809 3.4332 0.022935
rs1519481 11 27808814 T C 0.1143 1492 0.3698 9.5593 4.203 0.022943
rs161799 1 8015560 G A 0.3425 1492 0.4906 6.4257 2.8254 0.022949
rs13080378 3 66804200 G A 0.1692 1492 0.9268 -8.1991 3.6051 0.02295
rs1607248 2 224149783 T C 0.2069 1491 0.9372 7.6102 3.3464 0.022958
rs6861829 5 109883334 G A 0.058 1492 0.8138 -13.245 5.8244 0.022966
rs12650682 4 19942443 G A 0.0701 1491 1 -12.074 5.3102 0.02298
rs1465624 2 55991651 T C 0.4511 1492 0.5656 6.1356 2.6986 0.022987
rs859524 7 38990205 T C 0.0583 1492 0.3419 -12.972 5.7057 0.022992
rs6890936 5 71169505 T C 0.3629 1492 0.5017 6.457 2.8401 0.022994
rs6714542 2 206345419 T G 0.309 1492 1 -6.6597 2.9294 0.023001
rs7272495 20 3853551 G A 0.2435 1491 0.944 7.1596 3.1493 0.023004
rs11773125 7 68409806 T C 0.4521 1492 0.0757 6.0402 2.6571 0.023014
rs3812796 12 104995459 T C 0.1515 1492 0.267 8.4503 3.7175 0.023018
rs7180017 15 73364240 G A 0.0724 1492 0.848 11.855 5.2153 0.023018
rs11245008 10 128193368 T C 0.1207 1491 1 9.4645 4.164 0.023029
rs2158258 17 44163809 C A 0.4286 1492 0.7514 -6.1881 2.7225 0.023029
rs4780425 16 12479230 C A 0.4869 1492 0.1468 6.0366 2.6559 0.023035
rs12864863 13 44294500 G A 0.491 1492 0.3511 6.2303 2.7413 0.023044
rs734364 8 21298535 T C 0.2255 1492 0.8242 7.3822 3.2483 0.02305
rs1430779 2 67878108 T C 0.2058 1492 0.0011 -7.9388 3.4936 0.023064
rs4912173 1 58208267 T C 0.1126 1492 0.6985 -9.7868 4.3069 0.023065
rs7642311 3 168223132 G A 0.13 1492 0.4936 9.064 3.9891 0.023075
rs1669921 12 42873307 T C 0.2513 1492 0.0853 6.9295 3.0498 0.023079
rs17117977 11 115001429 G A 0.2088 1492 0.4335 -7.4866 3.295 0.023082
rs1426925 11 87911282 T C 0.2919 1492 0.052 6.5921 2.9015 0.023088
rs7630989 3 38793940 G A 0.0352 1492 0.7048 -16.654 7.3302 0.023089
rs7207089 17 68316734 T C 0.2111 1492 0.2134 7.6623 3.3727 0.023093
rs4969429 17 78765219 G A 0.2768 1492 0.3656 -6.9541 3.061 0.023094
rs6426440 1 4914910 C A 0.3549 1492 0.0418 6.2589 2.755 0.023096
rs9511316 13 25095084 G A 0.2684 1492 0.356 -7.0248 3.0923 0.023103
rs1378716 2 129222802 G A 0.1897 1492 0.8009 -7.8154 3.4403 0.023105
rs4479968 6 104224562 T C 0.1284 1492 0.9079 -9.1749 4.0389 0.02311
rs958283 6 151887150 G A 0.134 1492 0.7391 8.9875 3.9566 0.023115
rs734442 5 162769175 G A 0.3154 1492 0.3081 6.5257 2.8729 0.023117
rs7607350 2 207768601 T G 0.3133 1492 0.8568 -6.6083 2.9093 0.023118
rs10054106 5 24607337 T C 0.2054 1492 0.579 7.6676 3.3756 0.023118
rs6899735 6 13847687 T C 0.3267 1492 0.2898 6.645 2.9257 0.02313
rs17075117 8 5770873 G A 0.0821 1492 0.8638 11.243 4.9506 0.02314
rs2601495 2 208990345 T C 0.4068 1492 0.1633 -6.143 2.7049 0.023145
rs2928164 5 76486226 G A 0.3824 1492 0.3244 -6.4048 2.8203 0.023148
rs10074697 5 172298073 T G 0.1917 1492 0.5594 7.8692 3.4651 0.023148
rs12404422 1 246441421 G A 0.1568 1492 0.7695 -8.4185 3.7075 0.023166
rs977771 8 122955670 T C 0.495 1491 0.4074 -6.2141 2.7368 0.023172
rs13166306 5 6043624 G A 0.2002 1491 0.5723 -7.7383 3.4081 0.023174
rs2787165 9 26151961 T C 0.2688 1492 0.0561 -7.1092 3.1311 0.023177
rs2256372 11 108432753 T C 0.2524 1492 0.5833 7.021 3.0923 0.023177
rs1008132 7 20960966 G A 0.3358 1492 0.0173 6.3089 2.7788 0.023184
rs10847580 12 128727781 T G 0.4476 1490 0.0119 -6.4004 2.8192 0.023188
rs1044744 22 45737310 G A 0.385 1492 0.4121 -6.2424 2.7496 0.02319
rs2341186 15 85118128 G A 0.117 1492 0.7063 9.5066 4.1875 0.023192
rs1443993 8 126830010 T G 0.2071 1492 0.6363 7.5319 3.3177 0.023194
rs658845 11 56294275 T C 0.2272 1492 0.6584 7.2871 3.2099 0.023195
rs3907689 10 58995327 G A 0.3904 1492 0.9566 6.289 2.7704 0.023206
rs11135759 8 23469088 T C 0.3954 1492 0.33 -6.3635 2.8033 0.023207
rs2271738 8 141566311 T C 0.3633 1492 0.0252 -6.2059 2.734 0.023213
rs658853 9 136009191 G A 0.2674 1492 0.1657 7.0675 3.1136 0.023213
rs1423611 5 50771114 T G 0.4946 1492 0.4688 6.0844 2.6806 0.023219
rs548470 2 224773548 T C 0.0734 1492 0.568 -11.893 5.2398 0.02322
rs6140774 20 8839757 G A 0.1495 1492 1 -8.6185 3.7971 0.023221
rs4254706 3 167727436 T C 0.0563 1492 0.6224 -13.467 5.9334 0.023223
rs8119692 20 11368551 G A 0.3127 1492 0.1039 -6.7705 2.983 0.023228
rs2501319 1 159868546 T C 0.2279 1492 0.462 -7.3961 3.2589 0.023236
rs1863289 4 21265036 T C 0.2316 1492 1 -7.2772 3.2066 0.023243
rs2073105 1 19549864 T C 0.241 1492 0.0771 -7.3497 3.2387 0.023247
rs2529415 7 50736662 T C 0.3355 1492 0.7276 6.471 2.8516 0.023252
rs11593328 10 101775402 T C 0.4604 1491 0.3755 6.2389 2.7493 0.023254
rs4962360 10 128407765 T C 0.4364 1454 0.4884 -6.3426 2.7951 0.023255
rs12637020 3 67418124 G A 0.2272 1492 0.825 7.3535 3.2406 0.023258
rs16988647 20 38591831 G A 0.1492 1485 0.9186 8.6715 3.8214 0.023258
rs10455344 6 78942566 T C 0.4521 1492 1 6.1665 2.7175 0.02326
rs12517092 5 152054744 C A 0.3009 1492 0.623 -6.6508 2.931 0.023262
rs7105281 11 125182635 G A 0.0556 1492 0.083 -13.71 6.0425 0.023272
rs1537976 13 54180316 G A 0.4729 1492 0.5001 6.0949 2.6863 0.023274
rs8032023 15 61412142 T C 0.4025 1492 1 -6.2555 2.7571 0.023274
rs2939947 10 68138358 G A 0.4672 1492 0.7951 6.1309 2.7025 0.023291
rs11615947 12 70724053 G A 0.1639 1492 0.3948 8.3944 3.7004 0.023297
kgp24779459 1 97543470 T C 0.0181 1492 0.3864 22.781 10.034 0.023298
rs236448 6 36703095 C A 0.3355 1492 0.8164 -6.4784 2.8559 0.023301
rs2267828 7 73926112 G A 0.2078 1492 0.4319 7.6472 3.3713 0.023311
rs1471649 2 149915786 G A 0.4038 1492 0.3607 6.1788 2.724 0.023313
rs4907955 1 102271774 G A 0.4635 1492 0.7157 6.1238 2.6998 0.023314
kgp11380220 20 52790005 C A 0.0191 1492 1 22.635 9.9794 0.023318
rs347033 19 6822219 T C 0.1769 1492 0.5935 8.1091 3.5752 0.023319
rs1316659 1 77299392 T C 0.1726 1492 0.7172 8.1656 3.6002 0.023323
rs17160070 7 31344131 T C 0.4682 1492 0.7949 -6.1734 2.7219 0.023325
rs2744712 1 22509251 G A 0.2162 1492 0.9392 -7.4486 3.2843 0.023332
rs722825 4 176677770 T C 0.4088 1492 0.7078 -6.2091 2.7378 0.023332
rs17005574 4 83210000 G A 0.2115 1492 0.6985 7.4784 3.2974 0.023333
rs7573748 2 160701198 T G 0.1974 1492 0.1919 7.5816 3.3432 0.023343
rs1822403 17 33768199 G A 0.4004 1491 0.6274 6.3057 2.7806 0.023346
rs10125602 9 31340536 T C 0.0593 1492 1 13.005 5.7349 0.023349
rs2011069 14 104608068 G A 0.4035 1492 0.2368 -6.1578 2.7155 0.02335
rs324542 9 9102409 T C 0.2688 1492 0.7422 -6.952 3.0657 0.023351
rs2598018 7 37917888 G A 0.4584 1492 0.4654 6.2196 2.7429 0.023358
rs883045 2 219941586 G A 0.3747 1492 0.7824 6.3134 2.7843 0.023362
rs2901264 2 125057421 T G 0.4015 1492 0.5901 -6.3051 2.7807 0.023366
rs11885179 2 107602873 T G 0.4809 1492 0.5341 -6.0898 2.6859 0.023369
rs4931094 12 28941396 G A 0.4329 1453 0.5567 -6.2422 2.7533 0.023379
rs6081854 20 20042883 G A 0.4692 1492 0.8353 6.165 2.7193 0.023382
rs138606 22 44979388 C A 0.3663 1492 0.6559 6.4038 2.8246 0.023383
rs2114518 9 92962076 T C 0.4044 1486 0.5906 -6.2271 2.7468 0.023386
rs1846703 5 52460354 T G 0.0452 1492 0.224 14.537 6.4122 0.023387
rs7342975 17 66391232 G A 0.0308 1492 1 -17.824 7.8621 0.023387
rs8086603 18 70375675 T C 0.3485 1492 0.3621 -6.5151 2.8738 0.023387
rs7300216 12 75127315 G A 0.4313 1485 0.2448 -6.3145 2.7856 0.0234
kgp9955746 20 52789885 C A 0.0191 1491 1 -22.63 9.9829 0.0234
rs1604912 7 138692417 T C 0.316 1492 0.7646 6.6258 2.9231 0.023407
rs2845379 22 17202602 T C 0.3376 1475 0.3824 -6.6167 2.9193 0.023419
rs11869614 17 16355043 T C 0.2644 1492 0.3868 6.8728 3.0323 0.023421
rs2583879 7 42704102 T C 0.3757 1492 0.581 -6.3812 2.8155 0.023424
rs2228000 3 14199887 G A 0.2694 1492 0.2635 6.8099 3.0047 0.023426
rs522821 1 35741663 G A 0.0392 1492 0.0232 15.298 6.7501 0.023434
rs1425406 4 124683891 G A 0.148 1490 0.8371 -8.6811 3.8306 0.023436
rs2499762 6 33948624 T C 0.305 1492 0.4277 -6.7305 2.9699 0.023438
rs969485 11 13403043 G A 0.2999 1492 0.8055 6.7134 2.9624 0.023441
rs7766608 6 39292315 T G 0.1719 1492 0.0834 -7.9412 3.5042 0.023442
rs11157933 14 53349798 G A 0.0767 1492 0.1399 -11.293 4.9833 0.023445
rs6560740 10 1620356 T G 0.3726 1492 0.5424 -6.2871 2.7746 0.023454
rs6435726 2 213635052 G A 0.0352 1492 0.4257 16.448 7.2591 0.023459
rs1491932 12 40602224 T G 0.3633 1492 0.1793 6.2638 2.7644 0.02346
rs7934631 11 124323660 T C 0.44 1492 0.7131 6.2069 2.7394 0.023465
rs4541202 2 214969001 T C 0.4209 1473 0.4545 -6.1954 2.7344 0.023466
rs10056461 5 20325196 C A 0.0567 1491 0.2283 13.497 5.9568 0.023466
rs11621338 14 101818580 G A 0.2547 1492 0.785 7.0065 3.0925 0.023476
rs1030110 18 21937021 T C 0.3944 1491 0.303 6.3634 2.8087 0.023478
rs472112 11 75021501 T C 0.4276 1492 0.5257 6.1424 2.7112 0.02348
rs10946384 6 20495546 T C 0.247 1492 0.7808 -7.0805 3.1254 0.023481
rs6432851 2 166748913 G A 0.4849 1492 0.3 6.0497 2.6704 0.023483
rs746947 3 69656569 G A 0.4765 1492 0.9174 -6.1257 2.704 0.023486
rs6483617 11 19854088 G A 0.3787 1492 1 6.317 2.7885 0.023486
rs11002013 10 78856627 G A 0.0251 1492 1 19.832 8.7549 0.023496
rs10905471 10 8857322 T G 0.3998 1492 0.9141 -6.2679 2.767 0.023499
rs7004591 8 57534550 G A 0.245 1492 0.9442 -7.1182 3.1425 0.023506
rs17665101 3 64165770 G A 0.2014 1492 0.0299 -7.8643 3.472 0.023509
rs171371 5 173880643 G A 0.1596 1491 0.1766 -8.2266 3.6321 0.023513
rs25916 5 108992465 G A 0.1914 1492 0.1125 7.9559 3.5127 0.023519
rs4795739 17 31394429 T C 0.179 1492 0.5968 -7.9344 3.5032 0.023519
rs2747554 20 32299042 C A 0.4548 1492 0.3216 6.0751 2.6824 0.023525
rs4672729 2 215643483 G A 0.3288 1492 0.5187 6.4649 2.8546 0.023531
rs10087629 8 141625045 G A 0.4531 1492 0.6016 -6.1972 2.7369 0.023557
rs9978604 21 16077016 G A 0.383 1492 0.7842 6.3265 2.794 0.023557
rs1789092 18 74827006 C A 0.3418 1492 0.7736 6.4315 2.8405 0.02356
rs12144253 1 183497627 G A 0.0493 1492 1 -14.214 6.2782 0.02357
rs7231458 18 7188754 T C 0.1089 1492 0.4221 9.9584 4.3985 0.02357
rs12480205 20 17326948 G A 0.2808 1492 0.5214 6.8796 3.0386 0.02357
rs9662349 1 82178052 G A 0.4786 1492 0.4065 -6.0629 2.6781 0.02358
rs10502971 18 50887961 G A 0.4149 1492 0.9575 -6.2219 2.7484 0.023587
rs1938287 9 76321671 T C 0.1481 1492 0.474 8.546 3.7753 0.023594
rs11760199 6 9123728 G A 0.3532 1492 0.4613 6.4743 2.8601 0.023595
rs4925145 17 18098018 G A 0.0918 1492 0.163 10.419 4.603 0.023602
rs6942008 6 77991734 T G 0.2064 1463 0.8734 7.6981 3.4009 0.023603
rs7513039 1 86745979 T C 0.2232 1492 0.5508 7.4153 3.276 0.023605
rs7949682 11 15471048 G A 0.2363 1492 0.8861 7.2248 3.1919 0.023608
rs11732083 4 137349221 C A 0.2165 1492 0.4924 -7.5068 3.3168 0.023617
rs4710024 6 166613351 T C 0.2765 1492 0.605 6.8001 3.0045 0.023617
rs2339932 3 179728337 G A 0.2443 1492 0.528 -7.191 3.1773 0.023623
rs10066150 5 55381015 T C 0.1602 1492 0.2489 8.4803 3.747 0.023623
rs1785272 18 3314310 G A 0.1337 1492 0.7378 8.9605 3.9592 0.023624
rs915144 10 129258578 C A 0.3053 1492 0.1434 6.5252 2.8833 0.023628
rs7523761 1 53250915 T C 0.4152 1492 0.2201 6.1137 2.7015 0.023632
rs2633992 12 95744993 G A 0.2577 1492 0.8391 -7.0244 3.1041 0.023637
rs3746248 19 35790503 G A 0.2238 1490 0.6023 -7.3064 3.2288 0.02364
rs7766730 6 66697003 C A 0.4028 1492 0.0052 6.4804 2.864 0.023651
rs12360327 10 130452507 G A 0.2158 1492 0.3202 -7.3457 3.2464 0.023655
rs10832115 11 13821182 C A 0.3961 1492 0.5888 -6.2153 2.7469 0.023656
rs7225002 17 44189067 G A 0.4249 1491 0.3676 -6.1208 2.7053 0.023665
rs13271290 8 89982095 T C 0.26 1492 0.002 -7.2724 3.2144 0.023672
rs352188 2 138353736 T C 0.3991 1492 0.1951 6.1441 2.7157 0.023673
rs6884608 5 107820761 T C 0.371 1492 1 6.338 2.8015 0.023674
rs6837095 4 166287429 T C 0.1156 1492 0.0763 9.3561 4.1356 0.023676
rs8046269 16 20336591 T C 0.496 1492 0.2336 6.2215 2.7501 0.023679
rs379439 5 53002783 C A 0.3003 1492 0.2178 6.7904 3.0018 0.023689
rs2190127 7 32061610 T C 0.0875 1492 0.2538 -10.671 4.7173 0.023692
rs9866579 3 116613461 G A 0.064 1492 0.6638 -12.439 5.499 0.023694
rs10831415 11 95466159 G A 0.4236 1492 0.2659 6.2852 2.7786 0.023696
rs746064 21 42581448 G A 0.4243 1492 0.1007 -6.0637 2.6807 0.023696
rs7552458 1 151488782 T G 0.1649 1480 0.219 -8.0931 3.5779 0.023697
rs10225856 7 34505794 G A 0.4829 1492 0.9587 6.1305 2.7103 0.023702
rs9437981 1 147373447 G A 0.2949 1492 0.2903 -6.8063 3.0091 0.023704
rs11742503 5 57530181 G A 0.2108 1492 0.6412 7.5512 3.3386 0.02371
rs11608261 12 131814819 T C 0.1501 1492 0.3619 8.4683 3.7441 0.02371
rs1985139 15 101002346 G A 0.1106 1492 0.5093 -9.8643 4.3615 0.023717
rs6987559 8 119979097 G A 0.1853 1492 0.9316 -7.8945 3.4908 0.023728
rs1750817 1 7578776 G A 0.2708 1492 0.6942 6.9237 3.0617 0.023736
rs10091791 8 115963398 T C 0.0908 1492 0.8749 10.702 4.7325 0.023736
rs2255598 19 24457120 G A 0.0912 1492 0.4324 -10.517 4.6508 0.023736
rs2916424 4 4209796 G A 0.3743 1492 0.5808 -6.2762 2.7755 0.023741
rs6888279 5 29873955 T C 0.3763 1492 0.6196 -6.2718 2.7735 0.023741
rs745400 17 2266799 G A 0.3881 1492 0.5492 -6.3278 2.7983 0.023741
rs1047440 5 122681834 T C 0.3887 1492 1 -6.2788 2.7767 0.023744
rs17048476 3 8028886 G A 0.2245 1492 0.2988 7.4338 3.2876 0.02375
rs4237805 12 57249600 G A 0.4792 1492 0.0873 6.2638 2.7703 0.023753
rs16951850 13 105086306 T G 0.0546 1492 0.3146 13.678 6.0494 0.023753
rs12650264 4 7021365 G A 0.4849 1492 0.1618 -6.2365 2.7582 0.023756
rs4946572 6 121809450 G A 0.3441 1491 0.2511 -6.5431 2.894 0.023765
rs2391753 13 110104235 T C 0.3398 1492 0.1844 6.3466 2.8071 0.023765
rs2492279 1 178553480 T G 0.2443 1492 1 -7.1179 3.1484 0.02377
rs17524681 5 155214166 T C 0.316 1492 0.4726 -6.5173 2.8827 0.023772
rs4832271 2 86505327 T C 0.433 1492 0.1398 -6.0546 2.6782 0.023775
rs6752737 2 133708257 T C 0.2312 1492 0.094 -7.4194 3.2819 0.023776
rs11060702 12 130591803 T C 0.4688 1492 0.4058 -6.0624 2.6817 0.023779
rs3789629 1 230387283 G A 0.4122 1492 0.557 -6.1656 2.7273 0.02378
rs1935561 1 57234065 G A 0.0228 1492 1 -20.734 9.1719 0.023782
rs964274 18 39240054 T C 0.4377 1492 0.3178 -6.2474 2.7637 0.023788
rs4464568 4 19933069 T C 0.0697 1492 0.8408 -12.085 5.3464 0.023801
kgp13852546 17 45572642 T G 0.0349 1491 0.2567 16.983 7.5137 0.023804
rs489438 1 82143805 T C 0.3405 1492 0.4893 6.3941 2.8291 0.023813
rs10973537 9 37774893 G A 0.1713 1492 0.5244 8.0528 3.5633 0.023827
rs2670811 15 45950885 C A 0.491 1492 0.3511 6.1952 2.7413 0.023827
rs10104895 8 61876044 G A 0.1046 1492 0.3312 -9.8605 4.3634 0.023833
rs3113500 4 131695431 G A 0.2527 1492 0.6312 6.9879 3.0923 0.023835
rs11075685 16 68625435 T C 0.2017 1492 0.4212 7.5344 3.3343 0.023841
rs7700799 5 13306035 T C 0.2379 1471 0.052 7.0745 3.1309 0.02385
rs3766505 1 147138895 G A 0.2071 1492 0.8131 -7.5728 3.3516 0.023856
rs10901726 10 128541675 T C 0.375 1492 0.0358 -6.1466 2.7204 0.023856
rs1383399 18 65197580 G A 0.2358 1491 0.8295 7.2285 3.1993 0.023859
rs380129 8 17565556 G A 0.3522 1492 0.3347 -6.485 2.8704 0.023866
rs1570792 10 58549221 T G 0.3985 1492 0.6658 6.2065 2.7471 0.023866
rs9527234 13 55182823 T C 0.1545 1492 0.6917 8.5128 3.7679 0.023866
rs1109627 17 76233906 T C 0.3021 1491 0.0568 6.497 2.8759 0.023876
rs7189759 16 12567476 G A 0.0948 1492 0.6497 -10.366 4.5884 0.023877
rs10979749 9 111972497 G A 0.0771 1492 0.2018 11.671 5.1664 0.023885
rs9313945 5 162363179 C A 0.1428 1492 0.8328 -8.768 3.8816 0.023892
rs4677662 3 194874292 T C 0.0895 1492 0.8744 -10.746 4.7575 0.023898
rs12376643 9 114612458 T G 0.3549 1492 0.7345 -6.3565 2.8143 0.023906
rs6798395 3 112616037 T C 0.3479 1492 0.8642 -6.4004 2.8339 0.023912
rs720920 6 150766205 T C 0.4634 1491 0.6393 6.0907 2.6968 0.023916
rs7596739 2 199765094 T C 0.0268 1492 1 -18.929 8.3819 0.023925
rs546577 9 104172936 C A 0.4866 1492 0.5343 -6.1633 2.7293 0.023934
rs17098924 10 92456667 G A 0.2048 1492 0.3399 -7.6737 3.3982 0.023936
rs994774 22 49754109 G A 0.4021 1491 0.5905 -6.1864 2.7396 0.023936
rs9357872 6 55543344 T C 0.0258 1492 1 19.263 8.5306 0.02394
rs922691 15 78963994 G A 0.3013 1492 0.8537 6.6405 2.9408 0.02394
rs4935444 10 55293890 C A 0.4718 1492 0.4995 6.0629 2.6851 0.023947
rs4757417 11 16615280 T C 0.4357 1492 0.6356 6.1191 2.7102 0.023958
rs9386758 6 109197379 T C 0.0174 1492 0.3638 23.072 10.211 0.023968
rs10810368 9 15286744 T C 0.441 1492 0.7929 -6.127 2.714 0.023971
rs28384426 13 111267758 T C 0.1139 1492 0.6998 9.5588 4.2342 0.023977
rs7855717 9 28299438 T C 0.28 1491 0.5207 -6.748 2.9893 0.023984
rs10273658 7 66452054 T C 0.3874 1492 0.9132 -6.2582 2.7724 0.023987
rs9902576 17 6170245 T C 0.0208 1492 1 21.637 9.5853 0.023987
rs878729 4 77921005 T C 0.1769 1492 0.7902 7.9772 3.534 0.023992
rs3867488 12 11649175 G A 0.0828 1492 1 -11.092 4.9139 0.023993
rs909028 18 75285146 T C 0.1525 1492 0.6172 8.4428 3.7404 0.023996
rs9890123 17 16508098 T G 0.1632 1492 0.3425 8.1572 3.6139 0.023997
rs10793705 1 147240307 T C 0.4561 1492 0.6019 6.1748 2.7357 0.024002
rs6664686 1 187757027 T C 0.2838 1492 0.1112 6.6331 2.9388 0.024004
rs9920714 15 98932485 G A 0.4933 1492 0.6411 -6.1485 2.7241 0.024005
rs722889 2 60014129 T C 0.0734 1492 0.7018 -11.652 5.1625 0.024006
rs6141846 20 31482912 T C 0.1354 1492 0.3773 9.0361 4.0037 0.024011
rs2359367 3 23090051 T C 0.3737 1492 0.0465 -6.4828 2.8724 0.024012
rs1271899 10 8092186 T C 0.2637 1492 0.7392 6.9614 3.0844 0.024013
rs9914435 17 55098139 G A 0.492 1492 0.9587 6.1152 2.7096 0.024018
rs12888829 14 47395801 T G 0.2597 1492 0.8929 -6.9819 3.0937 0.02402
rs306777 9 124192482 T C 0.1103 1491 0.598 9.6863 4.2921 0.024022
rs4816585 21 39229250 G A 0.4685 1492 0.008 -5.9175 2.6221 0.024023
rs5761308 22 26304988 G A 0.4645 1492 0.5324 6.0709 2.6901 0.024023
rs10494658 1 191689375 T G 0.1662 1492 0.9255 -8.2239 3.6442 0.024027
[truncated: 15,542,976 more chars]
