# Supplementary material for: A Genome-Wide Association Study of Attention Function in a Population-Based Sample of Children
Source: PLoS One. 2016 Sep 22;11(9):e0163048. doi: 10.1371/journal.pone.0163048 (PMC5033492; doi:10.1371/journal.pone.0163048)
Supplement: S3 File — (GZ) [file pone.0163048.s004.gz › All_results_EXEC.FUNCTION_20160805.txt]

SNP CHR POS Eff.All Other.All MAF N HWE BETA SE P-value
rs2207190 1 171415856 G A 0.4046 1493 0.7883 -9.8388 2.1577 5.1194e-06
rs2320783 8 25009089 G A 0.1343 1493 0.2204 -14.272 3.1719 6.8169e-06
rs10913039 1 171417202 T C 0.3104 1493 0.8562 10.2 2.3041 9.5601e-06
rs1901090 8 133497127 G A 0.3295 1493 0.8605 -9.8392 2.2686 1.4439e-05
rs4368461 3 139832777 T C 0.2662 1493 0.2604 10.504 2.4421 1.698e-05
rs12539924 7 10343038 G A 0.3453 1493 0.0861 -9.2261 2.1874 2.4669e-05
rs17073437 13 81439337 G A 0.0586 1493 0.6366 18.943 4.5014 2.5732e-05
rs10505664 8 137769663 T C 0.0645 1427 0.0136 -17.915 4.2712 2.7368e-05
rs12232118 14 48219168 T G 0.1048 1493 0.4891 14.248 3.4382 3.4111e-05
kgp24715908 22 50356850 T C 0.213 1493 0.4399 -10.462 2.5692 4.6602e-05
rs10283360 8 25021361 C A 0.1999 1493 0.0074 -11.105 2.7556 5.5769e-05
rs2676719 10 1549881 G A 0.3409 1493 0.9083 -9.0179 2.2475 6.0076e-05
kgp22832763 22 50357416 T C 0.2167 1493 0.4463 -10.135 2.5554 7.3016e-05
rs6705661 2 207790337 T C 0.1608 1493 0.3883 -11.353 2.8626 7.3145e-05
rs1405869 2 156869592 G A 0.3222 1493 0.4411 9.0854 2.2992 7.7656e-05
rs17527858 5 125649162 G A 0.1778 1493 0.1837 10.765 2.7315 8.1158e-05
rs2775110 13 78671978 T C 0.4769 1493 0.1617 -8.2377 2.0907 8.1406e-05
rs10242903 7 97741795 T C 0.3279 1493 0.04 -8.6765 2.2063 8.4019e-05
rs6070346 20 56663274 T C 0.4695 1493 0.7555 -8.3376 2.1388 9.6901e-05
rs9884587 4 27966505 T C 0.2991 1493 0.805 -9.0725 2.331 9.9363e-05
rs2075355 3 10320865 G A 0.3255 1493 0.4099 -8.9275 2.2937 9.9372e-05
rs2804288 9 552324 G A 0.3497 1487 0.7757 -8.721 2.2411 9.9653e-05
rs3122694 8 60093954 G A 0.0566 1493 1 -17.888 4.6226 0.00010896
rs2064097 6 15476619 G A 0.3634 1493 0.9554 -8.5246 2.2135 0.00011758
rs1052431 2 103334969 G A 0.3369 1493 0.1644 -8.7913 2.292 0.00012526
rs10256461 7 97160590 G A 0.1614 1493 0.5039 11.166 2.9173 0.00012939
rs6729674 2 159613837 G A 0.1842 1493 0.3887 -10.626 2.7772 0.00013009
rs484558 6 153146484 T C 0.2324 1493 0.3096 -9.7206 2.5534 0.00014074
rs12431200 13 28399766 T C 0.1199 1493 0.6243 12.471 3.298 0.00015594
rs10859349 12 93021626 G A 0.3607 1493 0.575 -8.3446 2.2305 0.00018317
rs381948 8 90863793 G A 0.3942 1493 0.5157 8.0533 2.1569 0.00018871
rs1956483 14 26716700 G A 0.1867 1492 0.67 -10.248 2.7479 0.00019194
rs171407 3 10326169 G A 0.4943 1493 0.2547 -7.8069 2.0947 0.00019386
rs9536495 13 54213463 G A 0.1587 1493 0.6982 10.896 2.9279 0.00019815
rs10007324 4 179576074 G A 0.211 1493 0.2437 -9.54 2.5665 0.00020147
rs10116714 9 12407578 G A 0.134 1493 0.5787 11.512 3.1009 0.00020516
rs9894958 17 733738 C A 0.203 1493 0.5222 -9.9001 2.6677 0.00020638
rs4309672 3 24441549 C A 0.4226 1492 0.9155 -7.959 2.1493 0.00021299
rs10051325 5 160356255 T C 0.4116 1493 0.4874 -8.0632 2.1808 0.00021789
rs4148433 13 95912537 T C 0.0208 1493 1 -27.856 7.5345 0.00021804
rs10952119 7 8698007 G A 0.2726 1493 0.4337 8.6975 2.3629 0.00023248
rs10798416 1 171429273 G A 0.4658 1493 0.9585 7.8501 2.1336 0.00023394
rs12212253 6 67224061 T C 0.3208 1493 0.2598 -8.492 2.3117 0.00023922
rs696500 3 22946545 T G 0.3402 1493 0.6041 -8.3012 2.2598 0.00023932
rs603992 6 153188447 G A 0.2947 1493 0.4191 -8.6562 2.3569 0.00023993
rs7544906 1 171435477 G A 0.329 1488 0.5972 8.3888 2.2867 0.00024393
rs4768445 12 43132176 T C 0.4407 1493 0.294 -7.7477 2.1124 0.00024469
rs887030 19 2528705 T G 0.2698 1464 0.0141 9.1537 2.4958 0.00024473
rs1875051 13 63197837 C A 0.4846 1493 0.4682 7.8798 2.1488 0.00024539
rs4787289 16 2440033 G A 0.3426 1493 0.5273 8.1371 2.2207 0.00024816
rs4243663 14 79855009 C A 0.1865 1493 0.2324 9.8115 2.6871 0.00026093
rs7236448 18 6913534 T C 0.2622 1493 0.5478 -8.751 2.3986 0.00026392
rs11575603 10 15754920 T C 0.1668 1493 0.2633 10.539 2.8973 0.00027527
rs7620657 3 36800257 T C 0.2997 1493 0.1756 8.2964 2.2808 0.00027534
rs235854 1 171592869 C A 0.4672 1493 0.1455 7.5982 2.091 0.00027933
rs7325256 13 95911944 T C 0.0251 1493 1 -25.006 6.8818 0.00027951
rs2880639 1 162820067 T C 0.3778 1493 0.8259 7.9239 2.1863 0.00028968
rs12987302 2 57050007 T G 0.1755 1493 0.2832 -9.9718 2.7562 0.00029689
rs10918481 1 166451443 T C 0.3255 1493 0.1576 8.3354 2.3118 0.00031152
rs4972964 2 231477223 C A 0.433 1493 0.4608 7.6534 2.1248 0.00031584
rs4243974 20 32547868 T C 0.3472 1492 0.3039 -7.9355 2.2041 0.00031782
rs7299020 12 59121881 G A 0.1085 1493 0.8935 12.28 3.4125 0.00031996
rs3804620 7 130351884 T C 0.2116 1493 0.6416 -9.2813 2.586 0.00033183
rs17203235 3 119355411 T C 0.3433 1493 0.9542 8.0381 2.2417 0.00033621
rs2474946 1 118884512 T C 0.2679 1493 0.6441 8.6507 2.4173 0.0003453
rs12746449 1 101589082 T C 0.1514 1493 0.1071 10.835 3.0312 0.0003507
rs17038164 1 118862669 T C 0.2379 1490 0.568 -8.9978 2.518 0.00035234
rs9322133 6 148542967 G A 0.208 1493 1 9.3679 2.622 0.00035314
rs2305333 7 35673799 T C 0.3932 1493 0.551 7.8335 2.194 0.00035631
rs7975237 12 108985945 G A 0.4407 1493 0.3185 7.7472 2.1706 0.00035814
rs7186853 16 62764994 T C 0.3878 1493 1 7.7876 2.1831 0.00036078
rs355687 4 78505578 T C 0.2224 1493 0.0851 -9.3123 2.6167 0.00037255
rs650036 11 85465395 G A 0.3627 1493 0.4333 -7.9517 2.2349 0.00037373
rs3858289 10 127163681 G A 0.292 1493 0.5317 8.3869 2.358 0.00037551
rs707939 6 31726688 C A 0.3366 1493 0.6434 -7.9542 2.2364 0.00037558
rs10801677 1 198628483 G A 0.0388 1493 0.7235 -19.784 5.5635 0.00037664
rs6996532 8 2417678 G A 0.1032 1493 0.2075 12.637 3.5581 0.00038285
rs9684740 4 5948793 G A 0.3523 1493 0.461 7.8246 2.2036 0.00038397
rs9956455 18 70068204 G A 0.2706 1493 0.394 8.3998 2.3658 0.00038453
rs11848862 14 67595344 C A 0.2291 1493 0.0126 9.2828 2.6168 0.00038918
rs908024 6 463753 T C 0.2693 1493 0.2112 8.3529 2.3574 0.00039517
rs970343 13 104411985 G A 0.0516 1493 0.4283 -17.256 4.8721 0.00039729
rs9317221 13 62688210 G A 0.4069 1493 0.6683 7.7015 2.1763 0.00040203
rs7039156 9 86791333 T G 0.4176 1493 0.8315 7.6326 2.1624 0.00041598
rs1596795 4 138604190 C A 0.3635 1487 0.145 -7.9716 2.2599 0.00041965
rs697378 3 118463829 G A 0.137 1493 0.5843 -10.987 3.1182 0.00042574
rs1183856 18 62817889 G A 0.491 1493 0.5691 7.5193 2.1431 0.00045044
rs11923453 3 37693423 T G 0.01 1493 1 -37.508 10.668 0.00045056
rs8063863 16 84400850 T C 0.1457 1493 0.9173 10.561 3.0103 0.00045131
rs13043637 20 46125266 T C 0.4581 1493 0.1926 7.3585 2.0978 0.00045213
rs2172714 1 166452024 G A 0.3235 1493 0.1244 -8.1343 2.3196 0.0004536
rs7254060 19 7283414 G A 0.069 1493 0.1528 14.401 4.1113 0.00046068
rs1108775 18 62767789 G A 0.4749 1493 0.5685 7.5109 2.145 0.00046241
rs16919733 9 564836 T G 0.2482 1493 0.2982 8.74 2.4966 0.00046389
rs12111360 6 28667448 G A 0.0258 1492 1 23.449 6.7013 0.0004668
rs11709512 3 10289316 T C 0.2816 1493 1 8.2641 2.3647 0.00047456
rs11939712 4 19643571 G A 0.4491 1493 0.8345 7.4489 2.1315 0.00047461
rs10250564 7 11581381 G A 0.2589 1493 0.8396 -8.5074 2.4354 0.00047717
rs6016408 20 39291059 G A 0.2703 1493 0.8957 -8.347 2.3896 0.00047743
rs1815239 10 114541618 G A 0.2512 1493 0.63 -8.6173 2.4693 0.00048353
rs10248229 7 97796093 G A 0.1417 1493 0.2013 10.462 2.9987 0.00048528
rs4388427 8 99318081 T G 0.1443 1493 0.2094 10.384 2.9773 0.0004868
rs6099266 20 55341681 T C 0.2488 1493 0.628 8.5096 2.443 0.00049535
rs806889 17 51413321 T G 0.3644 1493 0.3718 7.7842 2.2353 0.00049706
rs7333974 13 62732816 T G 0.1759 1492 0.1798 9.5371 2.7441 0.00050997
rs1035208 18 62821954 T C 0.491 1493 0.501 -7.4572 2.146 0.00051101
rs6757508 2 103330790 G A 0.4397 1493 0.1565 7.5804 2.1824 0.00051378
rs4975819 5 2103617 T C 0.4816 1493 0.756 -7.4214 2.1366 0.00051382
rs10128809 12 43141068 T C 0.4498 1493 0.1742 -7.294 2.1 0.00051417
rs7669620 4 96704454 G A 0.4176 1493 0.7496 7.513 2.1654 0.00052127
rs859063 1 95358096 G A 0.3888 1493 0.3269 -7.4662 2.1524 0.00052278
rs10751610 10 126656168 T C 0.0107 1493 0.1546 34.834 10.022 0.00052315
rs6741734 2 61407245 T G 0.1706 1492 1 -9.814 2.8304 0.00052559
rs4380749 6 53693655 C A 0.2287 1493 0.509 -8.8526 2.5555 0.00053206
rs11954686 5 52787926 G A 0.1812 1493 0.5415 -9.6441 2.7849 0.00053424
rs16889291 6 78377969 G A 0.0683 1493 0.15 14.897 4.3038 0.00053753
rs1906281 1 79539394 G A 0.4156 1493 0.873 -7.4814 2.1624 0.00054053
rs6562240 13 62696421 T G 0.1742 1493 0.1765 9.5261 2.7537 0.00054136
rs10879360 12 41313575 C A 0.4607 1488 0.9169 -7.3773 2.1339 0.00054585
rs4836590 9 120189474 T G 0.3955 1493 0.516 7.5794 2.194 0.00055121
rs3772134 3 119388666 G A 0.4166 1493 0.8731 -7.4691 2.1624 0.00055211
rs971742 2 60800641 T C 0.4287 1493 0.2452 7.5331 2.1819 0.00055532
rs10868366 9 88700060 T G 0.1182 1493 0.8035 11.311 3.2802 0.00056394
rs2661936 3 130227216 T C 0.1795 1493 0.93 9.5729 2.7766 0.00056541
rs11085020 19 3446107 T C 0.3155 1493 0.7647 -7.8556 2.2788 0.00056623
rs4074184 8 2519571 T G 0.2312 1492 0.9421 8.7085 2.5264 0.00056679
rs12932714 16 81762739 T C 0.2066 1493 0.8745 -9.0786 2.6346 0.00056914
rs2374271 7 151596307 T C 0.1695 1493 0.1976 9.6012 2.7864 0.00056946
rs6545082 2 49153675 T C 0.2594 1492 0.8929 -8.3765 2.4326 0.0005742
rs11795359 9 589875 G A 0.2468 1493 0.4439 -8.5811 2.4921 0.00057455
rs10025799 4 17224345 G A 0.4106 1493 0.9148 -7.4175 2.1567 0.00058336
rs32136 5 11336674 T C 0.3141 1493 0.2799 7.9917 2.3238 0.00058389
rs4729246 7 76880223 T C 0.0318 1493 0.6594 -20.673 6.0242 0.0006001
rs12316513 12 59128060 G A 0.119 1487 0.6207 11.209 3.2716 0.00061213
rs968763 2 8028725 G A 0.4066 1493 0.8301 7.3909 2.1573 0.00061254
rs6471635 8 58562713 T G 0.0499 1493 0.1755 17.047 4.9781 0.00061613
rs4240872 1 154436195 T C 0.2351 1493 0.2215 -8.4476 2.4678 0.00061912
rs7940204 11 21192129 T C 0.4143 1493 0.6699 7.4217 2.1705 0.00062755
rs10033212 4 28090064 G A 0.3054 1493 0.6259 -7.9412 2.3234 0.00063116
rs4870958 8 126978363 G A 0.1554 1493 1 10.028 2.9343 0.00063219
rs2826877 21 22892128 T C 0.4009 1493 1 7.4059 2.1686 0.00063776
rs4782209 16 19148388 T C 0.0352 1493 0.7046 -19.653 5.7618 0.00064733
rs509994 4 17228017 T C 0.4538 1493 0.4975 7.2103 2.1163 0.00065658
rs9595303 13 45901354 G A 0.136 1493 0.185 -10.759 3.1611 0.00066491
rs12540735 7 151580648 G A 0.4414 1493 0.4626 7.2124 2.1202 0.00066938
rs5766213 22 45333182 G A 0.3339 1493 0.295 7.7728 2.2866 0.00067555
rs2304493 17 39966168 T G 0.2934 1493 0.0803 -8.1266 2.3912 0.00067727
rs4737018 8 41714362 T C 0.3088 1493 0.9517 7.8066 2.2984 0.00068229
rs2735591 1 85744472 G A 0.3001 1493 0.0562 7.6749 2.2638 0.00069813
rs735031 20 39277642 G A 0.3054 1493 0.5022 -7.7376 2.2871 0.00071676
rs6850690 4 28077002 G A 0.3061 1493 0.5836 7.8622 2.3243 0.00071796
rs17038273 1 118953104 T G 0.0985 1493 0.2422 -12.272 3.6294 0.00072109
rs913664 20 55382086 G A 0.3536 1493 0.9549 -7.5179 2.2255 0.00073014
rs338 7 8683681 T C 0.2592 1493 0.3809 8.097 2.3978 0.00073327
rs6945631 7 8673137 C A 0.2701 1492 0.5994 -8.0306 2.3785 0.00073464
rs6858531 4 141053848 T C 0.1839 1493 0.1958 9.1099 2.6989 0.00073709
rs6853864 4 27139247 G A 0.138 1493 0.1024 10.182 3.0183 0.0007423
rs13390663 2 107641898 G A 0.2455 1493 0.7269 8.371 2.4831 0.00074848
rs10488499 7 76834066 G A 0.154 1493 0.0372 9.6562 2.8675 0.0007586
rs17032441 1 114680540 T C 0.2334 1493 0.7176 8.4188 2.5003 0.00075978
rs1378952 4 25818473 T C 0.3674 1493 0.4695 -7.3536 2.1844 0.00076165
rs740753 17 59496927 T C 0.0663 1493 0.2936 14.192 4.2166 0.00076303
rs9370236 6 53724274 T C 0.3903 1491 0.6637 -7.3829 2.1944 0.00076711
rs2517050 8 16994927 T C 0.3892 1493 0.7442 7.3042 2.1712 0.00076786
rs11079020 17 40017491 G A 0.215 1493 0.1921 -8.8604 2.6348 0.00077156
rs1173107 9 93461649 G A 0.3938 1493 0.8283 7.3417 2.1833 0.00077205
kgp2318663 21 46898243 G C 0.1139 1493 0.6997 11.185 3.3281 0.00077714
rs4832994 4 38189873 T C 0.2063 1493 0.6354 8.8823 2.646 0.00078823
rs4320388 6 123744048 T G 0.1279 1493 1 10.693 3.1864 0.00079116
rs6490590 13 21075813 T C 0.0144 1493 1 30.105 8.9877 0.00080941
rs7293013 22 48823357 G A 0.423 1493 0.4906 7.2773 2.1728 0.00081025
rs7905434 10 1567107 G A 0.3771 1493 0.8257 -7.3576 2.2003 0.00082629
rs2597093 14 79886827 T C 0.1859 1493 0.5498 9.0668 2.7119 0.00082798
rs2709580 2 9514573 T C 0.1219 1493 0.4692 10.751 3.2205 0.00084324
rs13166904 5 160367797 T C 0.2478 1493 1 8.2257 2.4649 0.00084666
rs10014516 4 179594357 G A 0.1999 1493 0.195 8.7142 2.6125 0.00085117
rs12940825 17 11854302 T C 0.4635 1493 0.7549 7.0741 2.1222 0.00085803
rs271119 6 133237557 T C 0.4046 1493 0.9572 7.2123 2.1637 0.00085814
rs4581141 9 36887510 G A 0.1222 1493 0.7169 -10.875 3.2686 0.00087709
rs1592035 10 15776239 G A 0.2147 1493 0.25 -8.7378 2.6298 0.00089171
rs10142784 14 96291861 T C 0.1376 1493 0.5148 10.171 3.0618 0.00089381
rs10070171 5 24294511 G A 0.219 1493 0.1991 8.3971 2.5288 0.00089846
rs320050 1 49174405 T C 0.0509 1493 0.7911 16.042 4.8313 0.00089874
rs613222 11 85769105 T G 0.4812 1493 0.8358 -7.0268 2.121 0.00092299
rs10410003 19 45728123 T C 0.0473 1492 0.7698 16.771 5.0633 0.00092507
rs9940555 16 27270607 T C 0.0137 1493 1 30.449 9.198 0.00093155
newrs17220803 4 76805745 G A 0.051 1489 0.0295 -16.416 4.9601 0.00093409
rs11688439 2 225775245 T C 0.2853 1493 0.6116 7.8456 2.3716 0.00093903
rs17104710 1 49179498 G A 0.0476 1493 0.5741 16.436 4.9714 0.00094589
rs733430 11 121265523 G A 0.1537 1493 0.6185 -9.6751 2.9265 0.00094644
rs10168628 2 237841705 G A 0.3376 1493 0.6439 -7.3816 2.2348 0.00095653
rs7559270 2 147186982 G A 0.1386 1493 0.3851 -10.292 3.1171 0.00096051
rs7546959 1 211785039 G A 0.4993 1493 0.6413 6.9741 2.1124 0.00096174
rs7620372 3 110908395 T C 0.0496 1493 0.7815 -16.124 4.8857 0.00096579
rs16973565 18 14253537 T G 0.0908 1493 0.6366 12.323 3.7351 0.00096982
rs13060631 3 16160879 T G 0.4384 1493 0.8335 -7.043 2.1361 0.00097685
rs7831688 8 70546219 G A 0.358 1493 0.3984 7.2264 2.1928 0.00098235
rs4820197 22 35939369 T C 0.4461 1493 0.6756 7.0097 2.127 0.00098247
rs6096220 20 49604523 T C 0.4447 1493 0.041 6.8665 2.084 0.00098461
rs10500898 11 21195352 T C 0.4119 1493 0.4547 7.1848 2.1818 0.00099113
rs1144708 6 31710020 T C 0.362 1493 0.9108 -7.2641 2.2074 0.00099932
rs8142739 22 48906678 C A 0.4317 1493 0.2679 6.9545 2.115 0.0010085
rs10115264 9 84140380 T C 0.4454 1493 0.4958 -6.9672 2.1191 0.00101
rs10787892 10 120762125 G A 0.3342 1493 0.2447 -7.291 2.2194 0.0010193
rs1447959 3 60548728 T C 0.3247 1492 0.9529 -7.4519 2.2689 0.0010221
rs1331359 9 12363456 G A 0.1226 1492 0.7177 -10.592 3.2266 0.0010284
rs12251249 10 127720923 C A 0.2847 1493 0.4087 -7.82 2.383 0.0010322
rs13153403 5 107270193 G A 0.418 1493 0.1105 -6.9273 2.1113 0.0010342
rs7695877 4 153532240 G A 0.2073 1493 0.3056 8.7271 2.6612 0.0010402
rs8140684 22 49158833 T C 0.4769 1493 0.0696 -6.8107 2.0799 0.0010584
rs10231165 7 8673637 T C 0.2599 1493 0.4194 -7.8499 2.398 0.001062
rs7643629 3 158778092 G A 0.4551 1493 0.1751 7.1142 2.1737 0.0010647
rs1505083 5 7336886 C A 0.3215 1493 0.0207 -7.232 2.21 0.0010663
rs17025198 3 88001713 G A 0.2311 1493 0.1264 -8.423 2.5741 0.0010672
rs7911945 10 118481120 G A 0.2894 1493 0.7059 7.6327 2.3326 0.0010673
rs2766551 6 35718651 G A 0.2713 1493 0.1904 -7.6901 2.3506 0.0010696
rs2116615 7 10356078 T C 0.4551 1493 0.6386 6.9351 2.1209 0.0010757
rs10515785 5 158443352 T G 0.2252 1492 0.6042 8.2728 2.5301 0.0010766
rs7808523 7 71637229 G A 0.2853 1493 0.113 7.5414 2.3071 0.00108
rs4538520 4 77044956 T C 0.3182 1474 0.764 -7.4516 2.2797 0.0010804
rs4381840 20 11545259 T C 0.35 1493 0.3059 7.1855 2.1991 0.0010852
rs7088368 10 114458929 G A 0.2706 1493 1 7.8208 2.3938 0.0010866
rs6069891 20 55385595 G A 0.3299 1493 0.7254 -7.4234 2.2726 0.0010892
rs13292038 9 8411328 G A 0.4577 1490 0.5659 -6.9208 2.1189 0.0010897
rs1748333 10 26933522 T C 0.3346 1493 0.6423 7.3151 2.2396 0.00109
rs2715544 4 179493721 G A 0.424 1493 0.0227 -6.8238 2.0897 0.0010932
rs9909000 17 53887966 G A 0.1819 1493 0.0364 -9.2458 2.8357 0.0011123
rs12638524 3 87225147 G A 0.1731 1493 0.1756 9.3282 2.8616 0.0011149
rs6000262 22 36770038 G A 0.3426 1493 0.3584 -7.3903 2.2676 0.0011179
rs11773475 7 41826934 G A 0.4873 1493 0.0876 6.7812 2.0809 0.0011193
rs4239060 17 1844519 G A 0.1494 1493 0.9188 -9.6989 2.9765 0.0011201
rs1870377 4 55972974 T A 0.2324 1493 0.6633 -8.2536 2.5339 0.001125
rs2070649 21 38085444 G A 0.3289 1493 0.1777 -7.2413 2.2239 0.0011295
rs12762419 10 21530561 G A 0.1674 1493 0.5166 -9.3551 2.8735 0.0011315
rs4692270 4 28003277 T C 0.3617 1493 0.5754 7.2578 2.2294 0.0011319
rs11082423 18 20929994 T C 0.4936 1493 0.6414 -6.9658 2.1398 0.0011326
rs16824330 3 154548410 G A 0.0198 1493 0.4426 24.663 7.5829 0.001144
rs2970828 12 4553669 T C 0.2867 1493 0.0666 -7.8343 2.4092 0.0011466
rs2290282 19 52205610 G A 0.069 1493 0.8402 13.707 4.2184 0.0011569
rs765508 7 30835269 G A 0.0509 1493 0.5856 15.588 4.7983 0.0011596
rs13091795 3 165843402 T C 0.2582 1493 0.0583 8.0948 2.4929 0.0011655
rs2812184 6 67206225 T C 0.2535 1493 0.9455 7.9449 2.4475 0.0011696
rs7306719 12 43262242 T C 0.359 1489 0.9551 7.2026 2.219 0.0011709
rs707919 6 31641139 G A 0.2984 1493 0.4584 7.4675 2.3008 0.001172
rs4554813 10 114557647 T C 0.1849 1493 0.9316 -8.9071 2.7444 0.0011721
rs9950982 18 49812417 T C 0.2542 1493 0.733 -7.8856 2.4303 0.001176
rs10191221 2 75561691 T C 0.1608 1493 0.5648 9.472 2.9199 0.0011788
rs6044992 20 17730415 G A 0.2512 1493 0.8908 -7.9388 2.4473 0.0011792
rs12137129 1 246003615 G A 0.0921 1493 0.6425 11.857 3.6563 0.0011831
rs557476 18 4328652 G A 0.1955 1491 0.6807 -8.7578 2.7006 0.0011833
rs9481657 6 117011184 G A 0.214 1493 0.4886 -8.3208 2.5681 0.001195
rs1360646 13 56269398 T C 0.3076 1492 0.4664 -7.5371 2.327 0.0011995
rs176121 18 62807636 T C 0.3979 1493 0.517 -7.0967 2.1911 0.0011999
rs4863155 4 190300221 G A 0.3218 1493 0.8125 7.3859 2.2844 0.0012243
rs10903467 10 1535739 T C 0.3831 1493 0.444 -7.1387 2.2089 0.00123
rs4983215 14 27513211 T C 0.4494 1493 0.3744 -6.8275 2.1128 0.0012315
rs7918405 10 114505465 G A 0.2806 1493 0.608 -7.7026 2.3838 0.0012328
rs7584434 2 184402831 T G 0.1948 1437 0.0779 -8.6006 2.6641 0.0012453
rs2048982 2 106090331 T C 0.3389 1493 0.6034 7.2004 2.2306 0.0012463
rs1483809 8 2449499 T G 0.1471 1492 0.5374 -9.778 3.0292 0.0012469
rs2302862 3 10258493 T C 0.2346 1492 0.9425 8.1106 2.5139 0.0012541
rs12103525 17 53906248 G A 0.1691 1493 0.1178 -9.3402 2.8962 0.0012597
rs9395648 6 50995076 T C 0.1554 1493 0.237 -9.3206 2.8904 0.0012611
rs7798496 7 5150581 T C 0.4591 1493 0.1754 -6.758 2.0958 0.0012617
rs7823955 8 41716521 G A 0.4615 1493 0.6393 6.9207 2.1466 0.0012636
rs10264379 7 35751866 T G 0.4447 1493 0.6372 -6.8524 2.1254 0.0012641
rs2284915 20 17445449 T C 0.4514 1493 0.9583 -6.8779 2.1338 0.0012673
rs6842213 4 54632173 G A 0.348 1493 0.4937 -7.1265 2.2112 0.001269
rs10100795 8 17701629 T C 0.277 1493 0.4775 -7.5846 2.3538 0.0012715
rs13395022 2 79882260 T C 0.2053 1493 0.8121 -8.5131 2.642 0.0012718
rs12232308 15 93409054 G A 0.4501 1493 0.2095 -6.9996 2.1735 0.0012797
rs951043 12 81201638 T C 0.0961 1493 0.1802 -11.832 3.6747 0.0012822
rs1032928 8 140029711 G A 0.1447 1493 0.3457 9.6058 2.9835 0.0012833
rs9296564 6 47494759 G A 0.274 1493 0.1343 7.8308 2.4331 0.0012892
rs1055136 14 66965200 G A 0.1962 1493 0.0109 -8.9069 2.7689 0.0012968
rs9463517 6 49575141 T C 0.0877 1493 0.7471 12.157 3.7806 0.0013011
rs6772323 3 156227643 C A 0.3932 1493 0.8708 -7.0121 2.1815 0.0013078
rs8098930 18 70064688 G A 0.1614 1493 0.3387 9.1681 2.8532 0.0013123
rs470841 18 24286681 T C 0.3523 1493 0.7338 -7.1805 2.236 0.0013213
rs10765270 11 89917262 G A 0.2582 1493 0.1205 -7.6452 2.3814 0.0013257
rs1538294 1 246146328 G A 0.215 1493 0.5915 -8.3712 2.6081 0.0013289
rs4594021 11 84454391 C A 0.2194 1493 0.5453 -8.1766 2.5479 0.0013314
rs1005956 12 40341085 T C 0.3754 1493 0.7406 -7.0782 2.2058 0.0013328
rs12533017 7 38873937 G A 0.4508 1493 0.4031 6.9305 2.1608 0.0013394
rs11919836 3 143181685 T C 0.1045 1493 0.7831 -11.108 3.4661 0.0013517
rs3846382 4 19609939 T C 0.4367 1493 0.5278 -6.8093 2.125 0.0013535
rs1410113 13 50963551 T C 0.4709 1493 0.2129 -6.7151 2.0959 0.0013559
rs807084 17 51304280 T C 0.433 1493 0.3166 -6.9667 2.1749 0.0013587
rs764977 2 81757391 T C 0.3255 1493 0.3162 -7.1692 2.2386 0.0013619
rs10083164 12 10810337 T C 0.293 1493 0.2881 7.3735 2.3027 0.0013645
rs2169643 3 110889974 G A 0.0502 1493 0.7861 -15.552 4.8582 0.0013683
rs1405674 4 28017651 C A 0.4518 1493 0.7941 6.8612 2.1437 0.0013711
rs6126156 20 49679752 T C 0.3463 1493 0.5294 -7.2126 2.2542 0.0013759
rs10489371 1 168932500 G A 0.2073 1493 0.4318 -8.3075 2.5966 0.001377
rs16926171 11 35540677 T C 0.1159 1493 1 -10.624 3.3213 0.0013805
rs530177 9 84127773 T C 0.3548 1488 0.497 7.1682 2.2416 0.0013849
rs12701937 7 41821917 T C 0.3868 1493 0.4132 6.9047 2.1594 0.0013859
rs7837477 8 25240100 G A 0.1862 1493 0.3927 -8.6276 2.6995 0.0013931
rs1412478 13 62392535 T C 0.381 1492 0.2074 -6.8797 2.1537 0.0014014
rs12684544 9 13510394 T G 0.1762 1493 0.3733 9.0238 2.8251 0.0014023
rs17835310 11 1837050 G A 0.363 1493 0.5018 -6.9927 2.1907 0.0014126
rs11135938 8 26313736 C A 0.1906 1493 0.6747 -8.6988 2.7255 0.0014145
rs2720709 8 129058356 G A 0.3021 1493 0.014 7.6376 2.3931 0.0014153
rs11247723 1 28251700 C A 0.2384 1493 0.0872 -7.7814 2.4404 0.0014297
rs939685 11 1834254 T C 0.2217 1493 0.4536 -8.2434 2.586 0.0014339
rs805297 6 31622606 C A 0.2981 1493 0.4969 -7.3427 2.3041 0.0014383
rs2165150 2 188879205 C A 0.2585 1493 1 -7.7284 2.4268 0.0014494
rs17569956 1 92089259 T G 0.221 1493 0.2595 8.2864 2.6021 0.0014499
rs471603 6 12618970 G A 0.2103 1493 0.5854 8.3707 2.6297 0.0014567
rs17541007 17 11873302 T C 0.4648 1493 0.7161 -6.7496 2.1214 0.0014642
rs16999950 21 41910081 C A 0.0174 1493 1 -26.079 8.1985 0.0014678
rs7716847 5 161662347 G A 0.1356 1493 0.5806 -9.8021 3.0821 0.0014708
rs7685696 4 77139510 G A 0.3968 1493 0.7051 6.9485 2.1852 0.001474
rs340271 3 158592935 T C 0.4029 1493 0.3331 6.9814 2.1958 0.0014757
rs12536061 7 55292883 T C 0.3771 1493 0.2051 6.8588 2.1574 0.001477
rs714026 22 35927461 T C 0.4407 1493 0.4626 6.7417 2.1208 0.0014787
rs11687448 2 138789029 T G 0.4833 1493 1 6.7527 2.1261 0.0014924
rs11122445 1 232315161 T C 0.4725 1493 0.2992 -6.8573 2.1593 0.0014951
rs574700 11 59855483 T C 0.0325 1493 0.6674 -18.953 5.9686 0.0014961
rs6890533 5 161661341 T C 0.2853 1493 0.2811 -7.3695 2.3218 0.0015033
rs1054185 20 49369006 G A 0.2733 1493 0.2407 -7.6846 2.4243 0.001525
rs11886874 2 241820501 T C 0.0934 1493 0.0449 -11.27 3.5555 0.0015253
rs10029165 4 27975847 G A 0.4846 1493 0.8358 6.7614 2.1343 0.0015349
rs6783018 3 150365815 G A 0.225 1493 0.6561 -8.1182 2.563 0.0015381
rs12703305 7 153147715 T C 0.4394 1493 0.8337 -6.8017 2.1481 0.0015439
rs7821438 8 10783223 G A 0.2133 1493 0.3548 8.1176 2.5638 0.0015445
rs1975145 18 55931179 T C 0.2214 1493 0.1145 7.9391 2.5079 0.0015475
rs10040524 5 26334156 G A 0.3024 1493 0.7592 7.2957 2.3052 0.0015512
rs2757873 9 10560924 G A 0.1015 1493 0.6692 -11.071 3.4992 0.0015567
rs1751681 1 9133056 T C 0.3657 1474 0.6537 6.944 2.1956 0.001563
rs10045981 5 96546305 T G 0.3263 1491 0.0679 7.3526 2.3265 0.0015759
rs3781677 11 27145005 G A 0.145 1493 0.1434 9.733 3.0808 0.001582
rs6482170 10 21544357 G A 0.1762 1493 0.4764 8.8965 2.8184 0.0015964
rs1376122 3 161087857 G A 0.3433 1493 0.7306 -7.0272 2.2285 0.0016141
rs12528041 6 78534702 G A 0.0737 1493 0.1796 13.096 4.1531 0.0016142
rs6736241 2 156975459 T C 0.082 1493 1 -12.209 3.8739 0.001624
rs1414277 1 61409064 T C 0.1972 1493 0.2877 -8.5468 2.7121 0.0016251
rs8018861 14 26275766 C A 0.1591 1493 0.8464 9.1982 2.9192 0.0016272
rs17063374 6 134434375 G A 0.0981 1493 0.0569 10.983 3.4867 0.0016327
rs1904729 10 67455242 G A 0.4517 1492 0.6383 -6.6873 2.1232 0.0016352
rs2770277 13 112100098 T C 0.2302 1490 0.4214 -8.0453 2.5564 0.0016491
rs13027413 2 46479838 T C 0.4106 1493 0.087 6.6502 2.1135 0.0016519
rs4585237 3 119413445 T C 0.3349 1493 1 7.089 2.2537 0.0016578
rs2102996 2 212841868 T C 0.0442 1493 0.5299 16.123 5.1271 0.0016628
rs13274442 8 70883360 G A 0.1604 1493 0.1236 9.3034 2.9589 0.0016652
rs12692588 2 161124182 T C 0.44 1493 0.6748 -6.695 2.13 0.0016714
rs6053523 20 5571964 G A 0.2806 1493 0.8477 -7.4146 2.3601 0.0016801
rs12696667 3 193187108 G A 0.2508 1493 0.4489 -7.7839 2.4783 0.0016849
rs827946 20 46787459 T G 0.2997 1493 0.46 7.2187 2.2986 0.0016869
rs4864795 4 54425184 T C 0.1261 1491 0.412 9.9619 3.1742 0.0016986
rs983424 17 14153554 G A 0.4692 1493 0.8763 -6.698 2.1346 0.0017024
rs6687460 1 114690985 T C 0.2307 1493 0.8841 -7.9378 2.53 0.0017042
rs13109193 4 97974722 T C 0.2532 1493 0.0399 -7.4694 2.3807 0.0017044
rs2026840 13 78704154 G A 0.356 1493 0.0206 6.7621 2.1554 0.0017052
rs2554509 8 3811284 G A 0.2473 1492 0.1646 -7.8797 2.5117 0.0017059
rs11159407 14 79868133 T C 0.2076 1493 0.8134 8.1937 2.6118 0.0017059
rs9288800 3 105041300 G A 0.4076 1493 0.2604 6.8911 2.1969 0.0017083
rs335438 5 176940384 G A 0.4662 1493 0.9586 -6.6747 2.1291 0.0017189
rs7248088 19 21393187 T C 0.2418 1493 0.9437 -7.7722 2.4792 0.0017189
rs11172586 12 58786586 T C 0.0228 1493 0.5419 -22.258 7.101 0.0017213
rs1419286 1 119468760 T C 0.4471 1493 0.2951 6.7969 2.1687 0.0017237
rs6425356 1 171597996 T C 0.2582 1493 1 7.6189 2.431 0.0017237
rs2713910 15 56621171 G A 0.4658 1493 0.499 6.7409 2.1511 0.0017265
rs7866661 9 97749379 T G 0.0301 1493 0.3914 -19.336 6.1714 0.0017298
rs10886179 10 119690695 T C 0.3255 1493 1 7.1082 2.2691 0.0017326
rs7630674 3 160813597 G A 0.4575 1493 0.9584 6.6769 2.132 0.0017372
rs10946670 6 24096883 G A 0.4411 1493 0.6746 6.7444 2.1538 0.0017394
rs2945788 8 134660741 G A 0.1658 1493 1 8.9479 2.8584 0.0017458
rs974073 5 105465733 T G 0.1611 1493 0.1035 -9.2528 2.9561 0.001748
rs4911145 20 32615223 G A 0.3188 1493 0.4041 7.0549 2.2558 0.001763
rs9886813 9 78664405 T C 0.2445 1493 0.7797 -7.7634 2.4832 0.0017701
rs1363788 5 56926094 G A 0.1276 1493 0.3538 -10.091 3.2279 0.0017703
rs9299865 10 128930240 G A 0.0492 1493 1 -15.427 4.9348 0.0017718
rs7726961 5 158504140 T C 0.4843 1493 0.7956 -6.6745 2.1358 0.0017779
rs17088024 13 71805196 G A 0.1802 1493 0.1143 8.8284 2.8269 0.0017903
rs11836297 12 95779405 C A 0.14 1493 0.9143 -9.5995 3.0741 0.0017922
rs512555 11 59863253 T C 0.0311 1493 0.652 -18.989 6.0817 0.0017939
rs16926727 12 23952345 G A 0.1085 1493 0.179 10.877 3.4855 0.0018043
rs169773 16 12625171 T G 0.2388 1493 1 7.7817 2.4937 0.0018049
rs7855923 9 83333731 T C 0.1859 1493 0.1466 8.3698 2.6829 0.0018102
rs714133 6 83105313 T C 0.3155 1493 0.6316 7.1865 2.3037 0.0018114
rs4143283 3 5760464 G A 0.2962 1492 0.3206 7.172 2.2998 0.0018174
rs7822226 8 4091132 G A 0.4648 1492 0.6396 6.5988 2.1177 0.0018332
rs2437143 15 33893484 T C 0.4119 1493 1 -6.7301 2.1606 0.0018397
rs6954048 7 121132213 G A 0.3697 1493 0.4703 -6.9293 2.2246 0.0018407
rs7042473 9 99346570 T C 0.1782 1493 0.4261 -8.5612 2.7489 0.0018432
rs6807775 3 65133697 T C 0.3617 1493 0.0643 6.7267 2.1604 0.0018485
rs739105 22 48829790 T C 0.3215 1493 0.4065 7.1644 2.3018 0.0018549
rs11663184 18 73855671 T C 0.2438 1493 0.3622 -7.8004 2.5064 0.0018567
rs10437774 12 20139160 G A 0.4739 1493 0.0195 6.4315 2.0666 0.001857
rs9347950 6 165355350 T C 0.0352 1493 0.2567 -18.295 5.8787 0.0018572
rs10758683 9 546198 T C 0.1922 1493 0.4056 8.3082 2.6697 0.001858
rs288039 5 138206200 T G 0.2579 1493 0.9461 -7.5514 2.4267 0.0018591
rs1156442 5 41037603 T C 0.3242 1493 0.0288 -7.2731 2.3394 0.0018777
rs12025905 1 171526910 G A 0.158 1491 0.0085 -8.7701 2.8212 0.0018792
rs11625757 14 98692756 T C 0.2143 1493 0.8778 -8.0767 2.5984 0.0018815
rs17038298 1 118971450 G A 0.1273 1493 0.1632 -10.101 3.2505 0.0018871
rs11992223 8 4089132 C A 0.4987 1492 0.4688 -6.5462 2.1067 0.0018883
rs9528446 13 62618616 C A 0.3028 1493 0.462 7.1182 2.2912 0.0018914
rs6043648 20 15960144 C A 0.4685 1493 0.9172 6.6041 2.1264 0.001898
rs4792867 17 43249444 T C 0.3074 1493 0.5438 -7.099 2.286 0.0019001
rs4256835 1 28276389 G A 0.208 1493 0.5296 -8.2077 2.6436 0.0019047
rs10844571 12 33535289 G A 0.241 1492 0.1378 7.5744 2.4399 0.0019065
rs3795003 19 57641799 G A 0.0358 1493 1 -17.908 5.7699 0.0019108
rs1853092 20 2304376 G A 0.3275 1493 0.378 -6.945 2.2383 0.0019169
rs10196564 2 59423256 G A 0.2492 1493 0.112 7.7885 2.5105 0.0019199
rs12505213 4 165951703 G A 0.1986 1493 0.7449 8.2267 2.6525 0.0019257
rs35160719 2 225177666 G A 0.2759 1493 0.5171 7.3102 2.357 0.0019258
rs6531230 2 20520878 T C 0.2693 1493 0.7928 -7.4601 2.4054 0.0019262
rs8107226 19 4287377 T G 0.1644 1493 0.6374 8.8367 2.8493 0.0019265
rs11930466 4 16705698 T C 0.0529 1493 0.121 -15.039 4.8523 0.0019394
rs4563798 7 153192052 T C 0.4723 1480 0.917 6.6453 2.1465 0.0019622
rs4880867 10 1593558 T C 0.4309 1490 0.8326 -6.6756 2.1574 0.0019727
rs2873334 2 236806685 G A 0.2716 1493 0.8961 -7.3829 2.3862 0.0019749
rs1520806 12 81270272 T G 0.1309 1493 0.1711 -9.9425 3.2139 0.0019773
rs4728374 7 135678346 G A 0.1624 1493 0.4472 9.0127 2.9134 0.0019778
rs13080353 3 140875814 T C 0.3731 1493 0.2034 6.9159 2.2359 0.0019807
rs2210184 14 84443019 T C 0.4243 1493 0.7109 6.6867 2.1619 0.0019815
rs17652095 7 12175112 T C 0.1882 1493 0.9326 -8.4258 2.7246 0.0019844
rs4493745 6 53593569 T C 0.3587 1493 0.7785 -6.883 2.2262 0.0019888
rs1980970 21 23059127 G A 0.4468 1493 0.5301 6.5555 2.1207 0.001994
rs4305579 4 54638662 C A 0.1902 1493 0.0146 8.1083 2.6241 0.002002
rs12929969 16 81442702 T G 0.4139 1493 0.6313 6.7101 2.1725 0.0020108
rs4663146 2 235411142 G A 0.1363 1493 0.5088 -9.6701 3.1313 0.0020139
rs719148 2 20521647 G A 0.2686 1493 0.6453 7.4508 2.4134 0.00202
rs10860637 12 101214177 T C 0.297 1493 0.6648 7.2227 2.3401 0.0020255
rs17527655 14 27472612 G A 0.4447 1493 0.4319 6.5297 2.1169 0.0020389
rs1004529 22 44452318 G A 0.1812 1493 0.3832 8.416 2.729 0.0020431
rs4558783 3 48407462 T C 0.4812 1493 0.6042 -6.5147 2.1126 0.0020439
rs10122830 9 4258586 G A 0.147 1493 0.6054 -9.3378 3.0281 0.002044
rs2185964 13 28428972 G A 0.1453 1493 0.6769 -9.3579 3.0366 0.0020586
rs9910945 17 75266251 T C 0.3034 1493 0.4626 -7.1978 2.336 0.0020611
rs1556417 9 138672652 G A 0.222 1493 0.1552 7.7392 2.5121 0.0020645
rs11585386 1 229019148 T C 0.069 1493 0.4186 12.793 4.1532 0.0020682
rs9355146 6 168362683 T G 0.3067 1482 1 -7.1224 2.3125 0.0020707
rs7219640 17 12158527 T G 0.158 1491 0.6975 8.9174 2.896 0.0020753
rs1571993 1 79549699 T C 0.3701 1493 0.9116 6.7889 2.2061 0.0020883
rs11899550 2 158451825 T C 0.0586 1493 0.2334 14.195 4.6136 0.0020919
rs7895851 10 91587401 G A 0.146 1493 0.9177 -9.2792 3.0168 0.0020988
rs976787 17 51697350 G A 0.139 1493 0.1935 -9.2896 3.021 0.0021047
rs1925359 1 76852740 G A 0.3516 1493 0.8204 -6.8716 2.2346 0.0021048
rs12786005 11 99841032 G A 0.0971 1493 0.4597 -11.168 3.6324 0.0021083
rs17133733 7 50250354 T C 0.2559 1493 0.1026 -7.3311 2.385 0.0021136
rs10985279 9 100930947 G A 0.1206 1493 0.3275 -10.186 3.3138 0.0021138
rs952688 4 148081634 T C 0.0512 1493 0.5879 14.698 4.7853 0.0021301
rs1350058 8 63874975 T C 0.3855 1493 0.0289 6.524 2.1242 0.002131
rs713298 10 68443296 G A 0.1363 1493 0.7423 9.4789 3.0868 0.0021348
rs9920181 15 102047856 T C 0.355 1493 0.2143 6.9295 2.2584 0.0021526
rs3013342 13 56032422 T C 0.297 1493 0.71 7.0979 2.314 0.0021591
rs4129919 16 2454510 G A 0.3379 1493 0.9079 6.9077 2.2521 0.002161
rs11735551 4 10886810 T G 0.2532 1493 0.4936 7.4259 2.4218 0.0021672
rs10147988 14 101297515 G A 0.3473 1493 0.9545 6.8561 2.236 0.0021679
rs10777440 12 93110493 T C 0.4511 1493 0.3745 -6.6268 2.162 0.0021757
rs10170218 2 188814444 C A 0.2636 1493 0.8939 -7.3744 2.4073 0.0021883
rs1853682 10 26950217 G A 0.4511 1493 0.2503 6.4462 2.1045 0.0021904
rs4619191 12 93265079 G A 0.3533 1493 0.1409 -6.9486 2.2686 0.0021914
rs7754561 6 132212694 G A 0.3305 1493 0.4136 -6.8499 2.2364 0.0021918
rs12647151 4 168615218 T G 0.2522 1493 0.837 -7.5228 2.4561 0.002192
rs12218978 10 15895956 T C 0.1859 1493 0.5498 8.3059 2.7119 0.0021935
rs7741242 6 78955138 T G 0.1306 1493 0.4245 -9.5571 3.1219 0.0022038
rs411639 6 133221231 G A 0.3054 1493 0.6259 7.1123 2.3234 0.0022053
kgp6590487 7 71666864 C A 0.197 1487 0.8063 -8.1875 2.6747 0.0022055
rs1979597 8 18420041 C A 0.3945 1493 0.7452 -6.6879 2.1851 0.0022084
rs9374715 6 118415013 T G 0.4484 1493 0.0598 -6.7082 2.192 0.0022109
rs935613 2 136022798 T C 0.4709 1493 1 -6.5137 2.1295 0.002222
rs2026075 9 520886 G A 0.307 1492 0.0883 7.2214 2.3609 0.0022228
rs7021663 9 136676014 T C 0.1999 1493 0.5719 -8.0723 2.6393 0.0022247
rs1984027 1 232316602 C A 0.4441 1493 0.4017 6.6187 2.1641 0.0022252
rs1409128 10 27150093 T G 0.287 1493 0.1293 -7.0477 2.3048 0.0022292
rs2588873 2 178040870 T C 0.1855 1493 1 8.3676 2.7367 0.0022315
rs1849943 1 4649316 G A 0.2009 1493 0.8722 8.1297 2.6597 0.0022386
rs2217182 20 17389830 T C 0.2814 1491 0.3059 7.1269 2.3322 0.0022439
rs2762185 13 43741846 T C 0.495 1493 0.7561 6.4674 2.1168 0.002249
rs535622 1 160710745 T C 0.3214 1492 0.4403 -7.0338 2.3026 0.0022529
rs2389833 7 17739875 G A 0.1326 1493 0.3701 9.6869 3.1735 0.0022701
rs1463336 3 82596134 T C 0.2502 1493 0.1676 -7.6316 2.5012 0.0022792
rs13065777 3 65645149 T C 0.3389 1493 0.8173 6.877 2.2539 0.00228
rs9513019 13 28642034 G A 0.209 1493 0.2112 8.1114 2.6588 0.0022826
rs130191 22 49118598 T C 0.4812 1493 0.062 -6.3366 2.0771 0.0022835
rs7960468 12 114241098 T C 0.2582 1493 1 -7.4148 2.431 0.0022872
rs3858493 11 17702641 G A 0.1952 1493 0.6211 -8.1213 2.664 0.0022997
rs2559854 12 102090246 T C 0.4069 1493 0.9147 6.6062 2.1672 0.0023021
rs880798 7 153137459 T G 0.3165 1493 1 -6.9717 2.2872 0.0023028
rs428788 3 136909995 T C 0.3279 1493 0.3474 6.9899 2.294 0.0023112
rs10936456 3 165337109 G A 0.0586 1493 0.6366 -13.712 4.5014 0.0023186
rs1543320 22 32823071 G A 0.4196 1493 0.4255 6.6324 2.1776 0.0023209
rs9470155 6 35849985 G A 0.29 1493 0.0325 -6.9397 2.2787 0.0023232
rs10152611 15 70451536 T C 0.4374 1493 0.27 -6.435 2.113 0.0023235
rs694975 6 153189269 G A 0.1608 1493 0.8479 -8.8456 2.9052 0.0023292
rs198132 21 24555671 G A 0.4079 1493 0.0968 6.4464 2.1175 0.0023323
rs7193803 16 85925673 T G 0.3386 1493 0.9081 -6.8278 2.2432 0.0023366
rs10774863 12 116891156 T C 0.3932 1493 0.1753 -6.7455 2.2162 0.002337
rs983781 8 3051470 T G 0.2352 1492 0.8293 -7.6116 2.501 0.0023385
rs857424 6 14642101 G A 0.2729 1493 0.3278 -7.1661 2.3553 0.0023459
rs7850860 9 112221052 T C 0.1678 1493 0.5782 -8.593 2.8244 0.0023471
rs2214020 5 9852860 T C 0.1879 1493 0.5536 -8.2192 2.7016 0.0023476
rs9294419 6 89769624 T C 0.3429 1493 0.168 -6.942 2.2822 0.002352
rs4716108 6 17106718 C A 0.3781 1493 0.9124 6.681 2.1965 0.0023522
rs10487510 7 113302262 G A 0.1088 1493 1 -10.403 3.421 0.0023578
rs228275 17 36910825 T C 0.3111 1493 0.7172 7.0204 2.3086 0.0023585
rs4707675 6 92221558 G A 0.4206 1493 0.6327 6.4992 2.1389 0.0023774
rs6518958 22 35949334 G A 0.3158 1493 0.4724 6.8813 2.2653 0.0023841
rs6476830 9 4257339 T C 0.1447 1479 0.9164 -9.2507 3.0461 0.0023906
rs7336916 13 54249153 G A 0.4126 1493 0.1818 -6.4424 2.1217 0.0023943
rs2120905 10 49773295 T C 0.3547 1493 0.955 6.7531 2.2243 0.0023973
rs6584182 10 100055644 T C 0.4066 1493 0.0158 6.7879 2.2358 0.0023973
rs6101922 20 38873093 T G 0.4303 1493 0.3698 -6.4405 2.1222 0.0024071
rs12434963 14 101709344 T C 0.496 1493 6e-04 6.7597 2.2275 0.002408
rs914926 9 93526329 C A 0.3652 1480 0.6948 -6.7017 2.2086 0.0024105
rs4861041 4 42840819 T G 0.1474 1493 0.4103 -9.2069 3.0346 0.0024136
rs16945686 15 44201245 T C 0.0693 1493 0.1082 12.978 4.2784 0.0024187
rs6472867 8 75513831 T G 0.4434 1493 0.0463 6.6667 2.1986 0.0024278
rs265766 3 1376235 G A 0.4192 1492 0.2425 -6.6348 2.1885 0.0024317
rs2185518 14 26266439 G A 0.2381 1493 0.4334 -7.4891 2.4712 0.0024413
rs10864724 1 232318791 T C 0.4588 1493 0.2112 -6.5729 2.1693 0.0024457
kgp11961511 15 29097256 T G 0.0947 1484 0.7631 -11.01 3.6338 0.0024463
rs7860071 9 12443586 G A 0.2833 1493 0.8485 -7.1686 2.366 0.0024469
rs32946 5 141129204 G A 0.2522 1493 0.011 7.1763 2.3688 0.002449
rs16999939 21 41906601 T G 0.0271 1493 1 19.846 6.5511 0.0024506
rs6081105 20 1886493 G A 0.3851 1493 0.382 6.696 2.2108 0.0024558
rs614549 6 31840625 G A 0.4076 1493 0.3915 6.4775 2.1395 0.0024651
rs1455555 18 61170782 G A 0.4923 1493 0.7958 6.4608 2.1342 0.0024675
rs508047 11 79065320 G A 0.2108 1492 0.6412 7.9472 2.6252 0.0024676
rs40837 16 28510845 G A 0.3928 1493 0.7042 6.5529 2.1655 0.0024772
rs1549805 4 116766626 T G 0.2798 1492 0.6532 7.2134 2.3841 0.0024809
rs760991 22 46854398 G A 0.2632 1493 0.5936 -7.3591 2.4323 0.002482
rs10170600 2 161118687 T C 0.2917 1493 0.1331 6.9411 2.2943 0.0024834
rs12723298 1 240527080 T C 0.2713 1493 0.7436 7.2659 2.4023 0.0024899
rs1861429 2 75608486 T G 0.367 1493 0.9556 -6.6804 2.2088 0.0024914
rs11088864 21 22889048 T C 0.21 1493 0.349 -7.7959 2.5778 0.002492
rs6939080 6 78439841 T C 0.2555 1493 0.0767 7.5483 2.497 0.0025031
rs6963278 7 21080407 T G 0.4468 1493 0.8342 6.4434 2.1321 0.002511
rs843319 6 20135825 G A 0.3346 1493 0.2693 -6.913 2.2878 0.0025134
rs2960088 17 53819087 C A 0.2036 1493 0.0309 -8.2143 2.7187 0.0025164
rs12897877 14 97667587 T C 0.4802 1493 0.7167 -6.396 2.1171 0.0025184
rs1700055 8 4084970 T G 0.4317 1493 0.9579 -6.4745 2.1437 0.0025251
rs2086182 3 140914251 T C 0.3546 1486 0.6917 6.7671 2.2411 0.0025309
rs1782030 9 25808485 T C 0.1537 1490 0.691 -8.8598 2.9341 0.002531
rs1131521 18 21513768 T C 0.1477 1493 0.2585 -8.9167 2.9535 0.0025354
rs11746643 5 35833717 G A 0.3643 1492 0.911 6.6592 2.207 0.0025501
rs26325 5 115737646 C A 0.2168 1492 0.3611 -7.6949 2.5517 0.002565
rs11200087 10 123467204 G A 0.4662 1493 0.64 6.3843 2.1178 0.0025729
rs8089554 18 49840378 G A 0.1932 1493 0.5623 8.1815 2.714 0.0025732
rs2041874 2 8004700 T C 0.4042 1493 0.3901 -6.4564 2.1421 0.0025774
rs249617 12 98171239 T C 0.228 1491 0.3392 -7.5518 2.506 0.002583
rs2649137 13 63179285 G A 0.2418 1493 0.2895 7.3763 2.4482 0.002587
rs7580383 2 125457240 G A 0.4297 1493 0.6727 -6.4307 2.1345 0.0025886
rs12830853 12 95803054 G A 0.0838 1492 0.7369 -11.639 3.8639 0.0025929
rs4623810 10 121161798 T G 0.3533 1493 0.6103 6.6531 2.2087 0.0025936
rs4839603 3 143311260 G A 0.218 1493 0.0951 -7.5898 2.5202 0.0025987
rs7734385 5 158460212 G A 0.3593 1493 0.574 -6.6213 2.1987 0.0025995
rs2338557 2 22011916 G A 0.3848 1493 0.1262 6.4515 2.1428 0.0026053
rs1031895 12 23732165 C A 0.3523 1493 0.5709 -6.7516 2.2427 0.0026079
rs1436001 8 58694706 T C 0.2884 1493 0.4498 6.9957 2.3243 0.0026136
rs10506179 12 41311418 T C 0.3767 1492 0.1516 -6.4667 2.1488 0.0026172
rs2113014 5 96619614 T C 0.3388 1427 0.6364 6.8542 2.2778 0.0026203
rs12736496 1 211798430 T C 0.4133 1493 0.7087 6.5312 2.1705 0.0026204
rs10839898 11 7891959 C A 0.3782 1490 0.2473 -6.7099 2.2301 0.0026225
rs7783216 7 103255195 T C 0.2763 1493 0.1957 7.0338 2.338 0.0026261
rs265454 10 83075488 G A 0.3717 1493 0.6577 6.6547 2.2131 0.0026394
rs1735934 21 23073684 G A 0.3614 1493 0.5374 6.7079 2.2319 0.0026523
rs1319504 20 38120192 G A 0.1612 1483 0.0684 -8.5371 2.8406 0.0026529
rs1382480 16 7140159 T C 0.3687 1493 0.781 -6.6487 2.2126 0.0026567
rs2630758 5 176938343 G A 0.4782 1493 0.3782 -6.3211 2.1038 0.0026598
rs4549820 8 139674972 T C 0.2227 1493 0.4108 -7.7647 2.5851 0.0026679
rs4892004 18 70074323 T C 0.4608 1493 0.7154 -6.44 2.1441 0.002668
rs17772684 18 65538062 T C 0.1635 1492 0.298 8.7597 2.9167 0.0026705
rs158842 5 163072880 T C 0.3851 1493 0.623 6.5178 2.1703 0.0026719
rs6080670 20 17364597 T C 0.2974 1493 0.0477 6.811 2.268 0.0026726
rs1465648 3 87950229 T C 0.2411 1493 0.1038 7.6278 2.5403 0.0026755
rs3801135 7 38858256 T C 0.3928 1493 0.8707 6.5203 2.1715 0.0026761
rs10064442 5 26932005 G A 0.0586 1493 0.4783 -13.765 4.5848 0.0026783
rs32824 5 15993449 T G 0.1263 1493 0.3468 9.4874 3.1601 0.0026802
rs1961019 3 178052017 G A 0.435 1493 0.5628 -6.3889 2.1282 0.0026823
rs1865828 16 64082951 G A 0.499 1493 0.6415 6.4226 2.1395 0.0026827
rs9497985 6 148588469 T C 0.4568 1493 0.4981 -6.3503 2.1154 0.0026829
rs10494096 1 109270402 G A 0.419 1493 0.3954 -6.3974 2.1311 0.002683
rs7956556 12 20102148 G A 0.3493 1493 0.1545 -6.5694 2.1885 0.0026836
rs1358268 8 25006118 T C 0.4792 1493 0.8764 -6.3976 2.1331 0.0027065
rs6439924 3 140169657 C A 0.2006 1493 0.1972 7.831 2.6114 0.0027109
rs4492592 1 162910683 T G 0.0476 1493 0.5741 -14.905 4.9714 0.0027163
rs305061 16 85975659 T C 0.3828 1493 0.8696 6.5704 2.1922 0.0027252
rs4299807 6 66528177 G A 0.1316 1493 0.5725 9.5012 3.1707 0.0027306
rs8112209 19 46073472 G A 0.3249 1493 0.953 6.7961 2.2681 0.0027316
rs7898821 10 669358 G A 0.0231 1493 0.5526 21.133 7.0532 0.0027332
rs1496653 3 23454790 G A 0.1983 1493 0.2539 7.8665 2.6258 0.0027374
rs17169261 7 97699292 T C 0.1335 1491 0.146 9.1999 3.0711 0.002739
rs6878457 5 83378524 G A 0.3999 1493 0.8292 6.4781 2.1629 0.0027435
rs2048456 3 140908639 G A 0.3741 1493 0.5433 6.6349 2.2155 0.0027463
rs456611 3 161097268 G A 0.4853 1493 0.1957 -6.2644 2.0922 0.0027513
rs10181019 2 188865131 T C 0.1742 1493 0.8576 -8.3759 2.7981 0.0027584
rs9313144 5 6132166 T C 0.354 1493 0.91 -6.6439 2.2197 0.0027612
kgp22814587 3 154555382 G A 0.0176 1481 0.3659 -23.936 7.9988 0.0027679
rs4077631 1 161360435 T C 0.0606 1493 0.3622 13.526 4.5209 0.0027722
rs11611501 12 130533750 G A 0.2026 1493 0.4707 7.8357 2.619 0.0027724
rs276318 2 114754877 T C 0.1909 1493 0.2408 8.2233 2.7491 0.0027779
rs421500 6 133228839 G A 0.3938 1493 0.5877 -6.5582 2.1926 0.0027805
rs1350059 8 63848556 G A 0.4558 1493 0.0057 6.1636 2.0608 0.002782
rs743035 22 47098969 G A 0.4058 1491 0.6291 -6.4423 2.154 0.0027821
rs10234747 7 66251369 T C 0.1048 1493 0.213 -10.21 3.4143 0.0027859
rs12618683 2 114672304 G A 0.0376 1489 0.2666 17.079 5.7118 0.0027885
rs10934619 3 122567173 T C 0.0877 1493 0.7471 -11.3 3.7806 0.0027995
rs1441585 11 59855711 T C 0.0325 1493 0.6674 17.839 5.9686 0.002801
rs2019146 12 93253408 G A 0.2746 1493 0.2984 7.2187 2.4167 0.0028166
rs6569765 6 132228577 G A 0.3824 1493 0.8695 -6.518 2.1821 0.0028168
rs2966070 16 77834382 C A 0.2273 1430 0.8803 7.7997 2.6114 0.0028191
rs4777407 15 71826919 G A 0.2669 1493 0.0342 -7.3867 2.4731 0.0028197
rs7854401 9 88721252 T C 0.1457 1493 0.7555 -8.9625 3.0023 0.0028339
rs7620921 3 165339415 T C 0.064 1493 0.3852 12.831 4.2986 0.0028361
rs558015 6 137899792 G A 0.4347 1493 0.4 6.3309 2.1215 0.0028435
rs12600911 17 51409925 G A 0.223 1493 0.073 -7.8023 2.6161 0.0028599
rs17262049 20 11660746 T C 0.4377 1493 0.9581 6.3979 2.1455 0.0028642
rs9449462 6 83096577 T G 0.2994 1493 0.6661 6.9622 2.3351 0.0028683
rs4780452 16 12661674 T C 0.3888 1493 0.4794 -6.5627 2.2013 0.0028704
rs10489764 1 188085833 T C 0.2832 1492 0.6099 -7.0814 2.376 0.0028793
rs944131 13 71866199 T C 0.4183 1493 0.0792 6.2783 2.1067 0.0028807
rs9389037 6 133171832 T C 0.3727 1493 0.0765 6.7107 2.2518 0.0028816
rs2302672 2 8027020 T C 0.2997 1493 0.2182 6.8068 2.2843 0.0028847
rs10752796 1 232330619 T G 0.4126 1493 0.2861 -6.5254 2.19 0.0028862
rs1047456 7 130148817 G A 0.2462 1493 1 -7.3579 2.4695 0.0028874
rs1411713 13 78676784 T C 0.295 1493 0.901 6.9316 2.3267 0.0028909
rs5998478 22 32811952 G A 0.4893 1493 0.2139 6.4417 2.1626 0.002895
rs755578 2 111605245 T C 0.1922 1493 0.2782 8.16 2.7401 0.0029012
rs7542242 1 22477493 T C 0.3573 1493 0.285 6.5163 2.1883 0.0029039
rs2708987 4 20032963 T C 0.1969 1493 0.1197 8.1294 2.7307 0.00291
rs11673739 2 234072738 G A 0.2482 1493 0.8352 7.3511 2.4694 0.0029115
rs4600857 3 165431081 T C 0.0596 1493 0.6462 13.309 4.4708 0.0029127
rs4938717 11 119576911 T C 0.3791 1493 0.3505 -6.4434 2.165 0.002919
rs2471343 4 3042902 C A 0.0409 1493 1 -16.044 5.392 0.0029248
rs7332443 13 62172838 T C 0.1389 1490 0.5152 9.2457 3.1081 0.0029329
rs17039372 4 161149134 T C 0.0415 1493 1 15.919 5.3536 0.0029439
rs402781 10 90526379 T C 0.1862 1493 0.9321 8.1149 2.7291 0.0029443
rs8022357 14 26200279 G A 0.2485 1493 0.5801 -7.2639 2.443 0.0029456
rs7217154 17 14168109 T C 0.4454 1493 0.1902 6.2503 2.1024 0.00295
rs2889774 9 80112213 G A 0.348 1493 0.8643 -6.6513 2.2373 0.0029502
rs3780447 9 100970289 G A 0.1484 1493 1 8.8852 2.9892 0.0029541
rs2984600 1 168976442 T C 0.4196 1493 0.0041 6.1759 2.0778 0.0029552
rs10403459 19 44213380 T C 0.3302 1493 0.2194 -6.8303 2.298 0.0029557
rs11002057 10 78929072 G A 0.1234 1471 2e-04 10.152 3.4158 0.0029588
rs11833990 12 43304847 G A 0.2793 1493 1 7.0462 2.3709 0.0029594
rs2363877 12 6292461 G A 0.4109 1493 0.7082 -6.457 2.1727 0.00296
rs7094812 10 68502854 T C 0.4822 1493 0.6409 6.2809 2.1136 0.0029626
rs4406110 5 26292815 T C 0.4658 1493 0.8353 -6.3147 2.1251 0.0029629
rs4496012 13 62142039 G A 0.3463 1493 0.3311 6.7282 2.2645 0.0029662
rs2801415 1 192182559 T G 0.4916 1493 0.501 6.3753 2.1459 0.0029694
rs584258 6 153224190 T C 0.3058 1493 0.5029 -6.7959 2.2875 0.0029697
rs740209 7 97653811 T G 0.2304 1493 0.8842 7.5145 2.5302 0.0029785
rs10880383 12 43285740 T G 0.3068 1493 1 -6.8506 2.3067 0.0029794
rs1262781 13 51066171 T C 0.2629 1493 0.2861 -7.2744 2.4495 0.0029799
rs17202866 3 118402091 T G 0.4327 1493 0.3168 -6.2884 2.1181 0.0029888
rs4894921 3 105070826 T C 0.3017 1493 0.7588 6.906 2.3265 0.0029934
rs4803027 19 39404800 C A 0.3701 1493 0.6175 -6.4912 2.1872 0.0029997
rs11882031 19 56193662 T C 0.0827 1493 0.3083 -11.311 3.8121 0.0030069
rs13151706 4 116769746 G A 0.2751 1492 0.9483 -7.0743 2.3852 0.0030177
rs1125326 10 91592198 G A 0.1376 1493 0.3847 9.263 3.1231 0.0030177
rs2223610 1 170958136 T C 0.2478 1493 0.5785 7.3634 2.4829 0.0030203
rs2546480 5 114813155 T C 0.4682 1493 0.2125 -6.4237 2.1661 0.0030218
rs16875028 4 24111301 T C 0.0121 1493 1 -29.052 9.7991 0.0030292
rs4358178 2 133328429 C A 0.0111 1492 1 30.272 10.196 0.0030312
rs2437401 10 26116844 G A 0.4578 1493 0.7152 -6.3573 2.1448 0.0030358
rs10807744 7 71641264 T G 0.1882 1493 0.2355 -7.9352 2.6778 0.0030436
rs2306674 15 44198049 G A 0.0707 1493 0.1102 12.579 4.2453 0.0030471
rs1176324 13 81230929 G A 0.1969 1493 0.6233 -7.8674 2.6554 0.003049
rs10879259 12 41222390 G A 0.4166 1493 0.4888 6.451 2.1775 0.0030509
rs2271584 11 3656521 C A 0.1547 1493 0.6218 -8.6567 2.9223 0.0030532
rs7672373 4 61173570 G A 0.078 1493 0.5888 -11.854 4.0019 0.0030549
rs7754730 6 121995889 T C 0.3631 1487 0.6947 -6.6107 2.2317 0.0030549
rs2060074 4 141358232 G A 0.0358 1493 0.4345 16.763 5.6593 0.003056
rs4131569 12 38876522 T C 0.077 1493 0.7141 -11.912 4.0218 0.0030582
rs7393548 10 83118201 C A 0.1316 1493 0.3088 9.4476 3.1898 0.0030585
rs6044994 20 17730544 G A 0.2552 1489 1 7.2302 2.4415 0.0030622
rs972641 21 37348480 T C 0.4056 1493 0.283 6.5053 2.1973 0.0030699
rs4853252 2 70237360 G A 0.0924 1493 0.1204 -10.644 3.5953 0.0030719
rs7570959 2 156885750 T C 0.2816 1493 0.7982 -7.0236 2.3726 0.0030737
rs11548 5 150407783 T C 0.0723 1493 0.4365 12.014 4.0591 0.0030776
rs220821 6 165849238 C A 0.316 1489 0.0058 -6.5464 2.2121 0.0030824
rs2088762 19 21557835 T C 0.431 1492 0.5614 -6.4099 2.166 0.0030827
rs1545045 10 127190028 C A 0.2384 1493 0.8309 -7.4068 2.503 0.003085
rs725750 6 80082927 T C 0.1882 1493 0.3518 8.1519 2.755 0.0030873
rs1451279 18 22460386 G A 0.2154 1488 0.3185 7.7634 2.6243 0.0030932
rs12102745 16 82282017 G A 0.1337 1492 0.823 9.2851 3.1404 0.0031097
rs2986267 9 7473692 G A 0.366 1493 0.8236 6.5043 2.2003 0.0031151
rs10736390 1 55103945 G A 0.4725 1493 0.4362 -6.2301 2.1075 0.0031154
rs724025 3 60590063 G A 0.3687 1493 0.5049 6.4562 2.1843 0.0031187
rs7210512 17 11257545 G A 0.3905 1493 0.8706 6.4545 2.1838 0.0031202
rs1413106 13 56265728 T C 0.4598 1493 0.0042 6.5498 2.217 0.0031333
rs1870327 1 85602412 T C 0.2689 1493 0.3235 7.1795 2.4304 0.0031367
rs4713791 6 34416893 T C 0.1735 1493 0.3209 8.4087 2.8467 0.0031389
rs10265132 7 8637693 T C 0.2729 1493 0.1028 -6.9005 2.3362 0.0031396
rs7553537 1 7096700 T C 0.0593 1493 0.815 -13.396 4.5352 0.0031398
rs6983401 8 1372223 T C 0.2912 1492 0.8509 -6.8979 2.3355 0.0031423
rs10226547 7 8633143 T C 0.2565 1493 0.4553 7.1166 2.4096 0.003143
rs7131017 11 9352951 G A 0.1996 1493 0.2924 7.7478 2.6237 0.0031462
rs12262784 10 98604466 G A 0.1008 1493 0.2549 -10.279 3.4815 0.0031519
rs6436470 2 225134322 G A 0.2582 1493 0.5888 -7.228 2.4482 0.0031533
rs3893318 1 24505944 T G 0.0191 1493 0.4201 -22.748 7.705 0.0031536
rs13110106 4 156523316 T G 0.3466 1493 0.9544 -6.5868 2.2314 0.0031589
rs11609253 12 48358279 C A 0.3835 1493 0.1546 6.5799 2.2292 0.00316
rs2689700 10 95946520 G A 0.1899 1493 0.8012 8.0314 2.7209 0.0031601
rs6755911 2 117014965 T C 0.0204 1493 0.465 22.039 7.4668 0.0031606
rs1827225 19 21567360 G A 0.3942 1489 0.9567 6.4132 2.1728 0.0031613
rs2051264 18 7547285 G A 0.1906 1493 0.2077 -7.8557 2.6618 0.0031643
rs10925587 1 238376635 G A 0.4809 1493 0.195 -6.1738 2.092 0.0031662
rs3116615 13 51158752 T C 0.2451 1493 0.4426 -7.3667 2.4969 0.0031738
rs912518 13 29197494 T C 0.4072 1493 0.391 6.4588 2.1896 0.0031806
rs611411 18 62748909 T C 0.3835 1493 0.6615 6.4889 2.2002 0.0031854
rs1546081 12 41515090 G A 0.2709 1493 0.1899 -7.1821 2.4357 0.0031912
rs9584195 13 94818360 T C 0.0107 1493 1 30.56 10.349 0.0031917
rs9849137 3 59413111 G A 0.0479 1493 0.3839 14.502 4.9211 0.0032097
rs16840059 3 98377357 G A 0.0255 1493 0.6226 -20.151 6.8388 0.0032134
rs7997858 13 29172709 G A 0.2592 1493 0.6371 -7.1015 2.4102 0.0032142
rs914491 9 2419927 G A 0.3928 1493 0.0344 -6.2412 2.1188 0.0032236
rs1946875 2 188874902 G A 0.1752 1493 1 -8.2324 2.7951 0.0032269
rs745388 9 112020668 T C 0.3942 1493 0.8285 -6.388 2.1689 0.003227
rs10154112 21 26819664 T C 0.0345 1493 1 17.289 5.8703 0.0032279
rs9869920 3 191935121 T G 0.3312 1493 0.4134 6.5794 2.2341 0.00323
rs10132679 14 63677622 T C 0.4417 1493 0.753 -6.3319 2.1501 0.0032306
rs1262775 13 51068575 T C 0.2813 1493 0.8477 6.9857 2.3724 0.0032337
rs4689477 4 6541749 C A 0.1196 1493 0.109 -9.4486 3.2088 0.003234
rs7747934 6 156480280 T C 0.1979 1493 0.8706 -7.8791 2.6761 0.0032377
rs2457322 6 20152095 T C 0.4782 1493 0.8764 -6.2509 2.1234 0.0032424
rs2254673 13 106661515 T G 0.3342 1493 1 -6.6304 2.2525 0.0032445
rs11742921 5 55349049 T C 0.1557 1493 0.6223 -8.699 2.9556 0.0032482
rs17085151 13 70047110 G A 0.0837 1493 1 -11.318 3.8454 0.0032486
rs1409506 13 30703944 C A 0.1273 1493 0.6417 -9.3339 3.172 0.0032547
rs13091404 3 6199170 C A 0.492 1493 0.1956 6.1509 2.0909 0.0032642
rs12953713 18 10218053 T C 0.2676 1493 0.8431 7.0846 2.4088 0.0032699
rs9942422 5 138272536 T C 0.2599 1493 1 7.1255 2.4229 0.0032725
rs13191280 6 66491725 T C 0.1989 1493 0.4172 -7.7483 2.6355 0.0032827
rs6733642 2 221835642 G A 0.1554 1493 0.3745 -8.7386 2.9725 0.0032842
rs4491596 17 66683179 T C 0.2338 1493 0.1931 7.519 2.5577 0.0032849
rs5768709 22 48929569 G A 0.3684 1493 0.5412 -6.4274 2.1866 0.0032885
rs6792167 3 69699700 G A 0.4314 1493 0.429 6.3761 2.1693 0.0032907
rs12283791 11 26407220 G A 0.2036 1493 0.1292 -7.9209 2.6952 0.0032938
rs12672767 7 97635841 C A 0.2579 1493 0.3792 -7.0571 2.4016 0.0032985
rs2825304 21 20410051 G A 0.3778 1493 0.7414 6.4146 2.1832 0.0033016
rs1396485 5 115512352 G A 0.1932 1493 0.3622 8.0058 2.7259 0.0033146
rs4752003 10 118472715 T C 0.1976 1493 0.683 -7.7931 2.6542 0.003324
rs4632736 4 110017206 T C 0.082 1493 0.3013 -11.222 3.8232 0.0033323
rs9888427 12 33531438 G A 0.2466 1492 0.0178 7.024 2.393 0.0033328
rs4946730 6 106613091 G A 0.2726 1493 0.5141 6.9462 2.3668 0.0033375
rs7216101 17 9943867 C A 0.1622 1492 0.3906 -8.3636 2.8508 0.0033484
rs853685 6 28288785 T C 0.125 1492 0.5532 -9.358 3.1899 0.0033502
rs1443822 15 35797900 T C 0.2693 1493 0.1147 -7.1808 2.4478 0.0033507
rs6794601 3 160946769 T C 0.4866 1493 0.1085 -6.1104 2.0838 0.0033637
rs1035218 7 35535930 C A 0.2177 1493 0.4949 7.6239 2.6001 0.0033656
rs2223553 20 32709444 G A 0.3258 1493 0.2164 -6.5453 2.2324 0.0033689
rs603232 11 75973078 T C 0.2619 1493 0.5034 7.1547 2.4405 0.0033712
rs7003901 8 81843869 T G 0.4454 1493 0.3195 6.1869 2.1107 0.0033769
rs4715423 6 53651171 T C 0.4246 1493 0.8324 6.3218 2.157 0.00338
rs881753 3 195606770 G A 0.4307 1493 0.2678 6.3871 2.1793 0.0033808
rs1036308 3 30235221 G A 0.3848 1493 0.913 6.394 2.1817 0.0033817
rs9555997 13 90916206 T G 0.3252 1493 0.1404 6.784 2.315 0.0033843
rs2398227 15 97064534 G A 0.2125 1492 0.7573 7.6455 2.6098 0.0033941
rs1374787 3 160700144 T C 0.3322 1493 0.1614 -6.4914 2.2161 0.003399
rs11886288 2 241806305 G A 0.0931 1493 0.1244 -10.505 3.5867 0.0034016
rs1033762 6 16948558 T G 0.2682 1493 0.2353 -7.1425 2.4386 0.003402
rs7594687 2 141803602 T C 0.1129 1493 0.8973 9.8717 3.3706 0.0034033
rs11465897 3 10254797 C A 0.4019 1493 1 6.3502 2.1683 0.0034052
rs295869 17 35147345 T C 0.2492 1493 1 7.2055 2.4605 0.0034056
rs6718311 2 4253421 G A 0.065 1493 0.3986 12.511 4.2727 0.0034097
rs5767995 22 48194363 T C 0.1209 1493 1 9.5716 3.2688 0.00341
rs2350487 3 139785389 G A 0.3218 1493 0.3427 6.7509 2.3059 0.0034156
rs884267 5 7356978 G A 0.2686 1493 0.8436 7.0053 2.3928 0.0034157
rs10770132 11 10698073 G A 0.4484 1493 0.1168 -6.3894 2.1827 0.0034189
rs6131952 20 17423111 T C 0.4005 1493 0.1459 -6.2333 2.1295 0.003421
rs9482193 6 122229536 T G 0.4866 1493 0.0622 -6.3852 2.1814 0.0034214
rs12425988 12 127512505 T C 0.4484 1493 1 6.2564 2.1378 0.0034283
rs4897839 12 86084899 G A 0.3228 1493 0.2613 6.5584 2.2413 0.0034314
kgp9032904 7 66297377 T C 0.1052 1493 0.2153 9.9805 3.4109 0.0034328
rs540818 19 35710685 G A 0.2669 1493 0.9473 7.0225 2.4003 0.0034368
rs11067740 12 116147807 G A 0.0107 1493 1 30.321 10.35 0.0034394
rs867814 1 3362256 T C 0.1574 1493 0.0143 -8.2696 2.8272 0.0034446
rs12431706 14 69716438 T C 0.2555 1493 0.7339 7.0949 2.4263 0.003453
rs291545 3 73816737 G A 0.4923 1493 0.4075 -6.1501 2.1032 0.0034539
rs2975469 8 19377911 C A 0.3754 1493 0.3483 -6.3412 2.1686 0.0034549
rs6020922 20 49649589 G A 0.3922 1493 0.2548 6.2749 2.146 0.0034551
rs4344879 2 192276192 T C 0.0445 1493 0.3613 -15.301 5.2338 0.0034609
rs7956071 12 80833698 G A 0.4246 1485 0.7908 -6.3355 2.1673 0.0034647
rs11642209 16 78129906 T C 0.2719 1493 0.0156 6.7728 2.317 0.0034658
rs10748689 10 82986532 C A 0.4407 1493 1 -6.2531 2.1409 0.0034914
rs31318 5 123614481 G A 0.1614 1493 0.1804 -8.2932 2.8395 0.0034934
rs1408064 6 133188860 G A 0.4658 1493 0.0253 -6.4149 2.1968 0.0034992
rs9882623 3 60106852 T C 0.2957 1493 0.9505 -6.7953 2.3274 0.0035041
rs7641944 3 67132470 T C 0.3778 1493 0.0069 -6.6419 2.2751 0.0035068
rs1330875 13 78701023 T C 0.3081 1493 0.0052 6.4847 2.2223 0.0035224
rs891727 9 116923333 T C 0.4139 1493 0.4238 -6.3659 2.1817 0.0035239
rs11078612 17 6067298 G A 0.1065 1493 0.4132 -9.9472 3.4091 0.0035246
rs7786075 7 12410811 G A 0.1999 1493 0.0628 7.9505 2.7251 0.0035281
rs9318216 13 74355009 T C 0.4692 1493 0.0333 -6.3941 2.1916 0.0035286
rs7718626 5 108046359 T C 0.1052 1493 0.7836 -10.161 3.4838 0.0035366
rs1325945 1 119485771 C A 0.494 1493 0.4077 6.2699 2.15 0.0035431
rs7626512 3 24461325 T C 0.2438 1493 0.0794 -7.3921 2.5348 0.0035431
rs2241011 9 129159558 T G 0.2622 1493 0.1607 7.1794 2.4624 0.0035503
rs10470112 21 22790919 G A 0.0583 1493 0.3416 13.075 4.4848 0.003552
rs13170399 5 79207070 T G 0.4038 1492 0.8298 6.3387 2.1743 0.0035531
rs3866838 4 111753815 T C 0.1658 1493 1 8.333 2.8584 0.0035542
rs2041535 7 140906152 G A 0.283 1493 0.0739 -7.0504 2.4185 0.0035545
rs4673364 2 207733111 T C 0.1021 1493 0.2044 10.07 3.4545 0.0035553
rs6927484 6 73546750 G A 0.2331 1493 0.6644 7.2887 2.5005 0.0035581
rs940331 7 57488782 G A 0.3921 1492 0.9135 6.3548 2.1808 0.0035682
rs717239 4 77175743 G A 0.4843 1493 0.1473 -6.0853 2.0884 0.0035693
rs985456 21 27625716 T C 0.0224 1493 1 -21.156 7.2606 0.0035706
rs6589774 11 119646732 G A 0.3677 1493 0.2426 -6.5243 2.2397 0.0035798
rs327225 8 26483190 T G 0.2066 1493 0.9372 7.6423 2.6238 0.0035838
rs6480051 10 66996579 T C 0.3289 1493 0.9533 -6.5834 2.2607 0.0035893
rs1957409 14 59800800 C A 0.4243 1493 0.2661 6.357 2.1832 0.0035933
rs10092441 8 108858606 T C 0.0573 1493 1 -13.394 4.6002 0.0035967
rs16894648 4 17205620 T C 0.2803 1493 0.0467 6.7165 2.3071 0.0036005
kgp9101025 5 108308791 T G 0.0285 1493 0.6299 18.885 6.4872 0.0036015
rs11999505 9 100194825 G A 0.0261 1493 0.0765 -18.913 6.4968 0.0036018
rs11839700 13 62640800 G A 0.2736 1493 0.7945 6.9142 2.3753 0.0036042
rs16869462 7 97758335 G A 0.0964 1493 0.551 -10.396 3.5717 0.0036053
rs6467623 7 135688926 C A 0.2127 1493 0.1638 -7.7091 2.6485 0.0036058
rs1877893 12 128785587 G A 0.2371 1493 0.1525 7.1421 2.4538 0.0036076
rs2125719 12 85026276 T G 0.1836 1492 0.9312 7.9824 2.7426 0.0036085
rs11179168 12 41345882 C A 0.499 1493 0.4075 -6.1195 2.1027 0.0036111
rs16889144 8 40177668 G A 0.2686 1493 0.8436 -6.9637 2.3928 0.0036115
rs6477056 9 634160 G A 0.4484 1493 0.3737 6.1458 2.1122 0.0036191
rs2289202 2 216298084 G A 0.2314 1493 0.5127 -7.4015 2.5441 0.0036232
rs819079 3 130178066 C A 0.1105 1493 0.7929 9.8363 3.3813 0.0036255
rs12268216 10 98649296 T C 0.1011 1493 0.1978 -10.078 3.4654 0.0036347
rs7105434 11 42849616 T C 0.1631 1493 0.4476 8.4647 2.9108 0.0036377
rs11111256 12 102761471 G A 0.1226 1493 0.4709 9.5255 3.2763 0.0036445
rs4327471 4 25641870 T G 0.2073 1493 0.0697 7.4447 2.561 0.0036495
rs1176280 13 81241382 G A 0.2636 1493 0.6413 7.0576 2.4282 0.0036548
rs11931577 4 78335569 T C 0.1011 1493 1 -10.256 3.5288 0.0036572
rs761962 20 50823651 T C 0.2776 1493 0.6989 6.8645 2.362 0.0036574
rs2491235 13 28611710 G A 0.2076 1493 0.5296 7.6844 2.6441 0.003658
rs7213487 17 3936529 G A 0.2302 1492 0.2431 7.231 2.4884 0.0036621
rs12667108 7 5133936 T C 0.1363 1493 0.2705 8.8662 3.0525 0.0036777
rs11744460 5 135962502 G A 0.3017 1493 1 -6.7241 2.3154 0.003683
rs926761 22 49486490 T C 0.1079 1492 0.5923 10.038 3.4568 0.0036843
rs1010291 20 17426687 T C 0.352 1493 0.0889 -6.3238 2.178 0.0036905
rs11857306 15 56746003 C A 0.4169 1492 0.8314 6.2815 2.164 0.0036996
rs593729 5 31353951 C A 0.4106 1493 0.9574 -6.2772 2.1627 0.003702
rs2372243 14 83304672 T C 0.2361 1493 0.7197 -7.2272 2.49 0.0037023
rs12147456 14 63642726 T C 0.2818 1492 0.3705 6.9487 2.3941 0.0037028
rs13163690 5 13015270 T C 0.3577 1493 0.3678 -6.3612 2.1921 0.0037097
rs7092194 10 132803392 T C 0.0425 1493 0.7477 -15.247 5.2542 0.0037103
rs4305321 2 134461021 G A 0.351 1493 0.256 6.367 2.1947 0.0037188
rs1641149 2 10673359 T C 0.4236 1493 0.9156 6.2303 2.148 0.0037248
rs6697891 1 238383296 G A 0.4752 1492 0.1462 6.0617 2.09 0.0037278
rs17749702 18 38344697 G A 0.3461 1468 0.1337 6.4091 2.2108 0.003744
rs2356606 1 232015040 G A 0.2227 1493 0.4551 -7.3351 2.5306 0.0037483
rs2364722 2 178124787 G A 0.2699 1493 0.1311 -7.0827 2.4438 0.0037522
rs12662894 6 110271736 T C 0.0328 1493 0.4038 17.588 6.0697 0.003759
rs683039 6 153463915 T G 0.4742 1493 0.4674 -6.1089 2.1082 0.0037594
rs7113273 11 122962900 T C 0.2782 1492 0.1071 6.7377 2.3254 0.0037617
rs2996449 13 28440007 G A 0.4538 1493 0.2731 -6.0994 2.1051 0.0037625
rs7663291 4 98029212 T C 0.1839 1493 0.038 -7.7368 2.6702 0.0037626
rs4244886 15 89264917 G A 0.3164 1492 1 6.6268 2.2882 0.003778
rs16959781 13 102778196 C A 0.1721 1493 0.5869 8.102 2.7976 0.0037782
rs10918532 1 166545275 T C 0.425 1493 0.3404 -6.1483 2.1231 0.0037812
rs941827 10 114558887 T C 0.2937 1493 0.454 -6.691 2.3107 0.0037831
rs1371578 12 74116910 T C 0.3302 1493 0.3805 6.6225 2.2873 0.0037869
rs1455780 15 92985006 G A 0.4635 1493 0.1602 6.2888 2.1721 0.0037881
rs7921871 10 20896023 T C 0.1898 1491 0.077 7.9999 2.7633 0.0037909
rs4702704 5 10591672 G A 0.4139 1493 0.7898 6.2718 2.1664 0.0037919
rs2043148 6 123703983 T G 0.2863 1493 0.2818 -6.7104 2.3189 0.003806
rs10815868 9 8428492 G A 0.4524 1492 0.5655 -6.1369 2.1207 0.0038067
rs34955392 6 28472253 T C 0.0114 1493 1 29.117 10.048 0.0038073
rs720872 7 15073547 G A 0.0251 1493 0.0018 -18.648 6.4443 0.0038076
rs7607548 2 102665552 C A 0.3845 1493 0.1008 6.1892 2.1391 0.0038109
rs1554481 2 26727694 G A 0.3634 1493 0.911 -6.3858 2.2071 0.0038125
rs2461429 8 93681178 T C 0.3583 1493 0.2377 6.5154 2.252 0.0038144
rs11987403 8 108856341 G A 0.0579 1493 0.8138 13.244 4.5781 0.0038165
rs10738478 9 17493937 T C 0.3463 1493 0.3038 -6.3787 2.2049 0.0038166
rs2305829 11 117257876 T G 0.1431 1492 0.1703 -8.6291 2.9835 0.0038244
rs7789758 7 46793982 T C 0.4598 1493 0.1446 6.0524 2.0926 0.0038249
rs2218452 12 23535259 G A 0.1835 1493 0.4366 -7.8586 2.7174 0.0038281
rs2492459 10 35147414 C A 0.3242 1493 0.067 6.7328 2.3281 0.0038288
rs3863747 1 242477255 G A 0.2448 1493 0.7264 7.1157 2.4608 0.0038326
rs7630053 3 48398586 G A 0.4437 1493 0.6003 -6.1441 2.125 0.0038351
rs17044943 2 53820452 G A 0.3114 1493 0.673 -6.6749 2.3091 0.0038439
rs4440958 10 1601900 T C 0.4226 1493 0.3961 6.1483 2.1276 0.0038545
rs293245 10 53201604 T G 0.3581 1487 0.7782 6.4507 2.2325 0.003859
rs6982212 8 52914736 T C 0.1808 1493 0.8612 7.9581 2.7543 0.0038607
rs7616174 3 140684003 T C 0.0782 1489 0.5889 -11.543 3.9954 0.0038627
rs6799805 3 160936364 G A 0.3292 1493 0.1595 -6.4164 2.2212 0.0038673
rs1897760 4 179564248 T C 0.2391 1493 0.522 7.1377 2.4709 0.0038685
rs10936227 3 161043869 T G 0.355 1493 0.2828 6.3244 2.1899 0.003878
rs1214546 10 90624386 T C 0.4431 1493 0.7135 -6.2138 2.1517 0.0038785
rs8026716 15 96954995 G A 0.4136 1493 0.3108 -6.1515 2.1302 0.0038803
rs653559 11 85457364 G A 0.3309 1493 0.4831 6.5876 2.2813 0.0038818
rs10133359 14 26719152 T G 0.3707 1493 0.2228 6.4591 2.2369 0.0038828
rs13185308 5 10594061 T C 0.4092 1493 0.4865 6.3036 2.1831 0.0038842
rs9376605 6 141634266 G A 0.3281 1486 0.6805 -6.589 2.2822 0.0038868
rs1901441 2 134440486 G A 0.3392 1493 0.8174 -6.4599 2.2378 0.0038922
rs3747872 10 50040610 T G 0.4046 1493 0.5546 6.2016 2.1488 0.0039011
rs3100 4 69512654 G A 0.4189 1485 0.79 6.2191 2.1552 0.0039068
rs9894442 17 70045179 T C 0.072 1493 0.5622 -11.791 4.0862 0.0039086
rs1632590 20 5842094 T G 0.2897 1493 0.3454 6.6777 2.3143 0.0039093
rs2212030 3 37727783 T C 0.0147 1493 1 -25.641 8.8881 0.0039151
rs3132138 5 172655663 T G 0.366 1493 0.6157 -6.4099 2.2227 0.0039285
rs7045779 9 18676945 T C 0.4042 1493 0.0015 -6.5227 2.2622 0.0039346
kgp14186124 2 117027186 G A 0.0201 1492 0.4541 -21.691 7.5254 0.0039475
rs28928309 2 113834739 T C 0.1078 1493 0.6857 9.8186 3.4074 0.0039575
rs715377 7 8019934 G A 0.0978 1493 1e-04 -9.7786 3.3938 0.0039603
rs1703212 5 138078552 G A 0.2612 1493 0.9466 6.9819 2.4232 0.0039613
rs4659904 1 239317135 G A 0.4806 1493 1 -6.1279 2.1269 0.0039623
rs2969222 17 11380107 T C 0.3731 1493 0.5801 -6.2849 2.1816 0.0039661
rs3813402 14 55257590 G A 0.3633 1489 0.9108 -6.3965 2.2204 0.0039669
rs13284117 9 83247711 T C 0.2066 1493 0.4296 -7.4821 2.5974 0.0039699
rs10175610 2 79894144 G A 0.2495 1493 0.6784 -7.0366 2.443 0.0039724
rs311864 14 59214542 T C 0.4846 1493 0.7559 -6.1552 2.1372 0.003976
rs6563216 13 82063792 G A 0.4062 1493 0.9572 6.2276 2.1623 0.0039767
rs11032185 11 33182278 G A 0.0382 1493 1 -16 5.5557 0.0039772
rs7070489 10 111214463 C A 0.0201 1493 0.4538 -21.669 7.5241 0.0039774
rs11587851 1 237401055 T C 0.2559 1493 0.221 6.9027 2.3972 0.0039833
rs7975690 12 88362392 T C 0.0127 1493 1 -27.482 9.5443 0.0039838
rs1527862 2 155294795 T C 0.1437 1493 0.8332 8.6969 3.0206 0.0039872
rs13244651 7 10348223 T G 0.4233 1493 0.2435 -6.2939 2.1861 0.0039892
rs16897089 4 18482287 G A 0.0124 1491 1 -27.849 9.6739 0.0039919
rs4392468 4 145148701 T G 0.1235 1490 0.0926 -9.1115 3.1651 0.0039928
rs182753 9 7783210 T G 0.2892 1492 0.8011 6.7267 2.3374 0.0040033
rs11087000 20 44809374 C A 0.3932 1493 0.551 -6.313 2.194 0.0040089
rs7870404 9 79699406 G A 0.2837 1493 0.4835 6.8534 2.3821 0.0040149
rs4887424 15 86537110 T G 0.15 1493 0.1289 8.3945 2.9203 0.0040461
rs158851 5 163085666 C A 0.4059 1493 0.1076 6.094 2.1207 0.0040582
rs10128700 11 85754392 G A 0.2174 1493 1 7.4097 2.5798 0.0040761
rs1452989 6 141562759 T C 0.3748 1493 1 -6.3011 2.1948 0.0040928
rs1504354 4 147636699 G A 0.2127 1493 1 7.4651 2.6003 0.0040937
rs211001 5 161646240 G A 0.2394 1493 0.7227 7.1189 2.4798 0.0040949
rs2645961 3 130229942 T C 0.07 1493 0.5475 12.104 4.2165 0.0040973
rs2611810 15 62561430 G A 0.221 1493 0.7637 -7.3236 2.5514 0.0040987
rs379407 8 17698128 T C 0.145 1493 0.7539 8.6221 3.0057 0.0041225
rs17584952 12 43379181 G A 0.1664 1493 0.6407 8.1339 2.8356 0.0041241
rs12503744 4 172203928 C A 0.0214 1493 0.1448 20.619 7.19 0.0041333
rs4661594 1 15507952 T G 0.4136 1493 0.0697 -6.3425 2.2121 0.0041409
rs4855586 3 108989277 C A 0.3577 1493 0.2155 6.2573 2.1828 0.0041485
rs12488994 3 105129061 T C 0.3466 1493 0.3607 -6.4831 2.2617 0.0041506
rs4655854 1 88086894 C A 0.286 1493 0.9495 -6.7543 2.3565 0.0041531
rs6730147 2 156928123 T C 0.2914 1493 0.9501 -6.7127 2.342 0.004154
rs12671393 7 107475208 T C 0.3748 1493 0.5074 -6.2371 2.1762 0.0041566
rs4934430 10 90691412 G A 0.2629 1493 1 -6.9201 2.4153 0.0041693
rs2812613 10 34066789 G A 0.1045 1493 0.5821 9.8952 3.4538 0.00417
rs7316228 12 98198579 T C 0.3798 1493 0.0698 -6.1286 2.1399 0.0041845
rs4653204 1 37058354 T C 0.3855 1493 0.0331 6.4371 2.2478 0.0041875
rs9848716 3 119426307 T C 0.2759 1493 0.4006 6.8866 2.405 0.0041911
rs6000120 22 36478027 T C 0.2465 1493 0.2369 -7.1757 2.506 0.0041912
rs10516297 4 16166404 T C 0.3567 1493 0.6931 6.3897 2.2318 0.0041953
rs1076674 22 32069433 G A 0.061 1493 0.1681 -12.993 4.538 0.0041953
rs4574937 9 25683220 G A 0.418 1493 0.3124 -6.2529 2.1847 0.004208
rs6812193 4 77198986 T C 0.3774 1493 0.3215 -6.1939 2.1642 0.0042091
rs11072931 15 80917267 T C 0.2033 1493 0.9364 -7.5541 2.6395 0.0042105
rs1324914 13 74634972 G A 0.3359 1493 0.3242 -6.3591 2.2221 0.0042136
rs6547369 2 81623974 C A 0.3811 1493 0.0791 6.124 2.1401 0.0042149
rs997412 4 29379799 T G 0.1011 1493 0.475 10.209 3.5685 0.0042236
rs9431714 1 232021248 G A 0.3624 1493 0.5019 6.2722 2.1924 0.0042243
rs888895 5 149239093 T C 0.3894 1487 0.091 6.1231 2.1406 0.00423
rs17205603 15 62465389 C A 0.3332 1493 0.1456 6.5781 2.2997 0.0042307
rs1959787 14 26247465 T G 0.352 1493 0.5326 -6.4214 2.2453 0.0042378
rs9854461 3 181310591 T C 0.4789 1493 0.2763 6.0001 2.0981 0.0042393
rs12434855 14 27452845 C A 0.2401 1493 0.8873 -7.1035 2.4841 0.0042429
rs13101244 4 139907427 T G 0.1758 1493 0.4757 -7.9136 2.7677 0.0042462
rs286589 3 6267517 G A 0.4273 1493 0.5257 6.0901 2.1302 0.0042498
rs6513355 20 56495251 G A 0.1517 1493 0.6883 -8.5229 2.9813 0.0042524
rs1048943 15 75012985 T C 0.0328 1492 0.0042 16.32 5.7087 0.0042536
rs4286542 4 80601457 T G 0.1996 1493 0.808 -7.5778 2.6508 0.0042545
rs9300734 13 102959556 T C 0.4059 1493 0.5198 -6.1339 2.1466 0.00427
rs1576733 9 84141525 C A 0.3751 1493 0.44 -6.2116 2.1739 0.0042725
rs11582059 1 237148460 G A 0.1246 1493 0.3436 9.0887 3.1814 0.0042786
rs2648804 5 10583537 G A 0.4394 1493 0.8337 6.1364 2.1481 0.0042818
rs9964709 18 3305738 T C 0.2187 1493 1 -7.3512 2.5734 0.0042821
rs4078277 10 35107733 G A 0.1457 1493 0.8351 -8.6455 3.0267 0.004284
rs16887236 8 38027519 G A 0.0723 1493 0.8479 -11.709 4.0993 0.0042862
rs11241377 5 115540041 G A 0.2545 1493 0.5401 -7.0271 2.4607 0.004294
rs7766548 6 129525473 G A 0.2428 1493 0.3601 -7.1711 2.5112 0.0042952
rs6498868 16 62731174 G A 0.2267 1491 0.8825 7.2808 2.5499 0.0042997
rs1853300 13 81357742 G A 0.1487 1493 0.838 8.5076 2.9797 0.0043009
rs7365031 1 205867013 T C 0.1343 1493 1 -8.8979 3.1167 0.0043043
rs4426692 3 84743057 G A 0.3382 1493 0.908 -6.4026 2.2426 0.0043048
rs17357522 20 15088585 G A 0.3887 1492 0.0027 -6.0004 2.1019 0.0043063
rs8024010 15 68711470 T G 0.2482 1493 0.0375 -6.8421 2.3968 0.0043084
rs3828944 7 6487156 T C 0.1881 1483 0.4443 7.5345 2.6396 0.0043121
rs6985201 8 18986961 T C 0.1822 1493 0.2235 7.9969 2.8017 0.0043124
rs10257462 7 57520410 T G 0.3954 1492 0.7454 -6.2323 2.1835 0.004313
rs2386501 2 235525599 G A 0.0941 1493 0.6477 10.483 3.6726 0.0043137
rs6779483 3 30258522 G A 0.2626 1493 0.1814 6.7773 2.3745 0.0043151
rs2649161 13 63252427 T C 0.4421 1493 0.294 -6.0251 2.1111 0.0043168
rs4852424 2 70283210 G A 0.0904 1493 0.0811 -10.336 3.6218 0.0043208
rs907314 4 38254453 T C 0.4655 1493 0.1605 5.9735 2.0933 0.0043214
rs2853470 12 78503766 G A 0.4263 1493 0.5968 -6.1763 2.1652 0.0043372
rs10891615 11 113875853 T C 0.3972 1493 0.4492 6.262 2.1955 0.0043414
rs2117263 1 55089708 C A 0.4002 1493 0.8715 -6.2051 2.1759 0.0043485
rs1822971 8 81830223 G A 0.4052 1493 0.0763 6.034 2.1161 0.0043517
rs288036 5 138210895 C A 0.2505 1493 0.8365 6.9784 2.4473 0.0043521
rs6843121 4 112799771 C A 0.3272 1493 0.769 6.4869 2.2752 0.0043572
rs10503829 8 28333294 G A 0.3774 1493 0.0014 6.0055 2.1065 0.0043582
rs6495785 15 35858583 G A 0.2514 1472 0.4462 -7.1403 2.5045 0.0043589
rs17159572 19 7505997 G A 0.0308 1493 1 -17.619 6.1799 0.0043591
rs11981190 7 71659538 G A 0.3556 1485 0.7773 6.3831 2.2394 0.0043663
rs2487335 13 62219192 T C 0.4606 1484 0.2728 -6.1909 2.1721 0.0043688
rs7630253 3 73362826 C A 0.1993 1493 1 -7.5867 2.6625 0.0043793
rs2285261 8 16922013 C A 0.3707 1493 0.0761 -6.4208 2.2537 0.0043849
rs7942850 11 1068900 T C 0.4149 1493 0.5228 6.0956 2.1398 0.0043894
rs1876021 18 75954881 T C 0.1102 1493 0.8949 -9.7077 3.4077 0.0043894
rs6751676 2 161219032 G A 0.2116 1493 0.2448 -7.5319 2.6443 0.0043942
rs12905568 15 100389182 T C 0.0772 1477 0.4617 -11.308 3.9703 0.0043989
rs4768394 12 39245720 T C 0.0871 1493 0.1927 -10.937 3.8405 0.004402
rs1460402 8 3037530 T C 0.1802 1493 1 -7.8835 2.7685 0.0044058
rs1886243 6 35117399 C A 0.3757 1493 0.3486 -6.3278 2.2227 0.0044157
rs1077970 16 13000814 G A 0.4873 1493 0.178 -6.1656 2.166 0.0044205
rs1703467 6 74360695 T C 0.3748 1493 0.0314 -6.4337 2.2603 0.0044219
rs2837646 21 41842252 G A 0.0258 1492 1 19.091 6.7072 0.0044223
rs7647725 3 84790582 T C 0.2401 1493 0.8315 7.1084 2.4979 0.0044307
rs2179891 14 29145852 G A 0.351 1493 0.9547 6.3458 2.23 0.0044326
rs4569863 5 135929255 C A 0.3165 1493 0.4023 6.5795 2.3125 0.0044374
rs540422 11 85707054 T C 0.4176 1493 0.6321 -6.0932 2.1417 0.0044408
rs7594008 2 56423598 C A 0.1427 1493 0.4583 8.5612 3.0096 0.0044459
rs1202668 14 55048710 G A 0.4196 1493 0.4571 -6.0673 2.1331 0.0044495
rs4766400 12 1734593 C A 0.2609 1493 0.2546 6.7854 2.386 0.0044583
rs11648370 16 20791506 C A 0.1326 1493 1 -8.917 3.1363 0.0044664
rs2835195 21 37347259 T G 0.3547 1493 0.8654 -6.3316 2.2276 0.0044782
rs1481245 4 67763820 G A 0.4722 1493 0.3239 -6.1336 2.158 0.0044799
rs2649166 13 63246737 T C 0.167 1488 0.5762 8.1867 2.8808 0.0044853
rs12583976 13 41037905 T C 0.1879 1493 0.1742 7.5954 2.6729 0.0044874
rs17025844 4 97656445 G A 0.2036 1493 0.7495 -7.4682 2.6282 0.0044883
rs2076160 22 43448117 T C 0.0462 1493 1 14.406 5.0699 0.0044918
rs2243395 21 38083119 G A 0.2929 1470 0.7058 6.6633 2.3452 0.0044931
rs1700113 8 4096261 T C 0.4608 1493 0.6392 6.0996 2.147 0.0044977
rs4658702 1 245290111 G A 0.1544 1493 0.3727 -8.264 2.909 0.0044993
rs1861495 17 70043054 C A 0.2803 1493 0.898 6.7373 2.3716 0.0045004
rs7029335 9 7497932 G A 0.3031 1493 0.1586 6.4493 2.2704 0.0045035
rs8101465 19 52029332 G A 0.2066 1493 0.114 -7.305 2.5719 0.0045064
rs501015 4 17224160 T C 0.4096 1493 0.7482 -6.1684 2.1719 0.0045098
rs2899884 14 39202690 G A 0.1474 1493 0.8371 8.5483 3.0101 0.0045129
rs825914 2 4818625 G A 0.2431 1493 0.8329 -7.0141 2.47 0.0045147
rs7302442 12 3416527 T C 0.1457 1493 0.0124 8.2855 2.9178 0.0045157
kgp4531772 7 57530627 G A 0.3955 1493 0.7454 -6.2035 2.1847 0.0045181
rs342422 5 83470986 G A 0.4843 1493 1 6.0402 2.1272 0.0045185
rs1486404 12 116159774 G A 0.2649 1493 0.4653 -6.9074 2.4329 0.004524
rs9571979 13 69236635 T C 0.2076 1493 0.1349 -7.2964 2.5706 0.0045333
rs16898950 5 29418298 G A 0.1892 1493 0.3534 -7.6105 2.6814 0.0045366
rs10448231 9 33034051 G A 0.2723 1493 0.0186 -6.5763 2.3172 0.0045388
rs2229238 1 154437896 T C 0.1832 1493 0.1202 7.6464 2.6947 0.0045454
rs2235872 6 226015 C A 0.0924 1493 0.3521 10.28 3.6232 0.0045504
rs38414 7 30544360 G A 0.2672 1493 0.0472 6.6424 2.3412 0.0045508
rs9920238 15 97757704 T C 0.1993 1493 0.9353 7.5368 2.6569 0.0045591
rs975145 10 106285308 G A 0.282 1493 0.18 -6.8213 2.4052 0.0045675
rs7420776 2 34877933 G A 0.0107 1493 1 29.395 10.351 0.0045701
rs1981905 15 95093984 G A 0.4042 1493 0.1974 6.0402 2.1305 0.004581
rs17499486 14 33990825 G A 0.2003 1493 0.7465 7.4966 2.6442 0.0045814
rs330633 2 150945777 G A 0.4568 1493 0.8758 -6.0372 2.1296 0.0045836
rs10956944 8 96282926 T C 0.1949 1493 0.805 7.5857 2.6759 0.0045854
rs3800707 7 134472116 G A 0.2174 1493 0.0147 7.0789 2.4974 0.0045895
rs9353980 6 65337075 G A 0.438 1493 0.5282 -6.1264 2.1615 0.0045915
rs28711734 22 43885399 T C 0.4481 1493 0.2496 -5.9657 2.1056 0.0046071
rs12623842 2 192289938 G A 0.0455 1493 0.3645 14.682 5.1823 0.0046093
rs9539235 13 62166667 T C 0.4946 1493 0.3007 6.1078 2.1559 0.0046096
rs3213212 12 21635232 G A 0.4585 1493 0.2972 -5.9614 2.1045 0.0046157
rs4802261 19 46052454 G A 0.3547 1493 0.8211 6.2732 2.2146 0.0046161
rs9890123 17 16508098 T G 0.1634 1493 0.3434 -8.0396 2.8392 0.0046307
rs3095905 5 149922208 T C 0.1932 1493 0.0965 -7.4591 2.6346 0.0046375
rs9942373 5 165247018 T C 0.2184 1493 0.9395 7.3009 2.5788 0.0046387
rs1883478 1 172985231 T C 0.3828 1493 0.8266 6.171 2.1798 0.0046411
rs1601422 14 48948553 T G 0.3151 1493 0.1338 -6.3515 2.244 0.0046494
rs7140701 14 79029834 T C 0.0385 1493 0.48 -15.521 5.4847 0.0046571
rs951162 19 21621380 T C 0.4386 1491 0.7926 6.092 2.1533 0.0046671
rs9415986 10 73439975 G A 0.3768 1493 0.2951 6.2938 2.2252 0.0046779
rs2235678 6 41020510 T G 0.3319 1493 0.1613 6.5079 2.3009 0.0046781
rs4346964 8 99352637 G A 0.2619 1493 0.7379 6.8071 2.4067 0.0046785
rs4839532 1 116851932 T C 0.215 1493 0.1678 7.1904 2.5423 0.0046798
rs7850157 9 98355167 G A 0.1554 1493 0.0299 -8.5422 3.0204 0.004681
rs7887 6 31864547 T G 0.3362 1471 0.7262 6.4466 2.2797 0.0046861
rs7703694 5 39588084 G A 0.1664 1493 0.9256 -8.057 2.8492 0.0046868
rs3367 21 47183896 G A 0.217 1493 0.4469 7.3686 2.606 0.0046904
kgp161703 12 23480838 T C 0.1835 1493 0.6657 -7.716 2.7293 0.0046977
rs12588780 14 66558515 G A 0.3604 1493 0.8663 6.2759 2.2199 0.0046979
rs6596456 5 138167497 G A 0.2602 1493 0.9464 6.8596 2.4272 0.0047113
rs12609985 19 40060648 G A 0.28 1493 0.4801 6.7581 2.3914 0.0047136
rs253290 5 149946821 G A 0.2465 1493 0.0256 6.7733 2.3969 0.004716
rs12052359 2 81872922 C A 0.3088 1493 0.6713 6.4636 2.2876 0.0047217
rs311602 5 138053059 G A 0.2626 1493 1 -6.824 2.4152 0.004722
rs1842921 11 18974860 G A 0.347 1493 0.4583 6.3719 2.2555 0.0047276
rs2834767 21 36475678 T C 0.2265 1492 0.5065 7.1173 2.5197 0.0047326
rs9296168 6 35836705 T C 0.293 1493 0.0287 6.414 2.2708 0.0047356
rs12243358 10 114548220 T C 0.3724 1493 0.4062 -6.2825 2.2244 0.0047385
rs309561 5 82830308 G A 0.1115 1493 0.1152 9.3354 3.3056 0.0047414
rs7912469 10 130423301 T C 0.1273 1493 0.816 8.9849 3.1815 0.0047414
rs7992646 13 80107332 G A 0.1411 1492 0.5941 8.5729 3.0358 0.0047434
rs2224727 6 90207300 T C 0.4123 1493 0.3928 -6.0288 2.1351 0.0047478
rs472589 6 52203832 G A 0.2217 1493 0.9402 7.2163 2.5557 0.0047494
rs13255793 8 64980755 T C 0.4822 1493 0.0383 6.1746 2.1873 0.0047588
rs2777310 9 124399756 G A 0.2682 1493 0.9474 6.7651 2.3968 0.0047636
rs4658827 1 242746708 G A 0.4675 1493 0.3496 6.0897 2.1575 0.0047647
rs2780304 14 36509083 C A 0.2881 1491 0.1853 -6.747 2.3907 0.0047706
rs8016570 14 59665934 T C 0.4484 1493 0.6377 5.9918 2.1235 0.0047775
rs3732940 3 185867637 T C 0.1705 1493 0.1695 -7.8355 2.7769 0.0047777
rs1735990 21 23050798 G A 0.3624 1493 0.5378 6.2944 2.2308 0.0047799
rs7104994 11 133732943 G A 0.0352 1493 1 16.419 5.8194 0.0047809
rs10840269 11 9628802 G A 0.3472 1492 0.53 -6.3584 2.2537 0.0047822
rs7298455 12 33484385 T C 0.1574 1493 0.4349 -8.1522 2.8895 0.0047827
rs4834678 4 119240618 T C 0.3064 1493 0.2472 6.4054 2.2708 0.0047904
rs4697613 4 25758940 G A 0.1725 1493 0.5869 8.0005 2.8363 0.0047909
rs1446575 2 177047801 T G 0.3516 1493 0.7768 6.2572 2.2183 0.0047914
rs1587076 1 80025255 C A 0.1293 1493 8e-04 9.3306 3.3084 0.0047985
rs421093 5 3211391 T C 0.1678 1493 0.7109 -7.9837 2.8311 0.0048029
rs13285134 9 129452204 T C 0.0733 1493 1 -11.499 4.0778 0.0048043
rs13000043 2 29569562 T C 0.2392 1436 1 7.2032 2.5546 0.0048067
rs2863028 11 43985156 G A 0.4682 1493 0.3769 5.9368 2.1055 0.004808
rs1477841 3 110893267 T C 0.0857 1493 0.5071 10.612 3.7641 0.0048124
rs4586057 10 92632899 T G 0.2086 1486 0.8751 -7.4151 2.6303 0.0048159
rs11072326 15 72064719 G A 0.3721 1493 1 6.1962 2.198 0.0048171
rs5769708 22 49365633 C A 0.2011 1492 0.1975 7.5955 2.6947 0.0048219
rs2730958 12 39028853 T C 0.0794 1493 0.4808 -11.207 3.9762 0.0048241
rs4793885 17 55728224 G A 0.1256 1493 0.7236 9.0006 3.1934 0.0048246
rs12873332 13 106656278 G A 0.2441 1493 0.6236 7.0249 2.4924 0.004825
rs9544725 13 78729367 G A 0.3192 1493 0.3412 6.3494 2.2528 0.0048264
rs1389728 9 28817957 T C 0.0717 1493 0.3313 11.48 4.0733 0.0048274
rs10221632 2 119547211 T C 0.4384 1493 0.9581 6.0444 2.1448 0.0048301
rs4272631 1 105254921 G A 0.0871 1493 0.8701 10.683 3.7911 0.0048344
rs8046213 16 11703058 T G 0.1591 1493 0.3852 -8.2888 2.9415 0.0048347
rs9876562 3 140755988 T C 0.0847 1493 0.7376 -10.836 3.8455 0.0048361
rs1020307 15 35834547 T C 0.2719 1493 0.0891 6.8888 2.4449 0.0048373
rs9493826 6 134403210 G A 0.061 1493 1 -12.557 4.4571 0.0048423
rs4350007 8 2552402 T C 0.1861 1491 0.4424 -7.6221 2.7062 0.0048542
rs3729790 7 6426954 G A 0.1917 1492 0.2418 -7.4936 2.6609 0.0048602
rs1330884 13 78683509 T G 0.3706 1492 0.1831 6.0972 2.1651 0.0048605
rs236085 21 22960166 C A 0.44 1493 0.4947 -6.0891 2.1623 0.0048616
rs7558808 2 225792835 G A 0.3761 1493 0.5818 6.2247 2.2106 0.0048656
rs581628 10 84265169 G A 0.281 1493 0.8981 6.6457 2.3603 0.004869
rs2816826 10 52743962 T C 0.3289 1493 0.8604 6.3543 2.2572 0.0048763
rs12210286 6 2399099 G A 0.21 1493 0.8153 7.3734 2.6194 0.0048785
rs715433 20 51278831 T C 0.3165 1493 0.6756 -6.3984 2.2732 0.0048815
rs1573955 4 119199879 T G 0.3087 1443 0.0226 -6.4122 2.2782 0.0048842
rs28666968 4 171853059 G A 0.0382 1493 0.4735 -15.493 5.5055 0.0048931
rs10249831 7 8628692 T C 0.2217 1493 0.4996 -7.1358 2.5362 0.0048987
rs11042904 11 10656687 T C 0.4491 1493 0.1578 -6.1307 2.179 0.0048993
rs11761526 7 4968125 C A 0.1883 1492 0.5536 7.7198 2.7441 0.0049042
rs9399161 6 136080464 G A 0.3791 1493 0.6211 -6.1245 2.1771 0.0049069
rs1554766 8 25006687 G A 0.3817 1492 0.6609 6.1969 2.2031 0.0049119
rs7318591 13 37957009 T C 0.4032 1493 0.2821 -6.0084 2.1365 0.0049191
rs6967241 7 12419108 T A 0.3148 1493 0.6746 -6.4759 2.3028 0.0049202
rs2270202 9 131191403 G A 0.1755 1493 0.7886 -7.8905 2.8072 0.0049413
rs2183596 21 47175451 G A 0.2184 1493 0.404 7.32 2.6046 0.0049479
rs3948148 12 23552823 T C 0.1782 1493 0.9295 7.7948 2.7739 0.004953
rs263811 13 55563725 T C 0.1252 1493 0.5541 8.9531 3.1861 0.0049541
rs12536200 7 146332198 T C 0.1386 1493 1 -8.6573 3.0818 0.0049669
rs12538837 7 97684468 T C 0.2405 1493 0.0398 6.8034 2.4228 0.004984
rs7692791 4 55980239 T C 0.4595 1493 0.2738 5.9032 2.1024 0.0049878
rs7600078 2 80084011 T C 0.0439 1493 0.2028 -14.329 5.1038 0.0049919
rs470008 22 33411446 G A 0.2783 1493 0.9487 6.654 2.3703 0.0049959
rs1408529 10 26931729 G A 0.3491 1491 0.9092 -6.251 2.2267 0.0049964
rs983173 7 130688577 G A 0.4283 1493 0.8326 -6.0128 2.1419 0.0049971
rs2012026 2 49123184 G A 0.4893 1493 0.5344 6.02 2.1448 0.0050048
rs28800 5 9666545 G A 0.2354 1493 0.8856 7.0148 2.4995 0.0050081
rs355801 2 165719734 G A 0.4648 1493 0.4052 -6.0513 2.1562 0.0050085
rs2305095 11 27076977 T C 0.141 1493 0.0135 -8.8619 3.1579 0.0050117
rs6726395 2 178103229 G A 0.4903 1493 0.3788 -6.0388 2.152 0.0050138
rs1752582 10 29991935 T C 0.3252 1493 0.3162 -6.4543 2.3004 0.0050204
rs3766400 1 28209366 G A 0.309 1492 0.467 -6.5233 2.3252 0.0050246
rs2911005 19 48182568 T C 0.3299 1493 0.9068 6.3561 2.2657 0.0050267
rs10447210 5 158418490 T C 0.3663 1492 0.4355 6.2567 2.2307 0.0050337
rs11073528 15 97758369 G A 0.2016 1493 1 -7.441 2.6531 0.0050369
rs7514452 1 154438084 T C 0.1835 1493 0.1004 -7.5392 2.6881 0.0050372
rs9641383 7 77993705 C A 0.2043 1493 0.0943 7.2362 2.5801 0.0050373
rs3733413 4 187629538 T C 0.4233 1493 0.05 5.8858 2.0987 0.0050404
rs1392261 3 115144685 T G 0.4776 1493 0.5004 5.9161 2.1096 0.0050424
rs10033656 4 19607089 T C 0.3021 1486 0.951 6.5119 2.3222 0.0050441
rs4983213 14 27485187 C A 0.4129 1453 0.2338 -6.0644 2.1627 0.0050452
rs17837776 7 157319862 T C 0.0191 1493 1 21.995 7.8443 0.0050473
rs3095902 5 149926998 T C 0.2083 1493 7e-04 7.0275 2.5067 0.0050554
rs923817 8 86456195 T C 0.1855 1493 0.3459 7.5709 2.7009 0.0050621
rs11695673 2 154674451 T G 0.3602 1492 0.1298 6.3352 2.2608 0.0050751
rs763814 6 53827200 T C 0.2465 1493 0.6758 6.9577 2.483 0.0050762
rs3779126 7 38793549 T G 0.3865 1493 0.87 -6.1338 2.189 0.005077
rs17011501 2 125183450 G A 0.2341 1493 0.3121 6.9405 2.4772 0.0050829
rs1367705 4 141350602 T G 0.0385 1493 0.48 15.365 5.4847 0.0050883
rs17564430 11 115043574 T G 0.2056 1493 0.4289 -7.2931 2.604 0.005099
rs1008386 7 51825899 T C 0.1959 1493 0.8052 7.4722 2.6684 0.0051061
rs7682766 4 77025273 T C 0.4538 1493 0.0248 5.8106 2.0753 0.0051128
rs944383 13 78674390 T C 0.362 1493 0.6953 6.2252 2.2236 0.0051155
rs6714635 2 56593901 T C 0.3979 1493 1 -6.0819 2.1726 0.0051201
rs6997019 8 132106838 G A 0.0372 1493 0.7193 -15.884 5.675 0.0051258
rs6494967 15 72066961 G A 0.2981 1493 0.0305 -6.6943 2.3923 0.0051373
rs4389200 18 31984392 T C 0.1598 1493 0.1778 7.9817 2.8525 0.0051398
rs181002 3 60546807 T C 0.3567 1486 0.7347 -6.204 2.2175 0.0051458
rs7795140 7 121169049 G A 0.4066 1493 0.9146 6.0439 2.1603 0.0051464
rs2109069 19 4719443 G A 0.3031 1493 0.0319 -6.2939 2.2499 0.0051512
rs17050480 4 130412286 T C 0.1594 1493 0.1762 7.9807 2.8537 0.0051648
rs7342306 12 6291093 G A 0.3208 1493 0.6781 -6.4032 2.29 0.0051714
rs916283 22 48928215 G A 0.3701 1493 0.4707 -6.0978 2.181 0.0051768
rs734148 12 114206142 G A 0.2451 1493 0.1617 6.7828 2.4262 0.0051789
rs2143216 20 38066525 G A 0.1681 1493 0.2682 7.8374 2.8035 0.0051812
rs4926207 19 14473036 T C 0.3282 1484 0.1258 -6.2325 2.2297 0.0051858
rs9978740 21 47168514 G A 0.2177 1493 0.4041 7.2824 2.6053 0.0051863
rs598405 6 117053071 G A 0.292 1493 0.6613 -6.4946 2.3238 0.0051936
rs6049804 20 24578856 G A 0.1035 1493 0.6762 -9.8224 3.515 0.0051987
rs11114006 12 108992917 T C 0.1695 1493 0.9269 -7.9324 2.8391 0.0052067
rs2377961 18 9099554 T C 0.3402 1493 0.3564 -6.1918 2.2166 0.0052162
rs1715826 2 228819272 G A 0.4849 1493 0.9587 5.9493 2.1299 0.005218
rs4145776 10 114518318 G A 0.2646 1493 0.1432 6.8665 2.4588 0.005229
rs7448059 5 169918840 T C 0.2232 1492 0.8815 7.1487 2.56 0.0052303
rs1250252 2 216313591 T G 0.4685 1493 0.7951 5.9698 2.1379 0.0052327
rs6664266 1 114818994 T C 0.49 1493 0.3004 -6.0217 2.1565 0.0052329
rs2594489 2 46408071 T C 0.3339 1493 0.2005 -6.4047 2.2937 0.0052332
rs817482 1 85578057 T C 0.2033 1493 1 7.3832 2.645 0.0052476
rs1403875 7 79303403 G A 0.4943 1493 0.5012 -5.9887 2.1456 0.0052519
rs1237360 10 56728229 G A 0.2753 1493 0.6976 -6.6098 2.3684 0.0052563
rs3933239 20 44628668 C A 0.4243 1493 0.8738 6.0161 2.1559 0.0052629
rs6977674 7 77987710 T C 0.2093 1493 0.1837 7.1672 2.5685 0.0052635
rs12102024 15 22789021 T C 0.3038 1493 0.4268 -6.5195 2.3364 0.0052643
rs11715698 3 119118497 G A 0.365 1493 0.1628 6.279 2.2502 0.005265
rs23805 6 11922362 C A 0.2689 1493 1 6.6882 2.3971 0.005268
rs11922997 3 34997498 G A 0.2415 1493 0.5722 -6.8799 2.4658 0.0052697
rs4851787 2 106131851 G A 0.2907 1493 0.8506 6.5526 2.349 0.005279
rs2081188 19 21388995 C A 0.2364 1493 0.8298 -6.9575 2.4945 0.0052845
rs1569826 22 27844101 T G 0.3761 1493 0.4734 6.0611 2.1732 0.0052867
rs6898651 5 158513831 T C 0.3557 1493 0.4292 6.1283 2.1975 0.0052913
rs11683368 2 128832809 T C 0.1742 1493 0.6525 -7.7665 2.7852 0.0052949
rs6543316 2 106149270 G A 0.2991 1493 0.6214 6.5202 2.3385 0.0053008
rs1862581 5 37901408 T C 0.2522 1493 0.7838 6.7964 2.4387 0.0053219
rs254850 5 158666731 T C 0.1889 1493 1 -7.5721 2.7171 0.0053227
rs6586661 8 17713120 G A 0.2418 1493 0.138 -6.7861 2.4352 0.0053261
rs993484 3 140126067 T C 0.4648 1493 0.5676 5.8955 2.1157 0.0053286
rs1949914 2 6195847 T C 0.3131 1493 0.3668 6.311 2.2652 0.005335
rs1543035 7 47520850 T C 0.0599 1493 0.8164 -12.577 4.5143 0.0053354
rs755895 6 133150887 T C 0.4508 1493 0.047 -6.1133 2.1945 0.0053398
rs999466 8 86395644 G A 0.2508 1493 0.113 -6.9805 2.5058 0.0053413
rs1384364 17 76852828 G A 0.1969 1493 0.6828 7.4909 2.6894 0.0053465
rs346291 6 80564836 T C 0.3764 1493 0.8255 6.1322 2.2019 0.0053537
rs2832513 21 31366120 T C 0.21 1493 0.8153 7.2945 2.6194 0.0053551
rs13084347 3 54662474 T C 0.1507 1493 0.4181 -8.1866 2.9397 0.0053554
rs7685841 4 97560757 C A 0.4246 1493 0.8324 -6.0067 2.157 0.0053564
rs9908085 17 11866891 G A 0.3905 1493 0.6636 6.0299 2.1655 0.0053605
rs6461315 7 17448444 T C 0.2932 1492 0.0086 -6.7384 2.4206 0.0053741
rs1316404 9 137431424 G A 0.4427 1493 0.2712 6.0425 2.1715 0.0053921
rs157027 13 109780746 G A 0.1983 1493 0.9352 7.4112 2.6642 0.0054072
rs6538491 12 94645255 G A 0.4702 1493 0.0127 5.7419 2.0642 0.0054089
rs16881804 4 29423741 G A 0.1042 1493 0.1668 -9.8649 3.5465 0.005409
rs7647582 3 168753276 G A 0.1661 1493 0.2238 -7.8164 2.81 0.0054091
rs308537 13 62782140 G A 0.1624 1493 0.5052 7.9452 2.8565 0.0054113
rs1502045 5 13745719 C A 0.3593 1493 0.9552 -6.1688 2.2178 0.0054115
rs497304 1 114709317 T G 0.2964 1493 0.6201 -6.434 2.3133 0.0054139
rs778653 3 160716041 T G 0.4548 1493 0.7542 -5.9112 2.1254 0.0054151
rs957504 2 4799191 C A 0.0683 1493 0.8401 11.777 4.2346 0.0054162
rs17033210 4 103639840 G A 0.0111 1493 1 -28.392 10.198 0.0054274
rs17078051 6 116866949 G A 0.1778 1493 1 7.733 2.7811 0.0054275
rs11106710 12 93214737 T C 0.274 1493 0.3976 -6.7058 2.4121 0.0054346
rs7852430 9 90171408 T C 0.2863 1493 0.4474 6.6059 2.3764 0.0054395
rs6004423 22 25466553 G A 0.2522 1493 0.0637 -6.9745 2.5106 0.0054683
rs6032678 20 44777295 T C 0.4635 1493 0.8351 -5.9023 2.125 0.0054778
rs6017995 20 45337038 G A 0.079 1493 0.2095 -10.762 3.8747 0.005479
rs11079379 17 57507122 G A 0.4116 1493 0.8308 5.9804 2.1537 0.0054887
rs12531206 7 50207532 G A 0.3068 1493 0.9031 -6.414 2.3104 0.0055
rs7895872 10 112678657 T G 0.2451 1493 0.6252 6.9056 2.4877 0.0055051
rs903698 1 227677506 G A 0.4792 1493 0.6408 5.9447 2.1418 0.00551
rs911014 20 13409503 G A 0.291 1493 0.6608 6.4566 2.3266 0.0055187
rs10142934 14 99071280 G A 0.1604 1493 0.8479 -8.0657 2.9065 0.0055201
rs11131314 4 62106989 T C 0.4635 1493 0.6028 -5.8732 2.1166 0.0055221
rs1580254 3 160767278 T C 0.3409 1493 0.6871 -6.1901 2.2308 0.0055234
rs17026523 12 97552131 T C 0.0847 1493 0.1783 -10.4 3.7482 0.0055239
rs10148368 14 98724414 G A 0.3255 1493 0.4099 6.3635 2.2937 0.0055321
rs160401 5 138061341 T C 0.2518 1493 0.9454 6.7892 2.4474 0.0055356
rs10138111 14 27185823 G A 0.4458 1493 0.565 -5.9773 2.155 0.0055422
rs1822403 17 33768199 G A 0.4005 1492 0.59 6.0618 2.1856 0.0055456
rs6056733 20 9576643 G A 0.1229 1493 0.1482 9.167 3.3053 0.0055468
rs7680750 4 5955591 G A 0.3387 1491 0.1058 6.1084 2.2026 0.0055498
rs1086892 1 212562737 T G 0.2384 1493 0.3924 6.8405 2.4666 0.0055511
rs1902576 3 137573307 T C 0.295 1493 0.1059 -6.3313 2.2832 0.0055543
rs17712617 17 47731331 G A 0.1728 1493 0.7172 7.8434 2.8285 0.0055546
rs7903405 10 55202802 T C 0.4618 1493 0.1183 -6.0379 2.1778 0.0055625
rs4717678 7 72214844 T C 0.2344 1493 0.6655 -6.9181 2.4953 0.0055632
rs4687309 3 191989376 T C 0.3165 1493 0.8577 6.3215 2.2802 0.0055644
rs7995177 13 62629014 G A 0.2403 1492 0.8874 -6.8898 2.4851 0.0055645
rs480414 1 85927463 G A 0.291 1493 0.7068 6.5237 2.3532 0.0055668
rs768218 13 82259163 T C 0.4383 1490 0.8746 -5.9254 2.1376 0.0055723
rs1953613 6 69677917 G A 0.3536 1493 0.4969 -6.1066 2.203 0.0055728
rs1371864 4 68127826 C A 0.2391 1493 1 6.9098 2.4936 0.0055875
rs1544315 9 81720891 C A 0.1768 1493 0.249 7.6102 2.7463 0.005588
rs11192108 10 106295606 C A 0.2826 1488 0.3378 -6.6351 2.3946 0.0055897
rs9393796 6 27226965 T G 0.1182 1493 0.9017 9.1475 3.3013 0.0055903
rs1892943 11 85665172 T C 0.2244 1493 0.656 -7.021 2.5341 0.005595
rs1214779 2 47901721 G A 0.2857 1493 1 6.5168 2.3523 0.0055996
rs7752950 6 123705062 T G 0.1666 1492 0.0247 -7.6762 2.7709 0.005601
rs485485 11 85495269 T C 0.3918 1493 0.4475 6.0935 2.1998 0.0056058
rs1395316 8 140073693 G A 0.1507 1493 0.6138 8.2918 2.9939 0.0056124
rs10780849 9 90137909 T C 0.3262 1493 0.239 6.1842 2.2329 0.0056136
rs2197988 14 79840211 G A 0.4662 1493 0.3769 -5.8341 2.1066 0.0056155
rs1253137 14 59862824 G A 0.1517 1493 0.4219 8.2968 2.9971 0.0056356
rs1527339 4 28024351 G A 0.3764 1493 0.6592 6.1127 2.2083 0.0056383
rs7671336 4 147666797 C A 0.2662 1493 0.8946 6.6434 2.4 0.0056388
rs9318226 13 74493986 T C 0.4012 1493 0.389 6.0698 2.1942 0.0056692
rs9355519 6 165368163 G A 0.0318 1493 0.3992 17.035 6.1582 0.0056701
rs6080800 20 17704732 G A 0.148 1493 0.8372 -8.3175 3.0068 0.0056703
rs11071435 15 59671341 G A 0.3681 1467 0.1779 6.0778 2.1972 0.0056715
rs10079994 5 32947698 G A 0.4695 1493 0.9173 -5.9 2.133 0.0056747
rs11700063 20 46153148 G A 0.3088 1493 0.1295 6.2397 2.2564 0.0056855
rs11121247 1 8918795 T C 0.1942 1493 0.5625 -7.3719 2.6659 0.0056873
rs2136367 18 7544341 G A 0.1136 1492 0.4424 -9.1634 3.3139 0.0056898
rs7592640 2 208148401 G A 0.3091 1493 1 6.366 2.3024 0.0056929
rs2604299 11 114199213 G A 0.4732 1493 0.8763 5.873 2.1241 0.0056931
rs2075062 17 36977854 G A 0.0489 1493 0.1625 -13.395 4.8448 0.0056941
rs10516621 4 116718238 G A 0.2662 1493 1 -6.6469 2.4041 0.0056954
rs4884905 13 71381493 T C 0.4688 1493 0.0966 6.0215 2.1779 0.0056958
rs9318052 13 72617203 T G 0.2935 1482 0.6616 6.4544 2.3347 0.0057002
rs3757419 7 66029429 T C 0.1066 1492 0.173 9.3599 3.386 0.0057053
rs10118854 9 24895221 T C 0.1487 1493 0.4134 8.172 2.9564 0.0057074
rs3097956 10 132748661 T C 0.3814 1493 0.701 -6.0153 2.1766 0.0057162
rs6994361 8 31018685 T C 0.435 1493 0.3432 6.0031 2.1724 0.0057226
rs882554 13 24585843 G A 0.3051 1493 0.502 -6.4386 2.3305 0.0057314
rs467326 5 3140979 T C 0.1896 1493 0.11 7.6541 2.7707 0.0057363
rs10868111 9 86793008 C A 0.1219 1493 0.7164 9.0364 3.2712 0.0057379
rs11140416 9 86789306 G A 0.1999 1478 0.3708 7.4787 2.7074 0.0057394
rs1423435 5 37905088 G A 0.4886 1493 0.8359 -5.8929 2.1334 0.0057406
rs10278529 7 8641237 T C 0.2917 1493 0.1686 -6.3474 2.2979 0.0057406
rs2000789 11 89913032 T G 0.3208 1493 0.1912 6.1822 2.2384 0.0057472
rs1590946 13 78698086 G A 0.367 1493 0.0841 5.9557 2.1565 0.0057483
rs7895855 10 35222113 G A 0.4042 1493 1 5.9806 2.1658 0.0057548
rs7621196 3 116321494 C A 0.4149 1493 0.2868 5.8764 2.1283 0.0057597
rs6079097 20 13526577 G A 0.2987 1490 0.8047 6.402 2.3188 0.005764
rs1403956 1 85933638 G A 0.4973 1493 0.501 -5.8163 2.1069 0.0057698
rs13258578 8 70914507 T C 0.1715 1493 0.0179 -8.032 2.9098 0.0057753
rs12883037 14 43801743 G A 0.0559 1493 0.0832 13.076 4.7373 0.0057768
rs4640100 14 24928563 T C 0.08 1493 0.289 10.991 3.9821 0.0057781
rs6743318 2 70373677 T G 0.0921 1493 0.0611 9.8975 3.5859 0.0057783
rs6457858 6 35783497 G A 0.2939 1492 0.0459 -6.2813 2.2759 0.0057809
rs4924935 17 18753870 T C 0.2929 1492 0.3176 6.3677 2.3075 0.0057871
rs7764728 6 14668457 T C 0.4822 1493 0.5343 -5.9197 2.1451 0.0057874
rs3802901 11 124635144 T C 0.1972 1493 0.4618 -7.4516 2.7003 0.0057891
rs11752643 6 32669373 T C 0.0194 1493 1 21.466 7.7791 0.0057896
rs580733 1 218292715 C A 0.3757 1493 0.8686 6.071 2.2003 0.0057948
rs345388 7 35772982 G A 0.436 1493 0.4614 -5.8573 2.1229 0.0057957
rs6586619 8 17520999 G A 0.209 1493 0.0187 7.4455 2.6987 0.0057991
rs1154029 6 153880741 T C 0.4163 1493 0.0489 6.1085 2.2141 0.0058
rs414677 8 17681402 G A 0.1731 1493 1 7.7624 2.8142 0.0058097
rs644647 1 4647469 C A 0.2995 1481 0.757 -6.4635 2.3434 0.0058133
rs7170884 15 86550938 G A 0.1648 1493 0.6383 7.855 2.8481 0.0058165
rs3195676 5 34008100 T C 0.4926 1493 0.4076 5.93 2.1502 0.0058171
rs10498252 2 231443428 T G 0.248 1492 0.8353 -6.8137 2.4707 0.0058202
rs10173806 2 142238800 T C 0.4411 1493 0.3724 5.8359 2.1163 0.005822
rs525153 6 133219461 T G 0.2636 1493 0.8939 -6.6383 2.4073 0.0058221
rs919037 8 64847410 G A 0.4652 1493 0.0253 -6.0589 2.1972 0.0058241
rs11113032 12 106936623 G A 0.2411 1493 0.7772 6.8237 2.4749 0.0058298
rs4854069 2 240898578 T C 0.4635 1493 0.0861 -6.0113 2.1812 0.0058533
rs3782683 12 8191911 C A 0.2291 1493 0.5095 -6.9079 2.5073 0.0058666
rs7233750 18 4331956 T C 0.3326 1493 0.2946 6.134 2.2264 0.0058674
rs1628968 9 117044458 G A 0.3269 1493 0.2394 6.3453 2.3031 0.0058679
rs6477214 9 7534603 T C 0.2557 1492 0.377 6.6408 2.4107 0.0058743
rs879166 18 14000394 C A 0.2268 1488 1 6.9924 2.5384 0.0058756
rs11642771 16 77060293 G A 0.3654 1493 0.6155 -6.0391 2.1925 0.0058798
rs10481157 8 126970372 G A 0.4846 1493 0.9587 -5.8548 2.1257 0.0058814
rs2271873 4 126989652 T C 0.3824 1493 0.8695 6.0102 2.1821 0.0058818
rs9304421 18 49842838 G A 0.3332 1493 0.2688 6.3038 2.2889 0.0058868
rs390344 21 15332033 G A 0.1573 1491 0.4947 -8.1291 2.9518 0.0058882
rs4300072 9 81407851 T C 0.4387 1493 0.5633 5.8532 2.1257 0.0058957
rs9321593 6 137670808 T C 0.3935 1493 0.0261 -5.8231 2.1148 0.0058974
rs8097774 18 61142199 T C 0.426 1493 0.3683 5.9907 2.1763 0.0059101
rs6126516 20 50855171 T C 0.4662 1493 0.1454 -5.9826 2.1734 0.0059113
rs3829466 15 29410553 G A 0.1628 1493 0.2174 -7.8029 2.8348 0.0059134
rs2917709 16 64366496 C A 0.2307 1493 0.3816 7.0304 2.5543 0.0059171
rs12355138 10 60140709 G A 0.2297 1493 0.4217 -7.031 2.5549 0.0059247
rs6561864 13 56311909 T C 0.364 1493 0.1624 -6.1948 2.2513 0.00593
rs10874010 1 79552777 G A 0.2197 1493 0.6509 -7.0231 2.5525 0.0059341
rs3779127 7 38793243 T C 0.3617 1493 0.8227 -6.1062 2.2196 0.0059405
rs534408 11 79363044 T G 0.2549 1493 0.9457 -6.7213 2.4433 0.0059422
rs6083932 20 2625211 T C 0.4089 1493 0.9574 5.9518 2.1639 0.0059504
rs645623 18 61294936 T C 0.2244 1493 0.9407 -7.0229 2.5536 0.0059564
rs12536822 7 12196391 G A 0.2962 1482 0.6627 -6.4764 2.3549 0.0059573
rs3862785 11 85558723 T G 0.2656 1493 0.596 6.6674 2.4247 0.0059635
rs4316519 11 124441693 T C 0.221 1493 0.2012 7.1692 2.6073 0.0059663
rs10864745 1 230474898 G A 0.427 1493 0.0908 -6.0436 2.1982 0.0059705
rs2830006 21 27390212 T C 0.0231 1493 0.5526 19.391 7.0532 0.0059734
rs16996017 20 9501098 T G 0.1045 1493 0.4092 9.6678 3.5166 0.0059737
rs6821705 4 129439313 C A 0.2235 1492 0.9406 -7.0114 2.5507 0.0059816
rs11931601 4 66431909 T C 0.3525 1492 0.3074 -6.2042 2.2573 0.005986
rs7319165 13 29499442 T C 0.1762 1493 0.3262 7.5699 2.7543 0.005989
rs1916395 10 80075608 G A 0.2098 1492 0.483 7.1174 2.5897 0.0059899
rs17017379 2 79864902 T C 0.0954 1493 0.8807 9.9262 3.6118 0.0059917
rs2013097 20 61527563 T C 0.4749 1493 0.7167 -5.8785 2.1391 0.0059948
rs963354 3 157393770 C A 0.2887 1493 0.4496 6.5144 2.3706 0.005995
rs1938329 1 242748068 T C 0.2331 1493 0.885 6.8967 2.5098 0.0059984
rs2025631 14 53283565 C A 0.4729 1492 0.4671 5.9006 2.1475 0.0060024
rs3935613 4 19751585 T G 0.1102 1493 0.5976 -9.2644 3.3731 0.0060222
rs7088624 10 120210221 T C 0.4346 1492 0.1403 5.7795 2.1043 0.006024
rs12518099 5 89546109 G A 0.3249 1493 0.2379 6.3359 2.3071 0.0060275
rs11196422 10 115443090 G A 0.1293 1493 0.1073 -8.5215 3.1037 0.0060398
rs29694 7 41839311 G A 0.3309 1493 0.267 6.1145 2.227 0.0060402
rs2032237 18 57604925 G A 0.423 1493 0.2654 5.9981 2.1851 0.0060497
rs153897 5 94153862 G A 0.1098 1493 0.5082 9.4264 3.4348 0.0060624
rs470256 18 24293284 T C 0.2334 1493 0.6647 -6.9395 2.5286 0.0060624
rs642803 11 65560620 T C 0.4953 1493 0.9587 5.8284 2.1239 0.0060653
rs2022578 14 48188167 T G 0.4015 1493 0.3323 5.8741 2.1408 0.0060709
rs537951 1 27374218 G A 0.133 1493 0.2161 -8.4529 3.0808 0.0060737
rs13016606 2 225786241 T C 0.3737 1493 0.825 -6.0491 2.2051 0.0060829
rs7292706 22 26436287 G A 0.0787 1493 0.5903 10.943 3.989 0.0060845
rs914924 6 93886912 G A 0.1644 1445 0.7017 -7.9866 2.9118 0.0060913
rs11206396 1 55085499 T C 0.4853 1493 0.501 5.7829 2.1086 0.0060982
rs1396885 11 34805210 T C 0.3614 1493 1 -6.0673 2.2124 0.0060997
rs6816694 4 168610661 T C 0.3525 1492 0.7768 -6.0818 2.2178 0.0061016
rs615746 13 102778965 T C 0.4 1490 0.7873 -5.9242 2.1606 0.0061069
rs2269447 16 12621438 G A 0.1946 1493 0.6798 -7.3228 2.6709 0.0061114
rs859044 1 95381030 C A 0.2735 1490 0.0785 6.403 2.3356 0.006115
rs3754751 2 173887019 C A 0.2113 1493 0.5874 -7.0904 2.5864 0.0061164
rs149467 3 3041819 T C 0.1457 1493 0.037 -8.0386 2.9326 0.0061229
rs2893514 7 35856339 T G 0.347 1493 0.4583 -6.1819 2.2555 0.0061292
rs10400612 13 49378829 G A 0.1129 1493 0.8973 -9.237 3.3706 0.0061356
rs7584083 2 59429192 G A 0.3731 1493 0.7822 -6.0461 2.2067 0.0061452
rs133503 22 48911602 T C 0.348 1493 0.3614 6.041 2.2048 0.0061464
rs4570937 18 36384024 G A 0.1778 1493 0.6579 7.6723 2.8005 0.0061506
rs6468847 8 103940219 G A 0.1802 1493 0.5397 7.5161 2.7437 0.0061548
rs1938263 1 118796804 G A 0.2659 1493 0.7909 -6.6188 2.4164 0.006161
rs1158408 4 68116539 G A 0.2321 1493 0.8276 6.8755 2.5103 0.0061647
rs11484500 1 233205554 T C 0.218 1493 0.82 7.0778 2.5842 0.006166
rs9456928 6 164528407 G A 0.1604 1493 0.5648 -8.0006 2.9212 0.0061667
rs7154112 14 59714317 T C 0.2659 1493 0.6908 -6.629 2.4206 0.0061711
rs1534916 22 39413365 T C 0.391 1491 0.0918 6.112 2.2318 0.0061713
kgp11841852 17 25480653 T C 0.4749 1493 0.678 5.7953 2.1163 0.0061734
rs4272042 4 78053975 G A 0.3038 1493 0.5406 -6.2765 2.2923 0.0061801
rs429790 16 84471642 C A 0.3804 1493 0.7837 -6.0199 2.199 0.0061897
rs3931230 15 92974636 C A 0.4869 1492 0.162 5.9356 2.1683 0.0061923
rs2244399 2 207979050 T C 0.1343 1493 0.8236 -8.5063 3.1077 0.0061975
rs12650569 4 123989201 G A 0.0995 1493 0.8855 9.7116 3.5484 0.0062026
rs253202 5 34015174 T G 0.3004 1493 0.124 -6.4775 2.3671 0.00621
rs3759018 11 110299437 G A 0.0516 1493 0.1097 12.884 4.7093 0.0062198
rs2025615 1 44559401 G A 0.3396 1493 0.0499 -6.3028 2.3043 0.006234
rs6877077 5 158476891 T C 0.2579 1493 0.4994 6.7074 2.4525 0.006239
rs898889 15 67214108 C A 0.1889 1493 0.6133 -7.4798 2.7351 0.0062433
rs1572371 13 20887860 G A 0.118 1491 0.2643 -9.141 3.3429 0.0062475
rs6131725 20 15794439 C A 0.2012 1486 0.1247 -7.111 2.6006 0.0062507
rs7300607 12 93831646 T C 0.4849 1493 0.7956 -5.8395 2.1356 0.0062508
rs2964767 5 6203128 G A 0.4404 1493 0.2936 5.9399 2.1725 0.006254
rs16975251 17 68137167 G A 0.2626 1493 1 6.6036 2.4152 0.0062545
rs4268526 11 134367820 C A 0.1628 1493 0.2965 -7.769 2.8416 0.0062556
rs4305276 2 241495013 G C 0.3111 1493 1 6.2822 2.2978 0.0062563
rs4817761 21 37395556 T C 0.2885 1492 0.5289 6.4723 2.3674 0.006258
rs2892667 13 94456939 G A 0.3188 1493 0.7207 6.2039 2.2695 0.0062646
rs17206779 5 64447777 T C 0.4528 1493 0.794 5.8612 2.1443 0.0062689
rs17133175 7 130036801 G A 0.1608 1493 0.1785 -8.0623 2.9499 0.0062738
rs6433103 2 169911189 T C 0.4625 1493 0.405 -5.8929 2.1562 0.0062767
rs12037569 1 109923677 T G 0.1587 1493 0.6982 -8.0014 2.9279 0.0062798
rs8063779 16 25087400 G A 0.4374 1493 0.8748 5.8433 2.1386 0.0062904
rs11604515 11 11761553 T C 0.1983 1493 0.625 -7.3412 2.6869 0.0062919
rs635444 5 72439645 G A 0.3992 1493 0.7462 -5.9045 2.1611 0.0062922
rs1700106 8 4101492 G A 0.4635 1493 0.7158 -5.8524 2.1423 0.0062986
rs6932393 6 21005346 G A 0.4682 1493 0.8761 5.8051 2.1252 0.006303
rs2785828 13 54277828 G A 0.1765 1493 0.0202 -7.3887 2.7052 0.0063088
rs4146092 4 177340623 C A 0.49 1492 0.325 -5.7298 2.0979 0.0063101
rs2271768 2 192272933 G A 0.0435 1493 0.524 14.439 5.2871 0.0063155
rs981754 1 210641438 G A 0.1336 1493 0.5018 -8.6219 3.1575 0.0063219
rs2960999 7 72193868 G A 0.2351 1493 0.7191 -6.8115 2.495 0.0063321
rs1415060 13 102901403 T G 0.3968 1493 0.6658 5.8983 2.1609 0.0063413
rs6023423 20 53240430 T C 0.3714 1493 0.6179 6.0472 2.2156 0.0063453
rs6433010 2 151718133 T C 0.1311 1491 0.1712 8.444 3.0945 0.006358
rs9628063 22 49360424 T C 0.129 1492 1 -8.6521 3.1711 0.0063636
rs17686332 18 62683556 T C 0.4774 1480 0.677 -5.8783 2.1545 0.0063641
rs6765292 3 23871730 C A 0.2342 1492 0.7728 6.8239 2.5013 0.006368
kgp602030 12 23481853 T C 0.2073 1493 0.4318 -7.0824 2.5966 0.0063796
rs7627289 3 167348838 G A 0.1987 1492 0.8075 -7.2958 2.6748 0.0063802
rs345947 12 63057811 G A 0.3848 1493 0.1716 6.0718 2.2261 0.0063808
rs2357973 2 161802019 T C 0.2023 1493 0.5216 7.1588 2.6248 0.006384
rs2829934 21 27205540 T C 0.0378 1493 0.0569 14.806 5.4292 0.006391
rs9419103 10 134915832 T C 0.1879 1493 0.6722 7.3828 2.7075 0.0063948
rs6127825 20 55304421 G A 0.0573 1493 0.627 -12.388 4.5435 0.0064009
rs6888963 5 114799354 G A 0.348 1493 0.7322 6.0552 2.2209 0.0064019
rs2627654 4 79378809 G A 0.274 1493 0.7948 6.4762 2.3755 0.0064051
rs10458877 11 15941099 T C 0.0733 1493 0.082 10.853 3.9808 0.0064051
rs4799374 18 32822382 T G 0.0684 1492 0.6819 -11.428 4.1919 0.0064055
rs9923592 16 78591553 G A 0.1363 1493 0.0777 8.2529 3.0275 0.0064111
rs12420866 11 62996250 G A 0.149 1493 0.8385 8.1165 2.9781 0.0064222
rs4342481 7 35312748 G A 0.2036 1493 0.0167 6.979 2.5609 0.0064256
rs2075713 11 124617939 C A 0.1728 1493 0.3649 7.7629 2.8488 0.0064314
rs742556 6 1633682 T C 0.292 1493 0.5317 6.4255 2.358 0.0064317
rs1220081 9 25792486 C A 0.225 1493 0.3354 6.8514 2.5145 0.0064358
rs805257 6 31634193 G A 0.3824 1493 0.8266 -5.9793 2.1945 0.0064368
rs12995564 2 11288577 T C 0.2106 1493 0.4374 7.1784 2.6346 0.0064374
rs3806502 2 136288273 T C 0.2093 1493 0.0013 -7.4322 2.7278 0.0064383
rs12780837 10 121150893 G A 0.306 1492 0.7609 6.2655 2.2997 0.0064395
rs1324523 6 50080330 T C 0.3922 1493 0.4472 5.9957 2.2007 0.006441
rs1009634 12 4779313 G A 0.0278 1492 1 17.655 6.4804 0.0064434
rs10456671 6 53600766 C A 0.4193 1493 0.7498 5.8959 2.1644 0.0064494
rs13298337 9 77520324 T C 0.3142 1491 0.6312 -6.2843 2.3076 0.0064626
rs6123135 20 50796522 T G 0.1658 1493 0.8516 7.7647 2.8515 0.006469
rs12444330 16 6891681 T G 0.372 1492 0.2926 5.9092 2.1702 0.0064715
rs573279 3 54645869 T C 0.2116 1493 0.8767 7.0692 2.5963 0.0064729
rs7625740 3 150711491 C A 0.4354 1493 0.2689 -5.9263 2.1766 0.0064746
rs2601187 15 90929388 G A 0.2759 1493 0.4006 -6.5481 2.405 0.0064753
rs2031777 13 75224986 C A 0.2867 1493 0.5268 -6.3438 2.3303 0.006483
rs434496 8 86497953 T C 0.1862 1493 0.7325 -7.3961 2.7171 0.0064879
rs7919939 10 73680382 G A 0.3684 1493 0.6563 -6.0377 2.2183 0.0064932
rs784482 5 115616288 T C 0.1259 1493 1 8.7374 3.2104 0.0064971
rs7794499 7 135608912 G A 0.1293 1493 0.134 8.8058 3.2357 0.0065
rs16903246 5 87855403 T C 0.0157 1493 1 -23.427 8.6087 0.0065017
rs7784748 7 4784652 T C 0.4612 1493 0.532 5.8529 2.1512 0.0065134
rs13027453 2 82241600 G A 0.4831 1482 0.2526 -5.7373 2.1091 0.0065225
rs7485262 12 38801746 T C 0.0972 1492 0.1817 9.9514 3.6584 0.0065257
rs17308638 7 88788607 T C 0.3158 1493 0.7194 6.1894 2.2757 0.0065335
rs13091270 3 118418948 G A 0.2682 1493 0.429 -6.5976 2.4258 0.006534
rs17239575 4 160516090 G A 0.4518 1493 0.0945 -5.6836 2.0903 0.0065461
rs11665483 18 61246975 C A 0.2776 1493 0.0711 6.3087 2.3201 0.0065461
rs10924790 1 236389999 T C 0.0375 1493 0.0533 14.817 5.4495 0.0065491
rs16826387 2 134311186 G A 0.0747 1493 0.1319 -11.23 4.1309 0.0065587
rs4631770 10 21370995 T C 0.0841 1493 0.3992 10.304 3.7904 0.0065614
rs1780179 10 26997889 T C 0.363 1493 0.6544 -5.9709 2.1969 0.0065705
rs651279 19 54813762 T C 0.2612 1493 0.3836 -6.6559 2.4489 0.0065706
rs1030810 12 92969355 C A 0.4367 1493 0.8333 5.8065 2.1365 0.0065713
rs4897617 6 133168582 G A 0.4638 1493 0.0482 -5.948 2.1887 0.0065774
rs17346918 2 222026796 T C 0.355 1493 0.259 -6.1278 2.255 0.0065789
rs3821083 2 172412907 C A 0.2097 1478 0.6379 7.0808 2.6058 0.0065821
rs2047985 4 76834209 T C 0.0908 1493 0.8749 10.107 3.7197 0.0065834
rs6566955 18 55922789 G A 0.3198 1493 0.3411 6.1147 2.2504 0.006584
rs9483651 6 134416205 T G 0.3107 1492 0.3337 6.1642 2.2688 0.0065875
rs11648835 16 20809283 C A 0.132 1493 0.9102 -8.5572 3.1498 0.0065931
rs11635777 15 49310869 T C 0.2271 1493 0.1212 -7.0409 2.592 0.0066005
rs2641984 9 555653 T C 0.4963 1492 0.7958 5.7588 2.1202 0.0066036
rs150917 12 126389049 C A 0.4337 1493 0.2257 5.9217 2.1802 0.0066041
rs300800 2 105493 T C 0.1438 1492 1 8.2305 3.0302 0.0066043
rs847580 7 97670154 G A 0.3989 1493 0.4832 5.8428 2.1513 0.0066087
rs9503260 6 2705016 T G 0.1899 1493 0.5007 7.2944 2.6858 0.006609
rs7871194 9 139544437 C A 0.4752 1493 0.4363 5.7206 2.1064 0.0066104
rs10512948 5 8233351 T C 0.1557 1493 1 -7.965 2.9329 0.0066131
rs6092361 20 55339620 G A 0.3646 1477 0.4319 6.1045 2.2479 0.0066143
rs2014193 7 21852536 T C 0.3624 1493 0.4008 -6.0759 2.2375 0.0066165
rs4819756 22 18912678 G A 0.3874 1483 0.6228 5.9229 2.1811 0.0066174
rs4842073 9 138913314 C A 0.4447 1492 0.9582 5.8195 2.1434 0.0066266
rs10986181 9 126801596 T C 0.0904 1493 0.1537 -9.8715 3.636 0.0066287
rs962983 6 82064465 T C 0.3078 1493 1 -6.256 2.3043 0.0066295
rs10933612 2 241466032 G A 0.3071 1493 0.7613 6.2832 2.3144 0.0066319
rs11839177 13 106240125 G A 0.2559 1493 0.0173 -6.8281 2.5157 0.0066436
rs1036788 4 77201487 T C 0.2354 1493 0.6661 -6.7578 2.4903 0.0066541
rs6728549 2 241462456 G A 0.2184 1493 0.0577 -6.8125 2.5105 0.0066546
rs5757373 22 39320828 T C 0.2046 1493 1 -7.1566 2.6375 0.0066592
rs3812025 5 7347593 C A 0.3898 1493 0.0817 -5.7833 2.1315 0.0066634
rs6992041 8 4693316 T G 0.3737 1493 0.7401 5.9903 2.2082 0.0066739
rs12352460 9 112058964 G A 0.1976 1493 0.1649 7.1105 2.6216 0.0066822
rs9610510 22 36804282 G A 0.321 1492 0.8587 -6.1954 2.2843 0.0066852
rs6773558 3 150378858 T C 0.3597 1493 0.1961 -5.9058 2.1776 0.0066865
rs3886608 7 41775475 G A 0.4883 1493 1 -5.7662 2.1263 0.0066898
rs10950875 7 21835071 T C 0.3627 1493 0.6543 6.034 2.225 0.0066903
rs2270382 12 107708566 G A 0.1249 1493 0.722 -8.7786 3.2377 0.0067005
rs2907362 16 7816942 G A 0.0941 1493 0.7619 -9.8382 3.6293 0.0067128
rs17158304 10 43428088 T C 0.1055 1493 0.0532 -9.143 3.3729 0.0067131
rs11753090 6 157352528 G A 0.1842 1493 0.2274 7.5629 2.79 0.0067133
rs160283 5 82859485 G A 0.284 1493 0.484 6.3313 2.3357 0.0067156
rs1400362 3 185883562 T C 0.2823 1493 0.097 6.267 2.3122 0.0067193
rs993325 8 137316285 C A 0.4464 1493 0.8341 -5.8151 2.1455 0.0067209
rs214817 20 2299329 G A 0.1996 1493 1 -7.2143 2.6619 0.0067255
rs877850 1 218261632 G A 0.1045 1493 1 -9.4266 3.4785 0.0067293
rs8075721 17 9956321 T C 0.1812 1493 0.0813 7.3145 2.6994 0.0067349
rs1439065 2 81758129 G A 0.2528 1493 0.1152 -6.4944 2.3969 0.006738
rs4458898 8 4814303 G A 0.3784 1493 0.8258 -5.9195 2.1848 0.0067404
rs7205853 16 10527613 C A 0.1384 1492 0.1274 -8.5281 3.1477 0.0067416
rs1981499 9 118107224 T C 0.3289 1493 0.8604 6.1149 2.2572 0.0067478
rs10737820 1 238386642 T G 0.3402 1493 0.4891 6.0221 2.2231 0.0067505
rs6763202 3 143293012 G A 0.2679 1493 0.1289 -6.3736 2.3529 0.006753
rs2423995 20 16716075 C A 0.3476 1493 0.1235 -5.928 2.1885 0.0067551
rs10744835 12 115353849 G A 0.3114 1493 0.5873 6.264 2.3128 0.0067597
rs807083 17 51304535 G A 0.0459 1493 1 13.774 5.0857 0.0067605
rs12784726 10 114483078 G A 0.2381 1493 0.8308 -6.7413 2.4893 0.006767
rs1998123 20 13475884 G A 0.2904 1493 0.7063 6.3092 2.3298 0.006767
rs949944 13 54285995 T C 0.1758 1493 0.0157 7.3306 2.7069 0.0067672
rs13029742 2 220035118 C A 0.3396 1493 0.8177 -6.0973 2.2518 0.006773
rs13375736 1 161380911 G A 0.0388 1493 0.7235 -15.065 5.5635 0.0067747
rs1453160 2 207877465 G A 0.17 1482 0.0799 7.8513 2.8997 0.0067758
rs2832258 21 30582732 G A 0.2224 1493 0.4541 -6.8524 2.5308 0.0067779
rs1406194 7 121152479 T G 0.4601 1492 0.8758 -5.7916 2.1391 0.00678
rs633502 21 28419053 T C 0.4571 1493 0.3482 5.7075 2.1082 0.0067839
rs7720046 5 158884535 G A 0.4879 1493 0.4073 5.8231 2.151 0.0067852
rs2777020 9 78657751 G A 0.2716 1493 0.8444 -6.4921 2.3984 0.0067918
rs8045250 16 6879583 G A 0.3935 1493 0.7042 5.8577 2.1642 0.0067958
rs7106555 11 82563283 C A 0.3098 1493 0.9517 6.2139 2.296 0.0068025
rs9527108 13 54162112 C A 0.2083 1493 0.209 6.9681 2.5748 0.0068033
rs1486650 8 62147795 C A 0.077 1493 0.8567 -10.781 3.9837 0.0068072
rs4358296 3 116320409 T G 0.254 1490 0.4519 -6.691 2.473 0.006818
rs790605 6 91105896 G A 0.4159 1493 0.4886 -5.78 2.1369 0.0068319
rs12189567 6 55933942 G A 0.1377 1492 0.1911 8.5002 3.1426 0.0068328
rs2032856 5 146896967 C A 0.2973 1463 0.1038 6.4904 2.3996 0.0068356
rs6455106 6 67139880 G A 0.4344 1493 0.0733 -5.6673 2.0955 0.0068397
rs5771761 22 49141016 T C 0.4453 1472 0.0914 -5.688 2.1035 0.0068489
rs962796 13 54385284 T C 0.217 1493 0.5938 6.9224 2.56 0.0068494
rs4423993 5 135864565 G A 0.3017 1493 0.5805 -6.3111 2.334 0.0068513
rs1347393 2 153987318 T G 0.4143 1493 0.3375 5.9095 2.1858 0.006859
rs7863054 9 7780159 T C 0.3172 1493 0.8577 -6.1957 2.2917 0.0068612
rs11662339 18 49652418 G A 0.2364 1493 0.7744 6.794 2.5131 0.0068626
rs586124 6 20171926 T C 0.3962 1493 0.1047 6.005 2.2214 0.0068665
rs377413 4 177436430 T C 0.4129 1493 0.915 5.8483 2.1635 0.0068677
rs624285 11 79631786 G A 0.4136 1493 0.4236 5.7736 2.136 0.0068706
rs689581 10 55318856 G A 0.494 1493 0.4374 5.6875 2.1044 0.0068775
rs3763043 18 24435818 T C 0.3272 1493 0.9064 6.1118 2.2614 0.0068786
rs17086212 13 28584648 T C 0.2609 1493 0.4205 6.618 2.4488 0.0068825
rs36240 19 8841079 T C 0.4236 1493 0.4583 5.7577 2.1306 0.0068833
rs1624841 18 7556208 T C 0.2415 1493 0.8877 6.6998 2.4793 0.0068859
rs9313868 5 160506084 T C 0.3068 1493 0.4653 -6.2931 2.3289 0.006888
rs10837802 11 42285225 T C 0.2937 1493 0.8029 -6.283 2.3254 0.0068945
rs6087557 20 32698275 T C 0.2595 1493 0.7366 -6.5233 2.4144 0.0068962
rs4940591 18 61260510 C A 0.2277 1493 0.8831 6.8644 2.5415 0.006914
rs4674977 2 226097873 G A 0.2944 1493 0.6184 -6.3439 2.3488 0.0069149
rs7849819 9 24912753 T C 0.1812 1493 0.4854 -7.3871 2.7351 0.0069152
rs9376287 6 137923390 G A 0.1952 1493 0.6808 -7.2874 2.6983 0.0069179
rs2145512 14 26175996 G A 0.2497 1490 0.4472 6.7137 2.4859 0.0069194
rs10748994 10 84237629 G A 0.2582 1493 0.7357 6.5307 2.4183 0.0069222
rs7610760 3 110886586 G A 0.0854 1493 0.5052 10.179 3.7693 0.0069224
rs1051500 19 58944402 G A 0.4635 1493 0.5323 5.7079 2.1138 0.006926
rs1952442 14 48356630 T C 0.2354 1493 0.6155 6.8127 2.5229 0.0069277
rs6595726 5 126016244 T G 0.4387 1493 0.462 5.8415 2.1637 0.0069396
rs869439 2 26723727 G A 0.4859 1493 0.6413 -5.7066 2.1141 0.0069476
rs2254679 13 106661403 T C 0.081 1493 1 10.551 3.909 0.0069523
rs10975462 9 623848 G A 0.2264 1493 0.8247 6.8359 2.5327 0.0069533
rs1910245 12 38992700 G A 0.0808 1491 0.225 -10.72 3.9721 0.0069575
rs3104435 1 31045509 G A 0.2425 1493 0.8329 6.7152 2.4881 0.0069579
rs11880337 19 7296452 T C 0.1591 1493 1 7.8564 2.9118 0.0069737
rs1615883 18 64135986 G A 0.2502 1493 0.3699 6.5449 2.4259 0.0069767
rs12098960 11 123670291 G A 0.0311 1493 0.652 16.408 6.0817 0.0069769
rs10802309 1 246153941 T C 0.286 1493 0.4476 6.2852 2.3298 0.0069805
rs736961 10 124258081 T C 0.0198 1493 1 20.813 7.7156 0.0069844
rs12906172 15 27707061 C A 0.0261 1493 0.6224 18.222 6.7553 0.0069861
rs6728532 2 207749855 T C 0.4712 1493 0.8763 -5.7313 2.125 0.0069959
rs11074066 15 92944864 C A 0.417 1493 0.8314 -5.8346 2.1634 0.0069971
rs2235338 22 37965880 G A 0.4635 1493 0.145 5.6401 2.0917 0.0070094
rs4955988 3 54659057 G A 0.204 1493 0.6329 7.0695 2.6223 0.0070193
rs3811178 14 23845244 G A 0.3352 1493 0.2702 6.1594 2.2854 0.0070373
rs4869365 5 96893164 T C 0.1062 1493 1 9.3263 3.4606 0.007039
rs4872011 8 22635576 T C 0.4568 1493 0.5314 5.8017 2.1529 0.0070413
rs7411832 1 232349350 C A 0.4642 1493 1 -5.7406 2.1303 0.0070452
rs7972683 12 94522993 T C 0.0666 1493 0.206 -11.714 4.3476 0.0070545
rs10483606 14 51470138 T G 0.3514 1481 0.0771 -6.1678 2.2893 0.0070569
rs3792118 2 100171928 T G 0.3568 1459 0.6081 -6.1021 2.265 0.0070586
rs1532424 8 86268192 T G 0.4223 1493 0.8321 -5.8151 2.1587 0.0070637
rs13355974 5 135916094 G A 0.3148 1493 0.7642 6.1924 2.2992 0.0070748
rs2827079 21 23196432 C A 0.3061 1493 0.3297 6.132 2.2773 0.0070899
rs10280713 7 40699189 G A 0.2549 1493 0.5397 6.6256 2.4608 0.0070914
rs7706470 5 82624287 T C 0.0228 1493 1 19.412 7.2095 0.0070921
rs7046039 9 112236879 T C 0.4273 1493 0.8741 -5.7979 2.1534 0.0070944
rs2928703 15 26718481 T C 0.1742 1493 0.2415 -7.4306 2.7599 0.0070947
rs8083764 18 49874515 T G 0.275 1493 0.6036 6.3651 2.3642 0.0070969
rs967429 21 23046215 G A 0.1641 1493 0.3953 -7.8258 2.9071 0.0071022
rs7755341 6 70168558 C A 0.296 1493 0.4562 -6.2061 2.3057 0.0071093
rs10039139 5 137164863 T G 0.1993 1493 0.1676 -7.0338 2.6135 0.0071173
rs6764121 3 193130384 G A 0.4256 1493 0.8739 5.7732 2.1453 0.0071218
rs1444699 12 23550425 T C 0.2043 1493 0.5772 -7.0396 2.6165 0.0071347
rs6419946 4 185882454 T G 0.2123 1493 1 -6.9968 2.6007 0.0071375
rs4848401 2 116638647 G A 0.1186 1493 1 -8.8453 3.2879 0.0071395
rs6829892 4 127134711 T C 0.354 1493 0.7772 6.0065 2.2328 0.0071429
rs346994 1 91602551 G A 0.1661 1493 0.3999 7.7803 2.8925 0.0071487
rs7763585 6 77616579 G A 0.0097 1493 1 -29.261 10.865 0.0071502
rs6562969 13 77382681 T C 0.1883 1492 0.0749 7.4985 2.7879 0.0071533
rs17423547 1 5341464 T C 0.2894 1493 0.753 6.3342 2.3555 0.0071647
rs2425758 20 44796095 G A 0.287 1493 0.0876 -6.4678 2.4053 0.007168
rs8102910 19 35817714 G A 0.2998 1491 0.6659 6.2844 2.3372 0.0071686
rs16865974 3 190588704 T C 0.1792 1493 0.8603 7.4337 2.7649 0.0071755
rs1231353 9 25748799 G A 0.1919 1493 0.5044 7.1943 2.676 0.0071789
rs6023407 20 53221238 T C 0.3646 1492 0.1177 -6.0674 2.257 0.0071823
rs12663112 6 100236473 G A 0.1802 1493 0.3352 -7.3424 2.7315 0.007188
rs1359227 6 52208065 T C 0.2592 1493 0.3809 -6.4443 2.3978 0.0071974
rs6462629 7 35884997 G A 0.349 1493 0.4593 6.0541 2.2527 0.0071999
rs9657736 9 75840034 G A 0.0633 1493 0.5138 11.865 4.4149 0.0072015
rs17155092 7 80970635 G A 0.1005 1493 0.1128 9.2994 3.4604 0.0072022
rs1891019 1 161691433 T C 0.2485 1493 0.89 -6.5995 2.4561 0.0072097
rs12262809 10 15835277 G A 0.2461 1487 0.7268 -6.6847 2.4879 0.0072116
rs4312399 18 49595009 G A 0.4267 1493 0.2042 5.68 2.114 0.0072129
rs10232178 7 35894239 C A 0.3473 1493 0.53 6.0529 2.2528 0.007213
rs2283832 22 26959859 G A 0.2636 1493 0.7897 -6.4564 2.4031 0.0072173
rs10787834 10 120192493 G A 0.4256 1493 0.2237 -5.6857 2.1166 0.0072268
rs1940098 11 84391899 T C 0.1879 1493 0.1263 7.1645 2.6672 0.0072284
rs11633619 15 60644074 T C 0.3614 1493 0.8226 5.9253 2.206 0.0072318
rs10952496 7 140903256 T C 0.2937 1493 0.0705 -6.4235 2.3915 0.0072319
rs1263119 2 191611464 G A 0.4551 1493 0.8348 -5.7504 2.141 0.0072331
rs4879653 9 32970518 T C 0.1001 1493 0.8862 -9.5445 3.5537 0.0072367
rs4342076 3 145888493 T G 0.3694 1493 0.5785 -5.87 2.1857 0.0072401
rs1928873 9 12350564 T C 0.4357 1493 0.2925 5.8402 2.1747 0.0072422
rs4606561 12 23480328 G A 0.1822 1493 0.6643 -7.3545 2.7387 0.0072432
rs974278 4 147925900 T C 0.3372 1493 0.5626 5.9909 2.2309 0.0072451
rs12949676 17 12784811 G A 0.293 1493 0.2121 -6.3768 2.3748 0.0072477
rs7333372 13 78503731 T C 0.3932 1493 0.7449 5.8171 2.1663 0.0072478
rs4973257 2 228600612 T C 0.1735 1493 0.4169 7.6257 2.8399 0.0072495
rs6968554 7 17287106 G A 0.4077 1485 0.3074 -5.9102 2.2012 0.0072532
rs2813452 10 1567300 T C 0.4488 1493 1 5.7346 2.1361 0.0072616
rs400245 4 112771435 T C 0.2518 1493 0.9454 -6.569 2.4474 0.0072717
rs7664245 4 12599135 C A 0.3905 1493 0.1745 5.9541 2.2186 0.0072803
rs2806537 1 64579157 T C 0.3185 1493 0.1896 -6.2337 2.3228 0.007282
rs8069143 17 77865500 G A 0.0486 1493 0.7756 13.224 4.9279 0.0072847
rs2272880 1 209786078 G A 0.3604 1493 0.3691 5.8721 2.1882 0.0072856
rs1822598 12 41231443 G A 0.4384 1493 1 5.7478 2.1419 0.0072859
rs6675033 1 166826655 T C 0.4344 1493 0.5273 -5.7051 2.1261 0.0072898
rs2241280 12 4553332 G A 0.3724 1493 0.4716 5.9599 2.2212 0.0072919
rs2678772 6 118148148 G A 0.2462 1493 0.8343 -6.6024 2.4606 0.0072922
rs7218874 17 13110227 T C 0.3121 1493 0.8566 6.1395 2.2884 0.0072986
rs10507602 13 56287841 T C 0.3476 1493 0.5683 6.0363 2.2501 0.0073023
rs2540821 4 12819018 T C 0.3952 1493 0.3573 5.7612 2.1477 0.0073062
rs10781417 9 79702675 T C 0.4598 1493 1 -5.7183 2.1317 0.007308
rs1436554 4 96736162 T C 0.1333 1493 0.5752 8.329 3.105 0.0073093
rs10059366 5 2403444 G A 0.3021 1493 0.6238 6.2514 2.3306 0.0073123
rs693442 13 101927497 T C 0.1421 1492 0.6713 -8.1267 3.0298 0.0073132
rs12461639 19 48172671 G A 0.1879 1493 0.051 7.4932 2.7938 0.0073165
rs7623097 3 13613064 G A 0.0174 1493 1 -21.989 8.1985 0.0073167
rs4909306 8 136758835 G A 0.3831 1493 0.7015 -5.8306 2.1745 0.0073333
rs10460145 18 58104556 G A 0.1072 1493 0.8923 9.2506 3.4501 0.0073345
rs13056461 22 49155087 G A 0.362 1493 0.1451 5.8181 2.1701 0.0073412
rs10833472 11 21192532 C A 0.4983 1492 0.5692 5.657 2.1101 0.0073426
rs8033661 15 100082336 T C 0.0925 1486 1 9.8938 3.6908 0.0073468
rs2516225 6 12604455 G A 0.1999 1493 0.1698 -7.257 2.7072 0.0073496
rs10860447 12 99890240 T C 0.22 1493 1 6.8814 2.5672 0.0073498
rs9885155 5 172369769 T C 0.3533 1493 0.4969 -6.0166 2.2447 0.0073545
rs10270964 7 50889126 T C 0.0814 1493 1 10.414 3.8855 0.0073563
rs9555209 13 106666252 T C 0.0814 1493 1 10.461 3.903 0.0073578
rs7462991 8 17934029 T C 0.0838 1491 0.5006 -10.405 3.8822 0.0073581
rs12451788 17 1941048 G A 0.3593 1493 0.3684 5.8673 2.1893 0.0073621
rs7257553 19 40046863 G A 0.2632 1493 0.1091 6.6118 2.4672 0.0073646
rs7776264 6 53238908 G A 0.4042 1493 0.5545 -5.8528 2.1841 0.0073671
rs131992 22 45409136 T C 0.1296 1493 0.359 8.3832 3.1284 0.0073693
rs2136509 11 34796804 G A 0.4558 1493 0.917 -5.7279 2.1375 0.0073695
rs1336719 13 102903637 T C 0.3506 1493 0.9095 -5.9814 2.2326 0.0073825
rs10001365 4 147797214 G A 0.3567 1493 0.5351 -5.9955 2.2384 0.0073953
rs12541611 8 93791210 T C 0.1504 1493 8e-04 7.6278 2.8478 0.0073955
rs4681408 3 148120514 T C 0.0432 1493 0.3534 13.867 5.1773 0.0073982
rs211114 11 18001888 T C 0.438 1493 0.8335 -5.7573 2.1496 0.0073991
rs2413570 22 39481187 T C 0.4079 1493 0.6298 5.756 2.1492 0.007401
rs940901 3 191966701 T C 0.4032 1493 0.0852 5.6759 2.1193 0.0074032
rs17024928 4 96877723 T G 0.1471 1482 0.6789 -8.0376 3.0014 0.0074072
rs7754760 6 12636430 G A 0.3332 1493 0.3224 -6.1201 2.2854 0.0074076
rs1062293 4 75938236 G A 0.4889 1492 0.4375 -5.757 2.1499 0.007411
rs2281097 22 37966060 T C 0.4635 1493 0.1184 5.5938 2.089 0.0074121
rs7795448 7 105687825 G A 0.3215 1493 0.5934 6.0498 2.2596 0.0074202
rs2642005 9 601493 G A 0.4672 1493 0.4056 5.6414 2.1074 0.007431
rs2076154 22 43465529 T C 0.1333 1493 0.5014 -8.4571 3.1597 0.0074381
rs2847489 11 114214237 T C 0.4551 1492 0.4974 -5.7689 2.1556 0.0074457
rs17143751 5 117531638 G A 0.291 1493 0.5726 -6.216 2.3229 0.0074514
rs7183561 15 59623576 T C 0.2227 1493 0.2957 -6.7457 2.521 0.0074551
rs4606115 9 7521577 T C 0.1661 1493 0.0313 -7.4325 2.7777 0.0074558
rs7537965 1 236329513 T C 0.0184 1493 0.3975 -20.961 7.8336 0.0074568
rs6464182 7 151590285 T C 0.2696 1493 0.6457 -6.3705 2.3812 0.0074655
rs9896769 17 57512957 G A 0.2626 1493 0.9467 6.4721 2.4194 0.007472
rs4615560 8 52703275 G A 0.0863 1477 0.1859 -10.006 3.7404 0.0074726
rs1912453 1 162821291 G A 0.4039 1493 0.2167 5.7041 2.1325 0.0074763
rs12367514 12 70025487 T C 0.1962 1493 1 -7.1661 2.6791 0.0074779
rs2838408 21 45246422 G A 0.494 1493 0.3788 -5.6209 2.1016 0.0074825
rs12655684 5 75492702 T C 0.1574 1493 0.4349 -7.7265 2.8895 0.0074954
rs1482377 5 113225701 T C 0.206 1493 0.0573 -7.2111 2.6973 0.0075082
rs1872541 12 128788170 T C 0.3597 1493 0.6535 5.8872 2.2025 0.0075185
rs915039 20 56596617 T C 0.3912 1489 0.0817 5.707 2.1351 0.0075192
rs1513536 4 60428730 G A 0.2056 1493 0.4756 7.1044 2.658 0.0075218
rs9871040 3 115151612 C A 0.4293 1493 0.7515 -5.7634 2.1568 0.007536
rs1179887 18 62885650 T C 0.3804 1493 0.7837 -5.876 2.199 0.0075372
rs2825513 21 20685393 T C 0.2813 1493 0.7014 6.2869 2.3528 0.007539
rs7746144 6 159277326 T C 0.3881 1493 1 5.8272 2.1809 0.007541
rs1893832 18 75092953 T C 0.4725 1493 0.4998 -5.6386 2.1103 0.0075419
rs12636434 3 161049534 T C 0.025 1462 0.0581 -17.947 6.717 0.0075434
rs6505558 18 10455680 T G 0.4635 1493 0.405 -5.6325 2.1082 0.0075463
rs1437799 2 216282993 T C 0.3074 1493 0.0778 -6.015 2.2514 0.0075471
rs13160226 5 72434224 G A 0.2063 1486 0.5272 -6.9789 2.6122 0.0075473
rs1850522 11 114587363 G A 0.2234 1493 0.2962 6.9183 2.5897 0.0075516
rs2920881 2 55298517 T C 0.1892 1493 0.0279 7.0442 2.6368 0.0075521
rs6841957 4 172124768 T G 0.1088 1493 0.422 9.2354 3.4572 0.0075541
rs17024939 4 96880695 C A 0.1239 1493 0.1891 -8.7784 3.2866 0.0075638
rs4792762 17 16564034 G A 0.1624 1493 0.3915 -7.6109 2.8496 0.0075655
rs10079889 5 32975490 G A 0.2626 1493 0.9467 6.4611 2.4194 0.0075733
rs2162543 10 123198332 T C 0.0392 1493 0.283 14.41 5.3967 0.0075811
rs881895 16 26204300 T G 0.0526 1493 0.5998 12.639 4.7346 0.0075989
rs3773439 3 25617775 T C 0.3339 1493 0.7271 -6.0469 2.2656 0.0076075
rs11156790 14 33913395 G A 0.283 1493 0.8985 6.3141 2.3658 0.0076087
rs12601947 17 77869498 G A 0.0476 1493 0.5741 13.268 4.9714 0.0076128
rs9445043 6 65328120 T C 0.4348 1488 0.4604 -5.7959 2.1723 0.00763
rs153785 16 15593292 G A 0.2572 1493 0.9461 -6.4965 2.435 0.0076319
rs17253354 14 54010575 T G 0.4836 1493 1 -5.6755 2.1274 0.0076339
rs6829919 4 34557595 C A 0.1364 1481 0.2692 8.3734 3.1389 0.0076388
rs4090714 7 136817769 T C 0.3452 1492 0.3907 -6.0361 2.2628 0.00764
rs7703985 5 10635947 T C 0.4404 1493 0.7931 -5.6923 2.134 0.0076439
rs10773799 12 131085923 T C 0.4538 1493 0.8346 -5.7129 2.142 0.0076521
rs7232523 18 32036395 T C 0.2472 1489 0.626 6.5473 2.4555 0.0076667
rs4858524 3 23695943 T G 0.3319 1493 0.1796 -5.9155 2.2188 0.007675
rs9580448 13 23416203 G A 0.282 1493 0.7013 -6.2633 2.3495 0.0076793
rs7664767 4 4371097 G A 0.1926 1493 0.56 7.1302 2.6747 0.007681
rs9436174 1 59321745 C A 0.356 1493 0.8216 -5.9364 2.2271 0.0076857
rs9993580 4 15480225 C A 0.1537 1493 0.0364 -7.6469 2.8688 0.0076871
rs7458400 7 84429366 T C 0.2884 1493 0.7525 6.2866 2.3585 0.0076875
rs9311975 3 7105375 T C 0.3932 1493 0.1584 5.6955 2.1368 0.007689
rs12967517 18 49528508 G A 0.2695 1484 0.8951 6.3989 2.4009 0.0076947
rs2903378 20 40209430 G A 0.1805 1493 0.6623 -7.326 2.749 0.0076987
rs3811266 14 22747055 G A 0.206 1493 0.5795 6.9494 2.6088 0.0077265
rs4277054 10 82982181 T G 0.3121 1493 0.6298 6.1532 2.31 0.0077278
rs10055390 5 24859690 T C 0.28 1493 0.0174 -6.116 2.2961 0.00773
rs4904160 14 84613297 G A 0.2847 1493 0.2529 6.1824 2.3213 0.0077364
rs2345016 7 46491184 T G 0.2066 1493 0.7521 -6.9596 2.6132 0.0077384
rs2448142 8 98600607 T C 0.4461 1493 0.3196 -5.7743 2.1681 0.0077392
rs1329573 9 36998993 G A 0.0673 1493 0.3069 11.165 4.1923 0.0077404
rs4880050 9 36999024 T G 0.0673 1493 0.3069 -11.165 4.1923 0.0077404
rs11132876 4 172133199 T C 0.1269 1493 0.062 -8.7176 3.2736 0.0077454
rs16834404 3 123253000 G A 0.1129 1493 0.5181 -9.0353 3.3936 0.0077566
rs12455007 18 21037808 T C 0.3438 1492 0.9087 5.974 2.2439 0.0077594
rs7008486 8 8944307 T C 0.0111 1493 1 -27.169 10.2 0.0078033
rs17022528 4 95831407 T C 0.0188 1493 1 21.047 7.9113 0.0078054
rs17260219 18 22407885 T C 0.2525 1493 0.9453 -6.5221 2.4517 0.0078098
rs6543042 2 102032171 T C 0.2214 1493 0.7643 -6.7863 2.5511 0.0078107
rs7046746 9 613571 T G 0.4534 1491 0.3747 -5.6224 2.1136 0.0078122
rs7628563 3 130134563 G A 0.1615 1492 0.2138 -7.8224 2.941 0.0078188
rs2573632 15 100399763 G A 0.0814 1493 0.7277 10.289 3.8683 0.0078197
rs7926591 11 85840446 T G 0.3824 1493 1 -5.82 2.1883 0.0078229
rs2829659 21 26621921 T C 0.1404 1492 0.5913 8.0821 3.0389 0.0078244
rs12569218 1 209034761 G A 0.4792 1493 0.9174 -5.6499 2.1245 0.0078281
rs549115 6 118197118 T C 0.1929 1493 0.2129 -7.0511 2.6517 0.0078343
rs6925130 6 148609400 T C 0.2759 1493 0.9484 -6.3193 2.3767 0.00784
rs6753046 2 105998627 G A 0.3912 1493 0.3558 -5.7223 2.1523 0.0078438
rs1876201 8 139982997 T C 0.2642 1493 0.5063 -6.4678 2.4327 0.007844
rs1028436 20 20114564 T C 0.3691 1493 0.541 -5.8092 2.185 0.0078455
rs10491598 9 592889 G A 0.2866 1446 0.4403 6.3212 2.3777 0.0078483
rs884823 5 174123135 T C 0.2351 1493 0.1718 6.5489 2.4634 0.0078492
rs7605945 2 224847806 T C 0.2555 1493 0.7856 -6.507 2.4477 0.007851
rs6439686 3 136811406 C A 0.4431 1493 0.1732 5.5909 2.1032 0.0078542
rs1406596 7 147953655 G A 0.2753 1493 0.8457 6.3484 2.3883 0.0078574
rs2176835 8 61064200 T C 0.4668 1492 0.7553 5.6903 2.1409 0.0078633
rs6025895 20 56486569 G A 0.152 1493 0.6882 -7.9198 2.9797 0.0078633
rs17297770 11 29350878 T C 0.3992 1493 0.7057 5.7998 2.1824 0.00787
rs846312 7 42128896 T C 0.2592 1493 0.3458 -6.5301 2.4572 0.0078705
rs7297801 12 125832717 G A 0.2562 1493 0.9459 6.4812 2.4392 0.0078805
rs1502431 16 77074377 T C 0.2341 1493 0.8852 -6.6539 2.5047 0.0078938
rs7131784 12 9809178 T C 0.4471 1493 0.7535 5.7054 2.1478 0.0078989
rs6455330 6 70329779 T C 0.206 1493 0.6923 6.9438 2.6141 0.0079006
rs6065906 20 44554015 T C 0.21 1493 0.5324 6.8731 2.588 0.0079124
rs11882373 19 9020211 T C 0.4139 1493 0.0426 -5.5849 2.103 0.007916
rs742651 20 37856326 G A 0.3664 1493 0.6965 5.8275 2.1947 0.0079251
rs941214 3 144375349 T C 0.1457 1493 0.7555 7.9712 3.0023 0.0079302
rs717669 3 70508727 G A 0.3174 1492 8e-04 6.3505 2.392 0.0079338
rs1331980 5 135980919 G A 0.1949 1493 0.6205 -7.1807 2.7048 0.0079348
rs10861980 12 109310854 G A 0.4327 1493 0.8744 -5.6839 2.141 0.0079362
rs4785205 16 50237938 G A 0.237 1458 0.0059 6.4917 2.4453 0.0079366
rs6076421 20 2685259 G A 0.2281 1493 0.2392 -6.8387 2.576 0.0079367
rs11906748 20 55345054 G A 0.29 1493 0.6603 -6.1838 2.3295 0.0079399
rs1611737 6 29831571 G C 0.4049 1493 0.4521 -5.691 2.1439 0.0079413
rs4898765 14 53281883 T G 0.4662 1493 0.795 5.6366 2.1234 0.0079437
rs2248500 8 14612100 T C 0.3722 1491 0.8246 5.8659 2.2099 0.0079444
rs7787898 7 106409897 T G 0.425 1493 0.1532 -5.8168 2.1915 0.0079494
rs3935311 11 79213474 G A 0.365 1493 0.4346 -5.8009 2.1856 0.007951
rs7616852 3 164361859 G A 0.2362 1490 0.1147 -6.7919 2.5595 0.007963
rs6836292 4 141770572 T C 0.2445 1493 1 6.5656 2.4742 0.0079631
rs10520806 15 96575044 T C 0.1896 1493 0.3992 -7.2862 2.7459 0.0079653
rs2239378 19 46021514 T C 0.4464 1493 0.5649 -5.6318 2.1225 0.0079684
rs1558471 2 191506773 T C 0.139 1493 0.1596 -8.3134 3.1332 0.0079697
rs8062792 16 58834219 G A 0.0653 1493 1 -11.437 4.3109 0.0079746
rs8104640 19 52246157 T C 0.0861 1492 0.8694 -10.101 3.8076 0.0079798
rs1707113 1 117872629 G A 0.3409 1493 0.0839 -6.0912 2.2961 0.0079816
rs4946123 6 116143788 T C 0.3275 1493 0.4815 -6.0641 2.2863 0.0079945
rs250412 5 33983044 G A 0.4386 1490 0.9162 5.7038 2.1507 0.0080001
rs17066956 8 3555657 T G 0.1547 1493 0.7672 -7.7696 2.9297 0.0080016
rs1994464 7 135682419 G A 0.3128 1493 0.0304 6.258 2.36 0.0080082
rs17795475 19 40021759 T G 0.2646 1493 0.1432 6.5201 2.4588 0.0080083
rs7004717 8 17719243 G A 0.1458 1492 0.6041 7.9427 2.9956 0.0080156
rs1459361 15 29893939 G A 0.3707 1493 0.8678 5.8193 2.195 0.00802
rs842301 9 7694484 T C 0.3314 1492 0.381 6.0614 2.2863 0.0080202
rs942756 1 44522274 T C 0.3426 1493 0.491 5.9933 2.2608 0.0080246
rs4646275 6 160553007 T C 0.0803 1488 0.8603 -10.376 3.9142 0.0080263
rs2158512 17 47290253 T C 0.055 1491 0.6198 12.493 4.7129 0.0080314
rs9313962 5 162778654 G A 0.4488 1493 0.2497 -5.5794 2.105 0.0080368
rs4909414 8 139274137 G A 0.3634 1493 0.2878 -5.9452 2.243 0.0080371
rs1111695 1 114243899 C A 0.3413 1493 0.2497 5.8534 2.2087 0.0080463
rs7317688 13 77321791 T C 0.3506 1493 0.3944 5.8387 2.2035 0.0080564
rs2979790 8 17555422 C A 0.1517 1493 0.4219 7.9413 2.9971 0.0080573
rs10102441 8 2568692 T C 0.3491 1488 0.6077 -5.8828 2.2203 0.0080587
rs9785155 8 4169706 G A 0.2398 1493 0.7764 6.5701 2.4797 0.0080601
rs4590050 4 126754145 G A 0.4699 1493 0.8354 5.6625 2.1372 0.0080613
rs11978264 7 131356066 G A 0.0509 1493 0.7911 -12.801 4.8313 0.0080616
rs13107491 4 27383785 G A 0.2411 1493 0.621 -6.6295 2.5023 0.0080634
rs509532 18 4330817 T C 0.288 1493 0.3126 6.1371 2.3166 0.0080679
rs2294311 22 32793269 G A 0.223 1493 0.2326 -6.8748 2.5951 0.0080701
rs12650617 4 5187537 C A 0.2826 1493 0.61 6.2963 2.3774 0.0080866
rs4460614 1 194377156 G A 0.0486 1493 0.7756 13.05 4.9279 0.0080905
rs7045809 9 114577770 T C 0.1259 1493 1 8.5017 3.2104 0.0080927
rs9477339 6 17158078 T C 0.1892 1493 0.6732 7.1457 2.6987 0.0081024
rs2272810 1 171511442 G A 0.4655 1493 0.9586 5.6379 2.1295 0.0081092
rs1861500 2 7997419 T C 0.2924 1493 0.8513 6.1729 2.3316 0.00811
kgp20220869 8 143994253 T C 0.0118 1485 1 26.352 9.9546 0.0081153
rs4767254 12 115198392 G A 0.363 1493 0.6544 5.8152 2.1969 0.0081213
kgp1750733 10 35557933 T C 0.0522 1493 0.4296 -12.824 4.8452 0.0081267
rs3797581 5 75002895 T G 0.1832 1493 0.0997 -7.1166 2.6889 0.0081283
rs428179 3 1610284 T C 0.3087 1490 0.2487 6.1973 2.3418 0.0081358
rs7246376 19 8203328 G A 0.1909 1493 0.2759 -7.057 2.6667 0.0081364
rs4799737 18 31607713 G A 0.3064 1493 0.1 5.9724 2.257 0.0081414
rs6818908 4 179185906 G A 0.2472 1493 0.4049 -6.5943 2.4921 0.0081423
rs9878985 3 174740546 T C 0.1632 1492 9e-04 -7.2953 2.7571 0.0081444
rs725605 8 86266886 T C 0.4243 1493 0.7109 -5.7199 2.1619 0.0081497
rs807780 4 13902266 T G 0.1186 1493 0.8041 8.6708 3.2774 0.0081536
rs2089961 8 5700021 G A 0.0904 1493 1 -9.8132 3.7094 0.0081569
rs1958905 14 40917243 T C 0.1571 1493 0.0961 7.9059 2.9887 0.0081624
rs9569174 13 55592388 T C 0.2371 1493 0.6167 6.6586 2.5176 0.008172
rs2423610 20 11742799 G A 0.4739 1493 0.2131 -5.725 2.1647 0.0081755
rs504471 1 34418942 G A 0.3912 1493 0.625 -5.7226 2.1642 0.0081881
rs1389081 8 137311996 G A 0.0445 1493 0.069 13.307 5.0334 0.0081994
rs7575977 2 106159626 T C 0.347 1493 0.7755 -5.9271 2.242 0.0082016
rs1126823 15 89417238 G A 0.2622 1493 0.5925 6.4401 2.4363 0.0082072
rs6842732 4 169618430 T C 0.1088 1493 0.284 9.171 3.4695 0.008209
rs2100643 19 44642053 C A 0.3168 1493 0.7651 -6.0656 2.2948 0.0082136
rs11608104 11 115032240 G A 0.2672 1493 0.7414 -6.3222 2.3923 0.0082232
rs9711993 2 239684289 G A 0.1654 1493 0.9255 7.5747 2.8665 0.0082312
rs963761 9 86772993 T C 0.2549 1493 0.3067 6.5372 2.4741 0.0082362
rs7858267 9 126848249 T C 0.3198 1493 0.5929 -6.0648 2.2956 0.0082449
rs6807347 3 34084684 G A 0.1296 1493 0.2058 8.5142 3.2234 0.0082564
rs1957714 14 27511389 T C 0.3332 1493 0.8158 -5.936 2.2474 0.0082608
rs2236135 14 23595721 G A 0.1145 1493 1 -8.832 3.3441 0.0082647
rs4698424 4 15915036 C A 0.4705 1493 0.5681 -5.5829 2.1141 0.0082702
rs2074048 11 44025878 G A 0.1906 1493 0.2411 -7.2609 2.7498 0.0082774
rs1155739 1 233204338 T G 0.3316 1493 0.1295 5.849 2.2151 0.0082776
rs2164718 2 105938378 C A 0.4779 1493 0.1777 5.5227 2.0916 0.0082818
rs2736923 10 124259062 G A 0.138 1493 0.3268 8.0344 3.043 0.0082844
rs6085202 20 5526032 G A 0.3761 1493 0.6196 -5.7538 2.1793 0.0082854
rs7101141 10 25842547 T C 0.1105 1493 0.4313 8.8671 3.3586 0.0082877
rs6467310 7 130313744 T C 0.0409 1493 0.7343 -14.114 5.3462 0.0082901
rs1164143 13 112043257 T C 0.3433 1493 0.0185 6.1026 2.3116 0.0082925
rs9549180 13 40913462 T G 0.2237 1493 0.7656 6.7689 2.5641 0.008293
rs2955677 11 45737527 T C 0.1638 1493 0.2187 -7.7152 2.923 0.0083032
rs9303397 17 56228003 C A 0.4478 1493 0.7536 -5.6672 2.1472 0.0083068
rs12872303 13 21348682 T C 0.0204 1493 0.465 -19.707 7.4668 0.0083072
rs3108536 5 96663347 T C 0.4383 1492 0.1891 5.7575 2.1816 0.0083103
rs9532039 13 37929913 G A 0.4046 1493 0.2167 5.625 2.1314 0.0083117
rs3810414 19 1993444 T C 0.2636 1493 0.8418 6.3846 2.4198 0.0083263
rs1546750 3 156185892 C A 0.438 1493 0.9163 -5.663 2.1466 0.0083377
rs10432509 2 192386522 T C 0.0895 1491 0.6349 -9.9121 3.7578 0.0083458
rs6075242 20 17733575 G A 0.2863 1493 0.8993 -6.2152 2.3568 0.00836
rs1429605 5 87318551 T C 0.0288 1493 0.3484 16.609 6.2981 0.0083607
rs80318 22 43863297 T C 0.4749 1493 0.9586 -5.6183 2.1305 0.0083616
rs1119433 20 9782799 T C 0.3972 1493 0.4826 5.677 2.1528 0.008365
rs17290779 4 60442490 T C 0.1942 1493 0.7413 -7.1187 2.7002 0.0083801
rs7318271 13 39328541 G A 0.0988 1493 0.4668 9.3063 3.5301 0.0083818
rs853372 6 14143961 G A 0.2276 1492 0.606 -6.6382 2.5182 0.0083866
rs6480102 10 67344370 C A 0.4238 1489 0.4262 -5.6065 2.1271 0.0083949
rs3797817 5 108284342 G A 0.0258 1493 0.6224 -17.914 6.7966 0.0083974
rs7697711 4 77025368 G A 0.4454 1493 0.0667 -5.5034 2.0888 0.0084199
rs10734123 11 89868755 G A 0.3222 1493 0.1551 5.8851 2.2337 0.0084203
rs7947363 11 82620671 T C 0.4695 1493 1 5.6124 2.1302 0.0084204
rs2303914 2 9983686 T G 0.4618 1493 0.3227 -5.5461 2.1051 0.0084216
rs6797545 3 42599588 G A 0.0905 1491 0.7536 -9.7284 3.6925 0.008422
rs16837950 2 137808068 G A 0.0419 1493 1 -14.055 5.3348 0.0084241
kgp3632844 3 47780965 T C 0.1183 1484 0.803 8.7658 3.3273 0.0084252
rs7711479 5 56373363 T C 0.5 1493 0.3789 5.536 2.1013 0.0084254
rs440961 3 1600348 G A 0.362 1493 0.0117 -6.0282 2.2882 0.0084263
rs330439 5 123335648 C A 0.2328 1493 0.2772 6.7255 2.5533 0.0084368
rs4861888 4 179486578 G A 0.4139 1493 0.1825 -5.7875 2.1972 0.0084384
rs761319 20 11970685 T C 0.3496 1493 0.5316 -5.8241 2.2112 0.0084406
rs2055867 2 214885653 T C 0.065 1493 0.3986 11.254 4.2727 0.0084421
rs2153936 20 60510337 T C 0.2713 1493 0.395 -6.371 2.4189 0.0084428
rs9656474 7 136534657 T C 0.0971 1493 0.2998 -9.6036 3.6467 0.0084516
rs10786248 10 82895519 T C 0.1417 1493 0.5228 7.9608 3.023 0.0084526
rs760784 6 119506043 G A 0.1517 1493 0.0696 7.9999 3.0378 0.0084528
rs4879938 9 35887412 T C 0.326 1486 1 -5.9906 2.2749 0.008454
rs7713498 5 170143423 T C 0.367 1493 0.3735 5.7419 2.1806 0.0084597
rs1812028 6 168401923 T C 0.2877 1491 0.3764 6.2578 2.3768 0.008468
rs2512436 8 98635877 T C 0.3402 1493 0.7733 -5.9317 2.253 0.0084681
rs2650805 19 21687939 T G 0.2606 1493 0.9464 6.3674 2.4188 0.0084784
rs13207307 6 70324562 T G 0.2043 1493 0.6905 -6.9012 2.6218 0.0084824
rs2573697 15 26488219 T C 0.2515 1493 0.4095 6.5221 2.4783 0.0084973
rs6807691 3 157387481 T C 0.4212 1492 0.5594 -5.7132 2.1713 0.0085094
rs2210441 9 30883856 T C 0.3402 1493 0.3564 -5.832 2.2166 0.0085116
rs12963168 18 61212092 G A 0.2766 1493 0.0806 6.1126 2.3232 0.0085119
rs9402966 6 138566893 T G 0.0759 1489 0.0402 -10.874 4.1333 0.0085165
rs871495 9 90137616 T G 0.3516 1493 0.5703 5.9052 2.2446 0.0085184
rs1750330 1 119493411 C A 0.4098 1491 0.3918 5.742 2.1828 0.0085233
rs2018985 2 234648860 G A 0.3942 1493 0.1434 -5.837 2.219 0.0085264
rs80575 22 36539754 T G 0.3559 1489 0.7778 -5.8141 2.2106 0.0085372
rs1381688 6 110396540 T G 0.0419 1492 1 -14.031 5.3352 0.008542
rs8084110 18 71596676 T C 0.1815 1493 0.0974 -7.0967 2.6986 0.0085442
rs753920 4 35903624 T C 0.1829 1493 1 -7.2287 2.7492 0.0085549
rs1252993 14 59760405 T C 0.1942 1493 0.509 7.1307 2.712 0.0085551
rs1362269 7 36445335 G A 0.2636 1493 0.3504 6.2644 2.3828 0.0085641
rs2385844 2 220839453 G A 0.4514 1493 0.0471 -5.7673 2.1938 0.0085669
rs2287791 19 56162776 T C 0.078 1493 0.2798 -10.279 3.9102 0.0085683
rs2487670 1 3368143 G A 0.142 1493 0.0142 -7.7544 2.9502 0.008578
rs9315991 13 43731541 C A 0.1836 1492 0.5453 7.1599 2.7246 0.0085916
rs232449 21 22775390 C A 0.0718 1490 0.8457 -10.821 4.1177 0.008593
rs1531212 19 13951830 G A 0.1922 1493 0.8025 7.1216 2.7101 0.0085938
rs734706 12 48142151 G A 0.1102 1493 0.5085 -9.0171 3.4314 0.0085944
rs10804857 3 175245827 T G 0.2334 1493 0.6647 -6.6444 2.5286 0.0085967
rs2191318 7 8112014 T C 0.4036 1493 0.788 5.6702 2.1579 0.0085983
rs265477 10 83078959 T C 0.3009 1492 0.5389 6.0404 2.2997 0.0086242
rs233051 1 85838413 G A 0.3148 1493 0.8572 -6.0292 2.2956 0.0086283
rs3741779 12 109178808 T C 0.0338 1493 0.6852 15.396 5.8621 0.00863
rs2843011 6 168388213 T C 0.192 1492 0.2104 7.2162 2.7483 0.0086465
rs250497 5 16000639 C A 0.1862 1493 0.7325 -7.1341 2.7171 0.0086489
rs1687410 9 117051020 G A 0.1765 1493 0.5332 7.2612 2.7659 0.0086578
rs948034 11 120677398 T C 0.074 1493 0.7054 -10.616 4.0439 0.008661
rs10484165 14 97426813 T G 0.3543 1493 0.5717 -5.8806 2.2401 0.0086617
rs1867520 12 23572902 G A 0.2066 1493 0.4296 6.8184 2.5974 0.0086635
rs7124576 11 20107179 G A 0.2106 1493 0.8766 -6.8317 2.6027 0.0086684
rs9528662 13 34696072 G A 0.286 1493 0.9495 6.1854 2.3565 0.0086689
rs480869 18 7438097 T C 0.4072 1492 0.4858 5.6288 2.1447 0.0086761
rs669976 11 64573589 T C 0.0728 1491 0.699 10.695 4.075 0.0086778
rs6038189 20 5493842 T C 0.2428 1493 0.3601 6.5907 2.5112 0.0086778
rs11009449 10 33867286 G A 0.2915 1492 0.6161 -6.0984 2.3238 0.0086806
rs2048428 19 57485528 T C 0.1594 1493 1 7.619 2.9032 0.0086822
rs791326 5 126958230 G A 0.358 1493 0.4994 5.8723 2.2379 0.0086906
rs1997254 3 84032058 G A 0.1721 1493 0.7172 7.3578 2.8041 0.0086907
rs17255655 3 43797458 T C 0.2706 1493 1 6.281 2.3938 0.008694
rs4837051 9 129057800 T C 0.274 1493 0.7948 -6.2329 2.3755 0.0086947
rs7995618 13 90014489 C A 0.1055 1488 0.7836 -9.1485 3.4868 0.0086961
rs12678487 8 64210708 T C 0.4314 1493 0.8743 5.6448 2.1514 0.0086963
rs2166202 13 89855595 T G 0.1538 1492 0.8429 -7.7212 2.9428 0.0086972
rs2569235 5 171897090 T C 0.4012 1493 0.2154 5.5991 2.1341 0.0086994
rs197361 7 36437671 G A 0.0229 1483 0.1778 -18.348 6.9934 0.0087017
rs1417940 10 70618919 G A 0.2194 1493 0.4969 -6.8035 2.5932 0.008702
rs2504473 1 176277052 G A 0.4993 1493 0.5691 -5.5331 2.1096 0.0087211
rs496152 9 236828 G A 0.2713 1493 0.4321 -6.2056 2.3662 0.0087244
rs6689634 1 201954987 T C 0.3446 1493 0.9088 -5.8766 2.2409 0.0087304
rs531156 6 133481191 G A 0.4879 1493 0.147 5.687 2.1689 0.0087397
rs6058783 20 31235782 C A 0.4896 1493 0.3514 -5.5083 2.1008 0.0087422
rs2706035 2 147812704 G A 0.3245 1493 0.0079 -5.7555 2.1951 0.0087434
rs16849912 2 165752007 C A 0.3188 1493 0.439 -6.0431 2.305 0.0087472
rs4497742 17 68135877 G A 0.3915 1493 0.6251 5.7482 2.1926 0.0087525
rs3902840 9 129419025 G A 0.0529 1493 1 -12.462 4.7538 0.0087562
rs888930 19 4288332 G A 0.3768 1493 0.0779 5.6213 2.1449 0.0087721
rs11218350 11 121452651 T A 0.2381 1493 0.9432 -6.5357 2.4939 0.0087755
rs13129356 4 55295481 G A 0.1289 1493 0.0492 8.539 3.2585 0.0087789
rs1124016 6 153483603 C A 0.4789 1493 0.5004 5.5267 2.1091 0.0087836
rs4470909 7 46489309 G A 0.0559 1493 0.2224 -11.945 4.5588 0.0087871
rs2954625 8 3769690 T C 0.2318 1493 0.0348 6.4237 2.4516 0.0087889
rs6541105 1 220006085 G A 0.1718 1493 0.6492 -7.4364 2.8384 0.0087941
rs12282189 11 103839559 T C 0.1684 1493 0.8537 7.4648 2.8493 0.0087954
rs2479693 10 29894001 T C 0.4722 1493 0.4998 5.6305 2.1491 0.0087958
rs7648426 3 150021485 G A 0.0971 1493 0.4597 -9.5156 3.6324 0.0088031
rs286794 5 107410205 T G 0.4946 1493 0.2338 -5.4834 2.0934 0.0088078
rs444985 16 4325875 T G 0.2522 1493 0.4104 -6.3426 2.4217 0.0088168
rs7088825 10 17504935 G A 0.135 1493 0.7392 8.1974 3.1306 0.0088317
rs7983202 13 81246009 T C 0.2359 1492 0.7741 6.5354 2.4961 0.0088372
rs2208365 1 116733218 C A 0.491 1493 0.7561 -5.5434 2.1173 0.0088404
rs9687246 5 18548150 G A 0.2312 1492 0.8842 -6.5895 2.5168 0.0088404
rs495219 10 29466058 T C 0.2381 1493 1 -6.5414 2.4985 0.0088413
rs7562368 2 75549380 G A 0.4913 1493 0.4374 5.5102 2.1047 0.0088432
rs6565531 17 79023380 G A 0.4668 1493 0.3234 5.5069 2.1035 0.0088441
rs8090534 18 20879432 T C 0.3938 1493 0.745 5.7239 2.1864 0.0088456
rs312281 12 41255555 G A 0.4139 1493 0.1655 -5.5489 2.1198 0.0088524
rs894259 8 14614134 C A 0.4367 1493 0.2696 -5.6936 2.1751 0.0088533
rs6729011 2 42690878 T C 0.4478 1493 0.4325 5.5371 2.1156 0.0088645
rs1561406 19 8751106 C A 0.0913 1490 0.7562 9.7333 3.7189 0.0088649
rs6463053 7 41888455 G A 0.1249 1493 0.4062 8.3193 3.179 0.0088717
rs11691168 2 74999114 G A 0.2016 1493 0.297 6.8437 2.6152 0.008872
rs3866377 4 54612302 G A 0.3004 1493 0.4599 6.0078 2.2957 0.0088727
rs3735254 7 97838247 G A 0.0291 1493 0.1272 16.209 6.194 0.0088737
rs1316479 2 241359706 T C 0.1196 1493 0.2672 -8.4487 3.2286 0.0088743
rs17357592 21 47542779 T C 0.1896 1493 0.736 -7.1377 2.7276 0.0088753
rs2026237 21 29761607 G A 0.1932 1493 0.7397 -7.0862 2.7081 0.0088785
rs359334 13 65283647 T C 0.2907 1493 0.6162 -6.0863 2.3263 0.0088893
rs6071201 20 58993857 T G 0.1969 1493 0.413 -6.9184 2.6444 0.0088904
rs11084381 19 55535412 T C 0.1526 1484 0.4826 7.6899 2.9393 0.0088906
rs3846595 5 9606663 G A 0.3036 1492 0.5819 6.0083 2.2966 0.0088909
rs3019943 8 107986935 T C 0.0573 1493 1 12.032 4.6002 0.0089068
rs11096974 4 39063659 T C 0.4373 1492 0.7926 5.5879 2.1365 0.0089098
rs11070905 15 31579587 G A 0.2026 1493 0.873 6.9348 2.6515 0.0089112
rs2513980 8 98762432 G A 0.3955 1493 0.0513 5.839 2.2326 0.0089131
rs1980832 13 46712448 T C 0.2083 1493 0.1825 -6.9707 2.6653 0.008915
rs310436 19 56178559 T C 0.1668 1493 0.0151 7.2256 2.763 0.0089192
rs1748358 10 26997972 C A 0.2311 1493 1 -6.6031 2.525 0.0089212
rs10460879 3 172858094 T C 0.3157 1492 0.7192 5.9469 2.2743 0.008928
rs4905392 14 96265651 T G 0.1955 1473 0.934 7.0589 2.7 0.0089379
rs9876483 3 12803792 T G 0.4471 1493 0.7535 -5.6151 2.1478 0.00894
rs11749259 5 16993278 G A 0.2896 1471 6e-04 5.9131 2.262 0.0089461
rs11686261 2 82213961 T C 0.4022 1487 0.3882 -5.7074 2.1833 0.0089464
rs4944538 11 85518123 T C 0.386 1470 0.3495 -5.8426 2.2352 0.0089533
rs7320571 13 94458949 T C 0.3151 1493 0.8572 -5.9639 2.2818 0.0089578
rs241425 6 32804909 G A 0.4122 1492 0.7086 5.6196 2.1501 0.008958
rs7565151 2 237831359 C A 0.138 1493 0.3844 8.1561 3.1211 0.0089693
rs2224284 14 48309110 T C 0.3261 1492 0.5176 5.8811 2.2506 0.0089719
rs28113 3 10400643 G A 0.4501 1493 0.0598 -5.727 2.1919 0.0089817
rs7015958 8 75453034 T C 0.281 1493 0.3368 -6.2604 2.3962 0.0089853
rs455547 21 16054626 T C 0.1239 1493 0.1201 -8.614 3.2972 0.0089879
rs16852191 1 203675105 T C 0.1842 1493 0.1974 -7.0485 2.6982 0.0089928
rs2169250 18 77548559 G A 0.2354 1493 0.5651 6.4931 2.4857 0.0089968
rs4238908 16 2429057 T C 0.3972 1493 0.3871 -5.743 2.1986 0.0089991
rs17635394 3 69701806 T C 0.2063 1493 0.8744 -6.8826 2.6351 0.0090033
rs925489 9 100546600 T C 0.3399 1493 0.0329 5.7054 2.1844 0.0090058
rs1781867 19 21487170 T C 0.2113 1493 0.9382 -6.7955 2.6019 0.0090075
rs4766399 12 1734560 T G 0.3757 1493 0.1854 -5.6341 2.1574 0.0090132
rs7330849 13 110236646 T C 0.2696 1493 0.6934 6.2925 2.4097 0.0090199
rs719787 6 146849677 T C 0.2696 1493 0.0418 6.0962 2.3346 0.0090204
rs11080707 18 13968244 G A 0.4072 1493 0.3089 5.5766 2.1357 0.0090238
rs11646694 16 84462735 T G 0.4347 1493 0.5624 -5.6453 2.1623 0.0090326
rs4593783 1 38609325 G A 0.3292 1493 0.5579 -5.8593 2.2442 0.0090328
rs4746796 10 70619276 G A 0.3182 1493 0.5913 6.0058 2.3004 0.0090332
rs12184386 10 35323130 T C 0.498 1493 0.7958 5.5297 2.1181 0.0090342
rs10417017 19 4212345 T G 0.2518 1493 0.6313 -6.3549 2.4344 0.0090432
rs9502622 6 7602857 T C 0.1172 1493 0.5312 8.5559 3.278 0.0090519
rs7045754 9 24895412 G A 0.1468 1492 0.3022 7.7433 2.9669 0.0090567
rs7774142 6 6642058 T C 0.2163 1493 0.7601 -6.7069 2.5707 0.0090812
rs2367383 17 69338874 T C 0.1564 1493 0.2807 7.5304 2.8864 0.0090819
rs9308023 4 138688076 T C 0.4253 1492 0.3405 5.5419 2.1244 0.0090884
rs13030335 2 142231898 G A 0.2894 1493 0.753 -6.1444 2.3555 0.0090941
kgp12157670 7 130274198 G A 0.291 1493 0.8508 -6.0881 2.3341 0.0090989
rs13243887 7 125582500 G A 0.3945 1493 0.3862 5.7402 2.2007 0.0090994
rs1015389 3 157359662 G A 0.3245 1493 0.7678 5.8964 2.2607 0.0091011
rs1912861 12 99892760 T C 0.2227 1493 1 -6.6638 2.5549 0.0091011
rs693516 5 163095528 T C 0.4802 1493 0.4368 -5.4925 2.1059 0.009104
rs10800380 1 168741818 T C 0.2281 1493 0.3775 6.6921 2.5659 0.0091053
rs2111213 12 109004443 G A 0.293 1493 0.803 6.1122 2.3436 0.0091072
rs1640778 16 2270113 T C 0.4779 1493 0.2541 5.4688 2.0971 0.0091124
rs2121213 15 102055559 G A 0.2224 1493 0.8226 -6.6894 2.5651 0.0091128
rs7706203 5 132996659 C A 0.3414 1482 0.1057 5.7188 2.1931 0.0091177
rs7989848 13 110283468 G A 0.4806 1493 0.2333 -5.6373 2.162 0.0091212
rs16927464 11 35420858 C A 0.1855 1493 0.7972 -7.1034 2.7246 0.0091305
rs17026872 1 111646770 G A 0.2119 1491 0.6984 -6.8297 2.6197 0.0091335
rs2747099 14 58462362 T C 0.2961 1491 0.8524 6.0793 2.332 0.0091361
rs1840300 15 100366944 G A 0.4301 1452 0.0776 -5.5652 2.1349 0.009139
rs7074426 10 26900228 T C 0.0774 1493 0.7152 -10.32 3.9588 0.0091398
kgp7230102 11 62782278 T C 0.0335 1493 0.4084 -15.674 6.013 0.0091437
rs4930836 12 29096401 G A 0.4149 1493 0.9575 5.6307 2.1604 0.0091519
rs10434298 4 183622901 T C 0.0683 1493 0.308 -11.156 4.2804 0.0091523
rs6099903 20 56627552 G A 0.1966 1493 0.1643 -7.1029 2.7253 0.0091523
rs12645109 4 43232462 C A 0.247 1492 0.5779 6.3798 2.4478 0.0091533
rs1859044 7 20503965 T C 0.213 1493 0.8173 -6.7481 2.5896 0.0091632
rs10429350 8 18852851 G A 0.3808 1493 0.1116 -5.59 2.1451 0.0091632
rs11157721 14 50516714 T C 0.4488 1493 0.0468 5.4285 2.0832 0.0091657
rs7523656 1 157402121 G A 0.355 1493 0.3366 5.7144 2.1931 0.0091695
GA000342 1 19203997 G C 0.29 1493 0.9 -6.1181 2.3484 0.0091815
rs13132156 4 138739406 G A 0.3875 1493 0.0499 -5.8353 2.2399 0.009184
rs1979980 5 98107067 C A 0.4943 1493 0.3255 5.6122 2.1544 0.0091884
rs1262774 13 51068896 G A 0.4926 1488 0.351 5.4859 2.1061 0.0091941
rs6757665 2 235701101 G A 0.1762 1493 0.722 -7.3067 2.8052 0.0091964
rs3744578 17 11648332 T C 0.1979 1493 0.4632 -6.8832 2.6427 0.0091967
rs1167828 7 75163397 G A 0.2063 1493 0.6354 -6.8915 2.646 0.0092001
rs17447715 4 80602865 G A 0.1872 1493 0.5514 -7.0402 2.7031 0.0092002
rs10029237 4 168098935 G A 0.218 1493 0.288 6.6134 2.5394 0.0092059
rs1474680 20 2351714 G A 0.3031 1493 0.9511 6.0335 2.3169 0.0092121
rs1345441 16 11679823 T C 0.3316 1493 0.8156 5.8628 2.2514 0.0092124
rs1468603 12 6427052 T C 0.4329 1491 0.3987 5.6589 2.1731 0.0092138
rs12976069 19 33280084 G A 0.1654 1493 0.2602 -7.3402 2.8189 0.009216
rs13194186 6 70349202 G A 0.2066 1493 0.6356 -6.7908 2.6079 0.0092164
rs9491960 6 128790787 C A 0.2411 1493 0.3584 -6.5521 2.5163 0.0092181
rs4697608 4 25745489 G A 0.3339 1493 0.383 -5.8027 2.2286 0.009221
rs6478215 9 118698901 G A 0.0405 1493 0.5118 14.213 5.4592 0.0092277
rs2040091 13 28427031 G A 0.1437 1493 0.2478 -8.0173 3.0795 0.0092289
rs8130245 21 26190030 C A 0.0425 1493 0.3391 -13.568 5.2118 0.0092321
rs12729017 1 62674507 T C 0.2686 1493 0.8436 -6.229 2.3928 0.0092357
rs11681505 2 121214469 T G 0.0355 1493 0.257 15.236 5.853 0.0092368
rs1870302 13 54446324 G A 0.1825 1493 0.0092 -6.9295 2.662 0.0092379
rs4677662 3 194874292 T C 0.0894 1493 0.8744 -9.7328 3.7394 0.0092479
rs7091875 10 23030282 G A 0.3114 1493 0.2774 -5.8902 2.2631 0.0092483
rs7732005 5 20636493 G A 0.1584 1493 0.4376 -7.6628 2.9443 0.0092521
rs12054706 5 98447682 G A 0.2589 1493 0.3115 -6.4059 2.4615 0.0092564
rs1351142 5 36027156 T C 0.2153 1493 0.8786 6.7181 2.5819 0.0092671
rs1380808 13 72628880 T C 0.224 1493 0.8817 6.6181 2.5441 0.0092839
rs7979570 12 41355421 C A 0.4125 1491 0.2397 -5.5339 2.1273 0.009287
rs6964269 7 38740878 C A 0.3665 1487 0.3428 -5.8192 2.2371 0.0092896
rs2847408 18 28143222 T C 0.1812 1435 0.0611 -7.1058 2.7317 0.00929
rs613217 1 91620228 G A 0.1999 1493 0.1247 7.0574 2.7131 0.0092904
rs1564596 7 67262760 T C 0.3148 1493 0.5487 5.9063 2.2709 0.0092985
rs1546182 4 16747687 G A 0.1105 1493 0.5092 -8.9152 3.4281 0.0093053
rs635269 18 8408431 G A 0.424 1493 0.6335 -5.5583 2.1373 0.0093065
rs4957476 5 39502755 G A 0.3453 1493 0.0759 5.9558 2.2905 0.0093154
rs7850258 9 100549013 G A 0.3402 1493 0.0285 5.6734 2.1819 0.0093166
rs1035147 7 12094966 C A 0.1812 1493 0.4324 -7.2577 2.7913 0.0093201
rs10403709 19 54296794 G A 0.3372 1493 0.2468 -5.7581 2.2147 0.0093234
rs10962594 9 16791743 T C 0.1631 1493 0.0226 -7.2642 2.794 0.0093244
rs2201295 5 24967172 G A 0.3804 1493 0.5459 5.7412 2.2085 0.0093341
rs9619224 22 32075899 T C 0.0586 1493 0.2334 11.993 4.6136 0.0093341
rs168165 3 3017397 T C 0.3258 1493 0.1573 6.0105 2.3124 0.009343
rs17703374 4 168080117 T C 0.1608 1493 0.0343 -7.3168 2.8151 0.009347
rs12532441 7 62360358 T C 0.4559 1486 0.638 -5.5689 2.1426 0.0093471
rs2636860 9 117030582 G A 0.4163 1493 0.2638 -5.6885 2.1888 0.0093527
rs4704082 5 72650185 T C 0.3731 1493 0.031 -5.8809 2.2629 0.0093538
rs1969643 22 39413668 T C 0.2813 1493 0.4052 -6.2171 2.3924 0.0093586
rs12597514 16 10482312 G A 0.153 1493 0.7648 7.7113 2.9674 0.0093587
rs16863396 3 188232680 G A 0.3017 1493 0.1767 5.9143 2.2759 0.0093604
rs515413 6 116172203 G A 0.3279 1493 0.6385 5.9244 2.2798 0.0093605
rs10157510 1 171722990 T C 0.0589 1493 0.0952 11.467 4.4126 0.0093616
rs1417749 1 223611033 T C 0.2884 1493 0.378 6.0297 2.3205 0.0093663
rs2024464 10 72467944 G A 0.208 1493 0.2391 -6.7045 2.5803 0.0093669
rs3121992 1 112829454 G A 0.2863 1493 0.8494 6.0936 2.3452 0.0093675
rs20195 22 43857328 T C 0.1437 1493 0.9166 -7.8911 3.0371 0.0093707
rs7313620 12 10808019 T C 0.4534 1493 0.5657 5.5927 2.1526 0.0093719
rs10139559 14 84463196 G A 0.3479 1492 0.8642 5.7834 2.226 0.0093727
rs1479227 5 117572000 T G 0.1983 1493 0.9352 6.922 2.6642 0.0093741
rs9530599 13 77383796 G A 0.2331 1493 0.3856 -6.4605 2.4867 0.009377
rs17472445 12 99984914 T C 0.1407 1492 0.5925 -7.8874 3.0361 0.0093811
rs924994 8 140029573 G A 0.2887 1493 0.7528 -6.0678 2.3358 0.0093838
rs616522 10 95395247 G A 0.2254 1493 0.8243 -6.6316 2.5529 0.0093847
rs12890243 14 87113219 G A 0.3734 1493 0.3767 5.7762 2.2236 0.0093848
rs1227091 10 73445707 T C 0.3379 1493 0.3858 5.7727 2.2223 0.0093868
rs6961143 7 142222364 T G 0.2508 1493 0.6299 6.4144 2.4693 0.0093872
rs12230081 12 25557761 G A 0.3724 1493 0.0767 -5.5849 2.15 0.0093882
rs1036001 1 236837395 T C 0.4002 1493 0.5903 -5.5962 2.1548 0.0094028
rs2245501 21 23194676 T C 0.3523 1493 0.0269 5.6179 2.1635 0.0094117
rs4568778 1 25397967 T C 0.4491 1493 0.4326 5.6109 2.1608 0.009413
rs904257 1 31022237 G A 0.3192 1493 0.8582 5.9399 2.2875 0.0094139
rs2618617 20 17793412 G A 0.2944 1493 0.8518 6.0398 2.3261 0.009416
rs6515677 20 2619879 G A 0.073 1493 0.5679 10.713 4.1259 0.0094184
rs1077811 16 16951990 T C 0.3372 1493 0.6026 5.8797 2.2646 0.0094228
rs7017 2 220048150 T C 0.423 1493 0.3404 -5.5185 2.1257 0.0094301
rs16951986 13 106517830 G A 0.3999 1493 1 5.6302 2.1689 0.0094358
rs7295838 12 23666839 T C 0.1055 1493 0.5828 -9.0665 3.4927 0.0094359
rs856274 14 97446958 T G 0.1306 1493 0.3045 8.0803 3.1129 0.0094395
rs4640977 7 143429038 G A 0.3617 1493 0.9553 5.7361 2.2099 0.0094418
rs6536728 4 164333380 T C 0.1564 1493 0.3263 -7.7032 2.9681 0.0094505
rs4949927 1 85740024 T C 0.2388 1489 0.0385 -6.6644 2.568 0.0094535
rs4630895 3 125238099 G A 0.4816 1493 0.4683 -5.5751 2.1483 0.0094553
rs6718040 2 8311232 T C 0.0141 1493 1 23.591 9.091 0.0094605
rs6705610 2 135925002 T G 0.2174 1493 0.0029 6.9599 2.6823 0.0094662
rs224637 11 32077503 G A 0.4796 1493 0.8357 5.5382 2.1344 0.0094666
rs1791077 18 3344851 T C 0.1735 1493 0.0575 -7.4768 2.8816 0.0094675
rs9688399 6 79654655 G A 0.1068 1493 0.3415 9.0573 3.4908 0.0094692
rs1549338 12 116162616 G A 0.2857 1493 0.5685 -6.1536 2.3719 0.009475
rs1456113 3 157188045 G A 0.4062 1493 0.2173 -5.5261 2.1301 0.0094787
rs1560848 3 30245137 T C 0.4662 1493 0.9172 5.5385 2.1349 0.009479
rs2423997 20 16720284 G A 0.1802 1493 0.5397 -7.1168 2.7437 0.0094901
rs11131415 4 63679630 G A 0.1654 1493 0.2231 7.5455 2.9094 0.0094997
rs6811485 4 119337263 G A 0.2371 1489 0.1969 -6.3847 2.4618 0.0095005
rs4971621 2 49752589 T C 0.4544 1493 0.9169 5.5459 2.1386 0.0095067
rs6506598 18 8563622 G A 0.3664 1493 0.4688 5.6668 2.1854 0.0095118
rs2049582 2 157030835 T C 0.4792 1493 0.2541 5.4365 2.0966 0.0095143
rs1420285 16 54473072 T C 0.3362 1493 0.8166 5.8148 2.2425 0.0095144
rs1411510 13 94435988 G A 0.3155 1493 0.9523 5.9264 2.2858 0.009523
rs2286896 2 191535576 T C 0.1373 1493 0.2283 -8.1497 3.1434 0.0095245
rs7216054 17 53477038 G A 0.1433 1493 0.2476 7.7505 2.9902 0.0095419
rs4629180 2 102088370 G A 0.3293 1491 0.6819 -5.9012 2.2768 0.0095464
rs4750489 10 14251892 G A 0.2894 1493 0.4133 6.1454 2.3712 0.0095493
rs892136 19 5355437 T C 0.4272 1491 0.2449 -5.663 2.1852 0.0095546
rs10822142 10 52792744 G A 0.3088 1493 0.5446 -6.0123 2.3203 0.0095632
rs12067797 1 100148279 G A 0.0324 1481 1 15.718 6.066 0.0095646
rs4678469 3 34502246 T G 0.3617 1493 0.4005 5.669 2.1879 0.009567
rs1699348 3 12507564 T C 0.4397 1493 0.8336 -5.5312 2.1347 0.0095676
rs7916168 10 9550386 G A 0.359 1493 0.0375 -5.5919 2.1582 0.0095684
rs6572641 14 50518636 T C 0.2873 1493 0.2297 5.9904 2.3123 0.0095796
rs818689 9 116162760 T C 0.1989 1493 1 -6.899 2.6631 0.0095812
rs11242760 6 2366199 G A 0.2061 1492 0.6923 6.7729 2.6145 0.0095843
rs6830435 4 12588094 T C 0.3282 1493 1 -5.8618 2.263 0.0095895
rs8064753 17 51451845 T C 0.4822 1492 0.351 -5.4478 2.1032 0.0095915
rs8079273 17 7597478 G A 0.0234 1493 1 18.417 7.1108 0.0095955
rs498933 7 140775825 G A 0.282 1493 0.2498 6.0263 2.3267 0.0095969
rs17011222 2 75577646 T C 0.2016 1493 0.5199 6.9286 2.6755 0.0096074
rs11844384 14 51486123 G A 0.3858 1493 0.1016 5.7797 2.2321 0.0096142
rs13035089 2 180173829 T G 0.1467 1493 0.4688 -7.8663 3.038 0.0096179
rs1195916 12 131503109 G A 0.2254 1493 0.7668 6.5592 2.5334 0.0096218
rs2438215 8 98676847 G A 0.3155 1493 0.4014 5.9924 2.3147 0.0096289
rs194070 5 9684672 T C 0.4411 1493 1 5.5452 2.142 0.0096318
rs12425076 12 108863470 C A 0.0941 1493 1 -9.4321 3.6436 0.009634
kgp9443353 4 70512721 T G 0.0606 1493 0.1104 11.299 4.365 0.0096373
rs7635918 3 8340430 T G 0.282 1493 0.7497 6.1417 2.3729 0.0096447
rs13359166 5 158256767 T C 0.2656 1493 0.5075 -6.2867 2.4289 0.0096467
rs1027784 4 16666332 T C 0.3726 1491 0.5423 5.7398 2.2178 0.0096514
rs1553208 3 115223004 G A 0.4873 1493 0.4684 -5.5596 2.1482 0.0096521
rs896052 15 37259697 G A 0.418 1493 0.9153 5.568 2.1515 0.0096531
rs565536 11 128136389 G A 0.3212 1493 0.6778 5.9278 2.2905 0.0096542
rs309026 12 28899934 T C 0.35 1493 0.0025 6.0095 2.3222 0.0096579
rs1943344 11 82829768 G A 0.1263 1493 0.907 8.2765 3.1982 0.0096585
rs744674 5 137991951 T A 0.207 1493 0.7525 -6.7606 2.6127 0.009665
rs11721812 4 25730546 T C 0.0995 1493 0.3144 9.3219 3.6026 0.0096672
rs5756233 22 36935796 T C 0.3463 1493 0.6069 5.8225 2.2508 0.0096862
rs12526391 6 21176124 G A 0.1731 1493 0.4172 -7.3487 2.841 0.00969
rs7230508 18 61226159 C A 0.2524 1492 0.1703 6.2235 2.406 0.0096906
rs6424633 1 79566969 G A 0.3396 1493 0.8626 5.7887 2.2383 0.0097049
rs7758042 6 35810666 T C 0.2693 1493 0.0999 6.0665 2.3458 0.0097075
rs10876078 12 39177405 T C 0.1681 1493 0.0641 7.536 2.9143 0.0097123
rs2281860 10 105201577 T C 0.4297 1493 0.9159 5.5412 2.1432 0.0097225
rs2025420 13 45685690 G A 0.0884 1493 0.5192 9.7895 3.7863 0.0097227
rs2190666 7 38919395 T C 0.3557 1493 0.7348 -5.7142 2.2102 0.0097276
rs2597379 8 133525507 T C 0.2753 1493 0.8457 6.1746 2.3883 0.0097277
rs9317744 13 24065766 T C 0.0991 1493 1 -9.2178 3.5658 0.0097363
rs6794294 3 65643558 C A 0.4066 1493 0.9572 5.6 2.1663 0.0097366
rs4130368 4 184668956 G A 0.4943 1493 0.9175 5.4868 2.1225 0.0097375
rs2803399 1 15192559 T C 0.275 1493 0.8967 6.142 2.3761 0.0097392
rs938981 15 63062902 T C 0.3064 1493 0.8079 -5.9805 2.3136 0.0097397
rs11116662 12 85337362 T G 0.4665 1491 0.6397 -5.4749 2.118 0.0097404
rs10418264 19 54298576 T C 0.4869 1493 0.7561 -5.4748 2.118 0.0097425
rs4871896 8 23490172 G A 0.3322 1493 0.4141 -5.7696 2.2325 0.0097546
rs1560975 15 88423463 T C 0.4022 1493 0.9571 -5.5983 2.1662 0.009757
rs2492460 10 35148739 T C 0.2003 1493 0.8087 6.8908 2.6664 0.0097585
rs11645009 16 81167638 T C 0.2009 1493 0.5724 6.8023 2.6323 0.0097606
rs1993596 8 9223144 T C 0.4116 1493 0.6306 -5.6197 2.1747 0.0097619
rs1929394 10 12923638 T G 0.1266 1493 0.101 -8.0887 3.1302 0.0097642
rs16904195 8 91258967 G A 0.0908 1493 0.8749 -9.6111 3.7197 0.009772
rs9451140 6 89778440 G A 0.3577 1493 0.3383 -5.8062 2.2472 0.0097733
rs10950666 7 17644647 C A 0.3917 1468 0.7842 5.604 2.1691 0.0097781
rs10518293 4 119331363 G A 0.2374 1493 0.2241 6.3506 2.4581 0.0097795
rs248272 5 165260961 T C 0.4749 1493 0.8356 5.482 2.1219 0.0097803
rs7327245 13 24800063 G A 0.3138 1493 0.5086 -5.9738 2.3123 0.0097812
rs2516278 8 98659491 G A 0.3185 1493 0.3402 5.9715 2.3118 0.0097914
rs7093507 10 120770637 G A 0.3549 1489 0.2351 5.6636 2.1926 0.0097932
rs1450541 12 45195228 T G 0.2398 1493 0.0883 -6.2915 2.4357 0.0097935
rs473885 11 34851961 G A 0.3399 1493 0.7293 5.8261 2.2558 0.0098015
rs9312946 5 17142051 G A 0.1186 1493 0.4568 8.4109 3.2567 0.0098055
rs4606347 1 66073361 G A 0.1899 1490 0.8662 7.0217 2.7189 0.0098074
rs9311642 3 5773145 T C 0.384 1492 0.229 5.562 2.1537 0.0098085
rs13360911 5 24296704 G A 0.1869 1493 0.3484 7.1385 2.7644 0.0098139
rs11646341 16 51138255 T C 0.438 1493 0.6741 -5.5658 2.1555 0.0098184
rs12612406 2 240589914 T G 0.4314 1493 0.7516 -5.5164 2.1368 0.0098332
rs454598 4 79261745 C A 0.2418 1493 0.8322 6.3879 2.4747 0.0098438
rs4781348 16 12986742 C A 0.4879 1493 0.3512 -5.5593 2.1539 0.0098516
rs503591 11 58678460 C A 0.3212 1493 0.8587 5.8934 2.2834 0.0098521
rs10989249 9 103532305 G A 0.3707 1493 0.7396 -5.706 2.2108 0.0098531
rs733112 2 125061838 C A 0.3892 1493 0.5141 5.5798 2.1622 0.0098603
rs2864024 10 106315243 T C 0.3061 1493 0.4285 6.0175 2.3318 0.0098611
rs10796127 10 13826242 G A 0.3664 1493 0.9556 5.6881 2.2042 0.0098627
rs597480 11 85436868 G C 0.3932 1493 0.4162 5.6779 2.2003 0.0098644
rs9521421 13 110198930 T C 0.3198 1493 0.9053 -5.8689 2.2744 0.0098694
rs2116583 10 63935987 T G 0.2113 1493 0.5874 -6.6728 2.5864 0.00988
rs7608940 2 59511950 G A 0.0998 1493 0.8862 -9.1786 3.5577 0.0098831
rs13383709 2 239547028 G A 0.29 1493 1 6.0469 2.3446 0.0099064
rs2825900 21 21302032 T C 0.0556 1493 1 12.01 4.6571 0.0099097
rs9524254 13 94495478 G A 0.3458 1492 0.3909 5.7032 2.2115 0.0099119
rs11793716 9 96646070 T C 0.2482 1493 0.8897 6.3339 2.4561 0.0099123
rs3107023 4 48584405 T C 0.0211 1493 0.4873 18.97 7.3561 0.0099126
rs7527735 1 158023515 G A 0.3593 1493 0.7788 5.7361 2.2243 0.0099136
rs1889821 13 54667230 T G 0.2857 1493 0.5685 -6.116 2.3719 0.0099213
rs2237140 6 15446447 T C 0.493 1489 0.3248 5.5664 2.1589 0.009928
rs8258 11 117283676 T C 0.3604 1493 0.5746 -5.6654 2.1976 0.0099373
rs2251666 16 4923091 G A 0.3938 1492 0.3292 5.6871 2.206 0.0099388
rs12653591 5 125359766 T C 0.2066 1493 0.3862 -6.8484 2.6565 0.0099391
rs4767941 12 121359586 G A 0.3697 1493 0.9557 -5.6849 2.2053 0.0099421
rs13132202 4 179125887 T C 0.3208 1493 0.2129 5.9685 2.3153 0.0099433
rs7305488 12 41277644 G A 0.4638 1493 0.3763 5.4303 2.1066 0.0099442
rs853956 10 120176423 T C 0.3165 1493 1 -5.8947 2.2872 0.0099596
rs11105720 12 91038633 T C 0.2619 1493 0.6881 6.2674 2.4319 0.0099612
rs7927259 11 36044106 C A 0.0626 1493 0.6559 -11.427 4.4341 0.0099639
rs7119634 11 21186995 G A 0.5 1493 0.7171 -5.4509 2.1152 0.0099658
rs6656284 1 175087677 G A 0.4575 1493 0.037 5.6564 2.195 0.0099667
rs7817780 8 119416966 G A 0.1529 1491 0.4849 -7.6943 2.9859 0.009969
rs12579473 12 75712662 G A 0.2706 1493 0.394 6.0961 2.3658 0.0099742
rs7949840 11 62984697 T C 0.4046 1493 0.485 -5.5291 2.1459 0.0099771
rs4917653 10 115198443 G A 0.1293 1493 0.6452 -8.1136 3.149 0.0099783
rs11097223 4 76987496 G A 0.4173 1493 0.8315 -5.5382 2.1495 0.0099807
rs11782118 8 73850203 G A 0.426 1493 0.3973 -5.4779 2.1261 0.0099812
rs959685 3 26460080 T C 0.4742 1493 0.5002 -5.5336 2.1482 0.0099971
rs4576820 11 21191289 T G 0.2763 1493 0.3651 -6.0499 2.3495 0.010024
rs4886074 13 58846579 T C 0.2746 1493 0.5158 -6.1901 2.4042 0.010032
rs11895798 2 104950170 T C 0.1591 1493 0.3852 7.5732 2.9415 0.010037
rs1967290 6 165861013 G A 0.28 1493 0.2482 6.006 2.3328 0.010038
rs6453739 6 74870820 G A 0.1634 1493 0.6367 7.4524 2.8951 0.010049
rs6139850 20 5812888 T C 0.0851 1493 1 9.8411 3.8233 0.010053
rs12489712 3 182942402 T C 0.438 1493 0.3718 -5.4513 2.1179 0.010056
rs7009772 8 123801083 T C 0.36 1493 0.34 5.6297 2.1875 0.010067
rs11753264 6 17015485 T G 0.1802 1493 0.4304 -7.0452 2.7376 0.010068
rs911614 14 55247874 T C 0.4598 1493 0.2744 -5.5687 2.164 0.010073
rs2733631 12 116924787 T C 0.428 1493 0.02 5.7047 2.2175 0.010094
rs2725451 11 132770626 G A 0.3175 1493 0.6761 5.8423 2.2711 0.010098
rs1534415 7 39118242 T C 0.1788 1493 0.5385 7.0821 2.7533 0.010105
rs657555 18 12847136 T C 0.134 1493 0.0255 -7.8003 3.0325 0.010105
rs3825409 13 51825548 T C 0.1303 1493 0.6491 8.1788 3.1798 0.010107
rs1347529 8 58715767 T C 0.2438 1493 0.6238 6.4104 2.4925 0.010114
rs931572 5 96599002 T C 0.4344 1493 0.2262 -5.6049 2.1794 0.010117
rs2445469 18 48856173 T C 0.3965 1493 0.2341 5.5017 2.1394 0.010123
rs9357507 6 46399303 T C 0.3902 1493 0.2534 -5.5204 2.1468 0.010129
rs2811203 1 98057444 T C 0.1132 1493 0.6062 -8.572 3.3341 0.010139
rs535719 11 34853382 G A 0.433 1493 0.9161 -5.507 2.1421 0.010144
rs1039324 5 85102498 G A 0.4015 1493 0.0154 5.7595 2.2404 0.010148
rs7950933 11 21478022 T C 0.2756 1493 0.517 6.1715 2.4007 0.010149
rs133945 22 33402843 T C 0.4786 1492 1 -5.4708 2.1282 0.01015
rs6904471 6 133267403 T C 0.4678 1493 0.3771 -5.5412 2.1559 0.010162
rs3898314 10 70725128 G A 0.149 1493 0.1029 -7.8423 3.0512 0.010163
rs12701660 7 38761510 T C 0.3168 1493 0.811 -5.8523 2.2771 0.010169
rs2128252 3 1619821 T C 0.3851 1493 0.0378 5.7744 2.2469 0.010172
rs7316174 12 83862113 T C 0.497 1491 0.2767 -5.387 2.0962 0.010172
rs6497309 16 18986309 G A 0.3423 1493 0.9542 5.7637 2.2432 0.010187
rs6431620 2 239604970 T G 0.2646 1493 1 -6.1965 2.4117 0.01019
rs999876 15 31485334 T C 0.4648 1492 1 -5.4814 2.1335 0.010193
rs6762031 3 59153978 G A 0.4849 1493 0.7168 -5.4941 2.1385 0.010197
rs7772792 6 121968356 T C 0.4555 1493 0.9584 5.4882 2.1363 0.0102
rs12051258 16 78487877 T C 0.0469 1493 0.7686 13.043 5.0771 0.0102
rs7451498 6 148981394 G A 0.4136 1493 0.5221 -5.5939 2.1776 0.010203
rs1533299 2 111616141 T C 0.3701 1493 0.8243 5.6747 2.2093 0.010212
rs6776795 3 21634367 G A 0.491 1493 0.2547 5.3805 2.0951 0.010226
rs12473672 2 106139293 G A 0.2907 1493 0.6604 6.0516 2.3568 0.010235
rs12454179 18 2875255 G A 0.2843 1493 0.2032 -5.95 2.3173 0.01024
rs6883061 5 74092800 T G 0.2431 1493 0.6224 6.3189 2.4611 0.010242
rs5771716 22 49080775 G A 0.3449 1493 0.7311 5.7721 2.2482 0.010246
rs9438551 1 26775223 T G 0.2759 1493 0.5171 6.0512 2.357 0.010249
rs4858890 3 47405456 G A 0.4095 1491 1 -5.5541 2.1634 0.01025
rs10444661 13 112800773 T G 0.1487 1493 0.3066 -7.5692 2.9488 0.010262
rs2834371 21 35426855 G A 0.4256 1493 0.5966 -5.5596 2.1661 0.010269
rs16929407 8 63602018 T C 0.0228 1493 1 -18.503 7.2095 0.010276
rs2834296 21 35281393 G A 0.3007 1493 0.9021 -5.939 2.3143 0.01028
rs4876823 8 119420259 C A 0.3091 1493 0.1303 -6.0228 2.3471 0.010286
rs7873128 9 1413376 G A 0.2624 1490 0.0948 6.3445 2.4725 0.010288
rs2646828 1 217542361 T C 0.2582 1493 1 -6.2376 2.431 0.010291
rs10850408 12 115380393 T C 0.347 1493 0.2308 -5.8223 2.2692 0.010295
rs6441380 3 161213636 T C 0.3456 1493 0.1882 5.6373 2.1974 0.010304
rs689722 18 74196023 T C 0.1926 1493 0.183 7.0434 2.7455 0.010304
rs7548249 1 208719848 T C 0.4494 1493 0.6382 -5.4488 2.1241 0.01031
rs583296 11 59914726 T C 0.4762 1493 0.6409 5.4271 2.1157 0.010314
rs562445 1 166730812 T C 0.282 1493 0.8482 -6.0763 2.3689 0.010317
rs6998957 8 16930341 T C 0.1179 1493 0.7098 -8.4208 3.2829 0.010317
rs6501919 17 66966274 G A 0.3952 1493 0.2794 -5.6575 2.2057 0.01032
rs12124163 1 3393037 T G 0.1343 1493 0.1188 -7.8363 3.0557 0.010333
rs9930924 16 85531362 G A 0.4397 1493 0.4006 -5.4296 2.1176 0.010346
rs2984610 1 168929116 G A 0.1986 1493 0.8075 6.8582 2.6749 0.010351
rs11896302 2 80619803 G A 0.1532 1492 0.6896 7.5331 2.9382 0.010352
kgp10240846 2 190241743 T C 0.136 1493 0.6593 -8.0103 3.1243 0.010352
rs10933051 2 225135115 T C 0.1962 1493 0.2505 -6.9726 2.7199 0.010362
rs1806947 3 14318853 T C 0.3262 1493 0.5174 -5.8645 2.2877 0.010363
rs209568 8 17612639 T C 0.1877 1492 0.5525 -6.9286 2.703 0.01037
rs8041357 15 74869438 T C 0.0318 1493 0.0591 15.119 5.8987 0.010373
rs1892406 9 25819089 G A 0.1644 1493 0.5093 7.2842 2.8425 0.010388
rs6992905 8 92916704 C A 0.0516 1493 0.5905 12.23 4.7724 0.01039
rs972755 4 78562040 G A 0.2157 1493 0.939 6.6151 2.5815 0.010392
rs6074037 20 44769666 T C 0.3828 1493 0.7844 -5.6256 2.1954 0.010393
rs6081949 20 20270013 T C 0.4816 1493 0.2544 5.5352 2.1601 0.010394
rs2408183 5 124222305 G A 0.3282 1493 0.3789 5.8705 2.291 0.010395
rs807080 17 51306017 G A 0.2973 1485 0.0821 6.1122 2.3853 0.010395
rs9447166 6 74853727 T C 0.3583 1493 0.4649 -5.736 2.2386 0.010398
rs9479258 6 152517503 G A 0.0599 1493 0.4852 -11.362 4.4346 0.010405
rs6716235 2 185655092 T C 0.2534 1492 0.4522 6.3304 2.4709 0.010406
rs453036 5 73263957 T C 0.3503 1493 0.6906 -5.6767 2.2157 0.010406
rs12050880 15 29407508 C A 0.0992 1492 0.1449 8.9336 3.487 0.010409
rs4571580 6 133366486 T C 0.4725 1493 0.2128 -5.5473 2.1653 0.010411
rs6982607 8 70889021 G A 0.0134 1493 1 -23.847 9.3091 0.010415
rs619521 11 128578157 T C 0.3932 1493 0.7044 -5.6042 2.1877 0.010418
rs10205734 2 6502497 C A 0.3837 1492 0.0374 5.4545 2.1296 0.010429
rs8077430 17 79511135 G A 0.2366 1492 0.1146 -6.5514 2.5579 0.010431
rs9851923 3 30252515 G A 0.362 1493 0.3131 -5.5894 2.1824 0.010432
rs7532749 1 105219763 T G 0.1698 1493 0.3122 7.3566 2.8725 0.010437
rs11781866 8 26298209 T C 0.2944 1493 0.6184 6.0153 2.3488 0.010437
rs9820473 3 1618188 T C 0.3861 1493 0.0253 5.7613 2.2497 0.010438
rs11904901 20 49611586 T C 0.4267 1493 0.0343 -5.3573 2.0919 0.010439
rs1570843 6 84520520 T C 0.2304 1493 0.3076 6.5546 2.5595 0.010441
rs1034651 7 125587606 G A 0.3994 1491 0.3052 5.6427 2.2035 0.010443
rs13174080 5 24976492 T C 0.3814 1493 0.5837 -5.6453 2.2046 0.010448
rs283612 5 73250492 T C 0.3326 1493 0.7268 5.752 2.2463 0.010448
rs7238808 18 31539739 T C 0.4357 1493 0.6738 -5.522 2.1566 0.010453
rs891808 7 14453061 G A 0.1534 1493 0.0125 7.3122 2.8563 0.010466
rs2033993 6 50176108 T G 0.3225 1493 0.0858 -5.6939 2.2243 0.010472
rs10845192 12 10813546 G A 0.4546 1485 0.6378 -5.5281 2.1595 0.010472
rs13302497 9 89673000 G A 0.2826 1493 0.5656 5.9957 2.3423 0.010475
rs7157953 14 33474811 T C 0.3081 1493 0.5438 5.8441 2.2833 0.010482
rs2122996 16 6117091 C A 0.429 1493 0.3416 -5.4284 2.121 0.010486
rs4773467 13 89978834 G A 0.1611 1493 0.9239 -7.3951 2.8895 0.010489
rs7250080 19 9068530 T C 0.0693 1493 0.5449 10.833 4.2327 0.010489
rs2600956 3 132624113 T G 0.0569 1493 1 -11.801 4.6114 0.010493
rs7513088 1 112538239 C A 0.4159 1493 0.7093 5.4908 2.1456 0.010494
rs4393531 15 80093132 G A 0.4411 1493 0.7528 5.5041 2.1508 0.010494
rs7047143 9 29664382 T C 0.1651 1493 0.2235 7.4483 2.9106 0.010497
rs16924091 11 33302474 T G 0.0372 1493 1 14.386 5.6216 0.010497
rs10747930 12 61756110 G A 0.3476 1493 0.6077 5.6732 2.217 0.0105
rs4239554 19 28975402 G A 0.153 1493 0.0281 -7.7776 3.0397 0.010506
rs10915150 1 31012257 T C 0.2545 1493 0.8382 -6.2623 2.4476 0.01051
rs2205647 1 166778754 C A 0.3198 1493 0.4049 5.7665 2.2538 0.01051
rs2733643 12 101916750 G A 0.4812 1493 1 -5.4412 2.1267 0.010511
rs10264873 7 66404770 T C 0.1482 1485 0.6074 -7.6382 2.9856 0.010518
rs9457490 6 159299216 T C 0.2676 1493 0.5974 6.0988 2.3843 0.010531
rs4718966 7 70040558 T C 0.3868 1493 0.0334 -5.4337 2.1244 0.010536
rs17541413 4 169481874 G A 0.1286 1493 0.2056 -8.2628 3.2306 0.010537
rs652543 12 48004042 G A 0.133 1493 0.7359 7.9698 3.116 0.010538
rs4734725 8 104670180 C A 0.3604 1493 0.5006 5.6121 2.1945 0.010546
rs11214440 11 112843006 G A 0.1534 1493 0.3197 -7.4501 2.9132 0.010547
rs3777171 5 95282971 G A 0.2003 1493 0.4189 6.7199 2.6279 0.010555
rs10782817 1 84201658 T C 0.3515 1492 0.0996 -5.5763 2.1807 0.010556
rs32118 5 11313232 T C 0.1122 1493 0.698 -8.577 3.3543 0.010557
rs1567249 5 125655221 T C 0.2947 1493 0.2129 -5.8646 2.2935 0.010558
rs2802814 1 204906922 T C 0.1021 1493 0.4801 8.8958 3.4792 0.010562
rs17030006 3 3355740 T C 0.204 1493 0.9365 -6.76 2.6439 0.010564
rs3777179 5 95268768 G A 0.2003 1493 0.4189 -6.7189 2.6279 0.010567
rs4360041 5 17005751 T G 0.3269 1493 0.0057 5.5967 2.1891 0.010568
rs13428254 2 2696828 T G 0.1942 1493 0.409 6.9486 2.7179 0.01057
rs2397221 6 56251191 T C 0.2877 1493 0.2835 5.9215 2.3163 0.010574
rs967052 5 162803931 G A 0.2473 1488 0.3299 -6.2308 2.4374 0.010576
rs3829223 11 1300406 T C 0.4618 1493 0.6395 -5.4163 2.119 0.010587
rs9637144 21 23118192 T C 0.3909 1485 0.5859 5.5539 2.1731 0.010597
rs9571805 13 68112720 G A 0.139 1493 0.1935 -7.7205 3.021 0.010599
rs2501346 1 159818304 T C 0.4344 1493 0.0204 -5.3207 2.082 0.0106
rs7915322 10 87081507 C A 0.1212 1493 1 8.32 3.2559 0.010607
rs5847 11 57319339 T C 0.4953 1493 0.5347 -5.4787 2.144 0.010609
rs7666204 4 43216821 T C 0.2538 1493 0.0874 -6.1039 2.3888 0.010613
rs17755649 13 35289289 T C 0.2202 1492 0.6515 -6.6015 2.5836 0.010613
rs2318896 19 39510778 G A 0.1618 1493 0.6332 -7.432 2.9087 0.010614
rs223597 6 143703613 T C 0.1728 1493 0.2398 7.0776 2.77 0.010616
rs4720303 7 38825187 G A 0.3808 1493 0.6606 5.6287 2.203 0.010617
rs17623382 7 140592227 T G 0.1447 1493 0.7534 -7.7668 3.0401 0.010626
rs1712429 15 42412013 T C 0.0877 1493 0.7471 -9.6582 3.7806 0.010629
rs3108428 7 76885769 G A 0.297 1493 0.62 -5.9018 2.3103 0.010633
rs2174062 3 72826901 T C 0.2361 1493 0.8295 -6.372 2.4946 0.01064
rs6042209 20 1406212 T C 0.225 1493 0.711 6.4714 2.5336 0.010642
rs1443438 9 100550028 T C 0.3399 1493 0.0246 -5.5715 2.1814 0.010645
rs17752106 6 56702253 T C 0.1872 1493 0.2017 6.8437 2.68 0.01066
rs9932019 16 58886531 G A 0.1591 1493 0.3327 -7.3256 2.8689 0.010665
rs6695961 1 162684359 T C 0.1155 1493 0.128 8.3259 3.2608 0.010669
rs950061 1 102998264 T C 0.3088 1493 0.2254 -5.972 2.339 0.010673
rs17282574 11 97164437 G A 0.2098 1492 0.0153 6.8914 2.6992 0.010675
rs2477466 13 111971579 G A 0.2364 1493 0.3156 6.4772 2.5369 0.010676
rs11623512 14 77199730 C A 0.2917 1493 0.3809 -5.9035 2.3124 0.010681
rs12713160 2 52100297 G A 0.2405 1493 0.9435 6.3415 2.4841 0.010684
rs6127826 20 55307132 T G 0.0613 1493 0.8208 11.287 4.4214 0.010684
rs1555075 20 32610401 T C 0.2562 1493 0.892 -6.2047 2.4306 0.010688
rs2712498 12 59141399 T C 0.4397 1493 0.4952 5.5167 2.1611 0.010689
rs10431441 12 98584412 C A 0.1122 1493 0.2969 -8.4774 3.3212 0.010695
rs4242869 12 83056154 G A 0.2602 1493 0.7882 6.1628 2.4146 0.0107
rs10035034 4 72792667 T C 0.2802 1492 0.3694 5.9742 2.3409 0.010709
rs1563452 4 190311936 T G 0.3108 1493 0.8562 5.8447 2.2902 0.010709
rs874431 20 56674049 G A 0.3038 1493 0.6688 -5.9336 2.3251 0.010713
rs13151633 4 70395452 G A 0.2224 1493 0.6533 -6.4829 2.5405 0.010715
rs2165265 4 103203500 T G 0.4096 1488 0.9573 5.5362 2.1696 0.010719
rs7594919 2 207999571 T C 0.3228 1493 0.679 5.7706 2.2616 0.010723
rs4395242 2 227286027 G A 0.1009 1492 0.7755 8.9823 3.5211 0.010742
rs729997 20 57986285 C A 0.2291 1493 0.9416 -6.444 2.5262 0.010745
rs6798734 3 158790222 G A 0.2606 1493 0.8932 -6.1915 2.4273 0.010747
rs131137 22 48546285 C A 0.3623 1492 0.4328 -5.585 2.1898 0.010757
rs978282 9 83105091 G A 0.1256 1493 0.4093 -8.0957 3.1742 0.010759
rs245076 5 149350648 T C 0.3225 1493 0.594 5.7579 2.2577 0.01076
rs271151 6 133271320 T C 0.493 1493 0.3254 -5.495 2.1546 0.010761
rs1414040 10 25853401 T C 0.1108 1493 0.5103 8.5576 3.3555 0.010762
rs10095724 8 53739232 G A 0.3328 1492 0.7706 5.727 2.2458 0.01077
rs7900804 10 67159154 T C 0.132 1493 0.8211 -7.9853 3.1314 0.010771
rs1578041 9 103513029 G A 0.3865 1493 0.478 -5.6221 2.2047 0.010772
rs2612839 13 72621865 T C 0.2247 1493 1 6.4978 2.5484 0.010782
rs1024779 2 49137137 G A 0.3814 1493 0.7839 -5.5568 2.1797 0.010791
rs1521219 6 122293478 T C 0.3021 1493 0.1107 6.0292 2.3652 0.010797
rs7117254 11 109805805 T C 0.3433 1493 0.0851 5.5829 2.1901 0.010799
rs17096112 14 72148047 G A 0.2602 1493 0.4204 6.1129 2.3981 0.0108
rs6048205 20 22559601 G A 0.0616 1493 0.2642 -11.118 4.3617 0.010801
rs11096674 2 20752612 T G 0.493 1489 1 5.4305 2.1304 0.010802
rs7595079 2 143951325 T C 0.353 1493 0.7341 -5.6439 2.2145 0.010814
rs2192754 2 171418907 T C 0.1977 1492 0.9349 -6.7948 2.666 0.010814
rs7281497 21 20470770 G A 0.3163 1489 0.0724 -5.7084 2.2399 0.01082
rs4978437 9 114069273 G A 0.1075 1493 0.1781 -8.9098 3.4962 0.010821
rs621387 6 56289743 C A 0.4262 1477 0.6706 -5.5393 2.1737 0.010823
rs7785603 7 147454562 G A 0.0739 1489 0.256 10.209 4.0063 0.010829
rs11129896 3 41295767 T C 0.4176 1493 0.038 -5.3492 2.0993 0.010831
rs12228471 12 68421622 T C 0.3051 1493 1 5.8807 2.3083 0.010846
rs9364458 6 168879958 T C 0.1058 1493 0.0989 8.6134 3.381 0.010847
rs1284404 18 13662150 G A 0.1176 1493 0.1327 -8.2395 3.2344 0.01085
rs923791 8 137319350 T G 0.1524 1493 1 -7.5473 2.9627 0.010851
rs3900397 8 17691690 G A 0.2371 1493 0.2524 6.2734 2.4626 0.010853
rs3913189 4 172338295 T G 0.3174 1492 0.4738 5.8777 2.3075 0.010857
rs8004624 14 53197711 G A 0.4287 1493 0.8327 -5.4884 2.1547 0.01086
rs10932382 2 212395971 T C 0.2127 1493 0.6429 6.6623 2.6161 0.010876
rs6689132 1 84181060 G A 0.352 1493 0.1123 5.5537 2.1811 0.010888
rs8018649 14 104350756 G A 0.2528 1493 0.4513 6.1656 2.4217 0.010898
rs4875303 8 4041575 G A 0.2451 1493 0.7272 6.3218 2.4831 0.0109
rs11074843 16 27090311 T C 0.494 1493 1 5.4147 2.1268 0.0109
rs12230843 12 20105947 T G 0.4126 1493 0.0616 5.3659 2.1077 0.010901
rs158466 5 73490426 T G 0.1952 1493 1 -6.8253 2.681 0.010902
rs292491 5 168019254 G A 0.3352 1493 0.1468 5.8455 2.2961 0.010902
rs13205455 6 40386975 G A 0.4407 1493 0.529 -5.4064 2.1237 0.010902
rs1737786 6 1427053 G A 0.0231 1493 0.1842 -17.697 6.9515 0.010904
rs9958474 18 4282771 G A 0.2083 1493 0.6376 6.6197 2.6004 0.010909
rs4915899 1 63844736 T C 0.2184 1493 0.6498 -6.5132 2.5587 0.010913
rs6978148 7 130678154 T C 0.359 1493 0.6129 5.6028 2.2011 0.010915
rs10517342 4 56002858 G A 0.353 1493 0.1924 5.7637 2.2644 0.010917
rs6592191 11 84279862 G A 0.4518 1493 1 5.4341 2.135 0.010918
rs913165 10 126793086 T C 0.1897 1484 0.6728 -6.8816 2.704 0.010927
rs17648791 5 2417417 G A 0.2626 1493 0.0946 6.2898 2.4714 0.010928
rs10228728 7 68673806 G A 0.1417 1493 0.9154 -7.7772 3.0563 0.010938
rs4921984 8 18924056 T G 0.4427 1493 0.7934 -5.4649 2.1476 0.010939
rs605284 3 54646035 G A 0.4337 1493 0.6734 -5.4266 2.1326 0.010941
rs4924927 17 18699071 G A 0.2282 1492 0.9415 6.4449 2.5329 0.010944
rs2825628 21 20903523 T C 0.1986 1493 0.9353 -6.7915 2.6693 0.010949
rs1567529 2 79892257 T G 0.3005 1486 0.4223 -5.9811 2.351 0.010958
rs4763870 12 12902011 T G 0.3212 1493 0.123 -5.6786 2.2323 0.010963
rs9836543 3 118336471 G A 0.3523 1493 0.335 -5.5894 2.1973 0.010965
rs10891978 11 98441476 C A 0.2267 1493 0.1396 6.3342 2.4902 0.010969
rs10776845 9 138669976 C A 0.2294 1491 0.4204 6.3691 2.5041 0.010976
rs7822434 8 58711322 T C 0.1956 1493 0.2168 6.9364 2.7272 0.010978
rs9833596 3 26089949 T C 0.0958 1492 0.6546 -9.1423 3.5951 0.010991
rs17610219 4 147824864 G A 0.3476 1493 0.6481 -5.7131 2.2467 0.010993
rs10792830 11 85838808 G A 0.4658 1493 0.6033 -5.382 2.1166 0.010997
kgp7158781 16 28631585 T G 0.309 1492 0.5854 5.8081 2.2842 0.010997
rs10034083 4 165879007 G A 0.2897 1493 0.232 5.8657 2.307 0.011005
rs135697 22 47103512 G A 0.3131 1493 0.6737 -5.7946 2.2791 0.011007
rs11705577 22 43645133 G A 0.2639 1493 0.2307 6.038 2.3749 0.011011
rs17046267 2 117445623 G A 0.0315 1493 0.3984 15.732 6.1887 0.011022
rs11686465 2 207859734 G A 0.3824 1493 0.9128 5.5701 2.1914 0.011028
rs2830044 21 27454995 T C 0.3684 1493 0.6563 5.6383 2.2183 0.011031
rs7460414 8 17638034 G A 0.136 1493 0.322 7.7843 3.0629 0.011038
rs11128459 3 67226757 T G 0.0864 1493 0.3258 -9.4997 3.7381 0.011044
rs926795 1 88823272 T C 0.136 1493 0.5083 7.9623 3.1334 0.01105
rs9842957 3 181324494 G A 0.147 1493 0.0128 -7.3804 2.9044 0.01105
rs12193967 6 66204945 G A 0.2495 1493 0.167 -6.1322 2.4133 0.011053
rs15574 6 31686497 G A 0.2492 1493 0.945 6.2401 2.4561 0.011063
kgp10964072 3 83229239 T C 0.0851 1493 0.3152 9.5495 3.7587 0.011064
rs3772313 3 1331135 T C 0.4692 1493 1 5.4085 2.1289 0.011069
rs7197708 16 65168087 G A 0.1621 1493 1 -7.3311 2.8858 0.011072
rs1006658 4 38271832 T C 0.4674 1489 1 5.4236 2.1351 0.011077
rs2369599 12 77593579 T C 0.2545 1493 0.1723 6.089 2.397 0.011078
rs2075788 6 31712181 T G 0.1474 1493 0.6809 7.6668 3.0182 0.011079
rs630024 11 117534353 C A 0.3756 1455 0.1178 5.7783 2.275 0.011088
rs10815873 9 8436194 T G 0.4756 1435 0.0173 5.3391 2.1023 0.011096
rs7671286 4 122156142 T C 0.4843 1493 0.0872 -5.5298 2.1774 0.011098
rs7970151 12 116278388 G A 0.2512 1493 0.63 6.2712 2.4693 0.011098
rs339571 1 194941213 C A 0.0988 1493 1 -9.0659 3.5699 0.0111
rs16878635 5 71747448 T C 0.2123 1493 0.4397 6.6712 2.6272 0.011107
rs4775922 15 51450000 T C 0.4812 1493 0.3249 -5.474 2.1558 0.011109
rs10048311 18 49500742 G A 0.3232 1479 0.8586 -5.7931 2.2815 0.011113
rs12623323 2 141754683 G A 0.0928 1481 0.8778 -9.3498 3.6825 0.011117
rs4618385 4 189216438 T G 0.3242 1490 0.7677 -5.7554 2.2668 0.011118
rs956362 15 35927655 G A 0.2291 1493 0.9416 6.4137 2.5262 0.01112
rs4128 14 66586101 G A 0.3178 1493 0.8113 -5.7756 2.275 0.011127
rs12135026 1 117826699 G A 0.141 1493 0.0243 -7.9922 3.1486 0.011138
rs10783228 12 38922227 T G 0.1371 1492 0.3241 7.9553 3.1341 0.011138
rs4074871 3 184331446 G A 0.1551 1493 0.138 7.6077 2.9977 0.011152
rs7133466 12 74307540 T C 0.2332 1490 0.9423 -6.3995 2.522 0.011165
rs781783 1 44951085 T C 0.1296 1493 0.8185 -8.0076 3.156 0.011173
rs11495974 7 21826035 T C 0.4347 1493 0.1408 -5.3402 2.1047 0.011173
rs6874073 5 9959769 T C 0.223 1493 0.6547 6.5194 2.5696 0.011177
rs973358 17 11393896 T C 0.4394 1493 0.189 5.3411 2.1054 0.011184
rs1940735 11 112908855 T G 0.2505 1493 0.8903 6.2415 2.4605 0.01119
rs2212606 21 40044940 C A 0.4893 1493 0.5691 -5.3538 2.1106 0.011191
rs9933679 16 10453397 T C 0.1552 1492 0.7674 -7.4883 2.9521 0.011193
rs6819600 4 80558107 T C 0.147 1493 0.837 7.5975 2.9957 0.011207
rs6840125 4 30025294 T C 0.08 1493 0.289 10.098 3.9821 0.011218
rs12337328 9 136681696 T G 0.1618 1493 0.4454 7.249 2.8589 0.011226
rs9497819 6 147934662 G A 0.1212 1493 0.9036 8.281 3.2662 0.011233
rs4427626 12 75205104 T C 0.1892 1493 0.8661 6.9021 2.7224 0.011234
rs3916995 21 45128454 G A 0.4203 1493 0.3669 5.5256 2.1797 0.011242
rs10155365 4 26056021 G A 0.4297 1493 0.3418 -5.3742 2.1202 0.011251
rs1426946 4 175390534 G A 0.2244 1493 0.1022 -6.6015 2.6045 0.011254
rs6930610 6 50334349 G A 0.1145 1493 0.5234 8.3932 3.3113 0.011255
rs10935692 3 148001131 T G 0.0402 1493 0.2969 -13.532 5.3388 0.011259
rs7652885 3 194833940 T G 0.1585 1492 0.2071 7.261 2.865 0.011264
rs4032316 6 74340159 T C 0.3717 1493 0.0596 5.7177 2.2561 0.011268
rs4834860 4 13030876 G A 0.4836 1493 0.9176 5.3982 2.1302 0.011274
rs16934512 9 16358278 C A 0.4267 1493 0.2042 -5.357 2.114 0.011275
rs2860367 8 34960258 T C 0.4042 1493 0.4521 -5.4352 2.145 0.01128
rs8001390 13 73835824 G A 0.4926 1493 0.0172 5.5633 2.1958 0.011289
rs2069347 5 162867195 T C 0.4953 1493 0.836 -5.4024 2.1324 0.011295
rs7705509 5 38622131 C A 0.0238 1493 1 17.893 7.063 0.011296
rs17744121 21 30713598 G A 0.0452 1492 0.7656 -13.072 5.16 0.011298
rs7249667 19 14983897 G A 0.1776 1492 0.7903 7.0824 2.796 0.011308
rs9409178 9 118699375 G A 0.28 1493 0.3047 -5.9186 2.3366 0.01131
rs13083186 3 118356071 T C 0.347 1493 0.2532 -5.572 2.1998 0.011312
rs9811830 3 72809591 G A 0.2538 1493 0.5385 6.1338 2.4218 0.011319
rs12626073 20 4535572 G A 0.2579 1493 0.3792 6.0825 2.4016 0.01132
rs2873372 13 113613383 T C 0.2659 1493 0.1445 6.2171 2.455 0.011327
rs220234 21 43454010 G A 0.0891 1493 0.5214 -9.3661 3.6986 0.01133
rs6768672 3 174940266 T G 0.1798 1493 0.6607 -6.9641 2.7507 0.011349
rs6079035 20 13368741 T G 0.359 1493 0.9105 5.6214 2.2203 0.011349
rs17059212 6 130868894 C A 0.2338 1493 0.8286 6.3415 2.5048 0.011352
rs3851596 12 13037392 G A 0.1591 1493 0.0201 7.1421 2.8211 0.011352
rs7617945 3 77038193 T C 0.1711 1493 0.5242 7.0895 2.8006 0.01136
rs9489944 6 120706009 T C 0.1735 1493 0.3209 -7.2059 2.8467 0.011365
rs565594 18 7444497 G A 0.1671 1493 0.3519 -7.3122 2.8889 0.011369
rs9513995 13 102878269 T C 0.1912 1493 0.4025 6.9248 2.7361 0.011377
rs476003 6 153875899 T C 0.1561 1493 0.695 7.4571 2.9466 0.011381
rs2847297 18 12797694 G A 0.3245 1493 0.7678 5.721 2.2607 0.011385
rs9844264 3 130204433 G A 0.0141 1493 1 -23.006 9.091 0.011386
rs12219699 10 70280933 G A 0.0908 1493 0.0262 9.0838 3.5896 0.011387
rs1106502 3 195517258 G A 0.1296 1493 1 -8.0102 3.1654 0.011388
rs11884795 2 133519504 G A 0.2512 1493 0.449 -6.2714 2.4783 0.011389
rs1443570 18 49878620 G A 0.1567 1493 0.1426 -7.5467 2.9823 0.01139
rs7786719 7 43077116 G A 0.3392 1493 1 5.679 2.2444 0.011398
rs1366625 5 9948723 G A 0.3865 1493 0.785 5.5459 2.1921 0.011409
rs3100702 2 138727607 G A 0.4431 1493 0.9582 -5.4212 2.1429 0.011411
rs1830367 5 96633720 C A 0.3262 1493 0.7686 -5.7607 2.2771 0.011412
rs9295616 6 24233032 T G 0.1182 1493 0.3194 -8.2197 3.2492 0.011415
rs10851257 13 111771610 G A 0.2364 1493 0.9429 -6.3214 2.4991 0.011423
rs2289506 3 100064902 T C 0.364 1493 0.78 -5.6107 2.2182 0.011426
rs1523993 1 85899128 T C 0.2646 1493 0.3187 6.0176 2.3792 0.011429
kgp11138086 3 72820503 C A 0.2545 1493 0.5852 6.1256 2.4219 0.011431
rs1474813 22 27881885 T C 0.3433 1493 1 -5.6609 2.2384 0.011439
rs3773371 3 160152076 T C 0.0519 1493 0.5934 -12.037 4.7597 0.011442
rs287733 11 41741527 T C 0.0981 1493 0.3816 9.1524 3.6195 0.011451
rs11662853 18 56362913 G A 0.4377 1492 0.0456 5.2838 2.0897 0.011455
rs11762388 7 48527244 C A 0.1231 1483 0.4707 -8.2744 3.2727 0.011462
rs4789590 17 71901740 G A 0.4571 1493 0.8349 5.3798 2.1279 0.011464
rs8094582 18 74868655 T C 0.3952 1493 0.4166 5.4373 2.1506 0.011464
rs2104362 6 33825358 G A 0.2398 1493 0.6701 -6.2575 2.4752 0.011469
rs17817131 7 82645155 G A 0.1812 1493 0.5415 7.0404 2.7849 0.01147
rs10107533 8 19379421 C A 0.1845 1493 0.2282 6.8185 2.6974 0.011478
rs5999264 22 22095920 T C 0.346 1493 0.0861 -5.5243 2.1855 0.011481
rs1464556 18 61371440 T C 0.2686 1493 0.3562 -5.9874 2.3688 0.011485
rs4862241 4 184641445 T C 0.3788 1493 0.4746 5.4854 2.1703 0.011486
rs6684597 1 195085692 T G 0.2416 1490 0.1576 -6.1737 2.4427 0.011492
rs11941955 4 175954666 T G 0.4166 1493 0.8731 5.4649 2.1624 0.011495
rs11073569 15 98252525 G A 0.1021 1493 0.6717 -8.8246 3.4917 0.011495
rs8000905 13 102940206 G A 0.2174 1493 0.0329 6.3345 2.5067 0.011503
rs934892 2 81921062 G A 0.3242 1493 0.4786 5.6852 2.25 0.01151
rs4885471 13 78072666 T G 0.2823 1493 0.0349 -6.1416 2.4306 0.011512
rs768040 21 27407770 T C 0.348 1493 0.1238 -5.7565 2.2782 0.011513
rs17584191 5 125533130 T C 0.2518 1493 0.4097 6.1186 2.4217 0.011517
rs9292472 5 32935733 G A 0.3155 1493 0.3692 -5.7134 2.2614 0.011521
rs2282827 6 15437390 G A 0.493 1493 0.1957 -5.4659 2.1635 0.011524
rs7905625 10 36632539 T C 0.1467 1493 0.1488 -7.4537 2.9505 0.01153
rs7003942 8 15679475 T C 0.1129 1493 0.0193 8.754 3.4653 0.011531
rs11626249 14 94267755 T C 0.4019 1493 0.0357 -5.331 2.1103 0.011531
rs2609195 2 6152005 C A 0.4437 1493 0.249 -5.3251 2.1081 0.011537
rs1432427 1 188023515 T C 0.2977 1493 0.6648 5.8374 2.311 0.01154
rs9640467 7 140096203 T C 0.1957 1474 0.5625 6.7516 2.673 0.011543
rs512017 11 117511787 G A 0.281 1493 0.5218 -5.9226 2.3449 0.011546
rs1446662 2 176712492 G A 0.285 1493 0.7508 -5.9201 2.3441 0.011553
rs11540014 1 205819104 G A 0.0683 1493 0.8401 -10.694 4.2346 0.011555
rs914331 6 167634544 G A 0.4618 1492 0.0959 5.4898 2.1739 0.011559
rs6958292 7 106157161 T G 0.3175 1493 0.6761 5.7352 2.2711 0.011559
rs12495328 3 13717252 T C 0.1758 1493 0.5927 7.005 2.774 0.011562
rs471245 5 31351588 G A 0.3232 1493 0.5153 5.7919 2.2936 0.011562
rs2141938 2 77760819 T C 0.3573 1493 0.573 -5.6467 2.2365 0.011576
rs6708711 2 114524517 G A 0.2575 1493 0.2792 6.0532 2.3975 0.011576
rs9574082 13 78112137 T C 0.3429 1493 0.0253 -5.8253 2.3073 0.011579
rs7030730 9 290670 C A 0.445 1491 0.9582 -5.4011 2.1393 0.01158
rs1363666 5 123302367 G A 0.1819 1490 0.3849 7.0527 2.7939 0.011592
rs7663065 4 28687406 G A 0.3001 1493 0.5379 5.9052 2.3396 0.011604
rs676629 18 9648130 T C 0.4042 1493 0.024 5.313 2.1052 0.01161
rs17153195 5 125060278 T C 0.2662 1493 1 -6.0674 2.4041 0.011611
rs9490336 6 121990721 G A 0.3007 1493 0.4606 -5.7946 2.2961 0.011613
rs9436131 1 57945943 T C 0.1819 1493 0.9306 6.9442 2.7518 0.011617
rs8108275 19 53141566 G A 0.1001 1493 0.8862 8.9678 3.5537 0.01162
rs1509333 4 147850007 T C 0.349 1493 0.7759 -5.6505 2.2393 0.011623
rs10079165 5 108229760 T G 0.3761 1493 0.4734 -5.4836 2.1732 0.011626
rs10477550 5 115429757 G A 0.1457 1493 0.4048 7.6995 3.0516 0.011633
rs407931 3 42566142 G A 0.203 1493 0.8729 -6.688 2.651 0.011642
rs4566 8 86361082 T G 0.3925 1493 0.3855 -5.4307 2.1527 0.011643
rs7903242 10 28592380 G A 0.0502 1493 0.4184 -12.171 4.8246 0.011647
rs12324766 15 66506180 C A 0.3791 1493 0.4414 -5.5865 2.2148 0.011658
rs1035316 2 225140153 T C 0.213 1493 1 -6.5577 2.5999 0.011659
rs11964334 6 11268188 T C 0.1574 1493 0.9223 -7.3795 2.926 0.011666
rs11747637 5 125451265 C A 0.4488 1493 0.7145 -5.4166 2.1478 0.011669
rs9644463 8 136817274 T G 0.1976 1490 0.1919 6.8649 2.7221 0.011673
rs4048119 18 62845626 G A 0.4766 1493 0.3509 5.3037 2.1031 0.011674
kgp10437062 11 63004865 G A 0.3761 1493 0.2467 5.4499 2.1611 0.011676
rs4529405 7 84405422 G A 0.4933 1493 0.8766 5.3487 2.1212 0.011685
rs1504476 10 67135761 C A 0.131 1470 0.4928 -7.94 3.1495 0.0117
rs9969120 7 85990367 G A 0.355 1493 0.4983 5.5525 2.2025 0.011702
rs7014898 8 73104407 T C 0.1922 1493 0.8678 -6.7866 2.6925 0.011719
rs6489972 12 115154891 T C 0.07 1493 0.4307 -10.411 4.1304 0.011719
rs6668206 1 238326067 T G 0.1986 1493 0.6847 -6.7565 2.6806 0.01172
rs1021465 7 53150728 T C 0.1929 1493 0.4547 -6.7247 2.6684 0.011731
rs848752 22 49725719 T C 0.2689 1493 0.7924 -6.0205 2.3889 0.011731
rs6040855 20 11697512 T C 0.427 1493 0.2905 -5.4924 2.1795 0.011735
rs6414490 3 181320396 T C 0.4759 1493 0.0621 -5.2384 2.079 0.011745
rs9521972 13 111527654 G A 0.1721 1493 0.2769 -7.2006 2.8579 0.011749
rs7794214 7 42389933 T G 0.0869 1491 1 -9.5285 3.7819 0.011751
rs7258 9 131196695 T C 0.1695 1493 1 -7.1359 2.8324 0.011756
rs7946908 11 58766266 C A 0.1795 1493 0.3802 6.9003 2.7393 0.011769
rs2811787 9 139685136 G A 0.4886 1493 0.9175 5.3666 2.1305 0.011771
rs12432049 14 95337680 T C 0.425 1493 0.9578 -5.4206 2.1521 0.011776
rs2739553 4 190734306 G A 0.372 1492 0.0023 -5.3353 2.1182 0.011777
rs4450463 17 53481804 T C 0.0382 1493 0.7212 14.122 5.6072 0.011783
rs524705 1 168665974 T C 0.4652 1493 0.1314 5.479 2.1755 0.011787
rs4608851 4 190262811 T C 0.2592 1493 0.5441 6.0595 2.406 0.011787
rs9389407 6 136898341 G A 0.138 1493 0.586 7.706 3.0599 0.011789
rs10512769 5 5147125 G A 0.1068 1493 1 -8.6664 3.4414 0.011793
rs10799447 1 227966581 T C 0.4678 1493 1 5.3622 2.1296 0.011805
rs13235865 7 5031771 G A 0.1383 1493 0.9135 -7.7413 3.0751 0.011821
rs7236766 18 50222796 T G 0.1618 1493 0.0565 -7.4543 2.9611 0.011822
rs13086250 3 160631965 G A 0.438 1493 0.713 -5.3671 2.1321 0.011828
rs8071933 17 39052897 T C 0.2073 1493 0.6371 -6.5613 2.607 0.011843
rs10018218 4 161473319 T C 0.2009 1493 0.8722 6.6939 2.6597 0.011844
rs4521580 6 23421034 G A 0.4173 1493 0.8315 5.4098 2.1495 0.011844
rs12591210 15 56202330 T C 0.143 1493 0.6728 -7.6949 3.0575 0.011844
rs10827637 10 36688528 G A 0.3634 1493 0.6146 -5.6035 2.2265 0.011845
rs2977762 8 88481760 T C 0.3644 1493 0.615 -5.5202 2.1935 0.011849
rs11066743 12 114233359 T C 0.3382 1493 0.6031 5.6949 2.263 0.011851
rs9349215 6 42039487 T C 0.4223 1493 1 -5.417 2.1527 0.011858
rs17061126 13 62806063 T C 0.2599 1493 0.3462 6.0233 2.3939 0.011865
rs1290737 7 135720387 T C 0.061 1493 1 -11.215 4.4571 0.011866
rs2130687 4 143115192 T C 0.0157 1493 1 21.659 8.6087 0.011872
rs7302361 12 59159601 T C 0.3038 1493 0.8545 5.8312 2.3177 0.011872
rs8076557 17 5795753 T C 0.364 1493 0.4676 -5.6135 2.2313 0.011875
rs11216031 11 116466289 C A 0.1212 1493 0.2237 8.065 3.2059 0.01188
rs11078234 17 14110901 G A 0.1299 1493 0.6478 7.9107 3.1445 0.01188
rs618791 17 26899502 T C 0.3167 1492 0.1695 5.8582 2.3287 0.01188
rs4954218 2 135803425 T G 0.1839 1493 1 -6.9098 2.7468 0.011883
rs7673220 4 169433333 T C 0.2709 1493 0.9478 -6.0113 2.3899 0.011893
rs679564 11 125010836 T C 0.2053 1493 1 -6.618 2.6311 0.011893
rs6660237 1 85696004 G A 0.3731 1493 0.5067 -5.4794 2.1786 0.011898
rs3804288 6 146868048 T C 0.2676 1493 0.0645 5.8983 2.3451 0.011899
rs1505664 4 62132345 G A 0.3791 1493 0.0322 -5.3638 2.1327 0.011901
rs3734060 5 150947719 T C 0.4437 1493 0.3728 5.4474 2.1659 0.011901
rs1106890 15 62532581 T C 0.3316 1493 0.9534 5.688 2.2616 0.011904
rs2077573 6 30428351 G A 0.1996 1493 0.2566 6.7953 2.702 0.011906
rs6681086 1 244351608 G A 0.2894 1493 0.8014 5.8757 2.3364 0.011907
rs2685823 4 190748138 G A 0.4833 1493 0.3509 5.2833 2.1009 0.011909
rs10936094 3 157332411 C A 0.351 1493 0.3066 5.5268 2.1979 0.011915
rs16925514 11 34449260 T G 0.0332 1493 1 15.029 5.9768 0.011916
rs4796768 17 40224118 T C 0.2014 1492 0.107 6.8193 2.7119 0.011916
rs7568405 2 37926844 T C 0.4032 1493 0.361 -5.5159 2.1936 0.01192
rs7223873 17 66190373 T C 0.1287 1492 1 -7.9854 3.1758 0.011921
rs7546379 1 76910399 G A 0.2796 1493 0.3358 -6.0327 2.3993 0.011925
rs235913 1 171618656 T G 0.367 1493 0.7386 -5.5216 2.1962 0.01193
rs485152 19 56148389 G A 0.1875 1493 0.149 6.7216 2.6736 0.011933
rs2815231 1 217538165 T G 0.2599 1493 0.8402 -6.1126 2.4314 0.011934
rs6139537 20 4717262 T G 0.1983 1493 0.223 6.8137 2.7102 0.011936
rs12444333 16 86699196 C A 0.3033 1482 0.1764 5.946 2.3654 0.011946
rs2827396 21 23685565 G A 0.1986 1493 0.8708 -6.681 2.6581 0.011955
rs7952778 12 24208309 C A 0.4092 1493 0.4865 -5.487 2.1831 0.011959
rs1368566 12 82449008 T C 0.0114 1493 1 25.299 10.055 0.011959
rs7971524 12 47935320 T C 0.2606 1493 0.6872 -6.1216 2.4358 0.011964
rs12084008 1 15303970 G A 0.212 1493 0.7569 -6.5107 2.5907 0.011968
rs265151 5 139378986 C A 0.1946 1493 0.6203 6.7986 2.7054 0.011972
rs2118769 2 148347811 T C 0.2823 1493 0.2248 -6.0342 2.4014 0.011977
rs11625099 14 53218399 G A 0.3604 1493 1 5.5619 2.2135 0.01198
rs10762229 10 70255576 T C 0.1829 1471 0.3841 6.9071 2.7492 0.01199
rs992922 1 176508293 T C 0.1298 1491 0.5661 -8.0304 3.1963 0.011991
rs7175028 15 34614214 G A 0.14 1493 0.451 7.6171 3.032 0.011996
rs6919348 6 50186697 G A 0.3218 1493 0.0967 -5.5935 2.2266 0.012002
rs995743 5 76342829 T C 0.3744 1493 0.3476 -5.4491 2.1694 0.012011
rs2679876 2 105938107 T C 0.3071 1493 0.3945 -5.7228 2.2785 0.012019
rs8091414 18 19837760 G A 0.0161 1493 1 21.402 8.5215 0.012019
rs6741861 2 192231585 G A 0.0291 1493 0.6342 16.114 6.4168 0.012029
rs11230849 11 61750823 T C 0.0719 1489 0.1766 10.552 4.2021 0.012034
rs7552695 1 107294919 G A 0.2555 1493 0.7856 -6.1465 2.4477 0.012035
rs10829089 10 27126196 T C 0.2036 1493 0.811 6.6538 2.6499 0.012042
rs1465947 18 3973509 T C 0.3975 1493 0.3584 -5.522 2.1996 0.012055
rs10899186 11 75962755 C A 0.3011 1493 0.4987 -5.7652 2.2965 0.012057
rs2643210 15 39005735 T G 0.3958 1493 0.3303 5.3885 2.1464 0.012058
rs2810068 14 54030396 G A 0.3004 1493 0.7118 5.7904 2.3066 0.01206
rs17111121 14 41234342 G A 0.1802 1493 0.5397 6.887 2.7437 0.01207
rs604363 4 179067086 G A 0.3289 1490 0.1595 -5.7972 2.3096 0.012071
rs11727013 4 13706858 T C 0.1966 1493 0.1643 -6.84 2.7253 0.012079
rs10960221 9 11787966 C A 0.4397 1493 0.6743 -5.3429 2.129 0.012085
rs4314181 3 83924470 T C 0.3011 1493 0.951 5.8083 2.3146 0.012094
rs4293188 12 40236092 C A 0.3482 1492 0.8196 -5.5847 2.2256 0.012098
rs1401926 19 21740932 T C 0.4384 1493 0.5993 5.338 2.1275 0.012105
rs7203687 16 11106920 T C 0.2344 1493 0.6137 6.3428 2.5282 0.012111
rs196649 7 36359387 C A 0.0211 1493 0.1375 -18.166 7.2409 0.012113
rs10884015 10 106282595 T C 0.1859 1493 0.5498 -6.8038 2.7119 0.012114
rs9307688 4 134083486 T C 0.2118 1492 0.6984 6.5688 2.6184 0.012116
rs11086017 19 16085596 T G 0.4595 1493 0.7548 -5.3739 2.1421 0.012118
rs7927814 11 8388703 T C 0.1246 1493 0.2842 -8.205 3.2709 0.012125
rs2007153 9 136503819 T C 0.3647 1493 0.5394 -5.4963 2.1911 0.012126
rs7136439 12 51940447 G A 0.3952 1493 0.2794 -5.5328 2.2057 0.012129
rs11788708 9 38743702 T G 0.0918 1493 0.4367 9.1456 3.6464 0.012138
rs2397097 6 52531837 C A 0.4042 1493 0.9145 5.4233 2.1628 0.012156
rs11161573 1 85724581 G A 0.2863 1493 0.9495 -5.8903 2.349 0.012157
rs10170023 2 104841582 G A 0.1293 1493 0.6452 7.8961 3.149 0.012159
rs6911924 6 80591852 G A 0.3331 1492 0.4843 5.7147 2.2793 0.012168
kgp8867713 4 97132427 G A 0.0271 1493 0.6242 16.637 6.636 0.012174
rs4844540 1 206736573 G A 0.2174 1493 0.5946 6.4167 2.5597 0.012181
rs775022 3 10404739 C A 0.42 1493 0.0709 -5.532 2.2068 0.012181
rs2782187 6 19959784 G A 0.2954 1493 0.4939 -5.7873 2.3086 0.012182
rs7107791 11 100553728 C A 0.2106 1493 0.4374 6.6045 2.6346 0.012183
rs4783937 16 56377045 G A 0.3496 1493 0.3336 5.5188 2.2016 0.012187
rs3892630 19 33181484 T C 0.1628 1493 0.0866 7.0547 2.8147 0.012199
rs2218461 15 95750341 G A 0.0589 1493 0.0331 10.996 4.3874 0.0122
rs6467700 7 136882925 G A 0.4501 1493 0.174 -5.4549 2.1765 0.012201
rs2766581 6 35750299 G A 0.3071 1493 0.2736 -5.6931 2.2716 0.012202
rs2422746 20 2356935 T C 0.1631 1493 0.0872 -7.0512 2.8136 0.012207
rs2215482 2 107794246 G A 0.2163 1493 0.5935 6.5192 2.6014 0.01221
rs3753993 1 201440012 T C 0.2361 1493 0.7746 6.298 2.5132 0.012213
rs1016343 8 128093297 T C 0.2113 1493 0.036 6.7111 2.6782 0.012218
rs41410847 4 6957332 G A 0.1048 1493 0.0517 8.9337 3.5654 0.012221
rs6955677 7 38933942 T C 0.4625 1493 0.6772 -5.3733 2.1444 0.012221
rs899218 19 53189572 T C 0.4159 1493 0.9575 -5.398 2.1544 0.012226
rs7013675 8 18400819 T C 0.2372 1482 0.7742 -6.2822 2.5075 0.012232
rs2079916 4 58072932 G A 0.3406 1481 0.3547 5.5909 2.2317 0.012237
rs11674417 2 84348628 G A 0.3684 1493 0.1193 -5.6399 2.2514 0.012242
rs3916962 13 106047197 T C 0.2656 1493 0.2592 5.9407 2.3716 0.012246
rs3826366 17 14107579 T C 0.2177 1493 0.0332 -6.2781 2.5064 0.01225
rs1926371 9 7470753 T G 0.4129 1493 0.6312 -5.3744 2.1457 0.012254
rs13400937 2 79864923 T G 0.2924 1493 0.4167 -5.7934 2.3131 0.012256
rs9525509 13 42060824 C A 0.3014 1493 0.4607 -5.8637 2.3412 0.012259
rs9642980 8 103695930 C A 0.081 1493 0.8627 -9.7459 3.8914 0.012263
rs4877365 9 90155692 G A 0.3299 1493 0.6821 5.6313 2.2487 0.012271
rs12767599 10 70247476 C A 0.1406 1483 0.0239 7.4664 2.9817 0.012277
rs7799164 7 141191807 T C 0.0114 1493 1 -25.204 10.055 0.012281
rs1196160 2 182928012 G A 0.2019 1493 0.3351 6.5467 2.6147 0.012285
rs3851304 1 242121796 T G 0.3952 1493 0.2341 5.5307 2.2089 0.012286
rs1046449 8 6615754 G A 0.1405 1491 0.163 -7.5258 3.0064 0.012305
rs13151073 4 84569279 G A 0.2197 1493 0.0412 6.2579 2.5 0.012308
rs308680 13 62680229 T C 0.2143 1493 0.2185 -6.5942 2.6356 0.01235
rs588973 19 50736956 G A 0.3402 1492 0.4888 -5.6704 2.2664 0.012352
rs1175594 12 77552067 T G 0.3326 1493 0.415 5.5865 2.233 0.012357
rs16881823 4 29430546 C A 0.1249 1493 0.0968 8.2279 3.2892 0.012367
rs267708 1 30445631 G A 0.3028 1493 1 5.7852 2.3129 0.012373
rs1353319 8 15337889 T C 0.1249 1493 0.3452 8.1492 3.258 0.012374
rs4444109 11 112854309 T G 0.2492 1493 1 -6.1539 2.4605 0.01238
rs8081931 17 9963969 T G 0.1447 1493 0.3457 7.462 2.9835 0.01238
rs317874 4 16183180 G A 0.4116 1493 0.0693 -5.278 2.1106 0.012393
rs755615 3 30246627 G A 0.4551 1493 0.4338 -5.2824 2.1124 0.012399
rs10027850 4 165995106 G A 0.0867 1493 0.3293 9.3334 3.7331 0.012413
rs9561485 13 94648051 T C 0.1916 1493 0.8672 6.7351 2.6939 0.012415
rs2167743 10 130889679 T C 0.0255 1493 0.247 16.642 6.6567 0.012416
rs7985055 13 82083660 T C 0.116 1479 0.6111 8.307 3.3229 0.012421
rs6793582 3 145894415 T C 0.2344 1493 0.8288 6.2961 2.5186 0.012426
rs12966305 18 7192874 T G 0.283 1493 0.9492 5.8939 2.3579 0.012433
rs4666563 2 19948952 G A 0.4548 1493 0.4339 5.3919 2.1574 0.012445
rs7856134 9 525814 T C 0.2964 1493 0.2648 5.7362 2.2952 0.012445
rs813591 3 10264299 T C 0.129 1492 0.106 7.7648 3.107 0.012449
rs11889456 2 84846683 G A 0.0939 1491 0.2842 -9.2637 3.7068 0.012451
rs1418213 10 92501650 G A 0.1544 1493 0.7663 -7.3244 2.9311 0.01246
rs17164834 7 88491230 T C 0.065 1493 0.3986 -10.677 4.2727 0.012461
rs151228 16 28563026 G A 0.4816 1493 0.7955 5.2961 2.1195 0.012462
rs13319027 3 31522212 T C 0.1802 1493 0.6613 6.8708 2.7498 0.012468
rs4897553 6 132234136 T C 0.2843 1493 0.4453 -5.8273 2.3322 0.012468
rs7639174 3 23670620 C A 0.364 1493 0.5388 -5.5668 2.228 0.012469
rs1494225 3 22466842 T C 0.3811 1493 0.7011 -5.4984 2.2006 0.012471
rs4128777 5 38750042 T C 0.2505 1493 0.4492 6.0717 2.4301 0.012471
rs4454042 5 155824774 T C 0.2321 1493 0.4245 6.2258 2.4918 0.012471
rs234263 5 68387064 G A 0.2562 1493 0.6346 -6.1264 2.4522 0.012477
rs1846641 3 118329449 T C 0.1535 1485 0.2309 7.2807 2.9144 0.012484
rs7584695 2 235082853 C A 0.4461 1493 0.9582 -5.3493 2.1414 0.01249
rs901196 16 77112422 T G 0.2394 1493 1 6.2282 2.4935 0.012497
rs2553244 8 31042409 G A 0.4531 1493 0.3472 -5.4033 2.1633 0.012499
rs9500284 6 58168152 G A 0.074 1493 1 10.15 4.0637 0.012502
rs2057068 6 41681787 G A 0.3289 1493 0.1429 5.5456 2.2206 0.012514
rs2286260 7 20821273 G A 0.2843 1493 0.7992 5.8621 2.3474 0.012516
rs7746248 6 74795933 T G 0.1674 1493 0.7811 7.1409 2.8596 0.012518
rs10231240 7 81663428 T C 0.1557 1493 0.2781 7.2143 2.889 0.012521
rs8027043 15 94949710 T C 0.143 1493 0.398 -7.6775 3.0745 0.012521
rs10940627 5 58093015 G A 0.2224 1493 0.7646 6.3552 2.5454 0.012533
rs6034816 20 17380594 G A 0.1376 1493 0.5148 -7.6438 3.0618 0.012542
rs12591967 15 34574330 T C 0.1417 1493 0.6701 7.567 3.0312 0.012547
rs17617684 17 14133350 T G 0.4119 1492 0.0425 -5.2587 2.1066 0.012549
rs2032314 21 35354523 T C 0.078 1493 0.7181 -9.8506 3.9461 0.012551
rs2119380 3 143237653 T G 0.4635 1493 0.6772 5.2903 2.1194 0.012554
rs4664914 2 158839672 G A 0.3824 1492 0.7426 5.4409 2.1797 0.012555
rs3902731 5 87279077 C A 0.0268 1493 0.2862 -16.237 6.5054 0.012562
kgp4002307 10 70283591 T C 0.1346 1493 0.5051 -7.7073 3.0881 0.012566
rs10917219 1 22674370 T C 0.3436 1493 0.0116 -5.7801 2.316 0.01257
rs4841898 9 137424233 T C 0.367 1493 0.5045 5.4576 2.1868 0.012571
rs13218913 6 56666045 G A 0.1882 1493 0.4978 -6.7254 2.6951 0.01258
rs5682 1 71476872 G A 0.424 1493 0.7506 -5.3922 2.1608 0.012581
rs10878496 12 40778957 C A 0.3113 1476 0.6709 -5.804 2.3261 0.012589
rs10744613 12 3554821 C A 0.3329 1493 0.2212 -5.5402 2.2205 0.012593
rs17033988 2 107823219 T G 0.1343 1493 0.265 -7.6665 3.0727 0.012595
rs4550152 10 50332930 G A 0.1239 1493 0.7213 -8.0971 3.2453 0.012596
rs888336 9 90179619 T C 0.352 1493 0.3948 5.6178 2.2521 0.012613
rs2304054 5 150943085 G A 0.4441 1493 0.4017 -5.3982 2.1641 0.012616
rs1842665 8 74818529 G A 0.4946 1491 0.1469 5.1997 2.0845 0.012616
rs17089789 18 53076332 T C 0.0362 1493 0.7192 -14.331 5.7457 0.012622
rs7552777 1 166456704 T C 0.4688 1493 0.6036 5.3497 2.145 0.012629
rs4355165 2 45285952 T G 0.4655 1493 0.5325 5.3617 2.1499 0.012631
rs4280802 4 57398752 T C 0.148 1493 0.3572 -7.3807 2.9596 0.012637
rs7794651 7 109028297 T C 0.1561 1493 0.014 -7.5445 3.0255 0.012642
rs312998 18 1901534 G A 0.1587 1493 0.2441 -7.3767 2.9581 0.012642
rs7588907 2 185735599 T G 0.2582 1493 0.3441 -6.1377 2.4613 0.012644
rs12553676 9 80060071 T C 0.1326 1493 0.2147 7.6873 3.0828 0.012645
rs1991023 16 82976141 T C 0.2046 1493 0.4744 6.5095 2.6107 0.012653
rs1903014 16 64287274 T C 0.3496 1493 0.0145 -5.3893 2.1616 0.01266
rs1871671 2 208796078 T C 0.3125 1493 0.434 -5.7786 2.3178 0.012661
rs6974491 7 37374510 G A 0.152 1493 0.2696 -7.2773 2.9189 0.012662
rs10078499 5 138020898 T C 0.2056 1493 0.635 -6.5183 2.6146 0.012664
rs7955451 12 100005790 T G 0.2462 1493 0.4431 6.091 2.4432 0.012664
rs343104 5 72850282 G A 0.3084 1493 0.6277 5.7018 2.2872 0.012671
kgp2091645 16 28754684 G A 0.3545 1485 0.0107 -5.7538 2.3083 0.012679
rs12440581 15 33948663 G A 0.4588 1493 0.835 5.3333 2.1397 0.012682
rs4770024 13 20995731 G A 0.2068 1492 0.1141 6.4121 2.5727 0.012688
rs32135 5 11339984 G A 0.216 1493 0.6465 6.4845 2.6018 0.012691
rs1889245 9 20180613 T C 0.1839 1493 0.2622 -6.74 2.7048 0.012707
rs733555 2 16464227 T G 0.3215 1493 0.7221 5.6997 2.2875 0.012713
rs6555448 5 7270306 T C 0.1849 1493 0.6677 -6.8683 2.7567 0.012721
rs2243635 21 37339889 T C 0.4424 1493 0.0591 -5.4687 2.195 0.012723
rs10959573 9 11155468 T C 0.4354 1485 0.7515 -5.3883 2.1629 0.012728
rs10207406 2 3456506 T C 0.1678 1493 0.7109 -7.0526 2.8311 0.012735
rs2665931 8 140977205 G A 0.2297 1493 0.511 -6.352 2.55 0.012739
rs1001680 13 110262556 G A 0.4062 1493 0.0415 -5.5421 2.2249 0.01274
rs4048109 18 62844103 G A 0.4782 1491 0.4677 -5.257 2.1106 0.012748
rs9966889 18 61188306 G A 0.4836 1493 0.3248 5.2287 2.0994 0.012754
rs902568 17 32084529 T G 0.278 1493 0.0615 5.7697 2.3166 0.012755
rs1346198 12 114000115 G A 0.349 1493 0.8644 5.5686 2.236 0.012756
rs8113389 19 39433299 G A 0.346 1493 0.6472 -5.5297 2.2204 0.012758
rs4843719 16 87882695 C A 0.3791 1493 0.9562 -5.4527 2.1895 0.01276
rs1022630 6 107189647 T C 0.3295 1493 0.0163 5.4611 2.193 0.012764
rs1125262 1 211057186 T C 0.01 1493 1 -26.648 10.69 0.012768
rs2353315 4 48462902 C A 0.4652 1493 0.7948 -5.3285 2.1398 0.012769
rs4799198 18 75873348 T C 0.4575 1493 1 -5.316 2.1348 0.01277
rs1722418 2 16820305 T G 0.3346 1493 0.2456 5.5274 2.2199 0.012778
rs2199895 11 37008440 C A 0.2626 1493 0.1088 -5.8925 2.3666 0.01278
rs12436198 14 43906424 T G 0.0526 1492 0.1211 12.119 4.8674 0.01278
rs1442920 11 27175455 C A 0.1752 1493 0.3252 7.0575 2.8348 0.012789
rs9385214 6 122073750 G A 0.489 1493 0.0198 5.464 2.1949 0.012794
rs9986767 7 38646891 T C 0.0291 1493 0.6342 15.974 6.4168 0.012796
rs16921571 8 56212760 G A 0.2433 1492 0.6735 -6.2084 2.494 0.012797
rs7857709 9 31394025 G A 0.4832 1490 0.9586 5.2916 2.1265 0.01283
rs39536 16 86532032 T C 0.3419 1493 0.9542 5.572 2.2392 0.012834
rs6079115 20 13557875 T C 0.295 1493 0.901 -5.7896 2.3267 0.012836
rs2180323 6 52557627 G A 0.3006 1492 0.7584 -5.7959 2.3294 0.012843
rs10501800 11 92648639 G A 0.4076 1493 0.748 5.3596 2.1542 0.012846
rs6570819 6 148491574 T C 0.3905 1493 0.6636 5.3877 2.1655 0.012848
rs6944789 7 120671034 G A 0.4243 1493 0.1855 5.4468 2.1894 0.012852
rs6954868 7 156227374 C A 0.3172 1493 0.1692 -5.5811 2.2433 0.012852
rs9974711 21 26145577 G A 0.1065 1493 0.8922 -8.6005 3.4571 0.012854
rs1043312 22 39131727 T G 0.3757 1493 0.3207 5.3892 2.1664 0.012858
rs7936950 11 35278959 T C 0.2408 1493 0.832 6.168 2.4794 0.012859
rs11732701 4 190723387 G A 0.3757 1493 0.0081 -5.2799 2.1225 0.012862
rs6730101 2 171409269 G A 0.2354 1493 0.8296 6.2523 2.5135 0.012864
rs7224513 17 35988672 T C 0.225 1493 0.1593 6.2194 2.5005 0.012874
rs1529598 8 10751709 T C 0.3212 1493 0.6778 -5.6968 2.2905 0.012877
rs826884 12 39173474 C A 0.0787 1493 0.3686 -9.9682 4.0079 0.012878
rs12521635 5 115698959 C A 0.1132 1493 0.7966 8.3187 3.3451 0.012888
rs17105930 14 78007165 C A 0.1557 1490 0.0486 7.4811 3.0085 0.012895
rs881980 4 100543304 T G 0.1618 1493 0.6332 -7.2314 2.9087 0.012912
rs982484 5 15943683 G A 0.2348 1493 0.6661 6.2733 2.5232 0.012912
rs10223700 6 89673861 C A 0.1748 1493 0.4726 -7.0334 2.8291 0.012914
rs2561151 4 124140719 C A 0.0472 1493 1 -12.486 5.0234 0.012931
rs11854028 15 101447974 T G 0.4156 1493 0.2412 5.2807 2.1244 0.012931
rs13140884 4 34542371 T C 0.0867 1493 1 9.3963 3.7802 0.012932
rs4985392 16 70106199 G A 0.1849 1490 0.0856 -6.6685 2.683 0.012936
rs10853784 19 47793185 T C 0.4112 1493 0.6307 -5.3356 2.1468 0.012942
rs10944276 6 87562096 G A 0.3898 1493 0.7442 5.3927 2.1699 0.012944
rs643746 6 138052680 T C 0.4159 1493 0.2013 5.4519 2.194 0.01296
rs11644253 16 83385751 G A 0.3533 1493 0.4969 5.5778 2.2447 0.012961
rs761874 14 23596320 G A 0.4749 1493 0.0292 -5.1437 2.0701 0.012963
rs11128887 3 18421990 T C 0.2071 1480 0.5796 6.5151 2.6221 0.012966
rs4281045 7 142508376 C A 0.2909 1492 0.4899 5.7646 2.3201 0.012967
rs13067125 3 178416735 C A 0.2478 1493 0.6769 6.1577 2.4784 0.012971
rs10405246 19 35768949 G A 0.247 1492 0.8346 6.1471 2.4744 0.012982
rs7849752 9 96391990 T G 0.4317 1493 0.7518 5.3539 2.1554 0.012995
rs10750135 11 98685498 G A 0.1162 1493 0.4504 8.163 3.2864 0.012995
rs1869543 2 165804660 T C 0.4481 1493 0.4638 -5.2575 2.1167 0.013001
rs8080950 17 68887311 G A 0.1832 1493 1 -6.8263 2.7484 0.013002
rs7116503 11 43913386 T C 0.1246 1493 0.9054 -8.0228 3.2302 0.013003
rs6068192 20 51068840 G A 0.3654 1493 0.8235 5.5005 2.2147 0.013006
rs6482136 10 20960724 G A 0.3727 1493 0.58 -5.5021 2.2155 0.013011
rs10899592 11 78833535 G A 0.2143 1493 0.9388 -6.4271 2.5881 0.013015
rs3793555 9 112033697 G A 0.4581 1493 0.5317 -5.3436 2.1519 0.013019
rs11090852 22 48918829 T C 0.3523 1476 0.2784 -5.4919 2.2116 0.013022
rs7654310 4 5182102 T C 0.2957 1493 0.3843 -5.8549 2.3579 0.013025
rs918629 5 95301463 G A 0.2492 1493 0.489 -6.165 2.4828 0.013027
rs2036673 12 75221397 G A 0.4421 1493 0.9164 -5.3051 2.1366 0.013031
rs3801725 7 81796853 G A 0.3078 1493 0.1814 5.8231 2.3453 0.013032
rs1469874 10 34743703 T C 0.2715 1492 0.9478 -5.9472 2.3954 0.013037
rs10928082 2 141721159 T C 0.1537 1493 0.4856 -7.2473 2.9191 0.013039
rs1496350 5 34547539 T C 0.2264 1493 0.9411 6.2999 2.5375 0.013039
rs11712245 3 115200732 G A 0.4715 1493 0.9586 -5.2931 2.132 0.01304
rs7362284 20 17787845 G A 0.06 1492 0.8164 -11.204 4.5134 0.013055
rs10962589 9 16783380 G A 0.1684 1493 1 -7.0555 2.8424 0.013058
rs710722 12 70067766 G A 0.4605 1493 0.1446 5.4002 2.1757 0.013062
rs7025720 9 7532386 T C 0.3932 1493 0.8708 -5.4146 2.1815 0.013065
rs3850475 4 112809145 G A 0.3208 1493 0.7669 5.6748 2.2865 0.013068
rs9324717 5 151438217 G A 0.2137 1493 0.5385 -6.3871 2.5735 0.013069
rs4261436 14 33299482 T C 0.4474 1493 0.0279 -5.1596 2.079 0.013074
rs10519765 15 33205424 G A 0.3741 1493 0.5806 5.4121 2.1808 0.013078
rs218023 8 118710620 G A 0.2582 1493 0.1369 6.1524 2.4792 0.013079
rs10228997 7 156497668 G A 0.3289 1493 0.3482 -5.6872 2.2921 0.013094
rs568116 9 18738576 G A 0.1601 1493 0.4428 -7.2692 2.93 0.013103
rs9835973 3 133589324 T C 0.1705 1493 0.0169 -6.7965 2.7396 0.013108
rs2506068 1 194110960 C A 0.0107 1493 1 25.722 10.358 0.013109
rs908511 12 39300741 T C 0.1363 1493 0.0611 -7.8836 3.1779 0.013109
rs10813534 9 31325092 T C 0.368 1493 0.4364 -5.5253 2.2273 0.013111
rs4485511 2 142158967 T C 0.3377 1485 0.8166 5.616 2.2639 0.013112
rs9524362 13 94833458 G A 0.3366 1493 0.4874 -5.5313 2.2298 0.013115
rs10853539 18 43566304 T G 0.4156 1493 0.7493 -5.3268 2.1475 0.013122
rs2829355 21 26147773 G A 0.1078 1493 0.3448 8.3935 3.3842 0.013131
rs11709566 3 33206420 T C 0.3094 1493 0.4676 5.6494 2.2779 0.013134
rs149481 5 96114346 C A 0.2944 1493 1 -5.7875 2.3336 0.013135
rs286593 5 154375465 G A 0.3342 1493 0.7714 5.6117 2.2627 0.013137
rs1882170 12 81259650 T C 0.2254 1493 1 -6.3067 2.5431 0.01314
rs11136922 8 5644695 G A 0.0559 1493 0.2224 11.304 4.5588 0.01315
rs11782075 8 55434007 T C 0.4411 1493 1 -5.311 2.142 0.013159
rs789071 18 1008339 G A 0.075 1493 0.3472 9.8812 3.9854 0.013162
rs635035 11 79705861 T C 0.4076 1493 0.8304 5.3482 2.1571 0.013165
rs10933921 3 107599953 G A 0.4943 1493 0.4075 -5.2137 2.103 0.013167
rs1224524 6 67250008 G A 0.0884 1493 0.8724 -9.2693 3.7389 0.01317
rs12378446 9 11369213 T C 0.205 1493 0.2034 6.4184 2.5894 0.013185
rs1866276 8 81828477 G A 0.4374 1493 0.2928 -5.3892 2.1743 0.013189
rs2708761 19 54031043 G A 0.3031 1493 0.5003 5.789 2.3356 0.013189
rs3935696 2 239923568 G A 0.2304 1493 0.0577 6.4187 2.5898 0.013197
rs4308093 2 185559043 T C 0.2389 1442 0.4255 6.1653 2.4877 0.013199
rs1135253 1 26377880 G A 0.3299 1493 0.16 -5.7111 2.3046 0.013209
rs325253 5 143115696 T G 0.3607 1493 0.0098 -5.6801 2.2921 0.013209
rs6099847 20 56501979 T C 0.1979 1493 0.415 6.6883 2.6991 0.013214
rs10079953 5 160359601 T C 0.3326 1493 0.2207 5.6865 2.2949 0.013217
rs7865752 9 7520035 T C 0.296 1493 0.3205 5.6951 2.2984 0.013219
rs2068480 8 64891089 G A 0.4012 1493 0.0237 -5.5404 2.236 0.013221
rs2833458 21 32957311 G A 0.3272 1493 0.8141 -5.5946 2.258 0.013223
rs4465696 18 65662329 G A 0.4364 1493 0.6358 5.2758 2.1296 0.013237
rs6663862 1 169648469 G A 0.2214 1493 0.499 -6.4068 2.5863 0.013239
rs4625852 2 236762851 G A 0.1788 1493 0.3777 6.7893 2.741 0.013253
rs5766706 22 47561467 G A 0.4712 1493 0.0965 -5.3949 2.1782 0.013256
rs16893539 5 64506320 T G 0.152 1493 0.6157 7.2846 2.9413 0.013261
rs12919246 16 15626960 G A 0.2512 1493 0.3018 -5.9862 2.4175 0.013278
rs765984 17 55765804 G A 0.1836 1492 0.4905 -6.8681 2.7737 0.01328
rs924184 8 28296171 G A 0.4394 1493 0.3447 5.3707 2.169 0.013283
rs1500670 12 100004829 G A 0.21 1493 0.5324 -6.4075 2.588 0.013291
rs11022344 11 12434458 T C 0.4622 1493 0.0858 -5.4026 2.1822 0.013294
rs634807 3 166398946 T C 0.35 1493 0.1246 -5.6331 2.2754 0.013299
rs1441734 10 90716837 G A 0.433 1493 0.3703 5.3765 2.1718 0.013303
rs4558796 3 77075657 T C 0.1678 1493 0.853 7.0239 2.8379 0.013322
rs7860423 9 140955547 G A 0.1504 1493 0.7619 7.3354 2.9641 0.013332
rs6118434 20 9011322 T C 0.3419 1493 0.5652 5.5915 2.2595 0.013336
rs2810777 1 217559619 T G 0.2629 1493 1 5.9768 2.4153 0.013342
rs10169967 2 45532011 T C 0.137 1493 1 -7.6499 3.0916 0.013344
rs10173102 2 146736345 G A 0.219 1493 0.4491 -6.4304 2.5987 0.013345
rs6765905 3 67163881 T G 0.2622 1493 0.1244 6.104 2.4669 0.013346
rs12205418 6 65263122 T C 0.4879 1493 0.5343 5.3078 2.1451 0.013346
rs9443334 6 77718243 T C 0.215 1493 0.4435 6.3392 2.562 0.01335
rs7090265 10 77216955 T C 0.3922 1493 0.0028 -5.6086 2.2668 0.013351
rs498020 1 227304180 G A 0.3614 1493 0.1165 5.3659 2.1688 0.013356
rs6490054 12 116770972 G A 0.4511 1493 0.4333 -5.3414 2.159 0.01336
rs12065661 1 168734457 G A 0.2014 1482 0.5717 6.6255 2.6782 0.013365
rs10878630 12 67958700 G A 0.3714 1493 0.8246 5.4257 2.1933 0.013372
rs6135865 20 16697465 T C 0.1926 1493 0.3597 6.5877 2.6634 0.013384
rs2819376 1 201931219 C A 0.1477 1493 0.7578 7.3812 2.9845 0.013391
rs415642 15 70184702 T C 0.0087 1493 1 28.391 11.468 0.013392
rs6008939 22 47038081 G A 0.3245 1493 0.7235 5.6422 2.2815 0.013399
rs11947260 4 66394160 T C 0.2549 1493 0.6334 6.0745 2.4564 0.0134
rs923135 7 68526895 T C 0.0807 1493 0.4829 9.7703 3.9511 0.013405
rs12423492 12 81142308 G A 0.1052 1493 0.7836 -8.6147 3.4838 0.013405
rs10507035 12 94654986 G A 0.2257 1493 0.2366 -6.1937 2.5047 0.013405
rs16852085 1 230747290 T C 0.0747 1493 0.2626 10.163 4.1102 0.013409
rs163192 5 68379836 C A 0.4731 1488 0.1768 5.1789 2.0946 0.013416
rs8072111 17 72637265 G A 0.1752 1493 0.4211 -6.9924 2.8281 0.013417
rs7144307 14 69533837 T C 0.3721 1493 0.1836 -5.3435 2.1612 0.013418
rs727773 4 156550942 T C 0.3205 1493 0.8122 5.6519 2.286 0.01342
rs2249724 2 6235208 C A 0.3255 1493 0.0676 -5.4777 2.2156 0.013425
rs17655123 2 220037444 G A 0.152 1490 0.1315 -7.1904 2.9084 0.013425
rs770898 6 83065888 G A 0.3172 1493 0.8577 -5.6656 2.2917 0.013429
rs1933979 1 238334315 T C 0.1976 1493 0.9349 6.5892 2.6654 0.013432
rs13416859 2 58944760 G A 0.1219 1493 0.2751 8.164 3.3028 0.013441
rs1349634 4 75718547 T C 0.4558 1493 0.566 5.2343 2.1176 0.013441
rs7825743 8 81807098 G A 0.4588 1493 0.0326 -5.131 2.0758 0.013444
rs4335161 8 136770912 G A 0.4555 1493 0.7944 5.2947 2.1422 0.013449
rs7827455 8 31054787 G A 0.4732 1493 0.2993 5.3361 2.159 0.013453
rs759572 12 97483035 T C 0.4146 1493 0.4553 5.279 2.1359 0.013454
rs6494625 15 67337890 G A 0.2309 1490 0.0682 -6.101 2.4685 0.013454
rs537761 1 4662408 C A 0.2713 1493 1 -5.9069 2.3901 0.013458
rs7800213 7 144880214 G A 0.3831 1493 0.8695 5.3892 2.1807 0.01346
rs6583612 8 143347243 G A 0.1437 1493 0.015 7.2524 2.9346 0.01346
rs10412464 19 7432176 T C 0.0265 1493 0.6227 16.595 6.7148 0.01346
rs728545 13 62810065 G A 0.2585 1493 0.2799 -5.9154 2.3936 0.013461
rs948263 18 165503 G A 0.3871 1493 0.9565 5.3983 2.1845 0.013465
rs2125952 8 3045187 T C 0.3838 1493 0.2739 5.3256 2.1551 0.013468
rs7233920 18 37416318 G A 0.1969 1493 0.413 6.5346 2.6444 0.01347
rs514627 5 172355039 T C 0.4136 1493 0.7897 -5.314 2.1506 0.013474
rs13116924 4 28067758 G A 0.351 1493 0.1555 5.6096 2.2705 0.013488
rs13245462 7 8074608 T C 0.1229 1493 0.0024 -7.6819 3.11 0.013508
rs3796496 4 77096220 G A 0.1544 1493 0.8428 7.2959 2.9538 0.013511
rs13014894 2 67365786 T C 0.4143 1493 0.1356 5.437 2.2014 0.01352
rs11633855 15 98253294 T C 0.3912 1493 0.625 -5.345 2.1642 0.01352
rs10186232 2 16194104 T C 0.4417 1493 0.5638 5.2459 2.1241 0.013521
rs7618585 3 73264785 T G 0.4779 1493 0.7166 5.2836 2.1393 0.013521
rs7328136 13 98709941 T C 0.1115 1493 0.5135 -8.2719 3.3493 0.013521
rs10502495 18 25134546 C A 0.2231 1461 0.4979 -6.4635 2.6172 0.013526
rs3745129 19 58637498 G A 0.3938 1493 0.4166 5.3173 2.1531 0.013527
rs7175931 15 31581081 T C 0.1684 1493 1 -7.0195 2.8424 0.013529
rs2277532 15 43244699 G A 0.2887 1493 0.0889 -5.6678 2.2953 0.013538
rs4566706 4 188746046 G A 0.2706 1493 0.2382 -6.0033 2.4312 0.01354
rs6824429 4 96925910 G A 0.4893 1493 0.6787 5.2813 2.139 0.013548
rs6005451 22 27852183 T C 0.1212 1493 1 -8.0388 3.2559 0.013549
rs10103170 8 92909705 G A 0.4769 1493 0.9174 -5.2649 2.1325 0.013554
rs10495532 2 6084916 G A 0.0874 1493 1 -9.307 3.7698 0.013557
rs4391646 1 166177384 T C 0.2375 1482 0.4307 -6.1393 2.4869 0.013562
rs8009222 14 41163021 T C 0.1922 1493 0.6177 6.6179 2.6811 0.013571
rs4271313 10 134884595 G A 0.4036 1493 0.0084 -5.1718 2.0952 0.013573
rs9478325 6 152679087 G A 0.1242 1493 0.552 -8.0294 3.2529 0.013574
rs4430311 1 244015993 T C 0.3021 1493 0.713 5.7434 2.3269 0.013576
rs6925036 6 139630138 G A 0.1015 1493 0.5721 -8.7654 3.5512 0.013576
rs6565005 16 82286572 T C 0.2281 1493 0.3775 6.3334 2.5659 0.013576
rs1571755 1 232314505 T C 0.3737 1493 0.507 -5.474 2.2179 0.013582
rs10957150 8 61512060 C A 0.3772 1490 0.4082 5.4823 2.2213 0.013583
rs11170034 12 52583604 T G 0.0586 1493 0.3461 -11.043 4.4746 0.013586
rs12698189 7 158050807 T C 0.0831 1493 0.7352 -9.4757 3.8398 0.013596
rs12526043 6 75516703 T C 0.0262 1491 0.6224 16.664 6.7529 0.013601
rs7106518 11 59839787 T C 0.283 1493 0.6099 -5.867 2.3776 0.013602
rs10829866 10 132781042 T C 0.3135 1493 0.6743 -5.6866 2.3045 0.013604
rs9688294 5 18520930 G A 0.4344 1493 1 5.289 2.1434 0.013606
rs10929676 2 10717282 T G 0.3265 1493 1 -5.5942 2.2672 0.013609
rs10826176 10 60141537 G A 0.3227 1492 0.5148 -5.5636 2.2548 0.013609
rs7545852 1 166388391 G A 0.3155 1493 0.549 5.6926 2.3074 0.013619
rs7294946 12 20735648 T G 0.4748 1486 0.7551 5.249 2.1275 0.013619
rs7464953 8 135918992 G A 0.4494 1493 0.2094 5.3637 2.1741 0.013621
rs7274815 20 38108512 T C 0.069 1493 0.6855 -10.298 4.1746 0.013628
rs10804976 4 6315954 T G 0.4434 1493 0.0317 5.1371 2.0825 0.013632
rs320681 5 103019653 G A 0.2676 1493 0.3908 5.9931 2.4298 0.013644
rs220817 6 165850480 T C 0.2106 1493 0.0157 -6.2344 2.5277 0.013646
rs1510656 4 36006393 T C 0.2597 1492 0.4596 -5.9276 2.4033 0.013648
rs6018600 20 46258577 G A 0.3526 1493 0.2122 -5.3977 2.1885 0.01365
rs9445701 6 67106679 T C 0.3409 1493 0.044 5.3913 2.1861 0.013657
rs17383893 12 23765508 T C 0.3567 1493 0.955 -5.4789 2.2219 0.013669
rs1471928 4 140099768 T C 0.2465 1493 0.7281 -6.0564 2.4562 0.013672
rs7124765 11 90975978 T C 0.0627 1492 0.656 -10.938 4.4358 0.013673
rs3810812 16 3639139 G A 0.4826 1492 0.1329 -5.1482 2.088 0.013678
rs1906255 1 188172047 G A 0.3316 1493 0.6408 5.5338 2.2447 0.013689
rs6683757 1 227959417 T C 0.3811 1493 0.0791 -5.2758 2.1401 0.013692
rs521448 20 791745 G A 0.4685 1493 0.0546 5.3884 2.1858 0.013694
rs7990493 13 33914096 T C 0.1758 1493 0.655 6.934 2.8128 0.013695
rs2191323 7 77982085 T C 0.2535 1493 0.5845 -5.98 2.426 0.013703
rs11032702 11 34468123 T C 0.0358 1493 1 14.222 5.7699 0.013704
rs9449628 6 84197019 T C 0.1393 1493 0.7464 7.6078 3.0866 0.01371
rs17491640 14 26702835 G A 0.1919 1493 0.5044 -6.5957 2.676 0.013711
rs6059692 20 32746203 T C 0.2428 1493 0.673 6.077 2.4656 0.013711
rs13300252 9 116974295 G A 0.2264 1493 0.2369 6.3644 2.5822 0.013714
rs2798821 14 95422491 T C 0.3148 1493 0.5487 5.5968 2.2709 0.013716
rs11052135 12 32810721 G A 0.3533 1493 0.6918 5.4513 2.2119 0.013721
rs4837076 9 129165182 G A 0.3898 1493 0.0726 5.5032 2.2331 0.013725
rs3847615 11 35347929 T G 0.2411 1493 0.7772 -6.0983 2.4749 0.013735
rs1484794 3 136804986 G A 0.4447 1493 0.2281 -5.1887 2.1058 0.01374
rs6678252 1 100154467 G A 0.0338 1493 1 -14.593 5.9228 0.013742
rs12322878 12 73362887 T C 0.2003 1493 0.7465 6.5142 2.6442 0.013757
rs1326125 13 50888893 C A 0.3691 1493 1 -5.4287 2.2038 0.013766
rs1030567 18 73851672 G A 0.3476 1493 0.8195 5.5176 2.24 0.013769
rs10939150 4 27134618 G A 0.3232 1493 1 5.5975 2.2724 0.01377
rs2485652 1 44595410 G A 0.4256 1493 0.5253 5.3429 2.1691 0.013772
rs17014820 1 209756419 C A 0.1798 1493 0.3812 -6.9 2.8014 0.013777
rs7895441 10 97339930 G A 0.2408 1493 0.9436 -6.1178 2.484 0.013782
rs17083598 6 121746470 G A 0.062 1493 0.8237 10.841 4.4022 0.013789
rs2304344 8 103855691 T C 0.1634 1493 0.9248 7.0935 2.8808 0.013803
rs1428809 16 9429916 G A 0.1537 1493 0.7651 -7.2993 2.9644 0.013804
rs7799548 7 14278264 T G 0.2297 1493 0.8266 6.2426 2.5354 0.013809
rs733017 16 54517482 T C 0.3871 1493 0.8273 5.3557 2.1753 0.013813
rs12471796 2 20256192 G A 0.3329 1493 0.1027 5.6782 2.3063 0.013816
rs7460898 8 64264499 T C 0.1165 1493 1 8.1627 3.3155 0.013817
rs1218578 1 154810030 G A 0.4531 1493 0.4976 5.2113 2.1168 0.013821
rs525202 11 34821948 C A 0.3416 1493 0.6457 -5.5523 2.2555 0.013828
rs7991353 13 72545858 G A 0.204 1493 0.0559 6.6617 2.7063 0.013835
rs1972041 15 63360847 T C 0.3319 1493 0.5211 5.51 2.2385 0.013838
rs2672680 15 29418573 G A 0.1748 1493 0.1793 6.7733 2.7518 0.01384
rs1942410 18 69327605 T C 0.3888 1493 0.8276 -5.3491 2.1734 0.013847
rs1471132 12 751308 T G 0.3145 1493 0.9044 5.6486 2.2951 0.01385
rs355810 2 165685646 G A 0.3714 1493 0.6576 -5.3822 2.1871 0.013861
rs2180465 20 787341 G A 0.4538 1493 0.1438 5.3591 2.1779 0.013866
rs10787305 10 84411902 G A 0.4624 1449 0.4923 -5.3199 2.1619 0.013867
rs4842908 15 86491422 G A 0.3821 1493 0.0625 -5.2574 2.1366 0.013867
rs2832390 21 30914526 T C 0.2269 1492 0.8826 -6.2329 2.533 0.01387
rs12026597 1 214363164 T C 0.0874 1493 0.6248 -9.1985 3.7385 0.013875
rs12649675 4 169622650 G A 0.1246 1493 0.2842 8.048 3.2709 0.013875
rs9572568 13 71493774 G A 0.2656 1493 0.8946 -5.9343 2.4121 0.013886
rs7207367 17 11260620 T C 0.497 1493 0.4377 -5.2852 2.1483 0.013888
rs629343 11 85811138 G A 0.4394 1493 0.5633 5.2277 2.125 0.01389
rs4735558 8 99414574 G A 0.1825 1493 0.5449 -6.7197 2.7318 0.013901
rs4078466 3 47126543 T C 0.4143 1493 0.8312 5.3239 2.1644 0.013903
rs38468 7 30588091 T C 0.2492 1493 0.1278 -5.9257 2.4091 0.013907
rs17432514 9 693182 T C 0.217 1493 0.7033 -6.3088 2.565 0.01391
rs10214636 6 85200684 T C 0.1108 1493 0.8953 8.3655 3.4012 0.013911
rs2833598 21 33372446 T C 0.1983 1493 0.5695 -6.5115 2.6476 0.013916
rs2899831 14 35703521 G A 0.2106 1493 0.5857 6.3625 2.5872 0.013922
rs12042467 1 188103345 T C 0.4538 1493 0.531 5.2962 2.1538 0.013931
rs7995023 13 91007492 G A 0.3955 1493 0.5519 5.3051 2.1574 0.013931
rs6441378 3 161195729 G A 0.4357 1493 0.2262 5.1896 2.1106 0.013938
rs2490420 1 161964536 T C 0.3091 1493 0.0605 -5.7995 2.3587 0.013939
rs1874616 15 49802271 C A 0.346 1493 0.1229 5.609 2.2812 0.013939
rs7318203 13 24796366 T C 0.3309 1493 0.1606 5.6619 2.3028 0.013942
rs13101306 4 24686179 G A 0.4501 1493 0.5654 -5.2139 2.1207 0.013947
rs6744712 2 107798929 G A 0.3416 1493 0.135 5.6219 2.2867 0.013951
rs7911451 10 9248331 G A 0.1942 1493 0.0203 6.8177 2.7731 0.013951
rs9880534 3 169442363 G A 0.2914 1493 0.802 -5.7299 2.3307 0.013954
rs2562487 19 21651382 G A 0.2436 1492 0.8332 -6.0568 2.4639 0.013964
rs6861004 5 97817930 T C 0.2646 1493 0.8942 -5.9385 2.4159 0.013968
rs1385961 6 120768017 G A 0.1661 1493 0.9255 -7.0404 2.8642 0.013968
rs16897290 8 123692892 T C 0.0774 1493 0.7152 -9.7307 3.9588 0.013971
rs932061 7 4959807 G A 0.3779 1487 0.1098 -5.2747 2.146 0.013974
rs10188585 2 207858919 G A 0.4176 1493 0.9153 5.3075 2.1594 0.013975
rs2288592 18 21526087 T C 0.285 1493 0.4848 5.733 2.3327 0.013987
rs17106977 5 147014141 T C 0.1641 1493 0.4515 -6.9884 2.8436 0.013989
rs11077121 16 7036048 G A 0.2738 1492 0.9481 -5.87 2.3887 0.013994
rs36741 14 72514990 T C 0.2957 1493 0.1357 5.8424 2.3776 0.013999
rs12136250 1 85384472 G A 0.064 1493 0.8287 10.741 4.3711 0.014
rs2727398 11 13102476 T C 0.3905 1493 0.625 -5.3891 2.1931 0.014
rs4439774 16 78101336 T C 0.3054 1493 0.0994 5.5515 2.2593 0.014003
rs721173 2 13907633 T C 0.0435 1493 1 -12.883 5.2439 0.014019
rs2703251 8 5768423 G A 0.4652 1493 0.1766 5.1464 2.0948 0.014021
rs2615725 11 108657548 G A 0.295 1493 0.852 -5.7438 2.338 0.014023
rs9518702 13 102977374 G A 0.3252 1493 0.157 -5.4739 2.2282 0.014023
rs3819536 12 2436998 G A 0.2538 1493 0.3396 -6.0773 2.474 0.01403
rs10075735 5 136000937 T C 0.3644 1493 0.4676 5.3729 2.1873 0.014033
rs281973 1 91794248 G A 0.2956 1490 1 5.7329 2.3339 0.014034
rs331118 2 150852395 C A 0.3851 1493 0.4443 5.4226 2.2076 0.014036
rs7623112 3 34408481 G A 0.426 1493 0.3147 5.3529 2.1793 0.014041
rs13120580 4 172352348 T G 0.3375 1492 0.9078 5.5136 2.245 0.014051
rs944990 9 96191004 T C 0.2616 1493 0.8936 -5.931 2.4149 0.014051
rs767664 11 108437928 T G 0.2975 1484 0.5762 5.6903 2.317 0.014052
rs1922624 2 99909958 G A 0.2472 1493 1 6.0527 2.465 0.014069
rs6791314 3 178022390 G A 0.3701 1493 0.1654 5.3107 2.1628 0.014072
rs12494677 3 71454340 G A 0.1768 1493 0.5935 -6.8991 2.8099 0.014076
rs6804066 3 185079487 T C 0.0901 1493 0.8744 -9.1569 3.7295 0.014078
rs11635983 15 27764600 T C 0.4377 1493 0.4006 5.2042 2.1197 0.014082
rs12981220 19 23021400 C A 0.1581 1493 0.7703 -7.123 2.9013 0.014083
rs2700331 3 9266056 T C 0.3624 1493 0.5757 5.3901 2.1955 0.014086
rs13356795 5 99235642 T G 0.1892 1493 0.8661 6.6836 2.7224 0.014086
rs832984 7 136888610 T C 0.3516 1493 0.3637 5.5356 2.2548 0.014086
rs466448 21 27544108 G A 0.4749 1493 0.3781 5.2876 2.1538 0.014088
rs12704036 7 148258161 T C 0.287 1493 0.5693 5.8158 2.3691 0.014092
rs7302829 12 20302096 T C 0.429 1493 0.398 -5.2136 2.1238 0.014095
rs237176 16 26660430 T C 0.3282 1493 0.1131 5.6769 2.3127 0.0141
rs1353581 4 189989989 G A 0.2163 1493 0.5414 -6.2854 2.5607 0.014104
rs7717852 5 33796518 T C 0.2689 1493 0.7421 -5.9141 2.4094 0.014105
rs2553239 8 31057097 C A 0.3413 1493 0.0574 5.6464 2.3004 0.014105
rs8128639 21 45175571 C A 0.2265 1492 0.4599 6.3032 2.5684 0.014123
rs6553853 4 175936490 C A 0.1782 1493 0.7241 -6.8543 2.7931 0.014126
rs6679943 1 100163271 T C 0.4337 1493 0.1266 -5.3725 2.1894 0.014134
rs2489556 10 26959202 G A 0.4608 1493 0.3489 5.1704 2.1071 0.014134
rs2140364 3 167218543 T C 0.3607 1493 0.6944 5.4018 2.2014 0.014137
rs10499146 6 129330021 G A 0.1159 1493 0.0109 -8.43 3.4356 0.014137
rs16942867 18 338113 T C 0.1909 1493 0.3148 -6.7303 2.7429 0.01414
rs750894 2 220845194 G A 0.2224 1493 0.0851 -6.42 2.6167 0.014148
rs7147978 14 22001177 G A 0.4484 1482 0.9581 -5.2849 2.1541 0.014148
rs2895689 8 81816313 T G 0.3643 1492 0.5386 -5.4642 2.2272 0.014153
rs4685976 3 5741702 T C 0.4193 1493 0.9154 5.2953 2.1584 0.014155
rs6763050 3 110603974 T C 0.0405 1493 1 13.276 5.4116 0.014156
rs38471 7 30592856 T C 0.2619 1493 0.0707 -5.7958 2.3625 0.014158
rs12659224 5 40988783 T C 0.1792 1493 0.2908 -6.7072 2.7341 0.01416
rs977169 11 13106910 C A 0.4829 1493 0.7561 -5.2398 2.1362 0.014172
rs9574424 13 80022676 G A 0.0646 1493 0.6688 10.557 4.3047 0.014192
rs11220599 11 126622933 G A 0.2458 1493 0.1631 6.1687 2.5155 0.014194
rs12903039 15 31519993 G A 0.4223 1493 0.6331 -5.2425 2.1381 0.014209
rs1937516 13 68089412 G A 0.1396 1493 0.3894 7.4385 3.0338 0.01421
rs6776172 3 68187910 G A 0.2609 1493 0.461 -5.88 2.3982 0.014214
rs6913882 6 45541920 G A 0.4032 1493 0.7469 5.2885 2.157 0.014216
rs4427247 9 140853948 T C 0.1972 1493 0.0856 -6.4019 2.6115 0.01423
rs1065375 16 56368689 T C 0.424 1486 0.559 5.3372 2.1772 0.014231
rs17663167 8 9288937 T C 0.137 1493 0.3809 -7.4937 3.0571 0.014236
rs11948159 5 87269005 T C 0.2589 1493 0.5004 5.8973 2.406 0.01424
rs10455344 6 78942566 T C 0.4521 1493 1 -5.2358 2.1361 0.014244
rs1697938 5 40854682 T C 0.4936 1481 0.4056 -5.1631 2.1065 0.014247
rs1392779 4 142853017 G A 0.2133 1493 0.0643 6.2115 2.5344 0.014249
rs12783041 10 9459295 T C 0.3714 1493 0.5795 5.3528 2.184 0.014251
rs1517057 3 166444013 T C 0.4126 1493 0.4553 -5.3438 2.1807 0.014267
rs1074762 4 130464486 T C 0.1346 1493 0.3743 7.5459 3.0794 0.014267
rs9880416 3 106014926 T C 0.4404 1493 0.7931 5.2292 2.134 0.014269
rs9911155 17 58916059 T G 0.1547 1493 0.7672 7.1781 2.9297 0.01428
rs1464510 3 188112554 C A 0.4192 1491 0.7498 5.2576 2.1459 0.014282
rs1506508 8 140016398 T C 0.2508 1493 0.9451 -6.0175 2.4561 0.014283
rs2068746 17 11389480 T C 0.2411 1493 0.7772 -6.0635 2.4749 0.014284
rs11080110 17 25566997 T C 0.3547 1493 0.3656 5.3791 2.1955 0.014285
rs12345375 9 79691690 G A 0.2606 1493 0.3136 -5.8555 2.39 0.014286
rs7633531 3 28828525 T G 0.1792 1493 0.3332 6.8838 2.8098 0.014289
rs7076259 10 91412602 C A 0.2334 1493 0.0019 -6.4174 2.6196 0.014294
rs11109006 12 97772328 G A 0.3412 1492 0.3567 -5.566 2.272 0.014294
rs7517503 1 176092668 T C 0.4635 1493 0.876 -5.2335 2.1365 0.014303
rs5766305 22 45415412 T C 0.1705 1493 0.1695 -6.802 2.7769 0.014306
rs10859660 12 94490633 T G 0.4682 1493 0.4993 -5.1709 2.1111 0.014309
rs6142078 20 32573900 T C 0.4156 1493 0.4558 5.2316 2.1359 0.01431
rs10095298 8 95484581 G A 0.3617 1493 0.7793 -5.3972 2.2036 0.014313
rs6553138 4 188953780 T G 0.4498 1493 0.8753 5.2473 2.1425 0.014318
rs13000537 2 47771677 G A 0.1362 1491 0.0991 7.7718 3.1733 0.01432
rs11084721 19 33769013 G A 0.282 1491 0.2775 5.7124 2.3324 0.01432
rs999753 5 96856112 C A 0.3697 1493 0.9557 -5.4009 2.2053 0.014323
rs2365502 7 156395495 G A 0.0435 1493 1 -12.842 5.2439 0.014324
rs5762167 22 27863694 T C 0.4303 1493 0.3698 5.1973 2.1222 0.014325
rs12480157 20 31262920 G A 0.2234 1493 0.5507 6.3044 2.5744 0.01433
rs785838 9 248749 T C 0.3241 1492 0.3157 5.6406 2.3034 0.014331
rs2786529 1 98017090 G C 0.19 1479 1 -6.6303 2.7077 0.014338
rs11899659 2 99363790 G A 0.3627 1493 0.0187 5.5894 2.2827 0.014342
rs9405675 6 444600 G A 0.3791 1493 0.7836 5.3456 2.1833 0.014349
rs7846496 8 123615949 G A 0.1018 1493 0.3958 8.7166 3.5605 0.01436
rs4656043 1 88864082 C A 0.296 1493 1 -5.6985 2.3278 0.014363
rs1776946 10 95933801 T C 0.2368 1493 0.2242 6.2221 2.5417 0.014364
rs9536468 13 54153040 G A 0.1354 1492 0.9118 7.5786 3.0958 0.014364
rs2062717 12 115174093 G A 0.493 1493 0.836 -5.1894 2.1198 0.014365
rs7600201 2 228845975 T C 0.148 1490 0.4106 -7.4337 3.0367 0.014367
rs1159114 5 89457057 T C 0.214 1493 0.8779 6.3616 2.5988 0.014368
rs9681094 3 131853424 T C 0.3155 1493 0.3089 -5.5273 2.258 0.014371
rs4670997 2 34037655 C A 0.4846 1492 0.9587 -5.2049 2.1263 0.014373
rs6789918 3 78590131 T C 0.4055 1492 0.5914 5.3417 2.1823 0.014375
rs28859095 19 3329809 G A 0.4769 1492 0.9586 5.2074 2.1274 0.014376
rs6869928 5 10589502 T C 0.3155 1493 0.8575 5.5862 2.2823 0.01438
rs9816725 3 597064 G A 0.0636 1493 0.2732 10.844 4.431 0.014391
rs1924267 1 58247772 T C 0.209 1493 1 6.4005 2.6153 0.014393
newrs28665311 9 134105048 G A 0.0221 1493 1 -17.897 7.3128 0.014393
rs423687 19 23000745 T C 0.1423 1493 0.5261 -7.3893 3.0194 0.014396
rs6550971 3 25443691 T C 0.3329 1493 0.9536 -5.5151 2.2536 0.014397
rs4240185 8 12679589 G A 0.3985 1493 0.418 5.3741 2.1961 0.014399
rs6441316 3 100253841 T C 0.4297 1493 0.5262 -5.2089 2.1287 0.014406
rs3746236 19 35298961 T C 0.4719 1493 0.177 -5.3064 2.1687 0.014412
rs2701822 12 128406647 T C 0.1798 1493 0.2932 -6.8704 2.808 0.014415
rs12893498 14 53196348 C A 0.43 1493 0.8741 -5.2678 2.153 0.014417
rs7083773 10 68492082 C A 0.4112 1493 0.423 5.2307 2.1381 0.014427
rs10859375 12 76683856 T G 0.1855 1493 0.0488 -6.5236 2.6666 0.014428
rs9839064 3 84822412 T G 0.2847 1493 0.6113 5.7244 2.34 0.014434
rs290237 9 93574650 T C 0.216 1493 0.3589 6.4031 2.6176 0.014438
rs3937353 3 60563632 T C 0.4782 1493 0.8357 -5.2221 2.1349 0.014441
rs12956914 18 44300281 G A 0.4112 1493 0.1492 5.1876 2.1209 0.014446
rs2211079 9 103539701 G A 0.371 1488 0.8678 5.4104 2.2121 0.014451
rs11638842 15 27741737 G A 0.2542 1493 0.0654 5.8328 2.3848 0.014454
rs943863 9 78283997 T C 0.4538 1493 0.7942 -5.2025 2.1276 0.014475
rs1559810 3 188124354 C A 0.3801 1493 1 5.3518 2.1888 0.014482
rs10099533 8 136294856 T G 0.2321 1493 0.8846 -6.1726 2.5245 0.014483
rs12895061 14 34247094 G A 0.4049 1493 0.5193 -5.2487 2.1468 0.014489
rs10488600 7 136605458 T C 0.1078 1493 0.1051 8.5697 3.5053 0.014495
rs4799358 18 31586132 T G 0.4839 1493 0.4681 -5.1492 2.1062 0.014495
rs6549977 3 30259240 G A 0.438 1493 0.0027 5.0453 2.0637 0.014496
rs1885650 6 143658576 G A 0.1822 1493 0.2592 6.6364 2.7146 0.014497
rs3908999 13 108352851 G A 0.4162 1492 0.8731 5.244 2.145 0.014497
rs9989364 16 63994180 T C 0.1423 1493 0.5956 -7.5043 3.0696 0.014498
rs1347645 16 64406763 G A 0.3058 1493 0.9514 5.6348 2.3055 0.014522
rs8878 4 76942300 G A 0.4152 1492 0.8729 5.2625 2.1532 0.014525
rs9311751 3 60110529 G A 0.4468 1493 1 5.225 2.1379 0.014526
rs16852815 3 142633319 T C 0.134 1493 0.1796 -7.4935 3.0661 0.014527
rs6995907 8 9313017 T C 0.3057 1490 0.9513 5.6408 2.3081 0.014527
rs13005078 2 231454354 C A 0.2492 1493 0.678 -6.0458 2.4738 0.014528
rs224278 10 64580575 T C 0.4049 1493 0.7072 -5.3198 2.1767 0.014528
rs271167 6 133323872 T C 0.4936 1493 0.7172 5.2224 2.1369 0.014529
rs2066678 13 50854863 T G 0.304 1485 0.5401 -5.7019 2.3331 0.014529
rs4681527 3 144000439 G A 0.1892 1493 0.4477 6.5665 2.6872 0.01454
rs4861040 4 42839254 G A 0.0958 1493 0.5487 8.918 3.65 0.014554
rs1159148 6 106967185 C A 0.2314 1493 0.0809 6.0224 2.465 0.014559
rs2034732 2 3882061 G A 0.3734 1493 0.2932 5.2943 2.1671 0.014566
rs4400213 6 40699732 G A 0.3583 1493 0.0243 -5.262 2.1539 0.014566
rs345397 7 35765932 C A 0.428 1493 0.7116 -5.2228 2.138 0.01457
rs10736862 9 133283255 G A 0.2053 1493 0.047 -6.6061 2.7042 0.01457
rs7032620 9 9249912 T C 0.245 1492 0.7266 -6.0143 2.462 0.014572
rs6449570 5 61242239 T G 0.362 1493 0.7796 5.4238 2.2203 0.014574
rs9388399 6 125333797 T C 0.2813 1493 0.949 -5.7852 2.3684 0.014581
rs4551283 7 135484024 T C 0.3742 1490 0.6581 -5.3947 2.2087 0.014587
rs971515 3 161153006 C A 0.4461 1493 0.1429 -5.1269 2.0991 0.014588
rs933036 9 3705373 G A 0.4186 1493 0.7101 5.2887 2.1654 0.014592
rs19 7 11597156 G A 0.4695 1493 0.9586 -5.1956 2.1273 0.014593
rs1548332 1 166726772 G A 0.2803 1493 0.7977 -5.802 2.3756 0.014594
rs4955237 3 32120106 T C 0.2393 1492 0.3195 6.1709 2.5267 0.014597
rs927091 20 4145021 G A 0.3724 1493 0.9119 5.3622 2.1956 0.014598
rs16827275 1 40870545 T C 0.0707 1493 0.6954 10.205 4.1789 0.014601
rs13403846 2 77656160 T C 0.3386 1493 0.4192 -5.4297 2.2234 0.014604
rs987193 3 139723808 G A 0.2341 1493 1 6.1279 2.5094 0.014606
rs17313689 2 10305928 T C 0.1242 1493 0.7213 -7.918 3.2428 0.014617
rs7199076 16 58854036 G A 0.1936 1493 0.3198 -6.4851 2.6559 0.014617
rs11006995 10 28585496 T C 0.0529 1493 0.6034 11.53 4.7223 0.01462
rs17203086 4 3661134 T G 0.1857 1492 0.7322 6.7142 2.7503 0.014635
rs1011709 6 78813219 C A 0.4796 1493 0.7167 -5.1688 2.1173 0.014638
rs4075734 3 39217854 T C 0.1654 1493 0.8512 -6.9636 2.8527 0.014643
rs4668795 2 13167258 C A 0.2606 1493 0.5455 5.8637 2.4022 0.014649
rs11626491 14 77219538 G A 0.3104 1493 0.9038 5.5976 2.2933 0.014654
rs6139385 20 4285493 T C 0.3473 1493 0.0062 -5.6535 2.3164 0.01466
rs38434 7 30554997 G A 0.1808 1493 0.4843 6.6773 2.7359 0.014663
rs7129384 11 37046609 T C 0.2482 1493 1 -6.0049 2.4605 0.014665
rs3762536 2 10089722 G A 0.1149 1493 0.1625 -8.2924 3.3978 0.014666
rs9444076 6 84182057 T C 0.1313 1493 0.8202 7.7206 3.1635 0.014667
rs2171423 4 42276583 G A 0.3138 1493 0.2797 5.5135 2.2592 0.014669
rs4140724 7 106152687 G A 0.2003 1493 1 6.48 2.6553 0.01467
rs524673 13 34002488 T C 0.4411 1493 0.9582 5.2202 2.1391 0.014672
rs4771751 13 112085860 G A 0.3683 1492 0.5045 -5.4312 2.2255 0.014672
rs1882115 12 114702099 C A 0.2354 1493 0.0144 -5.9265 2.4286 0.014673
rs12373277 18 7436203 G A 0.2053 1493 0.6919 6.4604 2.6474 0.014677
rs2064933 20 31314625 G A 0.2207 1493 0.2015 6.3632 2.6076 0.014679
rs12517548 5 125641993 C A 0.2947 1493 0.2129 5.5964 2.2935 0.014684
rs17183482 14 75729732 G A 0.356 1493 0.4987 5.4664 2.2403 0.014685
rs2359768 3 23495258 G A 0.1021 1493 0.3231 8.4587 3.4668 0.01469
rs7911684 10 97971928 T C 0.4324 1493 0.37 5.3008 2.1726 0.014696
rs282413 5 73236235 G A 0.3841 1493 0.477 -5.2811 2.1649 0.014708
rs954410 7 80351673 G A 0.1353 1493 0.5083 7.6541 3.1376 0.014708
rs6104657 20 10738950 C A 0.1842 1493 0.3887 -6.7747 2.7772 0.014711
rs11188513 10 97633021 T C 0.3362 1493 1 -5.4867 2.2492 0.014712
rs6462787 7 37798537 C A 0.1125 1493 0.795 -8.1747 3.3512 0.014715
rs17722765 8 92374753 G A 0.2321 1493 0.5134 -6.0893 2.4964 0.014717
rs7870439 9 100951838 T G 0.2629 1493 0.7897 5.8709 2.407 0.014725
rs11596456 10 120572246 G A 0.138 1493 0.1912 7.657 3.1393 0.014725
rs5018567 1 154480318 T C 0.361 1493 0.5376 5.3558 2.1958 0.014726
rs9966530 18 29424289 G A 0.375 1492 0.0684 5.4921 2.2517 0.014726
rs7095306 10 131722110 G A 0.0877 1493 0.4171 9.0686 3.7181 0.014727
rs11591887 10 6793562 G A 0.4906 1493 0.0227 -5.3484 2.193 0.014732
rs9894016 17 3118733 G A 0.2063 1493 0.7519 6.4398 2.6405 0.014734
rs12788923 11 37083616 G A 0.3784 1493 0.4095 -5.4052 2.2164 0.014738
rs16972157 16 73576801 T C 0.129 1489 0.1337 7.9094 3.2434 0.014743
rs11812068 1 66125318 C A 0.2113 1493 0.4372 6.4222 2.6338 0.014753
rs7574494 2 176416078 G A 0.3302 1493 0.2666 -5.5945 2.2944 0.014756
rs13077466 3 35231021 G A 0.2498 1493 0.3346 6.0648 2.4874 0.014759
rs6453086 5 74107614 G A 0.2455 1493 0.78 -5.9995 2.4607 0.014764
rs11150493 16 82798934 G A 0.1721 1493 0.4133 6.7894 2.7847 0.014764
rs4931094 12 28941396 G A 0.4329 1454 0.5572 5.2443 2.151 0.014765
rs12524250 6 133642918 G A 0.4558 1493 0.7942 5.1835 2.1261 0.014766
rs6575836 14 101679255 G A 0.2043 1493 0.8738 -6.4449 2.6434 0.014766
rs17016986 1 211014027 T G 0.2088 1492 0.5833 6.4326 2.6384 0.014767
rs9313565 5 171386091 G A 0.1484 1493 0.4743 7.366 3.0213 0.014769
rs10771431 12 9380859 G A 0.4809 1493 0.6785 -5.2165 2.1397 0.014772
rs4300953 3 194846903 G A 0.3094 1493 0.0527 5.4698 2.2436 0.014773
rs6128575 20 58038808 G A 0.2017 1492 0.4705 -6.4039 2.6271 0.014786
rs11691608 2 81933316 T C 0.2364 1493 0.6159 6.0579 2.4853 0.014791
rs828732 5 162318650 T G 0.2801 1469 0.0327 5.6512 2.3186 0.014794
rs169082 5 169074056 T C 0.4699 1493 0.7953 -5.174 2.1229 0.014798
rs17118023 11 115040963 T C 0.1896 1493 0.0428 -6.4372 2.6416 0.014817
rs7094742 10 50057325 T C 0.361 1493 0.4006 -5.3356 2.1896 0.014818
rs10498473 14 55582786 G A 0.01 1493 1 -26.078 10.691 0.014818
rs1741285 20 4116436 G A 0.4635 1493 0.5673 5.2346 2.1482 0.014818
rs6058210 20 33839973 T C 0.0127 1493 1 -23.256 9.5443 0.014823
rs17035323 4 106091978 G A 0.1912 1493 0.3579 6.5094 2.6717 0.014833
rs7407281 18 57605621 G A 0.2059 1484 0.0317 -6.6242 2.7188 0.014835
rs1077966 4 54517341 T C 0.1557 1493 0.8443 -7.1271 2.9255 0.014841
rs9393307 6 22525146 T C 0.4347 1493 0.1408 5.1275 2.1047 0.014843
rs7040408 9 76955137 T C 0.3975 1493 0.1768 5.3895 2.2123 0.014843
rs723840 14 23848311 T C 0.496 1489 0.3247 -5.1083 2.0969 0.014846
rs4814170 20 1338437 T C 0.3148 1493 0.6746 -5.6098 2.3028 0.014847
rs7756632 6 40693569 G A 0.3674 1493 0.0089 -5.1976 2.1337 0.014854
rs698335 14 48539010 G A 0.2184 1493 0.4492 6.2088 2.5488 0.014854
rs1564573 8 3432362 G A 0.4531 1493 0.2506 -5.2841 2.1693 0.014856
rs4981322 14 36597142 G A 0.2756 1493 0.3643 -5.8678 2.409 0.014857
rs16940186 16 86009740 T C 0.1916 1493 0.6768 -6.6188 2.7174 0.014861
rs10243871 7 55423050 T C 0.4364 1493 0.494 -5.1727 2.1239 0.014874
rs2509141 11 69964525 T G 0.2823 1493 0.5654 5.7989 2.3811 0.014875
rs948969 11 76848035 G A 0.2766 1493 0.1367 -5.6761 2.3307 0.014877
rs10901185 9 133441389 G A 0.3955 1493 0.4486 -5.3508 2.1972 0.014879
rs10767592 11 27062338 T C 0.4977 1493 0.1335 5.2826 2.1692 0.014879
rs6034641 20 16812739 T C 0.3945 1493 0.9138 5.3062 2.1789 0.014883
rs7827611 8 54788251 T C 0.0201 1493 0.4538 18.321 7.5241 0.014892
rs11185486 3 197597194 G A 0.1142 1493 0.0293 8.3754 3.4398 0.014897
rs10879153 12 41159789 T C 0.1745 1493 0.4725 6.8906 2.8301 0.014901
rs1958333 14 48358293 G A 0.424 1493 0.8737 -5.2251 2.146 0.014902
rs6785366 3 177802197 T G 0.282 1493 0.2251 -5.846 2.4011 0.014903
rs16823 20 17791064 G A 0.1929 1493 0.4547 6.4967 2.6684 0.014906
rs11012843 10 18451380 G A 0.1772 1493 0.183 -6.9033 2.8356 0.01491
rs4690517 4 178346941 G A 0.3394 1491 0.083 5.3504 2.1978 0.014913
rs319090 6 107742215 G A 0.2089 1489 0.3884 -6.4531 2.6509 0.01492
rs10882596 10 97200044 T C 0.3275 1493 0.8145 -5.4978 2.2585 0.014923
rs421473 6 5101520 T C 0.3292 1487 0.2174 5.4311 2.2312 0.014925
rs8040533 15 73664741 T G 0.1648 1478 0.0588 -7.2158 2.9644 0.014929
rs347849 15 34596459 T G 0.2418 1489 0.2036 5.9574 2.4476 0.014933
rs10050402 5 135990317 G A 0.364 1493 0.5024 5.3295 2.1897 0.014936
rs812064 5 173138928 G A 0.2612 1493 0.0812 -5.7592 2.3663 0.014937
rs1008805 15 51549599 G A 0.4468 1493 0.3462 5.141 2.1123 0.014941
rs2285513 19 36016198 G A 0.4936 1493 0.6047 5.1382 2.1114 0.014949
rs10496455 2 114726616 T C 0.0358 1493 0.2577 14.182 5.8277 0.014954
rs7071101 10 123057781 G A 0.4605 1493 0.917 -5.2004 2.137 0.014954
rs6798298 3 118310117 G A 0.3485 1492 0.1897 -5.3368 2.1932 0.014958
rs12995005 2 114616493 G A 0.3068 1493 0.3942 5.676 2.3326 0.01496
rs4482174 13 62613195 T C 0.2466 1492 1 5.9964 2.4643 0.014961
rs2125714 5 100682403 T C 0.1882 1493 1 -6.6149 2.7186 0.014965
rs17082547 13 68047717 G A 0.1239 1493 0.9054 -7.8715 3.2352 0.014972
rs9937930 16 50274451 G A 0.4015 1493 0.0071 5.0989 2.0957 0.014974
rs1329743 9 82364676 T C 0.3647 1493 0.911 -5.3848 2.2133 0.014975
rs7918074 10 134277154 G A 0.4324 1493 0.6351 5.2566 2.1606 0.014975
rs1543513 13 50034684 C A 0.4692 1493 0.0772 -5.065 2.0819 0.014979
rs6131712 20 15776527 G A 0.4029 1493 0.3068 5.2027 2.1385 0.01498
rs6989425 8 130646164 T C 0.4585 1493 0.7153 5.2163 2.1443 0.014988
rs3791997 2 208029014 C A 0.3975 1493 0.4496 -5.2317 2.1508 0.014995
rs8125397 20 44107455 T C 0.102 1486 0.087 -8.759 3.6009 0.014997
rs4810037 20 55302676 T C 0.428 1493 0.3155 5.1586 2.1208 0.014999
rs11875775 18 73856073 G A 0.4956 1493 0.5345 -5.1284 2.1084 0.015001
rs10848784 12 3188514 T C 0.3007 1493 0.4984 -5.6921 2.3404 0.015011
rs12457871 18 22159015 G A 0.43 1493 0.916 5.2145 2.1442 0.015019
rs616350 13 79633713 G A 0.3131 1493 0.9043 5.5856 2.2969 0.015023
rs517187 6 83010705 T C 0.286 1493 0.9495 -5.7302 2.3565 0.015028
rs10740793 10 29297998 G A 0.492 1493 0.5345 -5.2145 2.1444 0.01503
rs4699977 5 60910078 G A 0.4782 1492 0.9174 5.1855 2.1327 0.01504
rs12548697 8 12661835 T C 0.3861 1493 0.8271 5.3278 2.1913 0.015041
rs3747787 6 106967778 T C 0.2589 1493 0.4187 5.8392 2.4018 0.015051
rs3810539 20 51067862 C A 0.3707 1493 1 -5.3516 2.2013 0.015052
rs4919750 12 53187150 T C 0.1785 1493 0.7241 -6.788 2.7921 0.015053
rs9898558 17 53993882 T G 0.0683 1493 0.1029 10.031 4.1264 0.01506
rs2704463 10 71524485 T C 0.2314 1493 0.467 -6.0692 2.4967 0.015062
rs11758482 6 2438231 G A 0.2287 1493 0.509 -6.212 2.5555 0.015066
rs403414 6 32977315 G A 0.2076 1493 0.1568 6.4949 2.6719 0.015066
rs814318 1 110788825 T C 0.296 1493 0.1923 -5.7607 2.37 0.015072
rs7168936 15 95740487 T G 0.0583 1493 0.0909 10.773 4.4323 0.015072
rs6937034 6 33079766 G A 0.0301 1493 0.3914 15 6.1714 0.015074
rs362698 7 103277292 T C 0.1437 1493 0.6002 7.4226 3.0538 0.015074
rs618624 9 116416163 G A 0.207 1493 0.3441 6.2993 2.5918 0.01508
rs10844553 12 33481504 C A 0.1591 1493 0.3327 6.9725 2.8689 0.015082
rs10517871 4 166721110 T C 0.1615 1489 0.924 7.0309 2.893 0.015086
rs17364118 6 128833290 T C 0.1557 1493 1 -7.1278 2.9329 0.015087
rs13198533 6 15519914 T C 0.2569 1493 0.7863 5.9385 2.4436 0.015089
rs6885388 5 26224692 G A 0.4802 1493 0.8764 5.1584 2.1227 0.015095
kgp785555 15 23236972 T G 0.4156 1492 0.2863 -5.171 2.128 0.015098
rs10915575 1 4701258 T C 0.2408 1493 0.3955 6.1148 2.5164 0.015099
rs13017704 2 236793864 G A 0.3892 1493 0.1734 -5.3977 2.2214 0.015105
rs13025591 2 236795343 C A 0.3892 1493 0.1734 -5.3977 2.2214 0.015105
rs1904162 5 52185966 G A 0.495 1493 0.1783 5.0766 2.0893 0.015105
rs9303544 17 46418291 T C 0.1865 1493 1 -6.6293 2.7283 0.015106
rs17160152 7 31482533 T C 0.1902 1493 0.4495 -6.6532 2.7383 0.015111
rs2275247 1 35908451 T C 0.0439 1493 0.0611 -12.306 5.0649 0.015114
rs11997682 8 140132614 T C 0.073 1493 0.0564 -10.178 4.1898 0.015128
rs10970892 9 32276752 T G 0.2227 1493 0.0299 6.034 2.4838 0.015129
rs2976502 8 92980734 G A 0.214 1493 0.5901 6.2508 2.5731 0.015131
rs12912805 15 62567815 G A 0.1372 1491 0.9129 7.4641 3.0728 0.015137
rs556525 18 7509196 T C 0.1333 1493 1 -7.6078 3.132 0.015139
rs524457 15 73612377 G A 0.0697 1493 1 -10.155 4.1806 0.01514
rs4536394 14 85606755 T C 0.3446 1493 0.6061 -5.3951 2.2211 0.015142
rs4837254 9 120216660 T C 0.3828 1493 0.6223 -5.3475 2.2017 0.015146
rs10205696 2 165805055 T C 0.4484 1492 0.464 5.1399 2.1163 0.015154
rs7973687 12 95804956 G A 0.0839 1490 1 -9.3028 3.8304 0.015155
rs2817738 6 24791100 G A 0.2009 1493 0.8088 6.4191 2.6432 0.015158
rs2715573 15 26487465 G A 0.3577 1493 0.464 5.4408 2.2405 0.015167
rs6460653 7 70798935 T C 0.363 1493 0.4673 -5.4205 2.2323 0.015176
rs3853200 4 54609243 T C 0.1701 1493 0.1685 -6.7451 2.7779 0.015179
rs1048975 15 49417546 T G 0.3972 1493 0.7054 5.2483 2.1618 0.015191
rs10872824 10 133506848 G A 0.1932 1493 0.0812 6.6917 2.7564 0.015195
rs16921640 10 67385963 T C 0.206 1493 0.9369 6.3718 2.6248 0.0152
rs9815027 3 70099299 T C 0.3426 1493 1 -5.4389 2.2405 0.015202
rs285198 20 42364734 G A 0.3523 1493 0.7338 5.4279 2.236 0.015202
rs829057 12 25740893 G A 0.1199 1493 0.5391 7.8789 3.2461 0.015215
rs1427598 2 137548444 G A 0.0432 1493 0.1095 12.985 5.3502 0.015225
rs2405806 5 119661088 G A 0.3196 1488 0.2574 5.6306 2.3204 0.015245
rs2818421 10 134007114 G A 0.178 1492 0.0627 6.5874 2.7148 0.015247
rs6912200 6 41717908 T C 0.3195 1493 0.0844 5.4105 2.2299 0.015253
rs12482603 21 33572259 G A 0.0904 1493 0.7533 8.9637 3.6944 0.015253
rs41483 5 9701257 T C 0.2609 1493 0.8932 5.8893 2.4274 0.015257
rs3916504 20 58118584 G A 0.2964 1493 0.7563 -5.6757 2.3394 0.015262
rs1719833 12 39159441 G A 0.0804 1493 0.4818 9.5996 3.9573 0.015274
rs2455729 1 176298497 C A 0.496 1493 0.5691 -5.1173 2.1098 0.015285
rs7221333 17 47254911 G A 0.076 1493 0.8534 -9.7099 4.0034 0.015291
rs1387020 3 112467307 G A 0.2782 1492 0.2458 5.8496 2.4119 0.015294
rs17018637 3 26803617 T C 0.1259 1493 1 -7.7853 3.2104 0.015308
rs6746082 2 25659244 C A 0.1762 1493 0.7889 -6.7401 2.7794 0.015309
rs1902365 10 67379181 T C 0.4126 1493 0.7895 5.2151 2.1506 0.015312
rs9380047 6 28037893 T G 0.2234 1493 0.3324 -6.1119 2.5205 0.015313
rs2421130 10 124553691 G A 0.2562 1493 0.2482 -5.9997 2.4743 0.015317
rs7660199 4 8157710 G A 0.3989 1493 0.3055 -5.1951 2.1425 0.015319
rs12944270 17 14116398 T C 0.4843 1493 0.3516 -5.0967 2.102 0.015321
rs7162117 15 28304344 G A 0.1119 1493 0.7941 8.2229 3.3915 0.015328
rs9881807 3 160626929 G A 0.3051 1493 0.0876 5.4767 2.2589 0.015329
rs9461425 6 27919688 G A 0.1346 1493 0.3743 7.4657 3.0794 0.015333
rs4076986 1 9688512 G A 0.1581 1493 0.9225 -7.0508 2.9085 0.015342
rs2041422 20 15788138 G A 0.4112 1493 0.1214 -5.1345 2.1181 0.015345
rs1974981 15 45729123 G A 0.2579 1493 0.8926 5.9028 2.4352 0.015352
rs9891076 17 73911715 T C 0.3887 1492 0.7438 -5.3147 2.1927 0.015358
rs345206 3 6816887 G A 0.3319 1493 0.8611 5.4583 2.252 0.01536
rs9726404 1 9495571 T C 0.0857 1493 0.6214 9.2793 3.8289 0.015373
rs4760673 12 48356109 G A 0.2197 1493 0.0191 -6.0362 2.4908 0.015374
rs7197438 16 60216447 C A 0.3396 1493 0.8177 5.457 2.2518 0.015374
rs4104180 3 68915507 C A 0.3349 1493 0.8163 -5.4777 2.2605 0.015381
rs493110 16 26799723 G A 0.403 1490 0.8296 5.2377 2.1615 0.015385
rs2242668 6 31773821 T C 0.1108 1493 0.6929 -8.1582 3.3667 0.015386
rs309437 13 62955214 G A 0.2301 1493 0.5108 6.1785 2.5498 0.015388
rs334268 11 98678717 G A 0.1042 1493 0.4065 8.3477 3.4452 0.015393
rs9818010 3 132558241 T G 0.3094 1493 1 5.5709 2.2992 0.015395
rs12707665 7 84277134 T C 0.2036 1493 0.632 6.354 2.6228 0.01541
rs10837066 11 38922899 G A 0.3158 1493 0.59 -5.5819 2.3042 0.015414
rs7247420 19 33096786 G A 0.1098 1493 0.3536 8.35 3.4469 0.015415
rs11196400 10 115393948 T C 0.1279 1493 0.1312 7.561 3.1213 0.015419
rs1482085 4 86630512 G A 0.368 1493 0.9115 -5.3479 2.2079 0.015429
rs16975222 16 85126460 T C 0.2693 1493 0.6936 5.8362 2.4096 0.015432
rs993648 2 182455994 T C 0.214 1493 1 -6.2817 2.5936 0.015435
rs7428299 3 5730884 T C 0.1872 1493 0.308 6.6934 2.7636 0.015435
rs1040258 6 114572279 G A 0.148 1493 0.9184 7.2435 2.9908 0.015438
rs11708451 3 47198826 G A 0.4166 1493 1 -5.2224 2.1564 0.015443
rs876581 6 36655445 T C 0.071 1493 0.5536 9.9489 4.1081 0.015443
rs4477500 12 128645821 G A 0.3878 1493 0.3008 -5.2139 2.1529 0.015444
rs4590314 6 83073446 G A 0.272 1480 0.8956 5.8184 2.4025 0.015445
rs1499300 7 132311000 C A 0.1718 1493 0.9275 6.8409 2.8249 0.015451
rs7778301 7 7292458 G A 0.1266 1493 0.9071 7.7625 3.2056 0.015454
rs4909945 11 10673739 T C 0.3078 1493 0.0889 -5.7069 2.3568 0.01546
rs7673580 4 123885815 T C 0.0831 1493 0.4994 9.2564 3.8231 0.015471
rs9601485 13 81475442 T C 0.2311 1493 0.2436 6.0121 2.4831 0.015471
rs2546575 4 181405666 G A 0.4759 1493 0.9586 -5.1605 2.1315 0.015475
rs2836439 21 39865150 T C 0.2023 1493 0.6884 6.4476 2.6632 0.015476
rs17238567 5 20964216 G A 0.1179 1493 0.8031 8.0251 3.3148 0.015479
rs17125646 14 53147143 T C 0.0979 1492 0.7703 -8.6425 3.5701 0.015487
rs17615522 4 38527901 C A 0.077 1493 0.4632 9.554 3.9468 0.01549
rs1497090 1 233659290 G A 0.4819 1493 0.7169 5.1752 2.1379 0.015494
rs10934356 3 116342669 T C 0.4578 1493 0.498 -5.2129 2.1536 0.015496
rs6483476 11 95793701 T C 0.0543 1493 0.1232 11.617 4.7999 0.015507
rs12584917 13 95827872 T C 0.1608 1493 0.7736 -6.9794 2.8837 0.015508
rs4240918 1 216630596 G A 0.3313 1488 0.1784 -5.3787 2.2225 0.015516
rs4544202 15 74760995 G A 0.1222 1493 0.1475 -8.0124 3.3108 0.015516
rs11509437 10 106022834 I D 0.0298 1493 1 15.184 6.2743 0.015521
kgp2910370 10 106027059 G A 0.0298 1493 1 15.184 6.2743 0.015521
rs1394585 12 93099756 G A 0.4139 1493 0.7489 5.1995 2.1486 0.015522
rs7857046 9 7437070 T C 0.1892 1493 1 6.5734 2.7164 0.015525
rs676759 11 121359265 T C 0.3784 1493 0.7003 -5.3322 2.2036 0.015528
rs6463982 7 10308960 G A 0.497 1493 0.7959 5.1632 2.1338 0.01553
rs8075367 17 53563973 G A 0.2816 1493 0.0637 5.5846 2.3081 0.015538
rs16845761 3 102602750 T C 0.0419 1493 1 12.908 5.3348 0.015541
rs2711303 2 46195874 T G 0.2711 1492 0.8957 -5.805 2.3994 0.015548
rs10879852 12 75259268 G A 0.0814 1492 0.0379 -9.6672 3.9958 0.01555
rs10858017 1 114287902 G A 0.2307 1493 0.2744 6.0188 2.4879 0.015551
rs7875857 9 877871 G A 0.0606 1493 0.251 10.62 4.3898 0.015555
rs4817090 21 27534261 T C 0.3796 1491 1 5.3046 2.1927 0.015555
rs3733275 4 39122697 T C 0.4042 1493 0.8299 5.2248 2.1598 0.015556
rs952388 6 162716541 G A 0.4384 1493 0.2267 5.2683 2.1777 0.015556
rs8034555 15 33262737 T C 0.2518 1493 0.1305 -5.8082 2.4009 0.015556
rs6495314 15 78960529 C A 0.452 1490 0.601 5.2123 2.1549 0.015569
rs1516493 3 191465981 T C 0.1641 1493 0.7065 -6.9111 2.8574 0.015576
rs2852189 11 108420006 T C 0.3014 1493 0.7123 -5.6351 2.3299 0.015578
rs1667541 14 85676102 G A 0.1845 1493 0.1437 -6.7615 2.7956 0.015578
rs2384550 12 115352731 G A 0.368 1493 0.4364 5.3868 2.2273 0.015583
rs6572913 14 54002596 G A 0.3205 1493 0.4399 5.4528 2.2547 0.01559
rs1374405 2 134495945 G A 0.133 1493 1 7.5794 3.1341 0.015591
rs17545310 14 81471139 C A 0.3123 1484 0.2512 5.6599 2.3404 0.015593
rs11083944 19 49072265 G A 0.498 1492 0.8766 5.1582 2.133 0.015594
rs1470316 17 7050199 C A 0.2565 1493 0.9459 -5.8779 2.4307 0.015595
rs10791333 11 133732861 T C 0.2462 1493 1 5.9719 2.4695 0.015596
rs12598809 16 78822393 T C 0.1488 1492 0.7592 -7.2664 3.0048 0.015596
rs798887 19 54793188 G A 0.1454 1485 0.7539 7.2935 3.0161 0.015596
rs4731111 7 79604156 G A 0.1759 1492 0.7215 -6.7266 2.7817 0.015597
rs902250 3 68945048 T C 0.4297 1493 0.9579 -5.1963 2.149 0.015607
rs10024940 4 97621871 G A 0.4387 1493 1 5.1817 2.143 0.015608
rs1536218 6 67298527 C A 0.1743 1492 0.6526 6.7374 2.7865 0.01561
rs7016101 8 69611629 T C 0.218 1493 0.9395 -6.2354 2.5791 0.015622
rs10123440 9 12383180 G A 0.2271 1493 0.461 6.076 2.5132 0.015622
rs7296486 12 93383326 G A 0.359 1493 0.4999 -5.4074 2.2367 0.015626
rs11906879 20 44591324 T C 0.4082 1493 0.6683 -5.1978 2.1501 0.015631
rs11870108 17 50987882 T G 0.0338 1493 0.6852 -14.171 5.8621 0.015635
rs700174 5 35933203 G A 0.4518 1493 0.3212 -5.231 2.1644 0.015657
rs2240350 7 38796570 G A 0.4012 1493 0.5182 5.2877 2.1879 0.015659
rs3112664 16 8100712 T C 0.2997 1493 0.5789 5.6531 2.3393 0.015665
rs968325 18 29262427 T C 0.4756 1493 1 -5.1401 2.1273 0.015682
rs1365350 12 107901562 T C 0.1001 1493 0.8862 8.5861 3.5537 0.015689
rs1638419 10 118493063 T G 0.2214 1493 0.4536 -6.1279 2.5365 0.015695
rs11967227 6 97316278 G A 0.2301 1493 1 -6.1014 2.5256 0.015699
rs2974638 5 2858513 T C 0.1135 1493 0.699 8.1551 3.3758 0.015701
rs10410525 19 30042913 C A 0.0322 1493 1 -14.642 6.0611 0.015701
rs2023068 6 162664364 T G 0.2328 1493 0.5146 6.1326 2.5386 0.015703
rs7750101 6 168703821 T C 0.4648 1493 0.795 -5.1315 2.1242 0.015704
rs878422 8 142327998 G A 0.434 1493 0.2064 5.2691 2.1813 0.01571
rs10822545 10 67183928 T G 0.1768 1493 0.3292 6.6483 2.7525 0.015719
rs4683798 3 139818305 G A 0.081 1493 0.2248 -9.5712 3.9632 0.015735
rs7593690 2 242468285 G A 0.2709 1493 0.2381 -5.8715 2.4314 0.015741
rs7786633 7 12178420 T C 0.0121 1493 0.1923 -23.017 9.5316 0.015744
rs6426991 1 166286486 G A 0.3118 1493 0.1033 -5.4247 2.2465 0.015747
rs12108156 3 39809870 G A 0.1952 1493 0.4588 -6.5439 2.71 0.015747
rs11626329 14 24263944 T C 0.1052 1492 0.2701 8.5033 3.5215 0.015747
rs1241224 12 116918119 G A 0.3255 1493 0.5561 -5.5212 2.2866 0.015753
rs9824246 3 73102725 G A 0.0573 1493 0.8131 11.038 4.5716 0.015762
rs1955059 11 79461013 G A 0.2254 1493 0.0637 -6.2985 2.6089 0.015769
rs4904166 14 84638109 T C 0.3064 1493 0.5432 -5.6123 2.3247 0.015769
rs9433138 1 88055578 G A 0.2009 1493 0.6868 6.3679 2.6377 0.01577
rs9257775 6 29327079 T C 0.4675 1493 0.0483 5.2821 2.188 0.015771
rs12952507 17 59265044 G A 0.219 1493 0.406 -6.14 2.5433 0.015772
rs800065 3 144388175 T C 0.3828 1493 0.208 5.3693 2.2241 0.015774
rs7074884 10 13553391 G A 0.1477 1493 0.7578 -7.2043 2.9845 0.015782
rs1872176 7 149642019 T C 0.3147 1492 0.9044 -5.5176 2.2859 0.01579
rs5750824 22 39830123 G A 0.1678 1493 1 -6.8657 2.8447 0.015799
rs7706630 5 146890363 G A 0.4956 1493 0.6047 5.095 2.1112 0.015806
rs4247199 3 127103555 T C 0.287 1493 0.8004 -5.6518 2.3419 0.015808
rs10085958 8 55421064 C A 0.1639 1492 0.3948 7.0216 2.9096 0.015812
rs4341630 13 21118721 C A 0.0998 1493 0.8862 -8.5856 3.5577 0.015813
rs725103 11 73032471 G A 0.2163 1493 0.8191 -6.2524 2.5911 0.015818
rs16883981 5 9997370 T C 0.213 1493 0.9386 -6.2612 2.5947 0.01582
rs709760 1 85574748 T C 0.4417 1493 0.5291 -5.2092 2.159 0.015832
rs2546020 19 35437938 T C 0.2699 1493 0.1889 5.6787 2.3538 0.015842
rs12889327 14 95423213 T C 0.348 1493 0.171 -5.2887 2.1922 0.015844
rs2269289 5 83385090 G A 0.2194 1493 0.3643 -6.1233 2.5382 0.015845
rs4921964 8 18679795 C A 0.4714 1487 0.1602 -5.0642 2.0993 0.01585
rs711708 3 22997566 G A 0.2249 1492 0.0744 6.2977 2.6107 0.015853
rs10772001 12 9811651 T C 0.3489 1492 0.5312 -5.3406 2.214 0.015856
rs16894315 4 17092275 G A 0.1437 1493 0.1142 7.4702 3.0969 0.01586
rs32128 5 11343384 T C 0.3413 1493 0.7736 5.4307 2.2514 0.015862
rs7829334 8 88358049 T C 0.2977 1493 0.5362 -5.655 2.3447 0.015871
rs12452086 17 29986842 C A 0.4632 1493 0.5325 -5.1849 2.1499 0.015876
rs7148461 14 75015099 T C 0.4049 1493 0.7884 -5.2424 2.1737 0.015877
rs4690445 4 177406393 T G 0.2857 1491 0.3742 -5.6149 2.3282 0.01588
rs1133378 19 7573287 T C 0.3242 1493 1 -5.4752 2.2705 0.015889
rs2273285 1 12010469 T G 0.077 1493 0.5886 9.5615 3.9651 0.015891
rs906069 5 10109105 G A 0.1443 1493 0.0593 7.4802 3.102 0.015892
rs11756977 6 56420538 T C 0.3446 1493 0.5285 5.348 2.2179 0.015896
rs816889 2 151325295 G A 0.212 1493 0.6985 -6.3099 2.6169 0.015898
rs544421 5 172376178 G A 0.491 1493 1 -5.1258 2.1258 0.015898
kgp9087721 22 35831360 T C 0.0201 1493 1 18.454 7.6537 0.015901
rs11046932 12 23625634 C A 0.2428 1493 0.5736 -5.934 2.4611 0.015906
rs17637580 3 45436473 G A 0.2535 1493 0.7845 5.8688 2.4345 0.015924
rs940432 7 97716483 G A 0.4146 1493 0.0548 -5.0739 2.1048 0.015927
rs1458621 12 75556254 T C 0.1825 1493 0.4364 6.7048 2.7814 0.015929
rs947485 1 201345352 G A 0.3898 1493 0.8704 5.2674 2.1852 0.01593
rs7526579 1 211185917 T C 0.2137 1493 0.1664 6.3681 2.6418 0.01593
rs9550055 13 112988594 T C 0.2318 1493 0.8273 6.0973 2.5295 0.01593
rs2977098 8 12829038 C A 0.2709 1493 0.9478 5.7608 2.3899 0.015933
rs1478568 3 161014276 T C 0.4407 1492 0.1151 -5.06 2.0993 0.015937
rs806893 17 51408873 G A 0.4588 1493 0.7944 -5.1226 2.1253 0.015939
rs3746807 20 745963 G A 0.0914 1493 0.3494 9.0164 3.7407 0.015939
rs4635850 4 186423637 G A 0.2111 1490 0.938 -6.2813 2.6062 0.015947
rs11852881 15 73426884 C A 0.0727 1493 0.8492 -9.8617 4.0921 0.015955
rs4983035 14 25393389 T C 0.2816 1493 0.7492 5.6707 2.3531 0.015956
rs12311185 12 107724557 T G 0.1962 1493 0.8697 -6.4702 2.6848 0.015957
rs9832715 3 88672567 T C 0.2599 1493 0.5904 5.7979 2.4062 0.01597
rs12346455 9 6469651 G A 0.2031 1492 0.8729 -6.39 2.6522 0.01598
rs6870997 5 34551865 T C 0.226 1493 0.941 -6.1134 2.5377 0.015997
rs6108431 20 10146479 C A 0.2609 1493 1 5.8362 2.4231 0.016018
rs13413974 2 67762906 T G 0.1972 1493 0.744 -6.4072 2.6604 0.016025
rs17204908 9 35854565 T C 0.2956 1492 1 5.6169 2.3323 0.016025
rs6726593 2 231746780 T C 0.3866 1491 0.7433 -5.2386 2.1752 0.016026
rs4343874 5 89731013 G A 0.4544 1493 0.6386 -5.109 2.1214 0.016026
rs42513 7 41846628 T C 0.4324 1493 0.8743 5.1818 2.1517 0.016028
rs6070510 20 57134366 G A 0.2535 1493 0.4942 -5.8323 2.4218 0.016029
rs13048320 21 20548928 G A 0.3071 1493 0.1443 -5.445 2.2612 0.016039
rs4804378 19 9046876 T G 0.1738 1493 0.3681 -6.678 2.7734 0.016046
rs7207749 17 1931702 T G 0.2569 1493 0.0145 5.6765 2.3575 0.016049
rs10260565 7 142194668 T C 0.4176 1493 0.5585 5.1496 2.1388 0.016052
rs1033129 8 139269984 T C 0.3337 1488 0.8156 -5.4264 2.2537 0.016052
rs7867311 9 11790536 C A 0.4578 1493 1 5.1361 2.1332 0.016052
rs7181975 15 99134778 T C 0.3673 1492 0.54 5.2674 2.1877 0.016052
rs4254413 18 65019526 T C 0.3306 1488 0.77 5.4769 2.2748 0.016054
rs12482221 21 44512286 G A 0.3249 1493 0.3163 -5.395 2.2409 0.016061
rs7628540 3 1375734 T G 0.1661 1493 0.7791 -6.9123 2.8712 0.016063
rs530118 15 43478511 T C 0.3557 1493 0.1421 -5.2449 2.1789 0.016078
rs4756772 11 12137982 G A 0.3332 1493 0.3224 -5.5011 2.2854 0.016082
rs990046 4 131662676 G A 0.1919 1493 0.5044 6.4401 2.676 0.016101
rs13124250 4 97475233 T G 0.4317 1493 0.0577 5.2973 2.2014 0.016112
rs2091650 3 131808995 T C 0.4906 1493 0.5344 -5.1607 2.1446 0.016113
rs12208156 6 78605490 G A 0.3838 1493 0.2506 -5.342 2.2202 0.016127
rs497082 6 131469461 T G 0.3242 1493 0.7678 5.4873 2.281 0.016142
rs322591 16 63896080 T C 0.42 1493 0.9576 5.1757 2.1516 0.016148
rs1000121 20 16223957 T C 0.1872 1493 0.1479 -6.4331 2.6743 0.016149
rs2509170 11 69976047 T C 0.4749 1493 0.4063 -5.0639 2.1051 0.016151
rs9429610 1 112478366 T C 0.4186 1493 0.4257 5.238 2.1775 0.016152
rs10137188 14 61170400 G A 0.2944 1493 0.3833 -5.6776 2.3604 0.016157
rs7281883 21 26753727 C A 0.0656 1493 0.8314 10.289 4.2787 0.016181
rs9842222 3 146368187 T C 0.2389 1490 0.6693 5.97 2.4826 0.016185
rs7026557 9 120398385 C A 0.1795 1493 0.6603 6.7075 2.7894 0.016188
rs11816315 10 129634584 G A 0.1293 1493 0.9087 7.6399 3.1771 0.016188
rs10516983 4 96761233 G A 0.0733 1493 0.3391 9.9538 4.1395 0.016189
rs838692 3 189830038 G A 0.3155 1493 0.549 5.5482 2.3074 0.016191
rs10785412 12 43405292 G A 0.4615 1493 0.3488 -5.0656 2.1066 0.016192
rs6947693 7 17436278 G A 0.2502 1493 0.0188 -6.0936 2.5343 0.016197
rs888342 8 22873601 C A 0.3341 1492 0.9074 5.4343 2.2602 0.0162
rs2001508 6 404632 C A 0.1742 1493 0.6525 -6.6961 2.7852 0.016208
rs6040760 20 11533337 G A 0.2887 1493 1 5.6428 2.3472 0.016214
rs7524473 1 166251059 G A 0.2542 1493 0.375 -5.802 2.4135 0.016217
rs1542808 15 101930982 T C 0.141 1493 0.4554 7.2752 3.0265 0.016225
rs4983208 14 27432211 G A 0.2522 1487 0.6306 5.8654 2.4401 0.016227
rs1048500 12 5021228 T C 0.4668 1493 0.4992 -5.0762 2.1118 0.016229
rs938841 4 18694002 C A 0.2622 1493 0.4626 -5.7555 2.3945 0.016234
rs7042271 9 97754447 C A 0.0459 1493 0.1249 -11.952 4.9726 0.016239
rs873233 1 153226983 G A 0.4602 1493 0.6772 5.099 2.1215 0.016241
rs10485350 6 134686860 T C 0.3302 1493 0.8149 -5.4136 2.2526 0.01625
rs383700 21 27298769 G A 0.0911 1493 0.6377 8.8202 3.6701 0.016251
rs12154375 7 62326772 T C 0.3578 1491 0.7782 -5.3421 2.223 0.016255
rs11583043 1 101466054 T C 0.3339 1493 0.7712 5.3953 2.2452 0.016259
rs7214409 17 39068227 G A 0.2153 1493 0.3191 -6.132 2.5518 0.016259
rs17745151 9 85552173 G A 0.154 1493 1 7.0831 2.9476 0.016261
rs1562465 3 160701442 G A 0.3607 1493 0.3998 5.2595 2.1889 0.01627
rs11868441 17 59239221 G A 0.2053 1493 0.5257 -6.2707 2.6098 0.01627
rs16878895 4 27148758 G A 0.0616 1493 0.6525 10.725 4.4636 0.016272
rs17000817 21 26621310 T C 0.0251 1453 0.059 -16.003 6.6607 0.016278
rs348877 3 100978288 T C 0.1999 1493 0.294 6.302 2.6231 0.016283
rs6547651 2 86184486 T G 0.3014 1493 0.5387 5.6156 2.3374 0.016284
rs10859685 12 94594637 G A 0.4634 1491 0.5323 5.1713 2.1525 0.016287
rs717267 9 16408826 G A 0.3945 1493 0.4165 5.1696 2.1519 0.016288
rs360559 6 49659871 C A 0.4809 1493 0.5686 -5.072 2.1113 0.016289
rs6873285 5 61029525 T C 0.1916 1493 0.8026 -6.5137 2.7115 0.016293
rs10774589 12 121689798 T C 0.1875 1493 0.9323 6.5342 2.7201 0.016296
rs13144195 4 26461373 T C 0.4156 1493 0.873 5.1944 2.1624 0.016297
rs4921659 8 19400018 T C 0.1668 1493 0.1138 -6.7137 2.7948 0.016297
rs2501180 6 74828682 G A 0.4089 1493 0.1812 -5.2868 2.2009 0.0163
rs7254668 19 5325370 T C 0.3694 1493 0.6175 -5.3264 2.2174 0.016301
rs12516899 5 14968345 G A 0.1725 1493 0.2766 6.8622 2.8568 0.016302
rs10209859 2 73204824 T C 0.208 1493 0.1157 -6.4305 2.6771 0.016304
rs6751593 2 81832706 T C 0.3269 1493 0.3177 -5.374 2.2373 0.016304
rs13423562 2 70196497 T C 0.0903 1490 0.08 -8.7201 3.6305 0.016311
rs6573320 14 61092022 G A 0.0941 1493 1 -8.7508 3.6436 0.016318
rs2210 16 80474617 T C 0.1075 1493 1 8.2488 3.4345 0.016318
rs12447438 16 7814616 G A 0.3011 1493 0.8058 5.5857 2.3257 0.01632
rs2788864 4 26416113 G A 0.3691 1493 1 -5.2926 2.2038 0.016324
rs9355143 6 168289199 T C 0.3235 1493 0.1737 -5.3606 2.2323 0.016333
rs17058502 8 27898580 T C 0.1494 1493 0.6848 -7.2046 3.0003 0.016336
rs2083411 2 240961728 T C 0.3624 1493 0.4008 5.3725 2.2375 0.016342
rs10751067 11 81726997 T C 0.2584 1486 0.4992 5.9035 2.4588 0.016351
rs1902083 4 33695359 T G 0.1035 1493 0.6762 8.438 3.515 0.016368
rs1878537 11 110952097 T C 0.286 1493 0.8492 -5.666 2.3604 0.016373
rs2570569 9 18700566 G A 0.4263 1493 0.0444 5.3014 2.2086 0.016379
rs7559321 2 19253232 G A 0.1795 1493 0.4826 -6.5896 2.7454 0.016385
rs1929877 9 81414687 G A 0.3768 1493 0.9561 5.2717 2.1964 0.016388
rs7041807 9 104708430 G A 0.1889 1493 0.8662 -6.5073 2.7112 0.016388
rs8009642 14 28845639 G A 0.3798 1493 0.5457 -5.2146 2.1726 0.01639
rs2395754 6 41027520 T C 0.4434 1493 0.8751 5.1245 2.1353 0.0164
rs3729604 5 159344461 G A 0.207 1493 0.5812 6.3472 2.645 0.01641
rs12897977 14 72014544 G A 0.3885 1493 0.5861 5.2723 2.1973 0.016419
rs1429760 3 137659603 G A 0.3399 1493 0.0437 -5.2485 2.1875 0.016427
rs13091887 3 110065332 G A 0.423 1493 0.4584 -5.1139 2.1314 0.016428
rs1991083 2 23887437 T C 0.3339 1493 0.9074 5.4193 2.2587 0.016429
rs6567383 18 61375683 T C 0.4997 1490 0.1782 -5.0174 2.0913 0.016431
rs11919069 3 20767286 G A 0.1302 1467 0.5655 -7.6539 3.1902 0.016432
rs1176413 10 132574025 T C 0.2328 1493 0.6123 -6.0788 2.5338 0.016434
rs4550556 18 4327490 G A 0.2472 1493 0.6771 -5.8821 2.4518 0.016435
rs2247583 8 14604752 G A 0.3654 1493 0.6554 5.3286 2.2212 0.01644
rs3847582 11 103216252 G A 0.2076 1464 0.1536 -6.2691 2.6133 0.016442
rs10505929 12 24190642 T C 0.3195 1493 0.8119 -5.4886 2.288 0.016446
rs7841174 8 61117903 T C 0.4317 1493 0.5982 -5.1845 2.1614 0.016453
rs7973036 12 114018311 G A 0.3543 1493 0.3364 5.2649 2.1949 0.016453
rs6466202 7 78035433 T G 0.3111 1493 0.6291 5.5457 2.3123 0.016469
rs9283037 21 44722695 T C 0.2026 1493 0.873 -6.3592 2.6515 0.01647
rs11220386 11 126031494 G A 0.277 1493 0.5611 -5.6543 2.3576 0.016471
rs1940072 11 84286016 T C 0.2837 1493 0.7992 5.6377 2.3507 0.016472
rs10859492 12 93839087 T C 0.4746 1493 0.0487 5.2419 2.1857 0.016473
rs10508372 10 8972018 G A 0.0851 1493 0.8686 -9.1293 3.8068 0.016477
rs41227 14 71826787 G A 0.4109 1493 0.7082 5.2102 2.1727 0.016485
rs11254106 10 16647000 G A 0.2006 1493 0.1972 6.262 2.6114 0.016489
rs17066521 4 179544637 G A 0.0455 1493 0.2297 12.048 5.0248 0.016497
rs17098857 10 121175674 T C 0.2106 1493 0.6413 6.2912 2.6239 0.016498
rs36110451 8 18926800 T C 0.4598 1492 0.2973 5.1873 2.1635 0.016499
rs10903601 10 1975754 T C 0.3265 1493 0.2634 5.3545 2.2335 0.016511
rs11640559 16 66098651 G A 0.2257 1493 0.2366 6.0048 2.5047 0.016512
rs6739059 2 9940897 G A 0.4212 1492 0.9577 5.169 2.1563 0.016524
rs9952207 18 3162390 G A 0.1768 1493 0.4766 -6.7514 2.8165 0.016525
rs7218656 17 73956790 G A 0.075 1493 1 9.6912 4.0429 0.016526
rs2865763 4 98045861 C A 0.3885 1493 0.0565 5.1013 2.1283 0.016537
rs6535122 4 136760894 G A 0.0663 1493 0.5279 10.16 4.239 0.016542
rs2550560 16 13322306 T C 0.1507 1493 0.2246 -7.0094 2.9248 0.016549
rs4979261 9 116355415 G A 0.4133 1493 0.3643 -5.2384 2.1858 0.016551
rs10096388 8 139745582 T C 0.3456 1493 0.1698 -5.4568 2.277 0.016554
rs12108892 5 138299630 G A 0.3034 1493 0.4262 5.4839 2.2884 0.016556
rs2491244 13 28599914 G A 0.4759 1493 0.534 -5.0604 2.1117 0.016558
rs13354746 5 74619132 T C 0.2053 1493 0.9368 -6.3176 2.6365 0.016566
rs10906990 19 7846795 C A 0.2887 1493 0.0508 -5.4829 2.2882 0.016567
rs1395093 5 10018290 G A 0.35 1487 0.3325 5.2865 2.2063 0.016569
rs759243 4 25107115 G A 0.3908 1493 0.5146 5.1763 2.1604 0.016573
rs12543454 8 63879566 G A 0.2277 1493 0.4183 -6.0092 2.5081 0.016577
rs11786760 8 64909013 C A 0.498 1493 0.0298 -5.2449 2.1891 0.016578
rs17640804 7 42131390 T C 0.2636 1493 0.4641 -5.8373 2.4367 0.016595
rs3176774 12 9917106 C A 0.3282 1493 0.7247 -5.3964 2.2528 0.016601
rs12717214 14 32478244 G A 0.2658 1490 0.0729 5.6424 2.3557 0.016612
rs17188642 4 24105609 T C 0.2652 1493 0.5501 -5.817 2.4288 0.01662
rs13260358 8 41807375 T C 0.3905 1493 0.3277 5.1507 2.1506 0.016621
rs7221792 17 73834690 T G 0.3862 1489 0.8697 5.254 2.1938 0.016622
rs10064418 5 125387794 T C 0.3145 1493 0.1055 5.6024 2.3394 0.016627
rs587306 1 182632455 G A 0.0211 1493 0.1375 -17.339 7.2409 0.016636
rs1035775 12 114230578 G A 0.2502 1493 0.7827 5.9021 2.4649 0.016644
rs541433 11 81797932 G A 0.1614 1493 0.0558 6.7504 2.8194 0.016654
rs11764232 7 43583428 T C 0.3557 1493 0.1421 5.2167 2.1789 0.016655
rs16935195 9 16961911 G A 0.1969 1493 0.6233 6.3575 2.6554 0.016658
rs6792781 3 178397422 T C 0.3279 1493 0.3474 5.4921 2.294 0.016661
rs10507758 13 69758424 T C 0.1309 1493 1 7.5568 3.1564 0.016661
rs2174574 18 62340018 T C 0.3744 1493 0.122 -5.3689 2.2425 0.016661
rs7661141 4 88665977 G A 0.0389 1490 0.4874 -13.094 5.4695 0.016665
rs10822056 10 64514111 T C 0.4632 1493 0.3227 5.0375 2.1042 0.016665
rs13083229 3 161008125 G A 0.438 1492 0.0826 5.0188 2.0964 0.016667
rs10053266 5 160488378 G A 0.3084 1493 0.8556 -5.5271 2.3088 0.01667
rs10735031 12 573870 G A 0.4267 1493 0.2239 -5.2296 2.1846 0.016672
rs4242641 9 81671791 T G 0.3279 1493 0.6812 -5.3911 2.2522 0.016681
rs7779793 7 148030828 T C 0.2944 1493 1 5.5857 2.3336 0.016683
rs2036527 15 78851615 G A 0.3972 1493 0.3871 -5.2626 2.1986 0.016685
rs17460940 6 128813085 T C 0.1865 1493 0.4429 -6.6034 2.7589 0.01669
rs1231365 9 25752734 G A 0.1252 1493 0.2869 7.5799 3.1671 0.016698
rs9381865 6 50278215 G A 0.4585 1493 0.2515 5.0298 2.1017 0.016703
rs16874790 5 77140099 T C 0.0191 1493 1 -18.771 7.8443 0.016711
rs7909966 10 82344011 T C 0.2019 1493 0.1722 -6.4558 2.698 0.016718
rs12678154 8 12551156 C A 0.2472 1493 0.0707 6.0412 2.5248 0.016723
rs4450439 17 11890465 T C 0.1721 1493 0.6495 6.7885 2.8373 0.016731
rs4666507 2 19803695 T C 0.1708 1493 0.5835 6.8148 2.8484 0.016734
rs1558325 12 6289108 T C 0.3406 1493 0.565 5.408 2.2604 0.016735
rs4959456 6 829223 G A 0.1537 1493 0.1951 6.9313 2.8973 0.01674
rs5769363 22 47483147 T C 0.2709 1493 0.2138 -5.6323 2.3543 0.016741
rs2967334 16 82273152 T C 0.1557 1493 0.8443 -6.9986 2.9255 0.016743
rs12880493 14 26396076 G A 0.4963 1493 0.0491 -4.9594 2.0731 0.016746
rs9837987 3 598777 T C 0.063 1493 0.2717 -10.646 4.4504 0.016747
rs4866100 5 18396384 C A 0.3904 1473 0.5472 -5.2201 2.1822 0.016748
rs4703022 5 103339728 T G 0.3827 1492 0.4115 -5.1792 2.1651 0.016748
rs152708 16 49358944 G A 0.3804 1493 0.3236 -5.172 2.1621 0.016752
rs1356485 2 199571750 T C 0.4943 1493 0.7958 -5.1045 2.134 0.016755
kgp9833833 8 69767131 T G 0.069 1493 0.6855 9.9858 4.1746 0.016755
rs10399998 10 93296477 T C 0.0375 1493 1 -13.394 5.5993 0.016755
rs2454586 5 52125378 G A 0.2763 1493 0.6979 -5.6568 2.365 0.016763
rs599871 12 78722697 T G 0.1557 1493 0.6944 -6.9797 2.9181 0.016763
rs774568 6 113515814 G A 0.2763 1493 0.8461 -5.7042 2.3849 0.016766
rs2733020 8 5581690 C A 0.0777 1493 0.4678 9.409 3.9342 0.016777
rs10026772 4 42301184 G A 0.2184 1493 0.6498 -6.1191 2.5587 0.016781
rs6900050 6 118411416 G A 0.3877 1492 0.3266 5.2879 2.2116 0.016803
rs963736 3 88659709 C A 0.2606 1493 0.5455 -5.7437 2.4022 0.016804
rs739363 22 39760883 C A 0.2865 1492 0.5266 5.6755 2.3739 0.01681
rs12137696 1 22855441 T C 0.3104 1493 0.3975 5.432 2.2722 0.016817
rs9560825 13 92211094 C A 0.0479 1493 0.5766 12.026 5.0306 0.016818
rs1759325 10 59838496 T C 0.1474 1493 0.8371 -7.196 3.0101 0.016819
rs1177405 12 17574529 T C 0.2508 1493 0.9451 5.8709 2.4561 0.016832
rs2436319 5 173687502 T C 0.4464 1493 0.3737 5.0531 2.114 0.016835
rs6135515 20 15766727 G A 0.2036 1493 0.5231 6.2561 2.6175 0.016842
rs2196244 9 83081971 G A 0.1269 1493 0.3502 7.5421 3.1555 0.016843
rs6010063 22 51156933 G A 0.4226 1493 0.1004 -5.2569 2.1996 0.016852
rs11233413 11 82723072 T C 0.2788 1485 1 -5.6923 2.3819 0.016855
rs4715160 6 49909756 G A 0.4166 1493 0.2018 5.2408 2.193 0.016857
rs7442892 5 20865083 G A 0.1176 1492 0.0609 -8.0916 3.386 0.01686
rs9353722 6 91106000 C A 0.4963 1493 0.5345 -5.0384 2.1083 0.01686
rs3113045 7 96102582 G A 0.3657 1493 0.3152 -5.2043 2.1778 0.016861
rs6549383 3 71266885 T C 0.492 1493 0.0554 4.9583 2.0749 0.016862
rs1412074 9 12363134 G A 0.4625 1493 0.7549 -5.1174 2.1415 0.016866
rs3218373 7 152374163 C A 0.1199 1493 1 -7.8304 3.2769 0.016868
rs9921436 16 85038948 T C 0.0944 1493 0.6486 -8.7643 3.668 0.016877
rs1010584 1 6579843 T C 0.1437 1493 0.4629 7.3166 3.0623 0.016884
rs4449139 2 124875366 G A 0.4946 1493 0.2338 5.0014 2.0934 0.016885
rs7041802 9 100981757 T G 0.4216 1493 0.8736 -5.1314 2.1478 0.016885
rs2328994 13 77354479 T C 0.2277 1493 0.0391 6.2289 2.6072 0.016889
rs4758871 12 60971215 G A 0.2307 1493 0.466 -6.0902 2.5494 0.016901
rs3843891 4 138609462 C A 0.4833 1493 0.3253 -5.1481 2.1551 0.016905
rs7017239 8 127805686 C A 0.295 1490 0.9504 -5.5734 2.3332 0.016906
rs1048057 10 91470834 C A 0.2127 1493 0.0251 6.3927 2.6765 0.016918
rs6755567 2 2102687 G A 0.2007 1492 0.4675 -6.4112 2.6842 0.01692
rs4099093 7 137934757 G A 0.1993 1493 0.8077 6.3326 2.6514 0.016922
rs559561 15 50016296 G A 0.437 1492 0.3175 -5.1917 2.1738 0.016925
rs7839455 8 96141011 T C 0.4156 1493 1 -5.1499 2.1564 0.016931
rs1521797 18 32030761 T C 0.4829 1493 0.4369 5.0273 2.1051 0.016933
rs4802379 19 48155783 T C 0.2699 1493 0.8955 -5.7061 2.3894 0.016936
rs4704111 5 73483215 G A 0.4782 1493 0.8764 -5.0707 2.1234 0.016942
rs12629224 3 69411188 T C 0.2549 1493 0.8916 5.8138 2.4347 0.016944
rs4859673 4 77364799 G A 0.2391 1493 0.7221 5.9214 2.4799 0.016952
rs3747956 1 181024404 G A 0.2699 1493 0.0215 5.898 2.4702 0.016954
rs11660995 18 12072364 C A 0.1676 1489 0.6432 6.8572 2.8722 0.016968
rs1892642 21 26982980 T C 0.1584 1493 0.0653 -6.789 2.8438 0.016971
rs211432 6 133610598 G A 0.3131 1493 0.952 5.4661 2.2897 0.016975
rs2886950 12 76353333 T C 0.1316 1493 0.0696 7.3328 3.0716 0.016975
rs10778660 12 109305521 T C 0.3295 1493 0.6398 5.3668 2.2481 0.016976
rs473659 11 79455097 T C 0.2415 1493 0.2295 6.0294 2.5257 0.016977
kgp7084352 3 148015404 G A 0.0318 1478 0.1815 14.33 6.0028 0.016978
rs10434626 5 26299629 C A 0.2542 1493 0.4128 -5.8948 2.4696 0.016987
rs2125576 5 167084107 T G 0.2143 1493 0.8778 6.2022 2.5984 0.016989
rs1480978 4 34466283 T C 0.0673 1493 0.3069 -10.006 4.1923 0.017001
rs7950569 11 113193601 T C 0.3547 1493 0.5343 5.348 2.2408 0.017004
rs626842 1 43610910 T G 0.3945 1493 0.6648 5.2222 2.1882 0.017008
rs6496120 15 96081432 T C 0.4607 1477 0.2493 5.2005 2.1792 0.017015
rs1466134 16 57670947 G A 0.2287 1493 0.6602 -6.0055 2.5169 0.017029
rs1905339 17 40582296 T C 0.3289 1493 0.3482 5.4692 2.2921 0.017029
rs9345148 6 92254620 G A 0.499 1482 1 5.1017 2.1382 0.017035
rs12606681 18 35606811 G A 0.4009 1493 0.7877 -5.1958 2.1778 0.017039
rs723558 6 167578405 G A 0.3269 1493 0.2394 -5.4948 2.3031 0.017042
rs7823098 8 3054804 T C 0.2391 1493 0.9433 -5.9382 2.489 0.017042
rs9559618 13 110248512 T C 0.3101 1490 0.3331 5.5642 2.3323 0.017046
rs6662678 1 112816851 G A 0.277 1493 0.7468 -5.6432 2.3654 0.017048
rs7662185 4 35348509 C A 0.2328 1493 0.5146 -6.0562 2.5386 0.017049
rs17384485 8 27560651 T C 0.29 1493 0.4507 -5.6485 2.3679 0.017056
rs6458925 6 53231207 T C 0.4146 1493 0.4244 5.2012 2.1806 0.017069
rs11953121 5 145782434 T C 0.0365 1493 0.7191 13.647 5.7218 0.017074
rs17145874 11 62195344 T C 0.355 1493 0.4983 -5.2527 2.2025 0.017085
rs2027155 9 118081458 T C 0.3292 1493 0.4465 5.4507 2.2856 0.017086
rs10221578 2 220833222 G A 0.4253 1493 0.0128 -5.3052 2.2246 0.017087
rs36533 14 71921013 G A 0.2897 1493 0.9498 5.5816 2.3405 0.017087
rs1230544 7 52793371 G A 0.4725 1493 0.8355 5.093 2.1359 0.017102
rs3886662 18 8571754 T G 0.279 1493 0.2214 -5.5609 2.3322 0.017105
rs6080726 20 17491390 C A 0.4561 1493 0.6764 5.1206 2.1475 0.017105
rs11915443 3 170993127 T C 0.3359 1493 0.2706 -5.2905 2.2189 0.017112
rs4687267 3 191694215 T G 0.2773 1493 0.1753 -5.7661 2.4184 0.017114
rs9521184 13 109782568 T C 0.4256 1493 0.7508 -5.1498 2.1601 0.017124
rs4074648 2 48976210 G A 0.287 1493 0.1644 -5.503 2.3084 0.017131
rs9790068 3 105911052 G A 0.2689 1493 0.0872 -5.5916 2.3457 0.017136
rs592896 6 153176559 T C 0.3185 1493 0.7206 -5.4675 2.2937 0.017138
rs4074171 16 16951381 G A 0.4812 1493 0.1082 -5.1813 2.1738 0.017148
rs13256 3 160796505 G A 0.2589 1493 0.5898 5.7443 2.4101 0.017152
rs7996180 13 31279747 G A 0.1798 1493 0.5388 6.5412 2.7446 0.017157
rs2294047 8 22442661 G A 0.3962 1493 0.2794 -5.256 2.2053 0.017158
rs2511420 11 91780853 T C 0.3754 1493 0.6195 -5.1971 2.1808 0.017168
rs7949414 11 122943495 T C 0.2351 1476 0.0964 5.8867 2.4703 0.017171
rs12154111 6 113509151 T C 0.277 1493 0.796 -5.6841 2.3853 0.017174
rs12278912 11 124612159 G A 0.2425 1493 0.439 -5.9728 2.5066 0.017182
rs2280401 19 50000009 G A 0.1557 1493 0.7676 -7.0243 2.948 0.017184
rs6536733 4 141069646 T C 0.0981 1493 0.7714 -8.5574 3.5917 0.017195
rs16893676 5 60981186 T C 0.0981 1493 0.7714 -8.5574 3.5917 0.017195
rs1332518 9 78143128 G A 0.3717 1493 0.4714 5.1901 2.1786 0.017204
rs6074843 20 15096705 T G 0.4705 1493 0.3241 -5.0098 2.103 0.017206
rs16991216 19 2573900 C A 0.0573 1493 0.0548 10.63 4.4624 0.017212
rs2449911 8 104572771 G A 0.3587 1493 0.5741 -5.2416 2.2004 0.017216
rs2494057 1 108238093 T C 0.1102 1493 0.8949 -8.1174 3.4077 0.017217
rs2076167 6 35391787 T C 0.2904 1493 0.9 -5.5669 2.3373 0.01723
kgp4001580 14 69609852 C A 0.3044 1493 0.2456 5.4194 2.2754 0.017231
rs974474 16 26803575 G A 0.3429 1493 0.8634 5.3219 2.2345 0.017231
rs10077267 5 164865386 C A 0.4665 1492 0.755 -5.0435 2.1177 0.017235
rs1939767 11 62916058 T C 0.3667 1493 0.5037 -5.2063 2.1861 0.017238
rs980329 2 60285100 T C 0.2391 1493 0.9433 -5.9277 2.489 0.017239
rs10260737 7 17705199 G A 0.0767 1493 0.8555 -9.5023 3.9902 0.017248
rs6532208 4 77044258 T C 0.3788 1493 0.018 5.0632 2.1262 0.017249
rs6550716 3 22946272 G A 0.134 1493 0.8232 7.4699 3.1369 0.017251
rs10932580 2 215792343 G A 0.4739 1493 0.2325 -4.9908 2.0959 0.017257
rs12494587 3 191675760 C A 0.2944 1493 0.2128 -5.6486 2.3722 0.017257
rs10492482 13 110064600 T C 0.1176 1493 0.1327 -7.7015 3.2344 0.017258
rs8040868 15 78911181 T C 0.4565 1493 0.715 -5.1093 2.1458 0.01726
rs1857863 5 8240153 T C 0.2937 1493 0.493 5.6094 2.3558 0.017262
rs684320 18 2851819 G A 0.3121 1493 0.2523 5.3823 2.2605 0.017263
rs6974518 7 142328771 T C 0.1075 1493 0.5908 8.121 3.4108 0.017266
rs1119329 13 42064191 C A 0.2579 1493 0.589 -5.8289 2.4481 0.017267
rs1444511 8 65008255 G A 0.437 1493 0.0458 -5.2406 2.2011 0.017269
rs7216812 17 11941483 T C 0.4005 1493 0.1058 -5.2797 2.2177 0.01728
rs4472191 4 188114093 T C 0.2932 1492 0.7548 -5.5378 2.3261 0.017282
rs12098246 10 11277613 G A 0.0482 1493 0.0455 12.121 5.0919 0.017288
rs16921797 9 649553 T C 0.152 1493 0.4822 -6.9829 2.9338 0.017305
rs973950 14 39147268 T C 0.1557 1493 0.7676 -7.0166 2.948 0.017307
rs3787508 20 16708164 G A 0.297 1493 0.62 5.4988 2.3103 0.017307
rs4804480 19 10176663 G A 0.4266 1492 0.5254 5.1637 2.1698 0.017322
rs7570289 2 238607791 T G 0.0114 1493 1 23.955 10.057 0.017329
rs3809257 12 3864404 T C 0.2766 1493 0.6507 5.6188 2.3613 0.017336
rs9363019 6 93628360 T G 0.1108 1493 0.0343 -7.8285 3.2902 0.017345
rs10733250 9 13085954 G A 0.3555 1464 0.3619 -5.2557 2.2089 0.017347
rs6080437 20 16796289 T C 0.2689 1493 0.5536 -5.7523 2.4177 0.01735
rs6956225 7 138335246 T C 0.1715 1493 0.1009 6.5698 2.7614 0.017351
rs17102287 10 123350191 T C 0.1819 1493 0.2578 6.4605 2.7154 0.017351
rs6073744 20 44093284 G A 0.1629 1492 0.4472 6.9316 2.9135 0.017352
rs504184 9 129074984 T C 0.3071 1493 0.8554 -5.4972 2.3108 0.017362
rs16916504 10 63452956 G A 0.2348 1493 0.1301 5.8501 2.4591 0.017362
rs10850207 12 114238211 T C 0.4272 1490 0.4914 -5.1625 2.1701 0.017363
rs7723322 5 31219952 G A 0.2967 1493 0.9013 -5.5476 2.3322 0.017375
rs655258 9 23542707 T C 0.4414 1486 0.4306 -5.0581 2.1267 0.017389
rs3886568 9 97645590 T C 0.0476 1493 0.2527 -12.093 5.0844 0.017389
rs4798720 18 8936107 G A 0.4303 1493 0.5264 -5.1515 2.166 0.017392
rs733856 11 134296641 G A 0.4816 1493 0.6786 -5.088 2.1395 0.017401
rs2803316 1 1865298 G A 0.4498 1493 0.105 5.1949 2.1845 0.017404
rs11708501 3 172843082 G A 0.1768 1493 0.722 -6.6664 2.8033 0.017406
rs11720607 3 172843277 T G 0.1768 1493 0.722 6.6664 2.8033 0.017406
rs1779431 1 119461396 T G 0.3114 1493 0.6293 5.4227 2.2804 0.017411
rs10503733 8 23534018 T G 0.2555 1493 0.1179 -5.6806 2.389 0.017417
rs1053230 1 241755348 T C 0.2157 1493 0.4001 6.0782 2.5564 0.017422
rs9594199 13 37944839 G A 0.154 1493 0.7656 -6.9727 2.9326 0.017422
rs2390326 1 88091734 T C 0.3748 1493 0.4733 5.2713 2.2171 0.017425
rs6888950 5 158624751 T G 0.2773 1493 0.3014 -5.5695 2.3425 0.017425
rs16872954 6 95102401 T G 0.0455 1493 0.5448 -12.037 5.0628 0.017427
rs6558462 8 1326916 C A 0.3346 1493 0.5616 -5.3165 2.2363 0.017437
rs3002231 13 25706117 G A 0.1695 1493 0.4616 6.6701 2.8058 0.017443
rs10900929 6 2814525 T C 0.2093 1493 0.2108 -6.319 2.6584 0.017452
rs690870 10 120753933 C A 0.3402 1492 0.5263 -5.2941 2.2273 0.017456
rs2251065 17 72447700 T C 0.1999 1488 1 6.2319 2.6219 0.01746
rs11009597 10 34233002 G A 0.2947 1493 0.4191 -5.6018 2.3569 0.017464
rs7610136 3 131649935 T C 0.3014 1493 0.8539 -5.4935 2.3113 0.017466
rs13325146 3 141962168 T G 0.1438 1492 0.4628 -7.28 3.0633 0.017479
rs1478457 19 23065269 T C 0.1594 1493 0.6991 -6.8649 2.8888 0.017483
rs10751039 11 80743059 T C 0.3757 1493 0.7828 -5.2362 2.2035 0.017485
rs6553297 4 190181541 C A 0.4072 1493 0.3626 -5.082 2.1386 0.017486
rs17110984 10 97332195 T C 0.1873 1492 0.1059 6.3429 2.6693 0.017488
rs12149504 16 7813614 G A 0.2942 1492 0.7088 5.5206 2.3233 0.017494
rs7256951 19 46076226 T C 0.3989 1493 0.7461 5.1834 2.1814 0.017494
rs347028 1 91618793 T C 0.4504 1493 0.4644 -5.0281 2.1162 0.017499
rs588983 1 114659419 T C 0.4468 1493 0.6755 -5.0524 2.1264 0.017501
rs2241260 8 22875985 G A 0.2786 1493 0.6066 5.5951 2.3548 0.017501
rs12466514 2 165320390 T C 0.494 1493 0.9587 5.0465 2.124 0.017504
rs2289514 4 77177817 G A 0.3998 1492 0.2575 -5.0821 2.1391 0.01751
rs7299801 12 108853411 C A 0.2197 1493 0.0015 6.3664 2.6798 0.017515
rs946189 20 4227524 G A 0.0721 1492 1 9.8088 4.1288 0.017516
rs1419351 10 92441029 G A 0.4491 1493 0.3738 -5.14 2.1638 0.017527
rs7276984 21 26988654 G A 0.1018 1493 0.478 8.2722 3.4829 0.017544
rs12640604 4 21000867 G A 0.4176 1493 0.1363 -5.2234 2.1993 0.017545
rs2120236 4 16134623 T C 0.2384 1493 0.8867 -5.9118 2.4892 0.017549
rs2056393 4 17106331 T C 0.3982 1493 0.0307 5.0165 2.1123 0.017551
rs35631681 19 58999840 T C 0.2184 1493 0.0079 5.9072 2.4873 0.017553
rs1874615 15 49802836 G A 0.2594 1492 0.5901 5.8008 2.4426 0.017555
rs137876 22 50452207 G A 0.4566 1473 0.0931 5.0072 2.1084 0.017556
rs828733 5 162318689 T G 0.284 1493 0.1433 -5.4939 2.3134 0.017558
rs9332462 16 83317729 G A 0.4534 1493 0.1748 4.9835 2.0985 0.017559
rs8073904 17 79095144 G A 0.1171 1460 0.8 -7.9373 3.3423 0.01756
rs3807370 7 150673314 G A 0.4117 1490 0.6687 -5.1718 2.1779 0.017567
rs329973 19 53105547 G A 0.2798 1492 0.6532 -5.6623 2.3845 0.017568
rs6548823 3 82558381 T C 0.3754 1493 0.8686 5.2006 2.1901 0.017569
rs921383 11 77710841 G A 0.4648 1493 0.4052 5.1199 2.1562 0.017572
rs11890169 2 133503784 G A 0.1276 1493 0.7268 -7.6175 3.2081 0.017577
rs13123522 4 187627160 T C 0.2103 1493 0.1611 6.0837 2.5623 0.01758
rs9555639 13 110498334 G A 0.1172 1493 0.0611 -8.0435 3.3877 0.017581
rs10770293 12 18123615 G A 0.0985 1493 0.6609 -8.4219 3.5472 0.017585
rs8007532 14 59600381 G A 0.289 1493 0.6599 5.6008 2.3591 0.01759
rs10901874 10 126895917 T C 0.2689 1493 0.2925 -5.6147 2.365 0.017596
rs4924131 15 34987991 G A 0.3262 1493 0.556 -5.3404 2.2496 0.017601
rs11200411 10 123880212 T C 0.0844 1493 1 9.102 3.8343 0.017602
rs6681719 1 112538743 G A 0.1269 1493 0.0352 -7.795 3.2841 0.017617
rs2000303 13 28426076 T C 0.1343 1493 0.739 7.4403 3.1348 0.017622
rs11622700 14 24261219 T C 0.1252 1493 0.2372 7.7511 3.2657 0.017622
rs2467561 15 33890650 G A 0.3855 1493 0.4444 -5.1316 2.1621 0.017623
rs10007799 4 32446724 G A 0.0636 1493 0.8285 10.396 4.3803 0.017632
rs809039 5 123620112 T C 0.2227 1493 0.7651 -6.04 2.5451 0.017635
rs11098856 4 127043282 G A 0.3771 1493 0.783 -5.1845 2.1847 0.01764
rs4597781 4 165452112 G A 0.4786 1492 0.7955 -5.0708 2.1369 0.017647
rs7096790 10 126896927 C A 0.1731 1493 1 6.6775 2.8142 0.017652
rs10408951 19 37403224 G A 0.1159 1493 0.4482 -7.8045 3.2892 0.017655
rs4788592 16 72022941 T C 0.3433 1493 0.4556 -5.3671 2.262 0.017658
rs13282959 8 72742860 T C 0.2616 1493 0.1231 5.6237 2.3703 0.017663
rs646200 2 31497047 G A 0.1882 1493 0.6112 -6.408 2.7009 0.017666
rs10737000 10 5509387 T C 0.204 1493 0.1294 6.3932 2.6947 0.017666
rs594664 6 124442286 T C 0.4054 1480 0.5531 5.1171 2.1569 0.017673
rs10457902 6 154297720 T G 0.1451 1492 0.835 -7.191 3.0311 0.017674
rs9610498 22 36777739 G A 0.4648 1493 0.6773 5.087 2.1444 0.017681
rs212016 3 59981525 T C 0.2081 1492 0.1363 -6.0957 2.5696 0.017683
rs1492506 4 40373000 C A 0.1887 1492 0.7997 6.4773 2.7308 0.017694
rs7492664 14 35202345 T G 0.074 1493 0.7054 -9.5914 4.0439 0.017702
rs4975105 4 80588739 T C 0.3001 1493 0.7117 5.531 2.3321 0.017707
rs6518027 21 22395101 T G 0.3952 1493 0.6653 -5.1863 2.1869 0.017714
rs2050777 10 9934144 T C 0.3302 1493 0.6397 5.3259 2.2459 0.01772
rs2938265 3 87927515 T C 0.2254 1493 0.5052 -6.0888 2.5678 0.017729
rs837662 3 140375145 G A 0.136 1493 0.7412 7.3242 3.0888 0.017729
rs932472 20 51199343 T C 0.1052 1492 0.0969 -8.4128 3.548 0.017732
rs11070677 15 49300191 C A 0.2314 1493 0.0686 -6.1273 2.5841 0.017734
rs880976 7 43053715 T C 0.2492 1493 0.3695 5.8978 2.4874 0.017736
rs17692597 16 73022273 G A 0.2877 1493 0.8006 5.5906 2.3579 0.017741
rs6895621 5 125520876 T G 0.3687 1493 0.1645 5.3238 2.2454 0.017742
rs7555950 1 107205384 T C 0.2357 1470 0.9424 5.9895 2.5266 0.017761
rs984309 8 53434613 G A 0.4792 1493 0.2763 5.1185 2.1594 0.017774
rs6939590 6 153250976 T G 0.4243 1493 0.9156 5.089 2.1471 0.017778
rs4917578 10 112388002 T C 0.1447 1493 0.4634 -7.2454 3.0569 0.01778
rs7992 6 31630241 T C 0.3121 1493 1 -5.4406 2.2955 0.017783
rs13054025 22 27222059 G A 0.1962 1493 0.8697 -6.3633 2.6848 0.017783
rs13223430 7 78019346 G A 0.3761 1493 0.7827 5.1797 2.1855 0.017784
rs9917155 2 161163559 C A 0.4759 1493 0.6785 5.018 2.1173 0.017787
rs17119662 14 84589783 G A 0.2994 1493 0.3877 5.4383 2.2947 0.01779
rs7199619 16 22732587 T G 0.2328 1493 0.9423 5.9707 2.5194 0.017794
rs12913745 15 49703679 T C 0.2559 1493 0.3776 5.8424 2.4653 0.017796
rs242724 3 10285888 C A 0.3968 1493 0.4497 -5.0994 2.152 0.017806
rs11665524 18 2978535 G A 0.1507 1493 1 7.0383 2.9703 0.017809
rs9950719 18 4299152 T C 0.2046 1493 0.3015 -6.1611 2.6002 0.017814
rs1867945 2 29277200 T C 0.4066 1493 0.198 5.042 2.1281 0.017827
rs566038 21 44742746 C A 0.0971 1493 0.0117 -8.2281 3.4731 0.017832
rs9290065 3 160776964 T C 0.4595 1493 0.835 -5.0676 2.1392 0.017839
rs1866242 2 86187595 C A 0.3014 1493 0.6229 -5.528 2.3336 0.017843
rs2230525 5 66478626 T C 0.0734 1491 0.0125 -9.3093 3.9309 0.017873
rs7097900 10 72832086 G A 0.3674 1493 0.6969 5.1953 2.1938 0.017874
rs10213777 5 5977222 G A 0.0733 1493 1 9.657 4.0778 0.017875
rs2037660 2 155232409 T C 0.3989 1493 0.553 -5.1012 2.1543 0.017888
rs9288091 2 184371403 G A 0.4554 1492 0.6763 -5.0577 2.136 0.017891
rs1927159 10 112746735 C A 0.2116 1493 1 6.1597 2.6015 0.017896
rs17723842 18 70657389 T C 0.3185 1493 0.4385 5.3476 2.2587 0.017906
rs6795012 3 22939427 T G 0.136 1493 0.8256 -7.3755 3.1153 0.017908
rs839521 2 212817010 T C 0.296 1493 0.0183 5.3501 2.2598 0.017909
rs7014685 8 103050664 G A 0.2793 1493 0.8977 -5.6219 2.3749 0.017922
rs11158907 14 71987065 G A 0.135 1493 0.507 -7.3053 3.086 0.017923
rs9906760 17 4278835 G A 0.3473 1493 0.7322 5.262 2.2229 0.017923
rs273200 7 41464183 C A 0.4568 1492 0.7544 -5.0766 2.1447 0.017932
rs1996521 17 45422733 T G 0.0466 1493 0.7677 12.055 5.0929 0.017934
rs6669865 1 217365587 T G 0.3088 1493 0.7618 -5.423 2.2912 0.017938
rs5029909 20 22524081 T C 0.0536 1493 0.3136 -11.047 4.6674 0.017944
rs4711187 6 29367590 T C 0.422 1493 0.5958 5.058 2.1371 0.017945
rs8077409 17 14985487 T C 0.4531 1493 0.5309 5.0986 2.1543 0.017947
rs11773882 7 153154107 T C 0.2662 1493 0.0849 5.5671 2.3523 0.017948
rs8074770 17 4242178 G A 0.3366 1493 0.1648 -5.2311 2.2103 0.01795
rs7727523 5 125686381 T C 0.4688 1493 0.5676 5.0019 2.1135 0.017951
rs584846 9 84113944 C A 0.3922 1493 0.9568 5.1493 2.1759 0.017954
rs481136 12 3364910 G A 0.4226 1493 0.3397 5.0279 2.1247 0.017964
rs10955117 8 98387588 T C 0.1263 1493 0.907 -7.5678 3.1982 0.01797
rs10483421 14 33477903 G A 0.1313 1493 0.172 7.3141 3.091 0.01797
rs6555540 5 8303435 T C 0.1983 1493 1 6.3173 2.6699 0.017973
rs17692694 5 130330467 G A 0.1068 1493 1 -8.1429 3.4414 0.017974
rs4982394 14 21518536 G A 0.3155 1493 0.2306 5.5029 2.3258 0.01798
rs4254605 3 156238535 G A 0.2485 1493 0.4457 5.8852 2.4874 0.017981
rs11173011 12 40046408 G A 0.1949 1493 0.2169 -6.4556 2.7285 0.017983
rs1549919 5 149453450 T C 0.288 1493 0.528 -5.5072 2.3277 0.017984
rs1304186 7 62397642 G A 0.3584 1490 1 5.2341 2.2124 0.017989
rs1402405 6 24090497 G A 0.427 1493 0.5607 5.0439 2.132 0.01799
rs54397 1 88776307 T G 0.2388 1493 0.5695 5.8564 2.4755 0.017994
rs208520 6 66952828 T G 0.2281 1493 0.0226 -6.1797 2.6122 0.017996
rs728886 14 25591902 G A 0.1323 1493 0.3093 7.5353 3.1853 0.017998
rs32927 5 141122067 T C 0.2582 1493 0.6852 -5.7808 2.4438 0.018009
rs655478 7 17490691 T C 0.2904 1493 0.4899 5.5924 2.3642 0.018009
rs4876390 8 118808566 T C 0.3198 1493 0.2589 -5.4731 2.3138 0.018009
rs169716 6 11961951 G A 0.0676 1493 0.3077 -10.165 4.2974 0.018014
rs1822891 11 27025877 G A 0.2207 1493 0.1753 5.9552 2.5179 0.018021
rs2066259 9 81706625 G A 0.1715 1493 1 -6.6681 2.8193 0.018022
rs17651892 15 94031959 G A 0.1768 1493 0.1542 6.4666 2.7341 0.018024
rs6068182 20 51056675 G A 0.1796 1489 1 -6.5602 2.7737 0.018024
rs17589700 1 169614949 G A 0.2709 1493 0.6942 -5.6905 2.4063 0.018035
rs11582594 1 157842192 G A 0.4977 1493 0.3005 4.9597 2.0973 0.018037
rs9392017 6 442357 G A 0.2217 1493 0.7076 -6.0205 2.5459 0.018041
rs2073714 3 38347851 G A 0.0573 1493 0.2286 11.016 4.659 0.018052
rs7745254 6 90285588 C A 0.3617 1493 0.2391 5.1512 2.1786 0.018056
rs10072841 5 150952884 T C 0.4637 1488 0.8758 -5.0655 2.1424 0.018057
rs7219571 17 64992951 G A 0.1132 1493 0.1984 -7.8064 3.3016 0.018057
rs17693663 18 13714646 T C 0.1323 1493 0.8217 -7.399 3.1293 0.018057
rs9358401 6 21217185 G A 0.4993 1493 0.8766 -5.0146 2.1208 0.018059
rs9826671 3 140766208 C A 0.2157 1493 0.939 6.1035 2.5815 0.018064
rs7994441 13 62114971 G A 0.3182 1493 0.2335 5.3149 2.2481 0.018069
rs17817254 11 85564826 C A 0.1773 1483 0.2121 -6.677 2.8243 0.018072
rs2200442 16 77053778 C A 0.4022 1493 0.2587 -5.0509 2.1367 0.018087
rs17288359 7 106125847 T C 0.1384 1492 0.7447 7.2441 3.0646 0.018088
kgp10199099 15 84953374 T C 0.0729 1482 4e-04 -10.132 4.2865 0.0181
rs6586874 8 19717091 G A 0.2411 1493 0.621 5.914 2.5023 0.018105
rs12486658 3 3502091 G A 0.3125 1493 0.5881 5.4605 2.3105 0.018108
rs205611 2 74972081 G A 0.1802 1493 0.5397 -6.4841 2.7437 0.018115
rs137862 22 50446550 C A 0.4679 1480 0.0603 -4.9318 2.0868 0.018115
rs10052531 5 108185250 T C 0.2314 1493 0.8273 5.9781 2.5296 0.018117
rs8107155 19 35705337 T C 0.3835 1493 0.0487 -5.3066 2.2458 0.018132
rs2959644 8 99088251 G A 0.4354 1493 0.8333 -5.0516 2.1379 0.018135
rs4281528 12 17834154 G A 0.4769 1493 0.2332 4.9525 2.0961 0.018142
rs9590125 13 95573725 T C 0.2482 1493 1 -5.8134 2.4605 0.018143
rs13405551 2 4807546 T C 0.2113 1493 0.5874 -6.1107 2.5864 0.018145
rs2135760 6 54632536 T G 0.4156 1493 0.9152 -5.0877 2.1534 0.018148
rs13422063 2 124864686 C A 0.1226 1493 0.6311 -7.7159 3.2659 0.01815
rs3849781 5 39500920 T C 0.3135 1493 0.3073 5.4877 2.3229 0.018155
rs9487783 6 112321879 T G 0.0429 1493 0.7508 -12.37 5.2365 0.018159
rs6803406 3 73989280 C A 0.2855 1492 0.4101 5.5054 2.3305 0.01816
rs2072454 7 55214348 T C 0.49 1493 0.214 5.1083 2.1625 0.018165
rs6573563 14 65142239 T G 0.4206 1493 0.832 5.1013 2.1595 0.018165
rs7980783 12 54134291 G A 0.2445 1493 0.4407 -5.7819 2.4477 0.018168
rs12598321 16 26158567 T C 0.434 1493 0.1404 -5.1669 2.1875 0.018175
rs293566 20 31097877 T C 0.2937 1493 0.493 5.5645 2.3558 0.018175
rs6721964 2 191578354 G A 0.3486 1493 0.305 5.3435 2.2623 0.018177
rs4969384 17 79065650 T C 0.2682 1493 0.5531 5.623 2.3806 0.018177
rs9534150 13 46026549 G A 0.3406 1493 0.4538 -5.2439 2.2204 0.018193
rs7207093 17 71896259 T C 0.4397 1493 0.5994 -5.0211 2.1261 0.018195
rs11789777 9 6594978 T C 0.2622 1493 0.0446 5.5612 2.3548 0.018196
rs13395893 2 9913515 T G 0.1304 1492 0.3619 7.5572 3.2002 0.018201
rs9931775 16 8016708 T C 0.3691 1493 0.7389 -5.2269 2.2134 0.018201
rs2614733 8 140970457 G A 0.426 1493 0.7111 5.1033 2.1611 0.018206
rs1118198 17 10881442 T C 0.3281 1492 0.0187 5.1888 2.1973 0.018206
rs7256494 19 54849481 T G 0.4022 1493 0.2161 5.0385 2.1338 0.018215
rs7616394 3 67165103 T G 0.4531 1493 0.9168 5.0518 2.1397 0.018223
rs2012580 11 12237135 G A 0.1443 1493 0.5299 -7.0856 3.001 0.018223
rs7251590 19 1989867 G A 0.072 1493 0.1764 9.8957 4.1913 0.018225
rs1958555 14 34084149 T G 0.1068 1493 0.0293 8.3634 3.5423 0.018226
rs842960 16 85743064 G A 0.2368 1493 0.8861 -5.9218 2.5083 0.01823
rs7518582 1 164702044 T G 0.2455 1493 0.4849 5.7784 2.4476 0.018232
rs619364 1 4646379 G A 0.3925 1493 0.8707 -5.1534 2.1829 0.018233
rs1275648 12 99985924 G A 0.3413 1493 1 5.2913 2.2414 0.018238
rs3825716 14 72449592 T C 0.4645 1493 0.6776 -5.0592 2.1431 0.018242
rs4677743 3 194493973 G A 0.3131 1493 0.3358 5.4821 2.3224 0.01825
rs11218954 11 122946060 G A 0.2026 1493 0.5748 -6.1947 2.6243 0.01825
rs4900479 14 101361403 T C 0.3419 1493 0.5652 -5.3334 2.2595 0.018252
rs6479565 9 97476866 G A 0.1293 1493 0.0212 -7.7095 3.2663 0.018259
rs4608306 15 87217137 T C 0.4086 1493 1 5.1053 2.163 0.018259
rs908023 6 464093 T C 0.2616 1493 0.5464 5.76 2.4404 0.01826
rs988140 3 137637478 T C 0.1068 1493 0.8922 8.1514 3.4536 0.018261
rs207701 4 16786858 G A 0.077 1493 0.5886 -9.3588 3.9651 0.018262
rs2287520 2 225207978 C A 0.061 1493 0.8195 -10.458 4.4311 0.018264
rs10281266 7 103354223 T C 0.2487 1492 0.4891 5.863 2.4841 0.018264
rs1872164 3 47415100 G A 0.3965 1493 0.5886 5.0907 2.157 0.018273
rs2280728 11 8037597 C A 0.4876 1493 0.1472 -4.9265 2.0876 0.018279
rs4128405 7 84289915 G A 0.1986 1493 0.416 -6.2207 2.6361 0.018284
rs3922668 16 28992646 G A 0.4005 1493 0.8293 5.1367 2.1768 0.018288
kgp1096981 10 94757245 G A 0.0104 1492 1 -24.859 10.526 0.018299
rs1861311 7 12341939 T G 0.3952 1493 0.5164 -5.1746 2.1931 0.018302
rs4802034 19 40009683 T C 0.2669 1493 0.6434 -5.6345 2.3881 0.018302
rs11868498 17 4213245 T C 0.3389 1493 0.2254 5.2165 2.2111 0.018311
rs9496769 6 100650387 T C 0.295 1493 0.852 5.5155 2.338 0.018322
rs139314 22 39499604 T C 0.2708 1492 0.3941 5.5825 2.3664 0.018324
rs3842911 4 19696428 T C 0.15 1493 0.265 -6.9237 2.9352 0.01833
rs41461 5 9619905 T C 0.4062 1493 0.0681 5.2329 2.2184 0.01833
rs13356444 5 30919960 T C 0.4521 1493 0.0035 5.2412 2.2219 0.018332
rs2032989 6 5395285 T C 0.4059 1493 0.6679 -5.0773 2.1525 0.018335
rs1467994 4 123890773 C A 0.0851 1493 0.6199 8.9408 3.7905 0.018338
rs9996342 4 123897847 G A 0.0851 1493 0.6199 8.9408 3.7905 0.018338
rs9837138 3 191401028 G A 0.1896 1493 0.1772 6.2829 2.6638 0.018342
rs496625 3 54663005 G A 0.436 1493 0.4614 5.007 2.1229 0.018345
rs2991274 9 133387709 G A 0.1102 1493 0.8949 8.0365 3.4077 0.018359
rs10152962 15 94311171 G A 0.1822 1482 0.0184 -6.3184 2.6793 0.018361
rs1519878 1 107431974 G A 0.2877 1493 1 5.5418 2.3502 0.018371
rs10804580 3 127125589 T C 0.2721 1492 0.1024 5.5191 2.3406 0.018371
rs9571492 13 34924203 C A 0.0522 1493 0.1816 -11.505 4.8793 0.018373
rs2901212 10 121226447 G A 0.2822 1490 0.5224 5.6308 2.3883 0.018388
rs10484984 6 54460646 G A 0.4447 1493 0.834 -5.0587 2.1456 0.01839
rs11682029 2 42553578 C A 0.417 1493 0.1836 -4.9974 2.1197 0.018394
rs2138759 7 71823436 G A 0.2652 1493 0.3529 -5.6095 2.3794 0.018398
rs2047059 5 75008193 T C 0.2495 1493 0.4896 5.7382 2.4344 0.018416
rs9638864 7 30347038 T C 0.0167 1493 0.3411 19.298 8.1874 0.018419
rs568995 13 51170010 G A 0.134 1493 0.2204 7.4816 3.1741 0.018421
rs1379480 12 23365694 T C 0.223 1493 0.6547 6.0565 2.5696 0.018424
rs3781153 10 78750074 T G 0.4072 1493 0.0683 -5.2282 2.2182 0.018425
rs4792498 17 14410739 G A 0.2447 1459 0.5238 5.8217 2.47 0.018426
rs792442 1 212526288 T C 0.224 1493 0.5516 5.9613 2.5295 0.01844
rs11144728 9 78659547 T C 0.4809 1493 0.6785 -5.0424 2.1397 0.018444
rs680498 11 85447611 T C 0.3674 1493 0.3162 5.2681 2.2356 0.018452
rs13277897 8 132310783 G A 0.1821 1480 0.7272 6.5021 2.7594 0.018456
rs1441586 11 59856028 T C 0.4725 1493 0.8763 5.0057 2.1244 0.018457
rs11824940 11 59826857 G A 0.2364 1493 0.4736 5.9548 2.5273 0.018465
rs1599860 19 2044175 C A 0.3992 1493 0.1955 -5.0295 2.1347 0.018469
rs12054076 3 103568109 T C 0.28 1493 0.4801 5.6342 2.3914 0.018473
rs11799400 1 92258103 G A 0.0944 1493 1 8.5737 3.6391 0.018474
rs9465003 6 17213063 T C 0.1819 1493 0.9306 6.483 2.7518 0.018475
rs1413191 13 93213476 T C 0.1738 1493 0.2408 6.7203 2.8525 0.018477
rs11136934 8 5690484 T G 0.0626 1493 0.5135 -10.268 4.3586 0.018483
rs7225454 17 1156296 C A 0.1288 1491 0.3547 7.5916 3.2225 0.018484
rs4978787 9 112024496 T C 0.438 1493 0.5991 5.0847 2.1585 0.018488
rs10101419 8 24022239 T C 0.0147 1493 1 20.936 8.8881 0.018499
rs2770390 14 48431057 T C 0.4287 1493 0.8741 5.0476 2.1429 0.018499
rs10780691 9 87491253 T C 0.496 1493 0.3253 -4.9431 2.0987 0.018507
rs8034585 15 23772934 G A 0.4183 1493 0.151 4.9816 2.115 0.018507
rs595333 18 70219838 T C 0.0311 1493 0.652 -14.324 6.0817 0.018508
rs3848153 15 92961012 T C 0.4809 1493 0.1468 -5.1092 2.1694 0.018516
kgp8772003 14 23598952 G A 0.4923 1493 0.4075 -4.9527 2.1032 0.018529
rs7157021 14 23598952 G A 0.4923 1493 0.4075 -4.9527 2.1032 0.018529
rs9941164 16 27978718 C A 0.35 1493 0.9547 5.2539 2.2313 0.018542
rs9376435 6 100231618 T C 0.434 1493 0.2256 4.9705 2.111 0.018545
rs1889625 6 130479049 G A 0.2046 1493 0.382 6.1346 2.6054 0.018546
rs17083112 4 54453676 T C 0.1517 1493 0.087 6.8245 2.8985 0.018547
rs17709898 4 55957723 G A 0.3342 1493 0.9074 5.2955 2.2491 0.01855
rs7656535 4 126975201 T C 0.3677 1493 0.5779 -5.1518 2.1883 0.018558
rs4469833 10 35194388 C A 0.3726 1492 0.1082 5.0716 2.1542 0.018559
rs1861373 12 97772868 T G 0.4772 1493 0.2328 -5.0924 2.1632 0.018568
rs4433956 2 29730492 T C 0.223 1493 0.2624 -5.9228 2.516 0.01857
rs11627052 14 103863476 G A 0.2431 1493 0.206 5.9336 2.5206 0.01857
rs898582 15 68635575 G A 0.4732 1493 1 5.0136 2.1298 0.018571
rs2889626 12 8240017 G A 0.4672 1493 0.795 -5.0341 2.1386 0.018579
rs4480515 11 36761612 G A 0.2361 1493 0.5668 -5.938 2.5227 0.01858
rs10052257 5 123188566 T C 0.2907 1493 0.3464 -5.5843 2.3724 0.018581
rs9355450 6 164372312 G A 0.1708 1493 0.3605 -6.7365 2.8622 0.018594
rs7839680 8 139693681 G A 0.1835 1493 0.0839 6.6164 2.8112 0.018595
rs10027866 4 644438 G A 0.1725 1493 0.2766 -6.7219 2.8568 0.018624
rs7576085 2 210187488 T C 0.4665 1493 0.7552 -4.9925 2.1218 0.018626
rs2886405 10 127152944 T G 0.3459 1489 0.229 -5.3577 2.277 0.018626
rs1958337 14 48323142 T C 0.2505 1437 0.674 5.8383 2.4814 0.018629
rs17716754 7 41318825 T C 0.0141 1493 1 21.389 9.091 0.018634
rs297306 4 27715503 G A 0.433 1493 0.3429 4.9857 2.1191 0.018638
rs1341476 13 81284435 G A 0.4625 1493 0.9171 -5.0246 2.1357 0.01864
rs12694692 2 226857323 T C 0.1032 1493 0.4858 8.3087 3.5317 0.018643
rs11576146 1 207139046 G A 0.1572 1492 1 -6.8721 2.9212 0.018648
rs3921595 3 161221705 C A 0.4652 1493 0.7948 5.0338 2.1398 0.01865
rs16965220 16 57065121 C A 0.353 1493 0.2574 5.1573 2.1923 0.01865
rs9371474 6 151112333 T C 0.2947 1493 0.2906 5.5627 2.3647 0.018652
rs8080086 17 75977988 G A 0.3312 1493 0.1608 -5.2171 2.2178 0.018654
rs846293 7 42123955 G A 0.4056 1493 0.3619 -5.0337 2.1399 0.018655
rs6600181 16 1926642 G A 0.1403 1493 0.1325 7.3508 3.1252 0.018666
rs9323524 14 69599570 T C 0.3094 1493 0.226 -5.3249 2.264 0.018674
rs7533902 1 98079228 T C 0.206 1493 0.6355 -6.2241 2.6465 0.018681
rs9262495 6 30986527 T C 0.2227 1493 0.2619 -6.104 2.5954 0.018681
rs3775307 4 187510280 G A 0.0194 1493 0.1041 17.672 7.5142 0.018684
rs2868143 19 33045844 G A 0.3295 1493 0.1982 5.2325 2.2249 0.018684
rs583766 12 53023161 G A 0.3583 1493 0.2156 -5.129 2.1811 0.018694
rs11929035 3 116325786 G A 0.44 1491 0.6741 -5.0726 2.1575 0.018715
rs9603044 13 37038736 T C 0.3958 1493 0.5163 5.0673 2.1553 0.018719
rs4296403 2 11838141 G A 0.1581 1493 0.0643 -6.6887 2.845 0.018721
rs2085777 4 60908435 T C 0.0908 1486 0.8748 8.7629 3.7273 0.018723
rs290185 11 85395718 T C 0.429 1493 0.0814 5.1687 2.1986 0.018726
rs2135455 8 139989927 T G 0.1581 1493 0.6265 6.8034 2.894 0.018732
rs1891927 1 165138246 G A 0.3288 1492 0.3484 -5.3896 2.2927 0.018734
rs12439138 15 95081853 G A 0.1979 1493 0.415 -6.3448 2.6991 0.01874
rs2421001 10 123885789 T C 0.2374 1493 0.8865 5.8627 2.4941 0.018742
rs10072521 5 141628405 G A 0.2127 1493 0.3153 -6.0282 2.5646 0.018745
rs9380396 6 33946574 T C 0.368 1493 0.824 5.196 2.2111 0.018775
rs2609839 10 14846174 G A 0.3768 1493 0.3214 -5.0891 2.1656 0.018777
rs4701647 5 16030905 G A 0.1865 1493 0.1248 6.2874 2.6757 0.018783
rs12446550 16 28543381 G A 0.3547 1493 0.4286 -5.166 2.1987 0.018795
rs1487489 1 188250810 T C 0.2719 1493 0.3603 -5.684 2.4193 0.018801
rs7582602 2 153986336 T C 0.2528 1493 0.1316 -5.8657 2.4967 0.018803
rs3095139 17 48900520 C A 0.2616 1493 1 -5.6834 2.4191 0.018805
rs876480 11 73086303 G A 0.214 1493 0.6447 -6.1297 2.6092 0.018812
rs914389 2 77122673 T C 0.0707 1493 0.8426 9.7168 4.1363 0.018815
rs2154183 10 98093828 T C 0.1316 1493 0.4961 -7.3188 3.1155 0.018817
rs4752120 10 119587413 T C 0.2472 1493 0.4049 5.8542 2.4921 0.018817
rs8033590 15 88385150 T C 0.4514 1493 0.5309 -5.0605 2.1543 0.01882
rs4455499 4 142880833 G A 0.363 1493 0.737 5.1676 2.2001 0.018833
rs9388421 6 125658409 C A 0.4635 1493 0.8351 4.9913 2.125 0.018833
rs1789110 18 74859044 C A 0.3968 1493 0.1168 -4.9998 2.1287 0.018836
rs6446363 4 5460027 T C 0.4307 1493 0.4602 4.9936 2.1261 0.018838
rs735854 22 36679058 T C 0.365 1493 0.9111 -5.1775 2.2044 0.018839
rs1441951 3 77307051 G A 0.2435 1493 0.2326 -5.7289 2.4392 0.01884
rs870309 2 20819291 G A 0.365 1493 0.4024 -5.2458 2.2335 0.018842
rs946421 1 192211842 T C 0.4424 1492 0.793 -5.048 2.1494 0.018844
rs1027719 17 72597739 T C 0.2073 1493 0.1571 -6.2764 2.6724 0.018844
rs13275481 8 29707868 G A 0.1692 1492 0.7124 -6.7042 2.8546 0.018847
rs10901642 10 125921909 T C 0.3647 1493 0.0443 -5.3307 2.27 0.018858
rs747718 16 84488173 G A 0.4796 1493 0.8764 4.9853 2.123 0.01886
rs10057405 5 127653022 C A 0.1259 1493 0.2912 7.4259 3.1625 0.018868
rs2889896 3 188102716 T C 0.4256 1493 0.2666 -4.9764 2.1194 0.018876
rs4662667 2 130643612 G A 0.2255 1492 0.941 -5.9784 2.5464 0.018884
rs711529 7 109400135 G A 0.2187 1493 0.3248 5.9605 2.5388 0.018886
rs17734691 14 58474350 G A 0.2193 1491 0.6498 -6.0824 2.5907 0.018886
rs662865 7 54716920 G A 0.0693 1493 0.2308 9.6834 4.1246 0.018888
rs12729524 1 176018764 T G 0.2967 1493 0.3524 5.3975 2.2991 0.01889
rs9364939 6 167822984 G A 0.4481 1493 0.5651 -5.0576 2.1543 0.01889
rs17417090 7 78047073 T C 0.2361 1493 0.3507 -5.8028 2.4719 0.018899
rs2001927 7 68744504 T G 0.2636 1489 0.6888 5.712 2.4333 0.018902
rs6429696 1 15286805 T C 0.4759 1493 0.2136 4.9176 2.0951 0.018917
rs12647908 4 26016156 T C 0.2488 1493 0.2126 -5.8703 2.5012 0.018924
rs2881091 15 86524594 T C 0.4025 1472 0.5879 -5.1833 2.2086 0.018933
rs10226241 7 43574713 G A 0.1011 1493 1 -8.2809 3.5288 0.018941
rs4697806 4 10892111 T C 0.2997 1493 0.8532 -5.4628 2.328 0.018946
rs10061752 5 7418630 T C 0.2532 1493 0.9455 5.7329 2.4431 0.018947
rs7741388 6 95144461 T C 0.0469 1493 1 11.824 5.0387 0.018947
rs3766466 1 54505437 C A 0.0355 1493 0.0354 -13.085 5.5767 0.018957
rs1154044 8 4281327 T C 0.2438 1493 0.6736 -5.7736 2.461 0.018972
rs12833702 12 116229014 T C 0.3453 1493 0.6472 5.2139 2.2224 0.018972
rs13043334 20 48991215 C A 0.3557 1493 0.3372 5.2778 2.2496 0.018972
rs1422466 5 129070945 G A 0.1256 1493 0.4793 7.6074 3.2428 0.018979
rs222575 6 151659478 T C 0.2003 1493 0.0188 -6.434 2.7426 0.018979
rs17695811 15 92637656 G A 0.4072 1493 0.5558 -5.0375 2.1473 0.018979
rs7323530 13 97536504 T C 0.1088 1493 0.7892 -8.0533 3.4329 0.018981
rs6605538 6 169731432 G A 0.3345 1492 0.7713 -5.3109 2.264 0.018986
rs7814542 8 81320595 G A 0.1835 1493 0.4906 -6.5038 2.7725 0.018986
rs753663 17 39946405 T C 0.2331 1493 0.1118 6.024 2.568 0.018987
rs7728741 5 133942492 T C 0.1048 1493 0.89 8.1219 3.4625 0.018994
rs604713 13 102782883 T C 0.3618 1491 0.8664 -5.1806 2.2086 0.018994
rs8037962 15 56065573 G A 0.3875 1493 0.6631 -5.1479 2.1947 0.018996
rs736821 20 43034079 G A 0.1386 1493 0.2775 -7.1094 3.031 0.018999
rs10246443 7 71927848 G A 0.0496 1493 0.0086 11.074 4.7215 0.019004
rs11014598 10 25831178 G A 0.0388 1493 1 -12.931 5.5132 0.019005
rs1320225 4 166508518 G A 0.3952 1493 0.5164 -5.1432 2.1931 0.019019
rs10515786 5 158475986 G A 0.3379 1493 0.9079 -5.2816 2.2521 0.01902
rs364048 21 27544041 T C 0.0134 1493 1 -21.831 9.3091 0.019021
rs915110 10 121157897 T C 0.1902 1493 0.2745 6.4501 2.7505 0.019025
rs11592109 10 1963068 T C 0.3771 1489 0.8254 -5.1357 2.1903 0.019042
rs1030564 18 73755357 T C 0.1673 1476 0.2628 -6.8067 2.903 0.019043
rs7700370 5 33702830 T C 0.3185 1493 0.3713 -5.2877 2.2553 0.019048
rs4794054 17 47532098 T G 0.0924 1493 0.0625 -8.3972 3.5816 0.019051
rs9345560 6 65577402 T C 0.0918 1493 0.0425 -8.8693 3.7831 0.019055
rs7739952 6 56202243 G A 0.1701 1493 0.7145 -6.6038 2.8169 0.019059
rs6675916 1 157151523 T C 0.3888 1493 0.6244 5.1456 2.195 0.019067
rs434815 19 18167003 T C 0.2123 1493 0.5366 -6.146 2.6218 0.019068
rs1287603 14 89495699 T C 0.4725 1493 0.1194 5.097 2.1744 0.019073
rs1178938 3 144382589 C A 0.3848 1493 0.2989 -5.1953 2.2164 0.019075
rs2317222 6 833579 G A 0.2187 1493 0.4047 -5.9622 2.5436 0.019079
rs4719207 7 71550079 T C 0.2137 1493 0.5385 -6.0323 2.5735 0.019079
rs17093094 14 54796901 G A 0.2207 1493 0.8218 -5.9926 2.5566 0.01908
rs6487105 12 20678518 T C 0.1896 1493 0.2744 6.2702 2.675 0.019081
rs7549962 1 193442639 C A 0.1651 1493 0.5729 6.7714 2.8889 0.019083
rs698295 14 37311723 T C 0.2759 1493 0.7465 -5.5521 2.3688 0.019084
rs4679690 3 150580747 C A 0.2826 1493 0.251 -5.6193 2.3975 0.019089
rs5999860 22 35922604 G A 0.4471 1493 0.4963 -4.9666 2.119 0.019089
rs4482520 2 3447827 T G 0.4159 1492 0.2415 -4.9831 2.1261 0.019091
rs10489977 2 75768098 G A 0.1798 1493 0.4293 -6.4166 2.7384 0.019122
rs2278055 16 76141342 G A 0.3128 1493 0.5879 5.4147 2.3109 0.019124
rs2829735 21 26786307 C A 0.4353 1483 0.7917 5.0565 2.1581 0.019125
rs7524550 1 157864913 G A 0.4605 1493 0.7947 -4.9802 2.1256 0.01913
rs7875583 9 96883271 T C 0.3948 1493 0.1165 5.2035 2.2209 0.019131
rs10433444 3 148008513 T C 0.0442 1493 0.5299 -12.013 5.1271 0.019132
rs6444054 3 185069658 G A 0.1407 1493 0.8305 -7.1934 3.0704 0.019136
rs501996 11 17908706 T C 0.36 1493 0.9552 5.1842 2.2128 0.019138
rs220673 6 46841806 C A 0.212 1493 0.0524 -5.9407 2.5358 0.019144
rs10793939 9 133442778 T C 0.4876 1493 0.4372 -5.0358 2.1496 0.019145
rs1317872 12 94932594 T C 0.2341 1493 0.9426 -5.8895 2.5141 0.019149
rs17043088 12 77579587 T C 0.0435 1493 1 -12.284 5.2439 0.019154
rs1411562 13 89684262 T C 0.2197 1493 0.4968 6.074 2.5929 0.019154
rs10100101 8 93041761 T A 0.2167 1493 0.6477 6.0093 2.5653 0.019155
rs2895183 7 2377332 G A 0.4779 1493 0.7558 -4.9641 2.1193 0.019164
rs12030578 1 22048664 T C 0.1052 1493 0.4908 -8.0449 3.4347 0.019167
rs712436 14 48451434 T C 0.3771 1493 0.4739 5.0884 2.1725 0.019168
kgp9118316 6 106642304 T C 0.4893 1493 0.6046 -5.0169 2.1419 0.019169
rs10904290 10 4616862 G A 0.0281 1493 1 15.089 6.4426 0.019175
rs7967443 12 130014666 C A 0.1862 1493 0.0492 -6.5682 2.8044 0.019175
rs6979074 7 100915 T C 0.4712 1493 0.6778 -5.0174 2.1423 0.019177
rs6944726 7 66487445 T C 0.0988 1493 0.1109 8.1776 3.4916 0.019177
rs6843590 4 29452617 C A 0.2944 1493 0.7087 -5.492 2.345 0.019179
rs2120233 17 947233 G A 0.3791 1493 0.9562 5.1276 2.1895 0.019184
rs7368359 1 209088514 T C 0.4166 1493 0.6706 5.0223 2.1446 0.01919
rs6706122 2 33447092 C A 0.0385 1493 1 12.96 5.5343 0.019192
rs2327423 20 11550545 G A 0.4017 1491 0.0236 4.9347 2.1073 0.019192
rs10102673 8 92398290 C A 0.2009 1493 0.3342 -6.2948 2.6881 0.019193
rs6809287 3 125990463 G A 0.1015 1493 0.3958 8.3471 3.5645 0.019196
rs7660661 4 140151736 T C 0.3017 1493 0.5392 -5.3793 2.2972 0.019198
rs1899728 15 53146543 C A 0.1062 1493 1 8.1033 3.4606 0.019201
rs10487085 7 89449367 T C 0.148 1493 0.4738 -6.9481 2.9673 0.019202
rs1949255 12 116762091 T C 0.4029 1493 0.3331 5.1415 2.1958 0.019206
rs7300263 12 60899873 T C 0.2396 1492 0.2554 5.9295 2.5325 0.019212
rs282875 3 178105341 T G 0.2472 1493 0.6263 5.8132 2.4829 0.019218
rs10189098 2 53597855 G A 0.0543 1493 0.0364 10.67 4.5574 0.01922
rs9522400 13 89622192 G A 0.2033 1493 0.5768 6.1416 2.6233 0.019223
rs6594781 5 99163402 G A 0.2894 1493 0.4888 5.5419 2.3672 0.019228
rs702860 21 39008629 T C 0.3228 1493 0.8128 -5.3429 2.2824 0.019238
rs540520 12 120911786 G A 0.2816 1493 0.7492 -5.5082 2.3531 0.019239
rs11158627 14 66889669 T C 0.3694 1493 0.1074 -5.2678 2.2504 0.01924
rs6553315 4 190328590 T C 0.0496 1493 1 11.518 4.9206 0.019242
rs11126551 2 76912285 G A 0.2307 1493 0.5119 -5.8559 2.5017 0.019243
rs10799083 1 30636313 T C 0.3748 1493 0.6994 5.1671 2.2074 0.019245
rs10098922 8 26034528 T C 0.498 1493 0.8361 -4.9911 2.1323 0.019246
rs2272500 12 79685913 C A 0.3376 1493 0.6024 5.3017 2.2652 0.019259
rs11174609 12 40380763 T C 0.4518 1493 0.0676 -5.1226 2.1889 0.019269
rs969940 3 110614160 T C 0.0402 1493 1 -12.711 5.4314 0.019273
rs9939090 16 79798321 T G 0.2398 1493 0.6701 -5.7924 2.4752 0.019274
rs7396030 11 1083364 G A 0.2033 1493 0.5768 -6.1385 2.6233 0.019283
rs1886997 10 91498254 G A 0.2072 1491 0.018 6.3394 2.7092 0.019284
rs2173141 13 82641339 T C 0.4009 1493 0.178 5.1689 2.209 0.019288
rs2268345 10 124245483 T G 0.203 1493 0.9362 6.1771 2.64 0.019293
rs17111632 14 27192237 T C 0.3845 1493 0.9564 -5.1173 2.1871 0.019293
rs1304013 4 105013863 T C 0.28 1491 0.4039 -5.6029 2.3946 0.019294
rs12601161 17 49467375 T C 0.0265 1493 1 -15.505 6.6268 0.019295
rs886133 19 36011878 G A 0.3724 1493 1 5.1447 2.1988 0.019296
rs7560149 2 10517835 G A 0.4163 1493 1 -5.0431 2.1554 0.019297
rs4885528 13 78886839 T G 0.1062 1493 0.3414 -8.1843 3.4981 0.019301
rs4458348 3 77476152 G A 0.1561 1480 0.3741 6.9842 2.9852 0.019302
rs7603072 2 137209221 T C 0.1785 1493 0.2517 -6.4004 2.7358 0.01931
rs2029807 3 148020990 C A 0.0365 1493 0.4444 -13.133 5.6139 0.019317
rs8081998 17 71974611 T C 0.424 1493 0.7911 -5.0134 2.1431 0.019319
rs11081718 18 29416177 T G 0.283 1493 0.7986 5.5433 2.3697 0.019322
rs4737380 8 74327010 T C 0.3033 1492 0.6245 5.4489 2.3295 0.019333
rs10872106 6 114087320 G A 0.2585 1493 0.2799 -5.5986 2.3936 0.019335
rs6889348 5 112965145 G A 0.1852 1493 0.4937 -6.3465 2.7135 0.019341
rs12415035 10 26971879 T C 0.3141 1493 0.6742 5.3254 2.2769 0.019343
rs12165003 16 10554794 G A 0.1487 1493 0.7592 7.0247 3.0035 0.019344
rs11218571 11 99025195 T C 0.1413 1493 0.5952 -7.1921 3.0752 0.019349
rs8043362 15 69985510 G A 0.2441 1493 0.1231 5.6744 2.4263 0.019351
rs780010 2 125066751 G A 0.3429 1493 0.187 -5.1499 2.2021 0.019354
rs11943453 4 28618870 G A 0.2281 1493 0.3401 -5.8539 2.5032 0.019358
rs583443 6 74290291 G A 0.4036 1493 0.0317 -5.2145 2.2299 0.019363
rs612732 10 79238692 T C 0.223 1493 0.7088 -5.9395 2.54 0.019365
rs1490874 4 19335464 T C 0.0617 1491 0.8223 -10.322 4.4141 0.019369
rs10512480 17 35237981 G A 0.2364 1493 0.1146 5.9779 2.5565 0.019372
rs1595825 2 198875464 G A 0.2525 1493 0.7317 5.7532 2.4605 0.019376
rs1034816 2 107570090 T C 0.3881 1493 0.8702 -5.1137 2.187 0.019377
rs9521321 13 109997405 T C 0.1383 1493 0.1586 -7.0717 3.0246 0.019384
rs2068072 6 21076770 C A 0.3925 1493 0.1037 4.9852 2.1323 0.019387
rs4869999 6 151527772 G A 0.1674 1493 0.7811 -6.6853 2.8596 0.019394
rs9872031 3 12496461 G A 0.3995 1493 0.9141 -5.0821 2.1741 0.019409
rs4698914 4 105151560 G A 0.4481 1493 0.8342 -4.9813 2.1309 0.019409
rs1814174 11 12083368 T C 0.2156 1491 0.939 -6.036 2.5822 0.01941
rs2585514 13 78699007 G A 0.1668 1493 1 6.6735 2.8549 0.019413
rs4336377 5 162550726 G A 0.1334 1492 0.0035 -7.0347 3.0096 0.019417
rs10813149 9 29647032 T C 0.3757 1493 0.3774 -5.0706 2.1694 0.019421
rs1946918 4 68154530 T C 0.1768 1493 0.4246 -6.4479 2.7587 0.019423
rs3128373 1 112858294 T C 0.3275 1493 0.8145 -5.2786 2.2585 0.019428
rs2049437 7 124270732 G A 0.278 1493 0.8466 -5.53 2.3661 0.019429
rs11249497 4 71237421 T C 0.2016 1493 0.3775 6.1244 2.6205 0.019432
rs271118 6 133236406 T C 0.4678 1493 0.8353 -4.9636 2.1239 0.019439
rs7211657 17 53736126 T C 0.1162 1493 1 7.7551 3.3184 0.01944
rs2835872 21 39027272 G A 0.3356 1493 0.8618 -5.2774 2.2582 0.01944
rs10017047 4 86615391 G A 0.2274 1493 0.7687 -5.906 2.5272 0.019442
rs4312236 14 61985035 G A 0.1082 1493 0.6867 -7.955 3.4041 0.019445
rs1281988 6 153488244 G A 0.4032 1493 0.0761 -5.1856 2.2191 0.019449
rs17148794 4 71226962 C A 0.1303 1493 0.7314 -7.3429 3.1423 0.019452
rs3898404 4 106356395 T C 0.2006 1493 0.1469 6.0898 2.6062 0.019455
rs4877600 9 83246314 T C 0.2341 1493 0.9426 -5.8745 2.5141 0.019457
rs6600813 4 71218054 T C 0.2468 1493 0.7807 5.739 2.4562 0.019462
rs922242 10 14085835 T C 0.29 1493 0.9 -5.4871 2.3484 0.019465
rs458036 5 55816081 C A 0.2806 1493 0.3368 -5.4604 2.3371 0.019468
rs7605986 2 98777992 G A 0.1829 1493 0.7289 -6.3946 2.737 0.019473
rs6845047 4 188724806 T C 0.2123 1493 0.0631 -6.2276 2.6656 0.019477
rs1362026 7 125614933 G A 0.3192 1493 0.6767 -5.3608 2.2946 0.019479
rs11219769 11 124620147 T G 0.2636 1493 0.7897 5.6141 2.4031 0.019482
rs12674330 7 5104275 G A 0.1353 1493 0.5796 7.2048 3.084 0.019483
rs2517124 8 17333462 T C 0.0847 1493 0.5023 9.0232 3.8624 0.019484
rs2195310 19 53645291 T C 0.3824 1493 0.3517 -5.0478 2.1609 0.019491
rs7637068 3 110692374 G A 0.081 1493 0.4842 -9.0096 3.8569 0.019494
rs1436876 6 81228527 G A 0.1306 1493 0.3618 -7.467 3.1967 0.019499
rs4810479 20 44545048 T C 0.2964 1493 0.8043 5.4206 2.3207 0.019501
rs7983216 13 67611174 G A 0.152 1493 0.5471 6.9783 2.9876 0.019505
rs2066073 1 238303419 G A 0.366 1493 0.8671 -5.1688 2.213 0.01951
rs2239781 22 36705041 T C 0.2113 1493 1 6.0885 2.6071 0.019526
rs6864537 5 162571983 T C 0.0576 1493 0.6291 10.585 4.5329 0.019533
rs4903482 14 77209399 G A 0.1873 1492 0.2687 6.2715 2.6858 0.01954
rs10819484 9 132032637 T C 0.206 1493 0.0394 6.312 2.7032 0.019541
rs12215796 6 55715715 G A 0.4876 1493 1 -4.9652 2.1264 0.019542
rs4587944 15 34481168 C A 0.0677 1492 0.8386 -9.8735 4.2289 0.019555
rs3809876 17 39959433 G A 0.42 1475 0.2856 -5.1267 2.1959 0.01956
rs6569828 6 133039321 T G 0.4852 1492 0.7168 4.9428 2.1172 0.019564
rs1867868 2 114162983 T C 0.4591 1493 0.2516 4.9054 2.1013 0.01957
rs1497067 13 82627588 T C 0.3677 1493 0.2006 -5.2363 2.2431 0.019572
rs10182021 2 11854012 G A 0.1571 1493 0.8449 -6.7992 2.9126 0.019573
rs6578080 8 141222648 T G 0.4863 1493 0.836 -4.951 2.121 0.019582
rs3815236 7 16666454 T C 0.1959 1493 0.1393 -6.3785 2.7326 0.019584
rs912124 13 47327160 T C 0.2994 1493 0.579 5.4594 2.3389 0.019587
rs4711432 6 11799148 G A 0.4079 1493 0.8303 5.0647 2.1701 0.019603
rs6568953 6 116939487 T G 0.2897 1493 0.4135 5.4099 2.318 0.019603
rs7844903 8 23568464 T C 0.435 1493 0.7521 -5.0282 2.1544 0.019603
rs7809421 7 106128329 T C 0.3597 1493 0.7364 5.1477 2.2057 0.019605
rs2726207 4 108639491 C A 0.2833 1493 0.7502 5.5309 2.37 0.019609
rs4856703 3 161047720 T G 0.3058 1493 0.201 -5.2975 2.27 0.01961
rs10220631 14 83374672 T C 0.28 1493 0.4039 5.5904 2.3955 0.01961
rs1777237 1 114187371 G A 0.2307 1493 0.1662 5.7846 2.4788 0.019613
rs3213448 2 113879297 G A 0.1112 1493 0.0054 -8.1857 3.5077 0.019616
rs5769118 22 47124827 C A 0.3885 1493 0.6632 -5.1203 2.1941 0.019616
rs7539455 1 11754168 T G 0.2371 1493 0.7748 5.8096 2.4896 0.019622
rs885334 1 206962416 T C 0.3101 1493 0.9037 -5.3757 2.3037 0.019622
rs920938 18 49777309 T G 0.0837 1493 0.611 8.8955 3.8121 0.019623
rs1558324 12 6289219 G A 0.3376 1493 0.6854 -5.2778 2.2618 0.019624
rs10113352 8 4143049 G A 0.2914 1493 0.5307 -5.4121 2.3195 0.019632
rs6981582 8 86511775 T C 0.3154 1492 0.7192 5.369 2.3011 0.019635
newrs4917153 7 48506642 G A 0.1273 1493 0.2931 -7.5603 3.2404 0.01964
rs4917154 7 48506707 G A 0.1273 1493 0.2931 -7.5603 3.2404 0.01964
rs330650 2 150890233 G A 0.4913 1493 0.4686 5.0102 2.1474 0.019642
rs16980779 20 19508849 G A 0.1189 1493 0.5363 7.7387 3.3171 0.019651
rs11217502 11 119652763 G A 0.4776 1493 0.7167 -4.9411 2.118 0.019655
kgp4714964 6 35395010 T C 0.2654 1492 0.9471 -5.6299 2.4134 0.019659
rs782714 6 93928345 G A 0.4913 1493 0.9176 -4.9685 2.13 0.01967
rs4763837 12 12679124 G A 0.1646 1491 0.925 -6.6846 2.8658 0.019671
rs13128827 4 140370149 G A 0.2153 1493 0.9389 6.0462 2.5921 0.019673
rs11643970 16 52896161 T C 0.4883 1493 0.1783 -4.8753 2.0902 0.019673
rs5755753 22 35962586 G A 0.0918 1493 0.7562 8.6426 3.7053 0.019674
rs1252139 1 237151125 T C 0.3172 1493 0.4036 -5.3875 2.3098 0.019676
rs17806203 7 79792606 G A 0.1571 1493 0.9224 -6.8276 2.9273 0.019681
rs4908554 1 6568387 T C 0.4149 1493 0.5943 -4.9969 2.1427 0.019696
rs15884 4 174850559 T C 0.2984 1493 0.5781 -5.4607 2.3416 0.019697
rs1560832 1 153335384 G A 0.3084 1493 0.7616 5.3924 2.3125 0.019706
rs875207 14 51494668 G A 0.3831 1493 0.5117 -5.1431 2.2057 0.019713
rs10495805 2 34264495 T G 0.4233 1492 0.2436 5.0987 2.1869 0.019729
rs1860604 12 42298132 T C 0.3091 1493 0.1303 -5.4716 2.3471 0.01974
rs17137472 7 17296072 T C 0.4597 1490 0.6766 -4.9496 2.1233 0.019749
rs12519797 5 98365881 G A 0.1835 1493 0.0839 -6.5531 2.8112 0.01975
rs864537 1 167411384 G A 0.3945 1493 0.3862 5.13 2.2007 0.019751
rs7002661 8 4171740 G A 0.2014 1492 0.5196 -6.2407 2.6773 0.019757
rs11694541 2 114509074 G A 0.3135 1493 0.5476 -5.2972 2.2726 0.019758
rs1459620 12 84956454 T C 0.1852 1493 0.4398 -6.4525 2.7684 0.019765
rs4485803 4 148051452 G A 0.0522 1493 1 -11.139 4.7791 0.01977
rs1157531 4 13882785 T C 0.2766 1493 0.4004 -5.4761 2.3497 0.019778
rs571199 1 55139618 G A 0.3265 1493 0.2398 5.3661 2.3026 0.019781
rs12886983 14 26575000 T C 0.4668 1493 0.8353 4.9811 2.1374 0.019783
rs13210329 6 78482257 G A 0.3855 1493 0.4127 5.1467 2.2085 0.019784
rs4742502 9 8430033 T C 0.43 1493 0.3424 -4.9432 2.1212 0.019787
rs2896628 11 13130170 G A 0.1768 1493 0.9293 -6.4875 2.7839 0.019789
rs4244607 22 49078382 G A 0.2783 1493 0.4029 -5.4689 2.3469 0.019793
rs6434420 2 191691968 G A 0.4558 1493 0.917 4.9809 2.1375 0.019794
rs1010757 5 58076467 C A 0.2328 1493 0.8848 -5.8486 2.51 0.0198
rs4587054 5 100578856 C A 0.4009 1493 0.9142 5.046 2.1656 0.019804
rs11788082 9 11218170 G A 0.208 1493 0.5296 -6.1594 2.6436 0.019811
rs4120440 13 85918681 G A 0.1423 1493 0.4573 -7.1719 3.0782 0.019814
rs1076102 22 17658341 G A 0.4645 1493 0.0376 -5.1054 2.1914 0.019821
rs6951829 7 106194724 T C 0.4186 1493 0.4566 -4.9692 2.133 0.019824
rs887380 17 66939019 C A 0.4504 1493 0.0415 5.1166 2.1963 0.019827
rs4717625 7 71508645 G A 0.1394 1492 0.829 -7.1313 3.0613 0.019831
rs10768019 11 33707552 G A 0.1172 1493 0.26 -7.588 3.2573 0.019831
rs265005 5 79172136 G A 0.2475 1493 0.2662 -5.8265 2.5013 0.019837
rs17100283 14 33629623 G A 0.1845 1493 0.2282 6.283 2.6974 0.019844
rs10149370 14 46850711 T C 0.4126 1493 0.7086 5.0026 2.1477 0.019844
rs12711718 2 126712081 T C 0.4839 1493 0.5692 -4.9918 2.1432 0.019849
rs11726805 4 184471255 T C 0.3031 1493 0.3918 -5.3289 2.288 0.019855
rs12592193 15 82516039 T C 0.1186 1493 0.0832 7.4915 3.2165 0.019856
rs2351885 5 96800447 T C 0.3878 1493 0.3008 -5.014 2.1529 0.019862
rs9545953 13 82591114 T C 0.3875 1493 0.5135 5.1258 2.201 0.019865
rs1898314 15 35071297 G A 0.1821 1491 0.9307 -6.4145 2.7544 0.019868
rs7100341 10 52736525 G A 0.3061 1493 0.1611 -5.4744 2.3508 0.019871
rs3772503 3 59980424 T C 0.1584 1493 0.7708 -6.7532 2.8999 0.019872
rs12504096 4 147734508 G A 0.2468 1493 0.9445 -5.7506 2.4695 0.019875
rs352314 1 176233932 T C 0.4692 1493 0.6776 4.931 2.1176 0.019878
rs9400041 6 107091220 T G 0.49 1493 1 -4.9539 2.1274 0.019878
rs7785046 7 1685010 T C 0.489 1493 0.3787 -5.0116 2.1523 0.019885
rs4472350 6 56401999 G A 0.3479 1492 0.4586 5.1504 2.2121 0.019898
rs13271001 8 65057965 G A 0.3282 1493 0.1131 -5.3844 2.3127 0.019901
rs8109288 19 16185559 G A 0.0184 1493 1 18.579 7.9801 0.019901
rs943394 9 22332703 G A 0.4769 1493 0.4677 -5.0053 2.15 0.019908
rs4659846 1 238403285 G A 0.3406 1493 0.9084 5.2308 2.2468 0.019909
rs1416421 6 118262263 T C 0.208 1493 0.136 5.9833 2.5701 0.019912
rs3092379 20 45432808 T C 0.4233 1493 0.4911 4.9642 2.1324 0.019915
rs3900917 3 172270437 T C 0.1952 1493 0.8691 -6.2277 2.6753 0.019919
rs7959334 12 29872794 T C 0.4625 1493 0.2116 5.0472 2.1682 0.019922
rs9326052 1 62356590 G A 0.35 1493 0.4259 -5.1338 2.2054 0.019924
rs1895645 6 5389883 T C 0.3965 1493 0.1943 4.9733 2.1365 0.019925
rs11105721 12 91042157 G A 0.1641 1493 0.777 6.7166 2.8855 0.019926
rs2882324 2 202721424 G A 0.3999 1493 0.1955 -4.9662 2.1335 0.019928
rs1022386 2 154582806 T C 0.2912 1485 0.7062 5.434 2.3346 0.019933
rs1012854 21 42253585 G A 0.3054 1493 0.5423 -5.4166 2.3272 0.019937
rs1561827 18 3981701 T C 0.4387 1493 0.7526 -5.0082 2.1518 0.019942
rs937919 5 179938884 G A 0.325 1491 0.6368 -5.2933 2.2743 0.019943
rs6082461 20 2210530 C A 0.2649 1493 0.4251 5.5467 2.3833 0.019947
rs347243 5 72790693 G A 0.2766 1493 0.6054 5.5695 2.3932 0.019952
rs8026346 15 29450276 T G 0.281 1493 0.7489 5.5297 2.3761 0.019953
rs7326519 13 72596664 G A 0.2294 1491 0.4639 5.9528 2.558 0.01996
rs4674980 2 226112612 T C 0.3744 1493 0.5434 -5.0695 2.1785 0.019962
rs633724 6 106734040 T C 0.3366 1493 0.2707 -5.3156 2.2843 0.019967
rs2517956 17 37843859 G A 0.3711 1493 0.3182 -5.1916 2.2311 0.019967
rs1325643 13 46335170 T C 0.4829 1493 0.9175 4.9574 2.1304 0.01997
rs6039851 20 10307085 G A 0.0599 1493 0.4852 10.318 4.4346 0.019978
rs17094254 14 58495251 G A 0.1976 1493 0.5146 -6.268 2.6939 0.019979
rs761682 20 11464227 T C 0.1805 1493 0.9304 6.4249 2.7614 0.019982
rs1609840 1 247336726 G A 0.2887 1493 0.3446 5.3909 2.3171 0.019989
rs2392382 7 35732879 G A 0.4578 1493 0.8757 4.9762 2.1389 0.019992
rs6835984 4 185810760 G A 0.3918 1493 0.8282 5.081 2.1842 0.020005
rs1356412 11 111012458 T C 0.4102 1493 0.9149 5.0357 2.1647 0.020006
rs1132306 6 168343838 T C 0.4216 1493 0.152 4.9161 2.1134 0.020007
rs2816272 6 1464679 T C 0.3258 1490 0.8596 -5.2694 2.2653 0.020011
rs2682665 8 13798005 T C 0.0117 1493 1 -23.109 9.9347 0.020013
rs131025 22 49175009 G A 0.3038 1493 0.7135 5.3488 2.2995 0.020014
rs4708362 6 78446870 G A 0.3892 1493 0.3547 -5.1372 2.2085 0.020015
rs235852 1 171591818 T C 0.1731 1493 0.3212 -6.6241 2.8478 0.020016
rs1380391 5 100618922 T C 0.189 1492 0.8662 -6.3368 2.7244 0.020021
rs4240698 9 137429719 T C 0.3855 1493 0.827 -5.0639 2.1772 0.020027
rs7156205 14 33164433 G A 0.4792 1493 0.1777 4.8635 2.0912 0.020033
rs13196323 6 66091351 G A 0.491 1493 0.0491 -4.8228 2.0737 0.020034
rs11486792 7 17651185 T G 0.3838 1493 0.4438 5.0326 2.164 0.020043
rs642501 2 8447909 G A 0.4287 1493 0.2452 5.0739 2.1819 0.020047
rs13150492 4 26166250 G A 0.3801 1493 0.4419 5.04 2.1674 0.020049
rs11775729 8 131992819 T C 0.0328 1493 1 -13.963 6.0045 0.020049
rs10842166 12 23570176 T C 0.2388 1493 0.7761 5.7775 2.4845 0.02005
rs11166844 8 139778880 T C 0.3781 1493 0.1374 5.0014 2.1508 0.020053
rs11938222 4 110555678 G A 0.3737 1493 0.1844 -5.2027 2.2375 0.020062
rs6049829 20 24629040 G A 0.4411 1493 0.8749 4.967 2.1362 0.020063
rs249264 5 11481099 T C 0.4642 1493 0.7549 -4.9335 2.1218 0.020064
rs13034388 2 225138931 G A 0.3704 1493 0.5418 -5.1607 2.2197 0.020075
rs12128098 1 107418424 G A 0.3044 1493 0.3924 -5.4336 2.3372 0.020081
rs4675246 2 202864487 T G 0.1688 1493 0.5186 -6.5427 2.8145 0.020092
rs4586589 2 192417747 G A 0.4317 1493 0.0396 4.8588 2.0902 0.020097
rs6729317 2 12214108 T G 0.4277 1493 0.5974 -4.9606 2.134 0.020099
rs10961005 9 13282447 G A 0.0161 1493 0.3188 19.394 8.3438 0.020103
rs251562 5 134798723 T C 0.1306 1493 0.3618 7.4304 3.1967 0.020104
rs12531496 7 135637264 T C 0.226 1493 0.941 -5.8986 2.5377 0.020107
rs17124060 12 61080039 T G 0.0151 1493 1 -20.434 8.7918 0.020113
rs548102 10 105864566 G A 0.0117 1493 1 -23.088 9.9347 0.020127
rs6589880 11 121255699 T C 0.2421 1493 1 -5.7719 2.4837 0.020128
rs6431623 2 239674876 G A 0.4062 1493 0.0319 5.178 2.2282 0.020132
rs6777295 3 87447834 G A 0.0342 1493 0.6899 -13.563 5.8365 0.020132
rs10901270 9 133545578 T G 0.3309 1493 0.4132 5.3096 2.2849 0.020135
rs234687 5 78253122 G A 0.4115 1492 0.8727 5.0287 2.1641 0.020141
rs7127839 11 42012945 C A 0.219 1493 0.2572 5.8873 2.5336 0.020144
rs4348108 4 126864721 T C 0.2378 1493 0.3533 5.7315 2.4669 0.020157
rs4789580 17 76311991 T G 0.1937 1492 0.3619 -6.3339 2.7262 0.020159
kgp5736156 1 110276861 T C 0.0951 1493 0.1754 -8.2736 3.5614 0.020172
rs8128850 21 41137256 G A 0.0469 1492 0.7687 11.797 5.0782 0.020176
rs3856450 2 8761162 T C 0.1773 1492 0.2865 6.3427 2.7304 0.02018
rs4961575 9 17591830 G A 0.2564 1488 0.7856 5.6518 2.433 0.020183
rs7171171 15 38907041 G A 0.1899 1493 0.9331 6.3067 2.715 0.020183
rs12489012 3 197833758 T C 0.3238 1493 0.9529 -5.2723 2.27 0.020199
rs11246159 11 436461 T C 0.2147 1493 0.8182 -6.034 2.598 0.020204
rs1374369 2 176721984 G A 0.4705 1493 0.2758 -4.8777 2.1002 0.020206
rs655497 9 22446828 G A 0.2669 1493 0.1457 -5.6925 2.451 0.020207
rs2517518 6 31028345 T C 0.2465 1493 0.6758 5.7667 2.483 0.020208
rs1795059 1 214324877 G A 0.1742 1493 0.5904 -6.5595 2.8244 0.020209
rs7585535 2 57153537 G A 0.3305 1493 0.8607 -5.2645 2.2668 0.020211
rs3741036 11 10536298 T C 0.1678 1493 0.6431 6.6544 2.8654 0.020214
rs13134269 4 129412788 T C 0.223 1493 1 -5.9327 2.5547 0.020216
rs827943 20 46787863 T C 0.2207 1493 0.7634 -5.9826 2.5766 0.02024
rs1175154 1 192230089 G A 0.4555 1493 0.3755 5.0147 2.1599 0.020245
rs7644653 3 145007309 G A 0.3382 1493 0.326 -5.2863 2.2768 0.020247
rs10099690 8 17643685 G A 0.133 1493 0.3115 7.1726 3.0895 0.020254
rs3733280 4 39271541 G A 0.3336 1493 0.048 -5.3739 2.3148 0.020261
rs8068256 17 51702060 T G 0.1497 1493 0.3092 -7.0176 3.0229 0.020263
rs10503250 8 4166522 G A 0.304 1492 1 -5.3627 2.3101 0.020264
rs6664679 1 205340269 G A 0.207 1493 0.3441 -6.0166 2.5918 0.020267
rs7860634 9 139089679 G A 0.4202 1491 0.2881 5.076 2.1867 0.02027
rs1914621 4 168490955 T C 0.1648 1493 0.2218 -6.5484 2.8211 0.020276
rs8083368 18 56219590 G A 0.205 1493 0.7506 -6.1463 2.6479 0.020278
rs346879 3 102751470 T C 0.3536 1493 0.9549 5.1658 2.2255 0.02028
rs9568958 13 54484786 G A 0.1764 1491 0.0023 6.2289 2.6836 0.02028
rs7169964 15 35865139 G A 0.1829 1493 0.1937 6.4989 2.7999 0.02028
rs199593 20 19961792 G A 0.4109 1493 0.5565 -5.0573 2.1788 0.020282
rs12107380 3 39809692 T G 0.1611 1493 0.214 -6.8253 2.9409 0.020299
rs976751 18 28748936 T C 0.3305 1493 0.8607 5.2607 2.2668 0.020301
rs11148694 13 66782540 G A 0.2044 1492 0.8737 -6.1374 2.6448 0.02031
rs17185498 2 156928039 G A 0.4541 1493 0.6018 -4.9199 2.1202 0.020316
rs8012291 14 84352958 C A 0.1778 1493 0.9294 -6.4684 2.7875 0.020317
rs4887019 15 78520204 G A 0.4602 1493 0.6772 4.9229 2.1215 0.020317
rs884252 5 174454025 T C 0.1641 1493 0.6368 6.7114 2.8926 0.02033
rs618334 5 41057562 T C 0.1443 1493 0.7532 7.0577 3.0419 0.020331
rs7541950 1 147375981 T C 0.499 1493 0.2341 5.0116 2.1601 0.020335
rs7176525 15 53257894 G A 0.4193 1493 0.2423 -5.0783 2.1889 0.020338
rs11834041 12 128234629 T C 0.1316 1493 1 7.2913 3.1428 0.02034
rs6583249 3 195587257 G A 0.2847 1493 0.0035 -5.6837 2.4499 0.020342
rs7741814 6 150590784 C A 0.3084 1493 0.2489 -5.4254 2.3386 0.020343
kgp431577 11 63064823 T C 0.3898 1492 0.6247 5.0282 2.1674 0.020343
rs3009874 10 121225352 G A 0.4404 1493 0.4313 4.9173 2.1197 0.020354
rs4793793 17 53517616 T C 0.3955 1493 0.1938 5.1338 2.2131 0.020354
rs8128681 21 47049185 T C 0.3272 1493 0.8601 5.2699 2.2718 0.020354
rs6417358 20 59002996 C A 0.4096 1493 0.3095 4.949 2.1334 0.020355
rs6965078 7 106175920 T G 0.492 1493 0.6413 4.9014 2.1129 0.020356
rs12657654 5 107272715 T G 0.4695 1493 0.0864 4.8317 2.0831 0.020366
rs3743395 15 89430506 T C 0.2619 1493 0.8408 5.5918 2.4109 0.020373
rs4831495 8 13726384 T C 0.4936 1493 0.8766 -4.9429 2.1312 0.020376
rs6141772 20 31246662 C A 0.1144 1491 0.0967 7.5935 3.274 0.020377
rs4901113 14 51838641 G A 0.4544 1493 0.0534 4.8305 2.0828 0.020385
rs3769754 2 98989700 C A 0.4414 1493 0.9164 -4.9565 2.1373 0.020393
rs17176633 2 168924785 T C 0.4287 1493 0.6345 -4.9492 2.1342 0.020398
rs12134379 1 227325759 G A 0.1135 1493 0.7976 -7.7498 3.3421 0.020403
rs10116684 9 11329927 T G 0.4632 1493 0.7156 -4.9181 2.121 0.020407
rs1463526 3 174962279 T C 0.1912 1493 0.1125 6.1432 2.6493 0.020408
rs10498893 6 74381776 T G 0.3041 1493 0.9512 -5.3665 2.3144 0.020412
rs2223968 6 78753675 T C 0.466 1485 0.1307 -4.8256 2.0812 0.020412
rs17172506 7 45273264 G A 0.1477 1493 0.9181 -6.9384 2.9924 0.020413
rs9928573 16 10820742 T C 0.3017 1493 0.1767 5.277 2.2759 0.020416
rs3821276 2 70187173 T C 0.1082 1493 0.0813 -7.7606 3.3471 0.020417
rs8014005 14 48182690 G A 0.2666 1493 0.6916 -5.5458 2.392 0.020422
rs17816555 15 33215311 T C 0.3205 1493 0.6775 -5.2514 2.265 0.020422
rs149162 3 10342262 T C 0.3975 1493 0.7053 5.0632 2.1839 0.02043
rs10521127 17 3978268 T C 0.2019 1493 0.4218 -6.0738 2.62 0.020434
rs7213608 17 21279289 T C 0.3141 1493 0.5484 5.3531 2.3091 0.020437
rs61800 12 29879301 T C 0.4642 1493 0.5675 -4.9788 2.1477 0.02044
rs2049948 22 32808355 G A 0.3563 1493 0.9102 5.1567 2.2245 0.020441
rs4380519 4 19810878 G A 0.3928 1493 0.9567 5.0409 2.1745 0.020442
rs17022738 12 94953487 G A 0.2207 1493 0.5992 -5.9036 2.5468 0.020444
rs9839536 3 176456234 G A 0.348 1493 0.8195 5.155 2.2242 0.020464
rs7665819 4 96510283 T C 0.2957 1493 0.9011 -5.4117 2.3349 0.020465
rs7174643 15 73680301 C A 0.2127 1493 0.0371 6.1902 2.6708 0.020465
rs10743476 12 23675294 T C 0.3265 1493 0.5174 5.2072 2.2468 0.02047
rs7109670 11 69207345 T C 0.2425 1493 0.481 5.6938 2.4568 0.020472
rs261537 5 138933151 T G 0.2485 1493 0.1663 5.8072 2.5059 0.02048
rs2108826 17 32521852 T C 0.0831 1493 0.7352 -8.8981 3.8398 0.020486
rs1799817 19 7125297 G A 0.1754 1491 0.3251 -6.5732 2.8365 0.020486
rs7908461 10 126802394 G A 0.066 1493 0.0585 -10.173 4.3905 0.020502
rs1905772 3 8382513 G A 0.4123 1493 0.6692 -4.9738 2.1467 0.020508
rs1117491 4 60347355 G A 0.4643 1455 0.5271 4.9344 2.1298 0.020514
rs6933411 6 68609591 T C 0.3391 1492 0.5635 5.2493 2.2657 0.020514
rs982899 17 56225712 T C 0.363 1493 0.6544 5.0899 2.1969 0.020514
rs1442696 4 78351064 G A 0.1537 1493 0.6185 -6.7801 2.9265 0.020515
rs4822767 22 27065681 G A 0.1246 1493 0.1903 -7.3267 3.1625 0.020516
rs6815464 4 1309901 G C 0.0261 1493 0.6224 -15.65 6.7553 0.020522
rs7207114 17 53434046 T G 0.0918 1493 0.2767 -8.4141 3.6321 0.020526
rs17732937 4 179677801 T G 0.4259 1492 0.5607 5.0212 2.1678 0.020542
rs925203 5 8328783 T G 0.2093 1493 0.6392 6.0941 2.631 0.020542
rs6806492 3 174710700 G A 0.1892 1493 0.2728 6.1976 2.6757 0.020546
rs10122775 9 32884983 T C 0.3245 1493 0.2382 -5.3425 2.3066 0.020546
rs1562630 7 17625437 G A 0.3918 1492 0.48 -5.0959 2.2001 0.020549
rs10152973 15 67647218 T C 0.2398 1493 0.2872 5.8511 2.5262 0.020549
rs17224022 4 126875119 G A 0.1585 1486 0.284 6.6402 2.8671 0.020558
rs7989204 13 44858342 C A 0.3748 1493 1 -5.0831 2.1948 0.020558
rs17410062 6 22501407 T C 0.2147 1493 0.8779 -5.9812 2.5826 0.020559
rs131048 22 32981332 T C 0.4749 1493 0.7955 4.9474 2.1362 0.020561
rs3892706 9 98938479 T C 0.3881 1493 0.7438 5.0293 2.1717 0.020567
rs7776123 6 66241604 G A 0.3188 1493 0.9051 -5.2717 2.2765 0.020573
rs6469123 8 108660503 T C 0.0268 1493 1 15.257 6.5886 0.020575
rs10973251 9 3729674 C A 0.0301 1493 0.6422 14.624 6.3157 0.020581
rs10414549 19 35797150 G A 0.3636 1492 0.4339 5.1743 2.2347 0.020589
rs11580269 1 169005304 C A 0.078 1493 0.8572 9.2224 3.9831 0.020592
rs209694 1 22921503 T C 0.3396 1493 0.6448 -5.2292 2.2586 0.020598
rs1392864 18 5052181 C A 0.3915 1493 0.0145 5.212 2.2511 0.020598
rs1509683 6 138519929 G A 0.1253 1492 0.4792 -7.5167 3.2467 0.020602
rs6531617 4 38228570 G A 0.2759 1493 0.5171 5.4569 2.357 0.020605
rs3124064 1 244635604 T C 0.3255 1493 0.1257 -5.3604 2.3155 0.020612
rs3732383 3 39226127 T C 0.2083 1493 0.3888 -6.1313 2.6487 0.02062
rs11774072 8 53433015 T C 0.2641 1492 0.641 -5.6243 2.4297 0.020623
rs17143451 7 20921103 C A 0.1443 1493 0.5299 6.9467 3.001 0.020624
rs1154816 1 82450194 C A 0.1534 1493 0.8422 6.8123 2.943 0.020625
rs7583236 2 70182805 T C 0.1068 1493 0.1751 7.8298 3.3826 0.020626
rs11203550 8 13802354 G A 0.0905 1492 0.2679 -8.445 3.6483 0.020626
rs7842871 8 61209459 T C 0.1684 1493 1 6.5793 2.8424 0.020632
rs4538575 5 179925350 G A 0.2438 1493 0.4408 -5.7902 2.5017 0.020641
rs7548905 1 108459260 C A 0.132 1493 0.429 7.3553 3.178 0.020642
rs11109343 12 78713436 T C 0.2473 1492 0.2664 -5.7917 2.5025 0.020646
rs1456520 2 199772591 T C 0.0432 1493 1 12.177 5.2616 0.020651
rs6765138 3 28096525 T C 0.3014 1493 0.1249 -5.4718 2.3644 0.020652
rs6083536 20 2501632 T C 0.4715 1493 0.9586 -4.934 2.132 0.020654
rs9924994 16 76187670 G A 0.3443 1493 0.2761 -5.255 2.2709 0.020664
rs7141612 14 34140885 T C 0.3516 1493 0.2814 5.0816 2.196 0.020665
rs5757465 22 39477123 T C 0.4893 1493 0.6787 -4.9498 2.139 0.020665
rs7420256 2 241167913 G A 0.2297 1493 0.0571 5.7058 2.4659 0.020672
rs7816086 8 135468912 G A 0.292 1493 0.4529 -5.4649 2.3619 0.020681
rs6053371 20 5386982 T G 0.275 1493 0.1532 -5.4079 2.3373 0.020681
rs10507980 13 90567204 T C 0.28 1475 0.7471 5.4635 2.3614 0.020684
rs2300850 14 33271488 G A 0.0914 1493 0.5338 -8.6193 3.7253 0.020684
rs1026258 18 31538596 T C 0.2904 1493 0.1317 -5.3138 2.2967 0.020687
rs4708116 6 74781080 G A 0.4056 1493 0.283 -5.0835 2.1973 0.020692
rs11723207 4 163749607 T C 0.3664 1493 0.6965 -5.0775 2.1947 0.020694
rs2601828 16 4103871 T C 0.2297 1493 0.511 5.8994 2.55 0.020696
rs407302 16 85746080 G A 0.4106 1459 0.6653 5.0476 2.182 0.020703
rs7865502 9 21684722 G A 0.1748 1493 0.9286 -6.4683 2.7961 0.020704
rs12441304 15 49797359 C A 0.2585 1493 0.544 -5.6634 2.4483 0.020709
rs12963271 18 4056394 T C 0.2338 1493 0.3116 -5.8938 2.5478 0.020709
rs6539212 12 105848626 T C 0.3764 1493 0.9561 -5.0716 2.1925 0.020712
rs4907926 1 101285547 G A 0.3794 1492 0.0134 5.24 2.2653 0.020713
rs17001890 4 77305346 G A 0.2428 1493 0.8881 -5.7236 2.4745 0.020721
rs17039395 2 2222530 G A 0.2686 1493 0.6453 5.5821 2.4134 0.020725
rs1860577 7 123911882 T C 0.2321 1493 0.2171 5.7318 2.4781 0.020725
rs2380962 4 38197189 T G 0.3392 1493 0.4532 -5.2463 2.2683 0.020727
rs518552 1 238366533 T G 0.219 1493 0.7621 -5.9748 2.5833 0.020729
rs1354481 21 24836014 T C 0.2646 1493 0.6417 5.5399 2.3953 0.020731
rs4660184 1 41524538 T C 0.4297 1493 0.635 -4.9977 2.1609 0.020733
rs536099 4 111812462 G A 0.1601 1493 0.63 6.7588 2.9225 0.020742
rs2960920 7 72083747 G A 0.1554 1493 0.8437 -6.7684 2.9269 0.02075
rs10918477 1 166444655 T C 0.322 1492 0.5147 -5.3053 2.2942 0.020751
rs7567580 2 85316885 T C 0.4176 1493 0.1666 5.0784 2.1961 0.020753
rs7185635 16 1383327 G A 0.4317 1479 0.5961 4.9568 2.1436 0.020755
rs7450869 6 66405466 G A 0.1711 1493 0.8551 6.5525 2.8337 0.020761
rs237463 20 48033831 T C 0.3108 1493 0.5463 -5.3541 2.3155 0.020763
rs2665945 8 140954213 T G 0.3161 1493 0.3388 -5.3543 2.3156 0.020764
rs10877323 12 60028954 T C 0.203 1493 0.2303 6.0179 2.6026 0.020764
rs10110528 8 122686768 G A 0.3784 1493 0.9562 -5.0732 2.1941 0.020767
rs7530362 1 179861042 T C 0.3185 1493 0.3713 5.2146 2.2553 0.020769
rs6492879 15 39622615 T C 0.2994 1493 0.579 5.4077 2.3389 0.020772
rs1839770 2 53104091 G A 0.4642 1493 0.3769 4.9862 2.1566 0.020773
rs566899 18 43431800 T C 0.0255 1493 0.247 -15.388 6.6567 0.020797
rs4658318 1 90232180 T C 0.3577 1493 0.8658 -5.1411 2.224 0.020799
rs10521122 16 22764583 G A 0.1731 1493 0.5282 6.445 2.7881 0.020799
rs11597065 10 35212149 T C 0.2796 1493 0.0047 5.2822 2.2852 0.020806
rs12630650 3 104623906 G A 0.1459 1491 0.2977 -6.8704 2.9723 0.020809
rs36528 14 71941135 C A 0.3858 1493 0.5126 -5.092 2.203 0.020809
rs4766108 12 3460879 G A 0.3004 1493 0.7118 -5.3314 2.3066 0.02081
rs2806747 13 104677939 C A 0.44 1493 0.8748 -4.9635 2.1474 0.020813
rs1669786 14 46894155 G A 0.4166 1493 0.6706 4.9569 2.1446 0.020813
rs10174953 2 139577089 G A 0.3778 1493 0.4089 -5.1263 2.2179 0.020817
rs10411676 19 7273991 G A 0.4083 1489 0.7073 4.9729 2.1516 0.020818
rs6735149 2 133533325 T C 0.0774 1493 1 9.1925 3.9773 0.020819
rs3827528 16 4853092 T C 0.4462 1486 0.6368 4.996 2.1616 0.020819
rs6489844 12 111385296 G A 0.4702 1493 0.5677 4.9627 2.1472 0.020821
rs2011516 2 10120605 G A 0.2451 1493 0.5757 5.6668 2.452 0.020826
rs6777810 3 100247142 T C 0.4735 1493 0.2535 4.8474 2.0975 0.020827
rs12515399 5 179108502 G A 0.432 1493 0.8329 4.9432 2.1389 0.020827
rs1515238 2 146679403 T C 0.212 1493 0.2449 6.1102 2.6438 0.020828
rs7008861 8 51444645 T C 0.0553 1493 0.3164 -10.932 4.7303 0.020831
rs7604362 2 192422875 T G 0.3958 1493 0.2794 -4.9537 2.1435 0.020833
rs2276454 12 48376291 G A 0.4504 1493 0.4031 4.8837 2.1133 0.020839
rs7327576 13 36473631 G A 0.0378 1493 0.4672 12.771 5.5266 0.020842
rs9364457 6 168874779 T C 0.1115 1493 0.24 -7.6886 3.3272 0.020844
rs10819042 9 101307334 T G 0.0234 1493 1 16.431 7.1108 0.020845
rs7282082 21 21352899 G A 0.0877 1493 1 8.699 3.7647 0.02085
rs7644208 3 194855954 G A 0.2629 1493 0.0526 -5.4416 2.355 0.020853
rs13019632 2 59858364 T C 0.1919 1493 0.2104 -6.3469 2.7469 0.020856
rs2144745 6 168917870 G A 0.1815 1493 0.602 -6.3317 2.7403 0.020856
rs13139428 4 83673572 T G 0.2294 1493 0.4211 -5.7817 2.5024 0.020863
rs9817066 3 143537964 G A 0.2904 1493 0.0142 -5.5937 2.4211 0.020864
rs652722 11 31905534 T C 0.2676 1493 0.4282 -5.4904 2.3763 0.020864
rs10185622 2 60289424 T C 0.4645 1493 0.9172 -4.9311 2.1344 0.020873
rs16944702 15 91192738 G A 0.1795 1493 0.1145 -6.2729 2.7153 0.020874
rs6914600 6 50171209 T G 0.3493 1493 0.0143 -4.9922 2.161 0.020882
rs4800466 18 20891027 T C 0.4695 1493 0.7161 -4.8946 2.1188 0.020883
rs16938934 8 75580419 T G 0.0238 1493 0.5736 16.08 6.9608 0.020887
rs7182641 15 53690091 T C 0.0707 1493 0.5512 9.5066 4.1154 0.020889
rs181242 17 56203785 T G 0.3121 1493 0.3057 -5.2295 2.2639 0.020891
kgp26129 3 25992250 C A 0.1259 1493 0.5573 7.3485 3.1814 0.020897
rs16927253 10 71848434 T C 0.0563 1493 0.6224 10.772 4.6638 0.020901
rs10065659 5 7375754 C A 0.3039 1484 0.425 5.4013 2.3386 0.020906
rs11122213 1 231199867 G A 0.2525 1493 0.4938 5.603 2.4259 0.020909
rs11607730 11 11601761 T C 0.1527 1493 0.6182 -6.875 2.9767 0.020909
rs6511002 19 18902592 T G 0.4822 1493 0.9175 -4.9207 2.1306 0.020915
rs10491967 12 3368093 G A 0.0971 1493 0.053 8.079 3.4982 0.020917
rs17785152 3 70069907 G A 0.3342 1493 0.5608 5.1632 2.2358 0.020923
rs351935 5 52005409 G A 0.2051 1443 0.1457 -5.9602 2.581 0.020926
rs723815 6 52519203 C A 0.1557 1493 0.4322 -6.705 2.9035 0.020926
rs12553421 9 113582672 C A 0.064 1492 0.8287 -10.098 4.3727 0.020927
rs11130709 3 59436405 G A 0.4075 1492 0.1479 -5.0954 2.2065 0.02093
rs6739976 2 42570425 C A 0.4695 1493 0.9586 -4.9124 2.1273 0.020932
rs10752798 1 233222823 C A 0.3734 1493 0.912 5.0827 2.2011 0.020934
rs4413396 4 86632771 G A 0.2287 1493 0.5578 -5.8006 2.5121 0.020943
rs483523 10 120279177 T G 0.2418 1493 0.8879 5.7452 2.4883 0.02095
rs3008428 1 26376607 G A 0.1296 1493 0.7307 7.3521 3.1844 0.020954
rs1468734 16 5001304 G A 0.3058 1493 0.6699 5.2978 2.2947 0.020957
rs9475690 6 56268377 G A 0.2813 1493 1 5.4588 2.3645 0.020962
rs4935777 11 121514977 G A 0.4303 1493 0.5976 4.9937 2.163 0.020963
rs6044369 20 16788003 T C 0.364 1493 0.78 -5.1208 2.2182 0.02097
rs896169 7 131849670 C A 0.3244 1492 0.1566 5.1498 2.2308 0.020972
rs6538609 12 95548473 G A 0.3567 1493 0.2595 -5.0485 2.187 0.020978
rs2182000 13 73108279 G A 0.1879 1493 0.7996 -6.2634 2.7134 0.02098
rs17019416 3 81955755 G A 0.0355 1493 1 13.375 5.7944 0.020982
rs6048184 20 22537865 G A 0.0489 1493 0.7774 11.342 4.9137 0.020982
rs1138444 2 240946766 T C 0.4213 1493 0.2221 5.0526 2.189 0.020991
rs4143718 14 33158058 G A 0.2086 1493 0.6952 6.0746 2.6318 0.020991
rs7685698 4 185355556 T C 0.1443 1493 0.6753 -6.9451 3.0091 0.020995
rs10804400 2 150782216 T C 0.3855 1493 0.5481 5.0826 2.2021 0.020997
rs4348408 7 107509273 G A 0.4106 1493 0.423 -5.0407 2.184 0.020998
rs17006463 2 122176722 G A 0.068 1493 0.4093 9.6386 4.1765 0.021009
rs735665 11 123361397 G A 0.1668 1493 0.1628 6.4646 2.8013 0.021015
rs1070872 2 116212878 T C 0.0502 1493 1 -11.29 4.8926 0.021023
rs4904868 14 92781001 T C 0.4732 1493 0.7164 4.8884 2.1184 0.021023
rs10770587 12 20143133 C A 0.4786 1493 0.062 -4.7949 2.078 0.021028
rs9302931 17 69098801 T C 0.437 1493 0.4301 4.8927 2.1204 0.021028
rs11925923 3 79227552 T G 0.0514 1480 0.7928 11.158 4.8357 0.021033
rs9291405 4 19717625 C A 0.1145 1493 0.3718 7.6156 3.3006 0.021037
rs8078936 17 3480396 T C 0.3731 1493 0.7399 -5.0479 2.1878 0.021039
rs12492252 3 187203329 G A 0.0275 1493 0.3065 14.845 6.4338 0.02104
rs4717530 7 69935641 G A 0.4869 1493 0.7169 -4.933 2.138 0.021041
rs10275475 7 30067626 T C 0.2341 1493 0.6649 -5.7573 2.4954 0.021047
rs1646070 16 11320923 G A 0.1172 1493 0.9004 -7.6105 3.2991 0.021063
rs9789222 18 11255069 G A 0.4658 1493 0.876 4.9285 2.1365 0.021067
rs10502438 18 20921480 G A 0.1614 1493 1 -6.6626 2.8883 0.021067
rs17166509 7 12951820 G A 0.0804 1492 0.7256 -9.0772 3.9351 0.021068
rs6560506 9 78757167 T C 0.3074 1493 0.9515 5.3228 2.3075 0.021071
rs4940647 18 55808797 G A 0.3636 1481 0.2386 -5.2117 2.2594 0.021071
rs4539154 1 84113159 G A 0.4307 1493 0.2913 4.8846 2.1176 0.021072
rs10947623 6 36642836 G A 0.1656 1492 0.0392 -6.4298 2.7875 0.021074
rs1384899 3 25405921 G A 0.4441 1493 0.7933 4.9169 2.1318 0.021083
rs12256310 10 29172222 T C 0.0134 1493 1 21.471 9.3091 0.021083
rs11636031 15 75815758 T C 0.3145 1493 0.1055 5.3956 2.3394 0.021086
rs10518315 1 69879802 T G 0.072 1493 0.0786 -9.7172 4.2133 0.021091
rs9394766 6 41159801 G A 0.3048 1493 0.6251 5.3653 2.3263 0.021094
rs12445217 16 84290893 G A 0.146 1493 0.0614 6.7765 2.9385 0.021106
rs261213 5 95940524 G A 0.3808 1493 0.5462 5.0084 2.172 0.021113
rs7690035 4 183666740 G A 0.3881 1493 0.549 -5.072 2.1996 0.021115
rs11047999 12 25551148 T C 0.0121 1493 1 -22.596 9.7991 0.021115
rs3773557 3 55064184 T G 0.1641 1493 0.3468 -6.5414 2.8369 0.021117
rs1856801 10 112392162 T G 0.1423 1493 0.7502 -7.0585 3.0611 0.021118
rs10474197 5 85127596 T C 0.2512 1491 0.4091 5.5955 2.4268 0.021127
rs6441392 3 161339062 T C 0.4806 1493 0.7956 4.9235 2.1355 0.021134
rs11633169 15 80109379 G A 0.3667 1493 0.0342 4.9499 2.1469 0.021134
rs6906612 6 36151177 T C 0.2023 1493 0.6307 6.0634 2.6302 0.021149
rs4503690 13 84612280 C A 0.3831 1493 0.6221 -5.0059 2.1715 0.021151
rs4983133 14 26224597 C A 0.2773 1493 0.7962 5.4535 2.3657 0.021151
rs3800496 6 15510332 T C 0.2575 1493 0.7867 -5.5841 2.4224 0.021155
rs7713439 5 20608881 T C 0.3486 1493 0.2316 5.0635 2.1966 0.021158
rs16906210 11 20405135 T C 0.0121 1493 0.1923 -21.971 9.5316 0.02116
rs13407212 2 19724103 G A 0.2374 1493 0.5199 5.8138 2.5222 0.021163
rs6129532 20 38884188 T G 0.2729 1493 0.2152 -5.4095 2.3476 0.021207
rs17135859 5 112996654 T C 0.154 1493 0.8428 6.8095 2.9552 0.021211
rs6770080 3 87983547 T G 0.146 1493 0.1773 7.0665 3.0668 0.021213
rs17039361 2 2170631 T G 0.3091 1493 0.6278 5.3387 2.317 0.021215
rs1355814 20 11716825 T C 0.3878 1493 0.2304 -5.1101 2.2178 0.021218
rs6109143 20 11765209 C A 0.3731 1493 0.4068 -5.1212 2.2228 0.021225
rs7658224 4 164293345 T C 0.2475 1493 0.1645 -5.7842 2.5106 0.021227
rs6040146 20 10753237 G A 0.203 1493 0.6313 6.1332 2.6621 0.021227
rs569679 9 116386438 C A 0.3788 1493 0.9561 -5.0419 2.1887 0.021243
rs1463782 4 121539450 G A 0.2987 1493 0.1224 -5.2436 2.2763 0.021247
rs1582147 13 55730924 T G 0.43 1493 0.4283 -5.0009 2.171 0.02125
rs11770967 7 138346011 T C 0.4819 1493 0.8358 4.885 2.1208 0.021255
rs6442742 3 2688399 G A 0.4602 1493 0.7549 4.8932 2.1244 0.021257
rs9381040 6 41154650 T C 0.2964 1493 0.4948 5.4145 2.3509 0.02127
rs6750960 2 127835005 G A 0.1325 1491 0.8219 -7.2083 3.1298 0.021272
rs4764592 12 5988271 T C 0.419 1493 0.6323 4.9965 2.1694 0.021272
rs2242156 8 61101162 T C 0.3413 1493 1 -5.162 2.2414 0.021276
rs9817732 3 36595444 T C 0.4916 1493 0.2338 -4.976 2.1607 0.02128
rs7667461 4 111622134 G A 0.1788 1493 0.0218 6.203 2.6935 0.02128
rs6592724 11 77224972 G A 0.3118 1493 0.8096 -5.269 2.2879 0.021281
rs1867373 15 53141272 G A 0.0231 1493 1 -16.488 7.1596 0.021286
rs2140136 2 34055822 T C 0.4529 1486 0 4.6725 2.029 0.021288
rs12019053 16 85997281 T G 0.2676 1491 0.0024 -5.3282 2.3137 0.021288
rs749292 15 51558731 G A 0.434 1493 0.8332 4.9538 2.1512 0.021289
rs2065616 20 56669386 G A 0.4903 1492 0.5693 4.9364 2.1437 0.021293
rs12232088 14 78589874 C A 0.0991 1493 0.664 -8.1498 3.5392 0.021295
rs11625993 14 53289281 C A 0.3647 1493 1 -5.089 2.21 0.021296
rs607246 18 10056733 G A 0.1511 1492 0.9196 -6.8566 2.9778 0.021305
rs10863714 1 208710593 G A 0.4417 1493 0.8338 4.9438 2.1472 0.021308
rs7631590 3 28845890 G A 0.1849 1493 0.303 6.2218 2.7025 0.02132
rs4374498 3 148115945 C A 0.0385 1493 0.48 -12.627 5.4847 0.021321
rs12421402 11 88935032 G A 0.1169 1493 0.1025 7.4586 3.2397 0.021321
rs10838362 11 5597130 T C 0.2355 1448 0.2734 -5.7163 2.483 0.021327
rs2002747 1 118255058 G A 0.4069 1493 0.4533 -5.0312 2.1856 0.021335
rs1337811 9 8574577 T C 0.3881 1493 0.0565 5.1526 2.2384 0.021342
rs682757 1 236818787 G A 0.2599 1493 0.2013 5.6768 2.4662 0.021343
rs7075871 10 26901421 G A 0.4816 1493 0.7955 4.8787 2.1195 0.021343
rs946577 1 157086131 G A 0.4956 1493 0.0384 -4.7661 2.0705 0.021344
rs9287545 2 129538149 G A 0.0151 1493 1 20.236 8.7918 0.021352
rs13435138 4 112793563 C A 0.2374 1493 0.5199 5.8053 2.5222 0.021352
rs1150689 6 28165099 T C 0.2307 1493 0.3434 5.7363 2.4924 0.021364
rs7231304 18 12350505 C A 0.1346 1493 0.1205 -7.0281 3.0537 0.021364
rs6779517 3 48384388 T C 0.3875 1493 0.5135 5.0655 2.201 0.021365
rs10792764 11 84240120 C A 0.3111 1493 0.4687 -5.3387 2.3197 0.021365
rs1503124 1 176354126 G A 0.494 1493 0.7171 -4.8683 2.1155 0.021377
rs10493008 1 22013771 G A 0.4226 1493 0.9578 4.9561 2.1537 0.021382
rs4904279 14 86403495 T C 0.1684 1493 0.1958 6.6535 2.8913 0.021382
rs6919033 6 27114883 T C 0.0335 1493 0.6806 -13.55 5.8881 0.021383
rs1215429 5 3145337 T G 0.2538 1493 0.4953 -5.6724 2.4651 0.021386
rs2467287 11 45795670 G A 0.1324 1492 0.2138 7.3507 3.1949 0.021404
kgp97387 13 95953517 T G 0.0204 1493 0.465 -17.179 7.4668 0.02141
kgp4186447 5 99164138 G A 0.289 1493 0.4891 -5.4454 2.3669 0.021412
rs10787440 10 114083768 T C 0.2999 1492 0.5381 5.3846 2.3405 0.021416
rs6433657 2 178134677 G A 0.4809 1493 0.1779 -4.9837 2.1663 0.02142
rs6977682 7 8269678 T C 0.0881 1493 0.5185 -8.7223 3.7915 0.021421
rs869636 10 33572039 T C 0.3935 1493 0.3296 5.071 2.2043 0.021421
rs4290697 2 57445471 G A 0.4208 1478 0.3368 4.9305 2.1433 0.021424
rs6807670 3 183778298 G A 0.3449 1493 0.4226 -5.2032 2.2618 0.021424
rs28651254 16 86807312 T C 0.2582 1493 0.2795 5.6723 2.4658 0.021425
rs7312911 12 3134516 T C 0.1577 1493 0.0146 6.5009 2.826 0.021426
rs2396653 7 113214707 C A 0.149 1493 1 6.8684 2.986 0.021435
rs11160509 14 99793564 T C 0.4123 1493 0.5216 -4.9245 2.1409 0.021435
rs8017280 14 44514622 G A 0.2324 1493 0.8846 5.8065 2.5243 0.021437
rs6739216 2 223551147 G A 0.1484 1493 1 -6.8754 2.9892 0.021441
rs2516082 22 27398512 T C 0.1875 1493 0.0268 -6.0852 2.6457 0.021445
rs10798409 1 175590376 G A 0.35 1493 0.6491 5.0946 2.215 0.021449
rs12632528 3 21742025 T C 0.0985 1493 0.5604 -8.283 3.6013 0.021449
rs6795829 3 182432644 T C 0.4374 1493 0.0923 -5.0434 2.1928 0.021449
rs1950951 14 26463188 G A 0.3995 1493 0.7874 4.9724 2.162 0.021453
rs2782292 10 13104515 G A 0.3004 1493 0.8536 5.3472 2.325 0.021455
rs960595 2 161822765 C A 0.4143 1493 0.2627 4.8903 2.1264 0.021456
rs467023 20 15572152 G A 0.2927 1493 0.7077 5.3459 2.3245 0.021457
rs1042577 11 68458470 T C 0.3647 1493 0.5394 5.0391 2.1911 0.021458
rs10418141 19 50360046 C A 0.3309 1493 0.1147 5.0917 2.214 0.021465
rs9951885 18 34884653 C A 0.2609 1493 0.9466 -5.5627 2.4189 0.021468
rs4641927 2 228950588 G A 0.2967 1493 0.5769 -5.3118 2.31 0.021476
rs9493627 6 133789728 G A 0.3332 1493 0.6412 5.1525 2.2407 0.021477
rs4939111 11 56966801 T C 0.3999 1493 0.7463 4.9666 2.1599 0.021478
rs7973764 12 76919463 T C 0.0235 1492 0.1929 -15.877 6.9052 0.021487
rs11154656 6 132303676 T C 0.2237 1493 0.0367 5.7094 2.4831 0.021488
rs10861905 12 108767333 C A 0.0613 1493 0.8208 10.166 4.4214 0.02149
rs1327860 10 10732112 T C 0.2716 1493 0.4717 5.5525 2.4149 0.021491
rs926600 20 42703197 G A 0.4685 1493 0.7552 -4.8759 2.1207 0.021495
rs600863 15 49423723 T G 0.3614 1493 0.8664 -5.1015 2.2189 0.021496
rs4324297 2 175780603 T C 0.0419 1493 0.5142 -12.37 5.3804 0.021503
rs17447545 20 44547068 G A 0.2194 1493 0.6502 -5.8691 2.5528 0.021503
rs7026263 9 136682408 G A 0.1468 1492 0.3022 -6.8213 2.9672 0.021511
rs4898957 14 58533854 T C 0.1433 1493 0.1718 7.1035 3.09 0.021514
rs526833 6 83030053 T C 0.2378 1493 0.9431 -5.7329 2.494 0.021522
rs266312 15 67269447 T C 0.2549 1493 0.3757 -5.6766 2.4696 0.02153
rs8057476 16 80054987 C A 0.3054 1493 0.2726 -5.3838 2.3423 0.021531
rs4130404 8 99420915 G A 0.1648 1493 0.8509 -6.6104 2.8759 0.021533
rs6874463 5 151527585 T C 0.2448 1493 0.5756 -5.7285 2.4923 0.021535
rs7249265 19 38552438 G A 0.4193 1493 0.2646 4.8808 2.1235 0.021536
rs9677897 2 240830028 C A 0.4608 1493 0.9585 -4.9077 2.1354 0.021545
rs9415809 10 67011069 T C 0.0954 1493 0.6526 8.269 3.598 0.021547
rs751958 11 91989508 G A 0.2946 1492 0.8518 -5.3432 2.325 0.021555
rs7718237 5 173972852 G A 0.4598 1493 0.6023 4.8661 2.1175 0.021561
rs722936 4 90971800 C A 0.1346 1493 0.183 -7.0367 3.0622 0.021566
rs6093921 20 42671433 G A 0.2682 1493 0.598 -5.5549 2.4174 0.02157
rs753921 4 35903499 T C 0.291 1493 0.1493 -5.2788 2.2973 0.021571
rs11251934 10 3580801 T C 0.1313 1493 0.5716 -7.1841 3.1267 0.02158
rs7520880 1 157848162 C A 0.3096 1486 0.671 5.267 2.2924 0.021583
rs17048128 3 68945812 G A 0.1296 1493 0.7307 -7.3164 3.1844 0.021584
rs1019197 7 123892162 T C 0.3744 1493 0.0682 4.9296 2.1456 0.021586
rs1913208 13 104721789 T G 0.4524 1493 0.6014 4.9438 2.1519 0.021596
rs17450338 5 108442859 G A 0.3371 1492 0.2243 5.0891 2.2153 0.021602
rs12915429 15 82105900 G A 0.3543 1493 0.4285 5.1608 2.2468 0.021623
rs1513687 18 37304755 G A 0.29 1493 0.1874 5.2913 2.3037 0.021623
rs4321631 4 16354757 T C 0.3396 1493 0.2996 -5.2268 2.2758 0.02164
rs6869795 5 173151171 T C 0.0747 1493 1 -9.3002 4.0498 0.021648
rs10282938 8 19401179 T C 0.2569 1491 0.0491 5.454 2.3749 0.021648
rs4270483 3 100912701 G A 0.2013 1493 0.1713 -5.9822 2.6051 0.021658
rs8068716 17 5785424 T G 0.295 1493 0.901 5.3429 2.3267 0.02166
rs2615040 11 15932777 G A 0.4695 1493 0.9173 -4.8979 2.133 0.021664
rs4786741 16 5678345 G A 0.1708 1493 0.7841 6.4633 2.8148 0.021664
rs1876117 4 84901327 T G 0.2666 1493 0.9472 -5.5301 2.4084 0.021665
rs7650365 3 127834003 G A 0.4963 1493 0.2773 4.9533 2.1572 0.021667
rs1372156 4 35360452 C A 0.3131 1493 0.3358 5.3326 2.3224 0.021667
rs969905 21 18433036 G A 0.362 1493 1 5.076 2.2106 0.021667
rs2389049 13 94462100 G A 0.4082 1492 0.3091 -4.9052 2.1363 0.021668
rs13397894 2 218922941 T C 0.2418 1493 0.048 -5.8548 2.5499 0.021669
rs7795600 7 21084329 T G 0.3838 1493 0.9564 -5.0248 2.1885 0.021675
rs11835693 12 93514692 G A 0.0948 1492 0.7641 8.3315 3.6288 0.021679
rs12756809 1 201986418 C A 0.2562 1489 0.2208 5.5011 2.396 0.02168
rs4357032 5 124147560 G A 0.3727 1493 0.1501 -5.1469 2.2417 0.021681
rs1567282 4 101725061 G A 0.215 1488 0.7015 -5.9663 2.5989 0.021691
rs12592760 15 46889064 T G 0.4186 1492 0.8316 4.9659 2.1631 0.021691
rs417155 13 62875397 G A 0.2987 1493 0.354 5.2663 2.294 0.021692
rs6530859 8 15240589 T C 0.2274 1493 0.5565 -5.7798 2.5177 0.021695
rs11581020 1 205354073 G A 0.1959 1493 0.2852 -6.062 2.6407 0.021697
rs734056 21 42852320 C A 0.4829 1493 0.6046 -4.9172 2.142 0.021698
rs12535843 7 20535864 C A 0.2234 1493 0.7655 5.8867 2.5643 0.021699
rs10282797 8 2481966 G A 0.1527 1490 0.7645 6.7743 2.9511 0.021702
rs321418 11 110959536 T C 0.2895 1492 0.753 -5.41 2.3569 0.021712
rs12931427 16 7991865 T C 0.2174 1493 0.8196 -5.8983 2.5697 0.021712
rs12307230 12 94955644 T G 0.3952 1493 0.9568 4.9838 2.1716 0.02173
rs1317979 2 241349531 T C 0.1959 1493 0.0705 6.2993 2.7448 0.021733
rs10841495 12 20518025 T G 0.4936 1493 0.0435 -5.0139 2.1848 0.021736
rs515920 3 54718721 T C 0.4688 1493 0.7554 -4.9091 2.1392 0.02174
rs6785581 3 65010837 C A 0.2234 1493 0.1004 -5.9908 2.6105 0.021742
rs4536454 16 19117670 G A 0.4082 1493 0.1637 4.874 2.1241 0.021753
rs7252759 19 21451565 T C 0.3985 1493 0.2568 5.0609 2.2055 0.021753
rs2763339 10 71689645 T G 0.3397 1491 0.7728 5.1796 2.2573 0.021754
rs1025397 4 116848573 T C 0.2304 1493 0.5111 -5.7404 2.5019 0.021765
rs4863079 4 189166087 T C 0.3704 1493 0.7392 5.0272 2.1911 0.021767
rs2688838 10 14737912 T C 0.3275 1493 0.2406 5.278 2.3006 0.021782
rs7871736 9 124650611 T C 0.4786 1493 0.6407 4.914 2.142 0.021784
rs2544094 12 45980639 C A 0.3757 1493 0.2248 4.9561 2.1604 0.021784
rs17163180 7 10576502 T C 0.4782 1493 0.7955 4.8646 2.1206 0.021793
rs1117507 5 147537156 G A 0.4565 1493 1 -4.8955 2.1341 0.021796
rs1344456 2 59508624 T C 0.2147 1493 0.7587 -5.9124 2.5775 0.021799
rs1495271 15 101962723 T C 0.4685 1493 0.7162 4.9107 2.1408 0.021799
rs2184234 6 74920235 T G 0.4716 1478 0.7943 -4.9332 2.1508 0.021809
rs1130738 15 101455840 G A 0.4112 1493 0.4875 -4.9105 2.141 0.021814
rs3793358 8 105399186 T C 0.1093 1491 0.3536 7.9225 3.4543 0.021817
rs10946001 6 164953220 G A 0.2374 1493 0.8865 -5.7202 2.4941 0.021821
rs11876716 18 65072317 C A 0.2006 1493 0.0763 -6.2334 2.7179 0.021821
rs6704996 2 34332491 G A 0.3258 1493 0.9531 5.1971 2.2662 0.021827
rs258110 5 58698145 T C 0.4102 1493 0.7081 -4.9304 2.1499 0.021827
rs4863145 4 190296345 T G 0.1115 1493 0.695 7.7063 3.3605 0.021836
rs3734161 5 128442644 T C 0.0362 1493 1 13.049 5.6902 0.021837
rs1533922 17 47247680 T C 0.075 1493 0.8511 -9.2263 4.0234 0.021841
rs4716655 7 156507281 T C 0.4114 1490 0.2851 -5.0343 2.1954 0.021842
rs7594585 2 236075756 T C 0.2513 1492 0.7308 5.5935 2.4393 0.021843
rs2075470 16 4795245 C A 0.3962 1493 0.3304 5.0497 2.2022 0.021845
rs12885618 14 51839615 G A 0.2884 1493 0.4878 -5.4347 2.3702 0.021854
rs1530266 3 142888606 G A 0.2281 1493 0.8257 5.7934 2.5268 0.021859
rs3749566 4 5170284 T C 0.2678 1490 0.9474 -5.5215 2.4085 0.021876
rs883328 1 157147109 T C 0.3697 1493 0.3451 5.115 2.2312 0.021877
rs10846900 12 125959440 T C 0.3212 1493 0.7219 -5.1947 2.266 0.021879
rs4968936 17 66719237 T C 0.3242 1493 0.8133 5.1891 2.2636 0.021882
rs3126218 1 115348476 T C 0.1852 1493 0.7969 -6.3031 2.7497 0.021889
rs9909805 17 76077700 G A 0.3741 1473 0.0954 -4.9844 2.1745 0.021894
rs4981390 14 22390103 G A 0.3888 1493 0.6631 -4.9679 2.1673 0.021896
rs7802767 7 10265600 G A 0.3923 1485 0.1738 4.9226 2.1476 0.021899
rs12161717 10 50764246 T C 0.2013 1493 0.5732 -6.0321 2.6317 0.021902
rs4852323 2 74183673 G A 0.496 1490 0.9175 4.8914 2.1341 0.021903
rs17035611 3 1253821 C A 0.0476 1492 0.0456 -11.748 5.1257 0.021905
rs2874792 4 166752233 C A 0.1919 1493 0.8024 6.2131 2.7108 0.021905
rs3795272 1 2284195 T C 0.3617 1493 0.8665 -5.0577 2.2067 0.021909
rs9469300 6 32860752 G A 0.1021 1493 1 8.0611 3.5172 0.021912
rs6074581 20 13247568 T G 0.2604 1492 0.1218 -5.4436 2.3752 0.021915
rs7579834 2 154185954 T G 0.3289 1493 1 -5.1888 2.2641 0.021917
rs4516035 12 48299826 T C 0.3928 1493 0.7042 -4.9627 2.1655 0.021919
rs7180017 15 73364240 G A 0.0723 1493 0.8479 9.3945 4.0993 0.021922
rs9315998 13 43746627 T C 0.1618 1493 0.5671 -6.5674 2.8658 0.021929
rs994285 4 86659114 T G 0.2877 1493 0.2555 5.4664 2.3856 0.02194
rs4628717 12 39848960 T C 0.4102 1493 0.0871 5.067 2.2113 0.021941
rs1168059 7 16776509 G A 0.3821 1493 0.8266 4.9981 2.1813 0.021943
rs4148512 13 95791728 G A 0.2595 1493 0.5449 5.5132 2.4061 0.021944
rs11150675 16 28980531 G A 0.3724 1493 0.7819 5.0599 2.2083 0.021946
rs10975653 9 666389 T C 0.3185 1493 0.5121 5.1832 2.2621 0.021947
rs7626528 3 173847402 T C 0.0871 1493 1 8.6495 3.775 0.021949
rs17650122 13 29584893 G A 0.4756 1493 0.2332 4.9546 2.1624 0.021951
rs6906808 6 42047994 T G 0.494 1491 0.569 4.9157 2.1455 0.021954
rs1128474 1 3545612 G A 0.2736 1493 0.4345 -5.406 2.3596 0.021957
rs4750033 10 11287062 G A 0.1796 1492 0.0645 6.1968 2.7047 0.021958
rs2541094 7 37170673 T C 0.0576 1493 0.4766 -10.58 4.618 0.021964
rs12863390 13 31403787 G A 0.4143 1493 0.6699 -4.9723 2.1705 0.021968
rs17106995 5 147018084 T C 0.1628 1493 0.393 6.5251 2.8484 0.021974
rs2232578 20 36974715 G A 0.1708 1493 0.7841 -6.4481 2.8148 0.021975
rs1056392 3 193414733 G A 0.3056 1492 0.583 5.2507 2.2921 0.021977
rs2774097 13 112894297 T C 0.1179 1493 0.061 7.7462 3.3816 0.021981
rs6563127 13 80216147 G A 0.0723 1493 0.8479 -9.39 4.0993 0.021984
rs2217343 19 21419141 T C 0.3989 1493 0.235 5.0542 2.2065 0.021987
rs12702726 7 8423035 T G 0.1054 1490 0.8905 -7.9183 3.457 0.021994
rs43064 7 95110894 T G 0.2676 1493 0.4678 -5.5555 2.4255 0.021997
rs7617821 3 86629088 T C 0.2137 1493 0.1664 -6.0505 2.6418 0.022004
rs666056 5 29484996 C A 0.2207 1493 0.547 -5.8216 2.5419 0.022004
rs2059287 16 86828158 C A 0.1865 1493 0.2006 -6.3619 2.7778 0.022006
rs1957107 14 35810602 T C 0.22 1493 0.1516 5.7672 2.5184 0.022021
rs354401 6 66314880 G A 0.22 1493 0.821 5.856 2.5572 0.022022
rs4595937 2 175471607 T G 0.3299 1493 0.6821 -5.1494 2.2487 0.022024
rs4486086 7 17743719 T C 0.497 1493 0.5693 4.906 2.1425 0.022027
rs7137598 12 114810656 G A 0.1413 1493 0.9154 7.0025 3.0581 0.022033
rs6838206 4 22530016 T C 0.0938 1493 0.6472 8.4197 3.6772 0.022038
rs1986097 12 63951811 T G 0.2219 1487 0.2302 5.9304 2.5901 0.022043
rs826358 5 14846372 G A 0.439 1493 0.7132 4.9293 2.1529 0.022045
rs17193382 17 32462682 T C 0.4715 1489 0.3767 -4.9378 2.1568 0.022058
rs900365 7 41535537 T C 0.0137 1493 1 -21.057 9.198 0.02206
rs5771713 22 49080458 G A 0.1279 1493 0.6433 7.3389 3.2057 0.022062
rs9298070 8 63870658 T G 0.4461 1493 0.1429 4.8054 2.0991 0.022063
rs4693841 4 88466135 T C 0.4447 1492 0.7932 -4.9197 2.1491 0.02207
rs1176798 14 41298408 T C 0.2776 1493 0.8974 -5.4247 2.3698 0.022074
rs12587583 14 69510441 T C 0.2405 1493 0.7771 5.7176 2.4978 0.022076
rs2383992 10 33879069 T C 0.3737 1493 0.6191 -4.9973 2.1831 0.022077
rs617346 11 29182459 T C 0.1628 1493 0.0462 -6.7688 2.9571 0.022078
rs1110646 16 66394247 T C 0.4478 1493 0.1429 4.9906 2.1802 0.022078
rs12746164 1 232320938 T C 0.2981 1493 0.3864 -5.3851 2.3527 0.022084
rs12032470 1 29464954 C A 0.3845 1493 0.1893 -4.9159 2.1478 0.022093
rs4658234 1 92048779 T G 0.2284 1493 0.4195 -5.8607 2.5607 0.022098
rs9967756 2 10516429 G A 0.4993 1493 0.7171 -4.841 2.1152 0.0221
rs1807522 17 48896310 T C 0.2654 1492 0.7399 5.5425 2.4217 0.022101
rs711704 3 22983152 T C 0.2235 1492 0.0443 -6.0016 2.6224 0.022102
rs11184169 1 104978179 T C 0.2508 1493 0.8364 -5.6308 2.4605 0.022107
rs10811465 9 21080518 T C 0.1608 1493 0.1785 -6.7507 2.9499 0.02211
rs17657098 8 15265901 G A 0.1758 1493 0.0891 -6.2492 2.7308 0.022111
rs6491283 13 28977739 G A 0.0174 1493 1 -18.761 8.1985 0.022116
rs793440 3 99643176 T C 0.3249 1493 0.2157 5.1128 2.2343 0.022117
rs9899179 17 3118382 T C 0.4987 1493 0.5691 -4.8275 2.1096 0.02212
rs7153071 14 56408735 G A 0.0419 1493 0.0414 11.815 5.1634 0.022124
rs17207026 5 7359857 T C 0.1695 1493 0.1409 6.3612 2.78 0.022126
rs1862598 5 82094671 T C 0.3717 1493 0.7397 5.0567 2.2099 0.022129
rs7903300 10 47614961 G A 0.3378 1489 0.385 5.2096 2.2768 0.02213
rs2296851 13 111138255 G A 0.1279 1493 0.9075 -7.2685 3.1768 0.022139
rs6858365 4 12172669 T C 0.0328 1493 0.6717 13.593 5.9413 0.022149
rs42953 7 8423108 T G 0.4458 1493 0.834 -4.8767 2.1316 0.022152
rs876983 8 18407858 T C 0.4595 1493 0.3487 -4.941 2.1598 0.022153
rs7106757 11 74763783 G A 0.2525 1493 0.4938 -5.5498 2.4259 0.022156
rs9536591 13 54581087 C A 0.4987 1493 0.7958 4.8454 2.118 0.022156
rs2352930 16 86171280 G A 0.2247 1493 0.882 5.8407 2.5534 0.02217
rs2001078 22 48844751 T C 0.203 1456 0.627 -6.1091 2.6707 0.022172
rs4383003 13 20871318 T C 0.3915 1493 0.0033 -4.801 2.099 0.022179
rs7643025 3 31839242 T C 0.2706 1493 0.3253 -5.4022 2.3619 0.022183
rs7164883 15 73652174 G A 0.1678 1487 0.0092 6.754 2.9529 0.022184
rs6115039 20 2562654 G A 0.1256 1493 0.8138 7.3704 3.2227 0.022196
rs3822365 5 31192038 T G 0.224 1493 0.7659 -5.8064 2.5392 0.022213
rs2724041 7 96076927 G A 0.3989 1493 0.6274 -4.9329 2.1572 0.022215
rs4146493 9 120194838 G A 0.4617 1490 0.6767 -4.856 2.1236 0.022217
rs9940872 16 56561857 T C 0.2254 1493 0.6043 5.8598 2.5628 0.022226
rs12036328 1 188338756 G A 0.4109 1492 1 -4.942 2.1614 0.022229
rs4832992 4 38172840 G A 0.3332 1493 0.3224 5.2253 2.2854 0.022233
rs975231 14 66578202 T C 0.3336 1493 0.4854 5.1089 2.2346 0.02224
rs10490689 2 182419986 G A 0.3423 1493 0.5273 5.1671 2.2601 0.022241
rs283413 4 100268190 C A 0.0248 1491 1 15.826 6.9225 0.022244
rs7096826 10 91529457 T C 0.1919 1493 0.0195 6.3657 2.7845 0.022248
rs6691548 1 161967287 T C 0.3466 1493 0.4239 -5.1624 2.2583 0.022255
rs3801210 7 42198560 T C 0.3493 1493 0.2554 -5.1745 2.2636 0.022258
rs17085231 5 95222156 T C 0.2565 1493 0.3086 5.4894 2.4014 0.022259
rs17598228 5 2530794 G A 0.1835 1493 0.8633 -6.2947 2.7538 0.022264
rs94111 11 75915139 G A 0.3242 1493 0.6794 5.222 2.2845 0.022265
rs10004128 4 170801265 T C 0.4253 1493 0.751 -4.8947 2.1414 0.022267
rs6929428 6 100242366 T C 0.3593 1493 0.574 5.0257 2.1987 0.022267
rs292418 5 163051408 C A 0.4334 1493 1 4.9054 2.1461 0.022268
rs2836415 21 39830556 T C 0.1169 1493 0.3162 -7.6721 3.3566 0.022273
rs6979551 7 125709760 T C 0.3547 1493 0.955 5.0841 2.2243 0.022274
rs244524 5 143728206 T C 0.2887 1493 0.4128 5.3045 2.3208 0.022276
rs10148975 14 67292937 T G 0.368 1493 0.0261 -5.1907 2.2711 0.022282
rs4788430 16 24793053 G A 0.2492 1493 0.4063 5.5541 2.4301 0.022283
rs238146 18 3480646 G A 0.4966 1493 1 -4.8604 2.1266 0.022283
rs10883875 10 105259917 T C 0.1456 1490 0.4665 -6.8372 2.9916 0.022288
rs10225143 7 147426374 G A 0.3205 1493 0.9526 5.2 2.2754 0.022294
rs11014790 10 26148710 G A 0.2934 1493 0.0803 5.4645 2.3912 0.022295
rs2008239 3 69406469 G A 0.081 1493 0.161 8.7374 3.8234 0.022298
rs16913104 11 89020498 T C 0.0616 1493 0.2642 -9.9675 4.3617 0.022299
rs11635284 15 64313764 G A 0.2016 1493 0.4211 -6.1272 2.6812 0.022299
rs13134705 4 31808700 T C 0.251 1488 0.1479 5.7257 2.5056 0.022301
rs2693864 2 6221936 G A 0.3195 1493 0.0372 5.0731 2.2201 0.022311
rs13085410 3 193065480 T G 0.0988 1493 0.3086 -8.0366 3.5171 0.022314
rs1279002 14 32532034 T C 0.3945 1493 0.4814 -4.9237 2.1548 0.022315
rs12712066 2 100763006 T C 0.3125 1493 0.8568 -5.254 2.2996 0.022326
rs325831 5 41032998 G A 0.1648 1493 0.5105 -6.4917 2.8413 0.022328
rs6942557 7 30443534 T C 0.0554 1490 1 -10.675 4.6722 0.022328
rs1890091 6 75533420 G A 0.0332 1493 0.406 -13.802 6.0412 0.022331
rs7972837 12 116773970 G A 0.4354 1493 0.958 -4.9045 2.1467 0.022331
rs1356972 12 43326535 G A 0.285 1493 0.1626 -5.4819 2.3995 0.022333
rs482962 18 22112807 C A 0.2234 1493 0.6017 -5.7912 2.5349 0.022335
rs3863124 4 109898914 C A 0.1396 1493 1 -7.0076 3.0674 0.022341
rs11207039 1 57923439 T G 0.3557 1493 0.5723 -5.0346 2.2038 0.022344
rs2985704 10 45252001 T G 0.3529 1485 0.9547 -5.0938 2.23 0.022358
rs9840077 3 69206654 T G 0.0311 1493 0.652 13.891 6.0817 0.022367
rs581394 21 32747521 T C 0.4116 1493 0.2399 -4.8592 2.1275 0.022371
rs10282028 7 147209008 T C 0.3326 1493 0.0907 -5.0407 2.2071 0.022376
rs10929646 2 10385097 T C 0.3771 1493 1 5.011 2.194 0.022377
rs17248670 19 38319897 T C 0.3111 1493 0.6728 5.2154 2.2835 0.022377
rs7280173 21 47261706 G A 0.1839 1493 0.3006 -6.3592 2.7844 0.02238
rs1482038 3 14321177 G A 0.3225 1490 0.8589 5.216 2.284 0.022387
rs7612463 3 23336450 C A 0.1256 1493 0.1951 -7.2061 3.1554 0.022388
rs11848609 14 34475497 G A 0.1601 1493 1 6.624 2.9006 0.02239
rs1483843 3 25409842 T C 0.2093 1493 0.6958 -5.9355 2.5991 0.022393
rs4318124 14 46832099 C A 0.4109 1493 0.7487 -4.9138 2.1518 0.022393
rs7799361 7 139231393 T C 0.1661 1493 0.4559 6.4626 2.83 0.022395
rs2396099 7 109053967 T C 0.1517 1493 0.0118 -6.9945 3.0631 0.022402
rs7810757 7 140625102 T C 0.0908 1493 0.1554 8.2924 3.6315 0.022402
rs1580111 2 138749057 T C 0.4123 1493 0.3643 4.9912 2.1859 0.022408
rs10490026 2 210733445 G A 0.138 1493 0.7438 7.0052 3.0684 0.022429
rs2287029 19 10916684 T C 0.1768 1493 0.6573 -6.3268 2.7712 0.022429
rs13072051 3 1603110 T C 0.4282 1491 0.5257 -4.9535 2.1697 0.02243
rs7143963 14 103304425 T C 0.1949 1493 0.1614 6.2428 2.7346 0.022435
rs1527904 2 49739812 T C 0.2676 1493 0.895 5.4708 2.3965 0.02244
rs7607256 2 233485696 C A 0.3567 1493 0.2595 -4.9925 2.187 0.022443
rs1678661 6 38747581 T C 0.4786 1493 0.1199 -4.7617 2.086 0.022449
rs1498274 10 4628616 T C 0.2405 1493 0.0653 -5.8213 2.5502 0.022449
rs4584804 16 17684945 C A 0.3098 1493 0.1157 -5.3597 2.348 0.022449
rs12760876 1 79550278 C A 0.3701 1493 0.7814 5.0068 2.1935 0.022452
rs6821545 4 103975725 T C 0.0104 1493 1 -24.042 10.523 0.022453
rs574214 1 37335085 C A 0.0735 1489 0.7021 -9.274 4.0629 0.022454
rs11703808 22 32024980 G A 0.3075 1491 0.0888 -5.1491 2.2558 0.022455
rs7914253 10 49807631 C A 0.2716 1493 0.556 5.5027 2.4107 0.022457
rs25966 5 106820480 T C 0.4893 1493 0.9587 4.8494 2.1247 0.022463
rs2254426 10 119683609 G A 0.4357 1493 0.1028 4.792 2.0995 0.022465
rs1918477 6 46423922 G A 0.4685 1493 0.2123 4.7831 2.0957 0.022471
rs11003030 10 81244627 G A 0.2729 1493 0.5572 -5.4022 2.367 0.022472
rs4147660 9 124905629 G A 0.1453 1493 0.7546 6.8559 3.004 0.022473
rs9575513 13 84621375 G A 0.4213 1493 0.1678 4.8274 2.1152 0.022474
rs3117016 6 33095516 G A 0.3798 1493 0.5457 -4.9578 2.1726 0.022493
rs2654937 4 148554421 T C 0.0268 1493 0.2862 -14.845 6.5054 0.022495
rs754737 2 127757411 T C 0.3617 1493 0.104 4.9436 2.1665 0.022496
rs17759513 11 123848212 T C 0.283 1493 0.6099 5.4255 2.3776 0.022496
rs10056524 5 98513824 T G 0.2492 1493 0.678 5.6449 2.4738 0.022497
rs13014906 2 15614404 T C 0.274 1493 0.6488 5.4755 2.3997 0.022505
rs2477838 6 41481160 G A 0.2572 1493 0.1194 -5.6667 2.4835 0.022506
rs4096395 10 71716509 T C 0.2582 1493 0.8925 5.5564 2.4352 0.022509
rs4662248 2 146355456 T C 0.4421 1493 0.529 4.8418 2.1223 0.022527
rs11072494 15 74889163 T C 0.1209 1493 0.1127 -7.603 3.3328 0.022532
rs7543083 1 47031340 G A 0.3322 1493 0.3217 5.2175 2.2872 0.022536
rs11044924 12 20046007 C A 0.1745 1493 0.2809 -6.4869 2.8436 0.022537
rs3935274 13 39517760 T C 0.3908 1493 0.4798 5.0192 2.2003 0.022538
rs598346 11 85436699 G A 0.2016 1493 0.6294 -6.0901 2.6699 0.022545
rs11113377 12 107921643 G A 0.436 1493 0.3175 -4.9561 2.1728 0.02255
rs4983306 14 29067027 T C 0.2498 1493 0.7828 5.5822 2.4473 0.022552
rs6667829 1 58610928 T G 0.208 1490 0.9374 -5.9715 2.618 0.022554
rs525157 12 3384986 G A 0.4267 1493 0.0568 4.7839 2.0974 0.022554
rs2522563 21 23007623 G A 0.4347 1493 0.8745 4.9048 2.1504 0.022554
rs532849 18 44272090 G A 0.0429 1493 0.1087 12.246 5.3691 0.022557
rs561698 1 18135882 G A 0.4575 1493 0.7944 4.8494 2.1262 0.022564
rs12595471 15 99037854 T C 0.2294 1493 1 -5.772 2.5308 0.022564
rs2865775 4 97963926 G A 0.1564 1493 0.0491 6.503 2.8514 0.02257
rs2560036 5 153268620 T C 0.2472 1493 0.9445 5.6318 2.4694 0.022572
rs7659060 4 139906122 T C 0.1772 1493 0.9294 -6.3615 2.7894 0.022573
rs1278601 12 133499481 T C 0.4749 1493 0.7555 -4.8325 2.1191 0.022583
rs6913896 6 33093365 T A 0.316 1492 1 5.2166 2.2877 0.022589
rs1182397 7 157031407 T G 0.1748 1493 0.5902 -6.4357 2.8224 0.022594
rs1861419 6 107539445 G A 0.1296 1493 0.1091 -7.0721 3.1016 0.022598
rs1561887 15 71508815 G A 0.2435 1493 0.3252 -5.7257 2.5111 0.022598
rs4519853 4 56617884 T C 0.3111 1493 0.1472 5.3404 2.3422 0.022603
rs1038394 3 47464122 G A 0.4026 1493 0.9143 4.9344 2.1642 0.022604
rs2412494 4 54633159 T C 0.0553 1493 0.0124 -10.255 4.4977 0.022605
rs1368658 10 132733095 G A 0.4906 1493 0.6413 4.8178 2.1131 0.022613
rs17105954 14 78011994 G A 0.154 1493 0.0463 -6.9003 3.0266 0.022615
rs9522451 13 89817399 T C 0.1778 1493 0.7905 6.3699 2.794 0.022617
rs4750561 10 14841026 T C 0.4628 1493 0.2116 4.7821 2.0976 0.022618
rs10862688 12 83922912 G A 0.427 1493 0.9578 4.8936 2.1465 0.022619
rs2286355 15 92638193 G A 0.3684 1493 0.8676 5.013 2.1991 0.022634
rs7277794 21 34278231 C A 0.3379 1493 0.7286 5.1493 2.2589 0.022636
rs444636 2 105401629 T C 0.4126 1493 0.1214 -4.8233 2.1161 0.022647
rs4275177 7 194247 G A 0.22 1493 0.9399 -5.8398 2.5622 0.022652
rs3856250 1 41374443 T C 0.0643 1493 1 -9.8861 4.3375 0.022654
rs1444200 3 150590168 T C 0.4012 1493 0.1962 -5.0298 2.2068 0.022655
rs2884888 2 176772269 G A 0.3265 1493 0.9531 5.1594 2.2638 0.022659
rs6550478 3 37526013 G A 0.4481 1493 0.5301 -4.8307 2.1196 0.022662
rs11991278 8 144001245 T C 0.0147 1493 1 20.257 8.8881 0.022662
rs394643 20 44540178 G A 0.4565 1493 0.1445 4.7744 2.0949 0.022665
rs1425025 2 34302743 G A 0.348 1493 0.69 -5.114 2.244 0.022668
rs4951761 1 211694012 G A 0.2552 1493 0.0064 5.7655 2.5299 0.022669
rs10842745 12 26668095 T C 0.1878 1491 0.7341 6.2461 2.7408 0.022671
rs3952723 7 157642767 C A 0.2991 1493 0.6659 -5.2615 2.3088 0.022672
rs7811372 7 75415801 G A 0.2855 1478 0.3076 5.4029 2.3709 0.022677
rs4894924 3 105113237 T C 0.497 1493 0.1959 -4.9294 2.1632 0.022679
rs3997700 6 41219627 G A 0.426 1493 0.2664 4.9732 2.1824 0.022681
rs347344 5 83499643 T C 0.4176 1493 0.5948 4.9481 2.1714 0.022684
rs2863298 15 100391008 T C 0.2721 1435 0.0718 5.4743 2.4024 0.022687
rs1518611 2 106197398 T C 0.2682 1493 0.0647 5.6062 2.4604 0.022693
rs17123830 1 63248080 G A 0.1326 1493 0.2147 -7.024 3.0828 0.022701
rs10983708 9 120360094 C A 0.1782 1493 0.5964 6.3785 2.7995 0.022703
rs3027213 17 8016013 C A 0.4317 1493 0.3162 4.8251 2.1178 0.022707
rs10866576 5 7019507 G A 0.3751 1493 0.956 -5.0093 2.1987 0.022709
rs7309222 12 92629447 G A 0.3826 1491 0.784 4.9692 2.1811 0.022711
rs1327842 10 10650389 G A 0.2324 1493 0.8846 -5.7509 2.5243 0.022715
rs6969691 7 92734983 G A 0.1795 1493 1 6.3111 2.7703 0.022718
rs7899550 10 31883612 C A 0.3252 1493 0.8136 -5.1524 2.2617 0.02272
rs10882381 10 95777488 G A 0.1959 1493 0.2506 6.1977 2.7206 0.022721
rs1284785 3 102246963 C A 0.2822 1490 0.4826 -5.3431 2.3454 0.022722
rs6787720 3 23642466 T C 0.3881 1493 0.2101 5.0543 2.2187 0.022726
rs6553951 4 177308667 G A 0.3218 1493 0.4415 -5.133 2.2533 0.022727
rs7243239 18 28764320 G A 0.3322 1493 0.8612 5.1545 2.2627 0.022728
rs7234733 18 71428940 T G 0.103 1491 0.3983 7.886 3.4618 0.022728
rs813064 3 62315312 T C 0.4913 1493 0.026 -4.7081 2.067 0.022743
rs11997395 8 9294503 G A 0.3001 1493 0.9509 5.2775 2.3172 0.022754
rs10928532 2 135972093 G A 0.1591 1493 0.0067 6.8594 3.0119 0.022759
rs2310322 4 186467147 G A 0.2572 1493 0.4162 5.4785 2.4056 0.022764
rs299322 5 162866548 T C 0.2572 1493 0.8922 5.5261 2.4265 0.022764
rs10807230 6 40198930 C A 0.3352 1493 0.3841 -5.1885 2.2784 0.02277
rs9577699 13 112966962 T G 0.2331 1493 0.4697 5.6731 2.4913 0.022776
rs36341 14 72390689 G A 0.4386 1473 0.8325 -4.9195 2.1605 0.022785
rs10138053 14 51615152 T C 0.2867 1493 0.3111 5.2803 2.3192 0.022796
rs10745834 12 99060350 G A 0.2904 1493 0.315 -5.2616 2.3112 0.022814
rs2586431 17 48305312 T C 0.4796 1493 0.2541 4.9191 2.1608 0.022817
rs3936031 3 125784995 G A 0.0419 1493 1 12.144 5.3348 0.022822
rs10862202 12 81240753 C A 0.4427 1493 0.529 4.8296 2.1217 0.022827
rs1115506 9 30825690 T C 0.4933 1493 0.8766 4.8285 2.1212 0.022829
rs11879416 19 29526703 T C 0.0737 1493 0.7034 9.2208 4.0509 0.02283
rs17221008 9 132906486 T C 0.4605 1493 0.4658 4.9044 2.1546 0.022831
rs6781211 3 112505650 G A 0.062 1493 0.5048 -9.9629 4.3771 0.022838
rs13066393 3 729510 T C 0.0312 1492 1 13.994 6.1483 0.022839
rs698224 3 22946172 T C 0.2061 1492 0.1543 -6.0968 2.6786 0.02284
rs7763768 6 16929712 G A 0.4501 1493 0.8344 -4.8791 2.1436 0.022842
rs6815552 4 47669751 T C 0.1001 1489 0.4731 8.1638 3.587 0.022848
rs7943985 11 79474160 T C 0.2706 1493 0.8441 -5.4297 2.3857 0.022849
rs10049506 4 61008776 T C 0.1059 1492 0.5834 -7.9429 3.49 0.022851
rs7260516 19 52287452 T G 0.4026 1493 0.5907 4.8983 2.1522 0.022851
rs17117977 11 115001429 G A 0.2086 1493 0.4333 5.8934 2.5896 0.022862
rs10455225 6 70315758 T C 0.2184 1493 0.7621 5.8332 2.5637 0.022889
rs2903673 19 32687633 G A 0.2542 1493 0.1519 -5.4538 2.397 0.022889
rs6786247 3 156078627 G A 0.1139 1493 0.2469 7.4986 3.2958 0.022894
rs806323 13 50847315 C A 0.3088 1493 0.3322 5.3044 2.3315 0.022896
rs2965042 7 4972973 G A 0.3583 1493 0.7786 -5.0631 2.2254 0.022901
rs16839281 2 138418155 G A 0.2659 1493 0.8945 5.4879 2.4123 0.022905
rs4433986 2 66760311 G A 0.368 1493 0.7809 -4.9939 2.1952 0.022913
rs1113523 1 114129474 G A 0.2247 1493 0.0213 -5.6265 2.4734 0.022917
rs10999169 10 71931012 T C 0.4394 1493 0.2481 -4.9478 2.1751 0.02292
rs8125878 20 17883827 G A 0.1202 1493 0.4624 7.5201 3.3059 0.02292
rs9305315 21 28788903 T C 0.3295 1493 1 -5.1448 2.2617 0.022924
rs4640759 5 8278166 C A 0.2626 1493 0.8412 5.5125 2.4236 0.022936
rs831824 5 56375477 G A 0.2157 1493 0.5923 -5.8371 2.5663 0.022937
rs2381757 2 146422643 T C 0.3382 1493 0.2249 5.1945 2.2839 0.022941
rs40812 5 151500945 T C 0.1614 1493 0.6332 -6.6184 2.9099 0.022942
rs7737852 5 96954503 T C 0.1017 1480 0.0152 -8.2536 3.6292 0.022953
rs6443023 3 6145135 T G 0.4595 1493 0.5322 4.8915 2.1509 0.022956
rs16961199 16 13227088 C A 0.0613 1493 0.8208 10.055 4.4214 0.022956
rs12906705 15 58955036 T C 0.0978 1493 1 8.1458 3.5822 0.022969
rs17304 7 142245627 G A 0.2706 1493 0.4318 5.4996 2.4186 0.022972
rs7710076 5 64417806 G A 0.4742 1493 0.8764 4.8516 2.1336 0.022973
rs7097453 10 44378740 G A 0.0388 1493 1 12.536 5.5132 0.022976
rs1545007 1 166250778 T C 0.2579 1493 0.5427 5.4795 2.4099 0.022979
rs7204004 16 9332745 T C 0.1742 1493 0.787 -6.347 2.7916 0.022988
rs10032549 4 77398015 G A 0.4812 1493 0.7558 4.8159 2.1182 0.022989
rs9345837 6 67185712 C A 0.2401 1493 0.9435 -5.6687 2.4933 0.02299
rs11654998 17 13681058 T G 0.0549 1493 0.6198 -10.711 4.7113 0.022994
rs12345318 9 82429923 G A 0.1993 1493 0.6273 -6.0917 2.6795 0.022997
rs2306416 4 122617688 T C 0.1286 1493 0.7295 7.1903 3.1628 0.023003
rs975853 10 83175662 T C 0.203 1493 0.2002 6.1164 2.6905 0.023007
rs402675 3 1623393 T A 0.4613 1472 0.0935 5.0013 2.2001 0.023013
rs6718666 2 75584273 T G 0.2964 1493 0.6201 5.2586 2.3133 0.023015
rs10787841 10 120254909 G A 0.2247 1493 0.6561 -5.8268 2.5633 0.023017
rs6472748 8 74034680 G A 0.435 1493 0.0402 -4.7491 2.0893 0.023025
rs7758962 6 53579392 G A 0.4032 1493 0.9572 -4.9299 2.169 0.023032
rs944290 14 36564699 G A 0.2763 1493 0.3316 -5.476 2.4094 0.023039
rs7644608 3 187269748 T C 0.3935 1493 0.416 4.8915 2.1523 0.023041
rs17033572 4 156727377 C A 0.2765 1492 0.6505 -5.4416 2.3943 0.023042
rs7134719 12 3545960 G A 0.1989 1488 0.9353 6.079 2.6748 0.023047
rs7908849 10 68483603 T C 0.3778 1493 0.1868 -4.8996 2.156 0.023052
rs9526301 13 47853899 G A 0.4126 1493 0.6696 4.9349 2.1716 0.023057
rs9432040 1 232014116 G A 0.4849 1492 1 -4.8351 2.1277 0.023063
rs1427585 7 124941244 T C 0.2522 1493 0.3368 5.4934 2.4175 0.023065
rs16839422 1 4730964 G A 0.1202 1493 0.8067 7.4639 3.2847 0.023066
rs3749348 3 3886919 T C 0.1196 1493 0.109 -7.2911 3.2088 0.023074
rs2160271 7 12335168 G A 0.0275 1493 0.6252 14.991 6.5978 0.023076
rs11974360 7 30370786 G A 0.0141 1493 0.2535 -20.168 8.8761 0.023076
rs4734170 8 93051254 T C 0.218 1493 0.6489 -5.8145 2.559 0.023078
rs7190905 16 74873927 T C 0.4517 1492 0.0944 -4.9657 2.1855 0.023079
rs11031557 11 32053419 G A 0.1203 1492 1 7.4425 3.2756 0.02308
rs2636096 5 143103853 T C 0.3868 1493 0.2753 -5.0328 2.2152 0.02309
rs1926565 10 114120690 G A 0.36 1493 0.0431 -5.1719 2.2765 0.023092
rs12170052 22 49571596 G A 0.0764 1493 1 -9.1237 4.0159 0.023092
rs3131537 1 221583559 G A 0.3121 1493 0.8566 -5.1985 2.2884 0.023104
rs2881440 16 7291028 G A 0.4414 1493 0.3449 -4.8035 2.1145 0.023106
rs7706084 5 41010431 T C 0.4501 1493 0.4029 -4.9099 2.1614 0.023107
rs6535932 4 154549663 T C 0.4866 1493 0.178 -4.9207 2.1662 0.02311
rs7080456 10 75391217 T G 0.0556 1493 0.6206 10.648 4.6873 0.023113
rs12419002 11 78816852 T C 0.1239 1493 1 -7.3263 3.2252 0.023113
rs32209 5 127622491 T C 0.0392 1493 0.4935 -12.366 5.4439 0.023114
rs6779573 3 23900401 C A 0.4253 1493 0.2043 -4.8057 2.1156 0.023116
rs285722 15 93220397 G A 0.1239 1493 0.1891 -7.4656 3.2866 0.023116
rs1944988 18 57206705 G A 0.3496 1493 0.5316 -5.0226 2.2112 0.02312
rs10204984 2 35406626 G A 0.3875 1493 0.5861 -4.9922 2.1978 0.023121
rs3803424 15 101455511 T C 0.4102 1493 0.4869 4.8633 2.1411 0.023122
rs3760122 16 1288881 T G 0.2317 1489 0.716 -5.7583 2.5352 0.023126
rs4739045 8 63969320 T G 0.3948 1493 0.1042 4.8363 2.1294 0.023136
rs10870101 9 139526086 T C 0.3634 1493 0.3714 4.9629 2.1852 0.023136
rs4928112 3 100263559 G A 0.426 1493 0.5968 -4.8482 2.1347 0.023139
rs6804151 3 44108553 T C 0.2237 1493 0.8235 5.7784 2.5443 0.02314
rs7242135 18 69912809 G A 0.1323 1493 0.2137 -7.256 3.1949 0.02314
rs6848074 4 27280902 G A 0.2619 1493 0.2551 5.4104 2.3823 0.023142
rs6795561 3 77084262 T G 0.2612 1493 0.8407 -5.5128 2.4275 0.023145
rs409226 1 30472960 G A 0.3627 1493 0.5381 4.9805 2.1931 0.023146
rs17440077 4 110537567 G A 0.2977 1493 0.0633 -5.4137 2.3838 0.023147
rs7185290 16 85519068 G A 0.4762 1491 0.2539 4.7695 2.1002 0.023149
rs12359386 10 66484990 G A 0.1815 1493 0.663 6.3079 2.7777 0.023152
rs7515728 1 175581146 T C 0.3516 1493 0.6915 -5.0299 2.2151 0.02316
rs791700 9 12532584 C A 0.1711 1493 0.5242 6.3596 2.8006 0.02316
rs2842139 10 10416946 T C 0.3406 1493 0.3572 -5.1562 2.2708 0.023164
rs5746059 1 12262792 G A 0.223 1493 0.5014 -5.7454 2.5303 0.023167
rs1761012 14 46903272 G A 0.4421 1493 0.529 4.8191 2.1223 0.023167
rs2792833 6 49871812 T G 0.4772 1493 0.0549 4.9598 2.1845 0.023181
rs1981316 13 110851808 C A 0.4243 1493 0.3144 -4.9495 2.1801 0.023189
rs12598159 16 9474056 G A 0.204 1493 0.9365 -6.0025 2.6439 0.023191
rs2126986 16 56351707 G A 0.4504 1493 0.433 -4.9028 2.1596 0.023194
rs7259539 19 7846887 T C 0.4859 1493 0.3001 -4.8977 2.1574 0.023195
rs10491958 12 1670493 T C 0.1494 1493 1 6.7747 2.9844 0.023204
rs12610768 19 29436748 G A 0.3133 1486 0.2778 -5.1476 2.2676 0.023204
rs4268160 8 136746031 T C 0.3667 1493 0.0745 -4.8937 2.1558 0.023205
rs4908187 1 102292567 C A 0.3125 1493 0.3351 5.1399 2.2643 0.023213
rs3924516 18 10218769 T C 0.2408 1493 0.0772 -5.5185 2.4312 0.023215
rs7904693 10 111405399 T C 0.4109 1493 0.915 -4.8975 2.1577 0.023221
rs735349 20 12160515 G A 0.4903 1493 0.5345 -4.7869 2.109 0.023223
rs11002793 10 80801482 G A 0.0794 1493 1 8.9414 3.9394 0.023224
rs553668 10 112839579 G A 0.1587 1493 0.8463 6.6285 2.9205 0.023229
rs7206052 16 58803511 G A 0.0961 1493 0.765 8.2417 3.6313 0.023231
rs8119892 20 41896776 G A 0.0385 1493 0.1664 12.795 5.6376 0.023238
rs1461656 6 2716860 T C 0.2056 1493 0.635 -5.9337 2.6146 0.023239
rs10115421 9 89738445 T G 0.3241 1492 0.9059 -5.1465 2.2679 0.02325
rs2155338 11 105840364 G A 0.4263 1493 0.186 -4.7948 2.113 0.023256
rs6606675 11 69230242 T C 0.2954 1493 0.852 -5.2718 2.3234 0.023266
rs7277791 21 37383227 C A 0.3503 1493 0.1396 -5.1567 2.2726 0.023266
rs10781522 9 139815053 G A 0.4032 1493 0.667 -4.8876 2.154 0.023267
rs11002826 10 80874092 G A 0.2023 1493 0.5744 6.0555 2.6688 0.023267
rs3771089 2 188230146 T C 0.4906 1493 0.7561 4.8463 2.1359 0.023269
rs9937061 16 10582624 G A 0.0536 1493 0.7962 -10.802 4.7606 0.023269
rs11780226 8 58694902 T C 0.1875 1493 0.6104 6.2266 2.7442 0.023271
rs2287881 19 33333155 G A 0.204 1493 0.1116 -5.8668 2.5857 0.023271
rs6945082 7 54958458 G A 0.3567 1493 0.4299 -4.9832 2.1964 0.023278
rs10834449 11 24739804 G A 0.363 1493 0.4016 -5.0723 2.2356 0.023278
rs4603754 2 228130088 T C 0.4413 1491 0.4949 -4.8194 2.1242 0.023283
rs7958995 12 92942034 T C 0.2465 1493 0.8348 5.5824 2.4606 0.023286
rs6793728 3 28926923 T C 0.3875 1493 0.4784 4.9025 2.161 0.023292
rs12718964 7 55498417 T C 0.2748 1463 0.4707 5.4064 2.3831 0.023293
rs1433020 5 171954233 C A 0.4149 1493 0.9152 4.8875 2.1544 0.023294
rs1947429 2 14009046 C A 0.1242 1493 0.6341 -7.2661 3.2031 0.0233
rs10498660 6 3343544 T C 0.3932 1493 0.9568 -4.9412 2.1785 0.023316
rs1322291 9 10592492 T C 0.0693 1493 0.0669 9.2624 4.0836 0.023317
rs241456 6 32795965 G A 0.2559 1493 0.221 5.4371 2.3972 0.023323
kgp974569 6 32796057 G A 0.2559 1493 0.221 5.4371 2.3972 0.023323
rs2269051 20 17504101 C A 0.427 1493 0.9578 4.8684 2.1465 0.023327
rs12139100 1 20501582 G A 0.1815 1493 0.9306 6.2711 2.765 0.02333
rs1375547 3 85608137 G A 0.224 1493 0.5031 -5.8374 2.5739 0.023332
rs6075004 20 16066764 G A 0.3279 1493 0.6385 -5.1704 2.2798 0.023335
rs459799 18 11320782 T C 0.1608 1493 0.1785 -6.6895 2.9499 0.023345
rs1920990 12 81266363 C A 0.2123 1493 0.643 5.9334 2.6165 0.023347
rs7977905 12 20785224 G A 0.3346 1493 0.5616 -5.0712 2.2363 0.02335
rs17101394 14 64232386 G A 0.1601 1493 0.2101 -6.4657 2.8512 0.02335
rs6658827 1 209782121 T G 0.1634 1493 1 6.5166 2.8737 0.023352
rs12608882 19 58167671 T G 0.0378 1493 0.1584 12.42 5.4773 0.023362
rs7749629 6 43714001 T C 0.4135 1491 0.8309 -4.8852 2.1546 0.023367
rs10799636 1 20770887 T C 0.42 1493 0.524 4.9259 2.1725 0.023368
rs4782784 16 83415563 T G 0.2629 1493 0.3852 -5.4113 2.3866 0.023368
rs10174949 2 8442248 G A 0.2629 1493 0.1422 -5.5836 2.4626 0.023372
rs12980907 19 58956326 T C 0.2274 1493 0.0325 5.5937 2.4672 0.023377
rs941900 14 100603399 C A 0.2679 1493 0.4293 5.3878 2.3765 0.02338
rs4728373 7 135675538 G A 0.2947 1493 0.8521 -5.2743 2.3264 0.023382
rs11261279 1 223627024 T C 0.287 1493 0.3119 5.2581 2.3194 0.023391
rs6878215 5 174060774 T C 0.1413 1493 0.5216 -6.8563 3.0248 0.023406
rs1996312 2 189762841 T C 0.1577 1493 0.3309 -6.5305 2.8811 0.02341
rs1408363 10 13262143 T C 0.4437 1493 0.3728 -4.9093 2.1659 0.023416
rs299169 19 56316796 T C 0.2394 1493 0.887 5.6621 2.4981 0.023417
rs7602061 2 59344469 G A 0.2311 1493 0.1264 5.8342 2.5741 0.023422
rs7899274 10 75344761 T C 0.0595 1487 0.8152 10.278 4.5349 0.023426
rs2546589 4 181368684 G A 0.3463 1493 0.5678 -5.0262 2.2178 0.023431
rs2137502 7 4975010 G A 0.1232 1493 0.4028 -7.2532 3.2007 0.023444
rs4757742 11 18986882 G A 0.4186 1493 0.6705 -4.8534 2.1417 0.023444
rs12434601 14 35381621 G A 0.4896 1493 0.7957 -4.8373 2.1346 0.023444
rs10102076 8 64177713 T C 0.3912 1493 0.9135 4.9456 2.1825 0.023448
rs8060233 16 12980383 T C 0.422 1493 0.8736 4.8893 2.1576 0.023449
rs6012246 20 46325781 T C 0.1242 1493 0.8119 7.28 3.2129 0.023458
rs7214290 17 27611880 G A 0.138 1493 0.4457 6.9141 3.0514 0.023459
rs16962243 15 49562732 T C 0.2127 1493 0.3536 -5.964 2.6321 0.023461
rs11008222 10 31042494 G A 0.4943 1491 0.9587 -4.8178 2.1264 0.023468
rs2519799 9 136810857 T C 0.3125 1493 0.952 5.2016 2.296 0.023479
rs1498260 6 92627946 T G 0.2575 1493 0.4566 -5.5659 2.4568 0.023481
rs2817093 6 53080924 T C 0.2554 1488 0.3403 5.4641 2.4119 0.023485
rs9320866 6 122691294 T G 0.1735 1493 0.4169 6.4332 2.8399 0.023497
rs1631619 10 36638425 G A 0.2599 1493 0.3132 5.5664 2.4573 0.023499
rs2576736 2 105890971 T C 0.2482 1493 0.9447 5.5835 2.4649 0.023501
rs4683702 3 142617138 T G 0.3456 1493 0.2082 5.1497 2.2735 0.023507
rs863035 1 159116681 T C 0.226 1493 0.1037 -5.8844 2.5979 0.023512
rs10463817 5 125471402 T G 0.3938 1493 0.2782 5.002 2.2084 0.023515
rs10517637 4 157342073 G A 0.0563 1493 0.6224 10.563 4.6638 0.023523
rs7250471 19 56898853 T G 0.3145 1493 0.0478 -5.3241 2.3508 0.023526
rs2603112 12 50199949 G A 0.3084 1493 0.9035 5.2041 2.2979 0.023532
rs359338 13 65275154 G A 0.2957 1493 0.5764 -5.2371 2.3126 0.023538
rs8033491 15 88386356 G A 0.4511 1492 0.5304 -4.8813 2.1556 0.023545
rs4236169 6 17081711 G A 0.3453 1493 0.7314 -5.0397 2.2256 0.02355
rs4512391 8 126516988 T C 0.3912 1493 0.4152 -4.8802 2.1552 0.023552
rs795135 4 105084811 T G 0.4444 1493 0.2281 4.9231 2.1743 0.023563
rs938495 2 13162309 T C 0.1752 1493 0.2448 -6.4334 2.8416 0.023572
rs6932080 6 78708695 T C 0.3992 1493 0.8714 4.9267 2.1762 0.023581
rs1384557 5 105200594 T G 0.3071 1493 0.1007 5.3333 2.356 0.023589
rs1512803 8 5706993 T G 0.1384 1474 0.7428 -7.0645 3.1207 0.023589
rs3780175 9 77682437 T C 0.1906 1493 0.3556 -6.051 2.673 0.023591
rs4351004 4 24676608 G A 0.2532 1493 0.6326 -5.5013 2.4302 0.023592
rs4568657 9 9246647 T C 0.498 1492 0.3007 -4.7517 2.0992 0.023599
rs6928789 6 114084492 G A 0.295 1493 0.901 -5.2666 2.3267 0.023603
rs103294 19 54797848 T C 0.1477 1493 0.7578 6.7555 2.9845 0.023603
rs6817712 4 26192444 G A 0.297 1493 0.8042 5.2459 2.3177 0.023607
rs4623986 12 131824796 G A 0.4149 1493 0.4559 4.8367 2.1369 0.023608
rs17751162 2 77660813 T C 0.3416 1493 0.5267 5.0297 2.2222 0.023611
rs9550656 13 21069259 G A 0.3657 1493 0.6965 5.0216 2.2187 0.023617
rs3846317 4 149165351 T C 0.3778 1493 0.2713 -4.8929 2.1619 0.023622
rs738792 22 24121378 T C 0.1105 1493 1 7.6787 3.3928 0.023623
rs11638974 15 75799306 G A 0.3118 1493 0.1173 5.3029 2.3431 0.023625
rs3109306 2 130362926 G A 0.0345 1493 1 -13.285 5.8703 0.023632
rs13430599 2 127837041 T G 0.135 1493 0.8249 7.0236 3.1036 0.023633
rs4334606 3 79229519 G A 0.0549 1493 1 -10.592 4.6806 0.023634
rs6022024 20 51270905 T G 0.3402 1493 0.6041 -5.1138 2.2598 0.023638
rs7031058 9 85256142 G A 0.2616 1493 0.0321 -5.6328 2.4892 0.023642
rs7875779 9 115039845 T C 0.216 1493 0.1686 -5.7396 2.5365 0.023646
rs10208265 2 187154838 G A 0.066 1493 0.6758 -9.7686 4.3171 0.02365
rs11097474 4 96521263 G A 0.1611 1493 0.848 -6.5709 2.904 0.023651
rs11031384 11 31486211 C A 0.3245 1493 0.1251 5.2439 2.3175 0.023655
rs2056394 4 17105434 T C 0.3958 1493 0.0231 4.779 2.1121 0.023657
rs7958854 12 46569447 G A 0.1309 1493 0.2544 7.2497 3.2041 0.023658
rs4716085 6 16605411 T C 0.2326 1492 1 5.7023 2.5204 0.023667
rs132047 22 45438091 C A 0.4913 1493 0.5691 4.7744 2.1103 0.023669
rs7989348 13 63054095 G A 0.1842 1493 0.6673 6.1706 2.7277 0.023688
rs374729 11 115792775 G A 0.295 1493 0.901 -5.2634 2.3267 0.023689
rs2820883 1 216872461 C A 0.1778 1493 0.9294 6.305 2.7875 0.023706
kgp1568295 1 176363059 G A 0.494 1490 0.569 4.781 2.1138 0.023709
rs1866024 2 142524373 G A 0.1775 1493 0.8593 6.2781 2.7757 0.023709
rs11027318 11 23581968 G A 0.3188 1493 0.6769 -5.1888 2.2942 0.023713
rs16834638 2 137265745 T C 0.1902 1493 0.3136 -6.047 2.6737 0.023717
rs3734279 6 133849966 T C 0.3808 1493 0.1386 -4.8582 2.1481 0.023718
rs17367630 18 4631497 G A 0.2522 1493 0.3724 -5.6051 2.4784 0.023722
rs6917072 6 137930302 T C 0.0466 1492 0.5588 -11.348 5.0179 0.023724
rs290898 10 8933437 T C 0.0738 1490 0.8495 9.2306 4.0816 0.023727
rs742079 20 43951032 T C 0.4046 1493 0.872 -4.8864 2.1607 0.023729
rs9595640 13 47856419 G A 0.4712 1493 0.7553 -4.8382 2.1394 0.02373
rs345271 1 108498145 T C 0.223 1493 0.601 -5.733 2.5351 0.023731
rs1782805 13 40946993 T C 0.3938 1493 1 -4.9233 2.1772 0.02374
rs7757274 6 22526294 T C 0.3419 1493 0.8181 5.086 2.2493 0.023751
rs9310495 3 16234295 G A 0.0522 1493 0.5965 10.734 4.7471 0.023754
rs2150351 14 20992887 G A 0.3781 1493 0.509 5.0022 2.2123 0.023757
rs2786951 13 101364651 C A 0.3788 1493 0.7833 -4.9346 2.1825 0.023759
rs564138 1 166721207 G A 0.2867 1493 0.7521 5.3379 2.3609 0.023764
rs4963212 11 32530384 T G 0.1924 1489 0.2105 -6.2222 2.7521 0.023764
rs2416313 5 112530947 T G 0.209 1488 0.3884 -5.9963 2.6523 0.02377
rs4447378 15 71847327 G A 0.426 1493 0.3973 4.8064 2.1261 0.023782
rs4636275 9 116097493 T C 0.1011 1493 0.3956 7.8902 3.4903 0.023784
rs7592198 2 124879107 T C 0.4568 1493 0.3221 -4.7632 2.107 0.023785
rs7560392 2 125109738 T C 0.1591 1493 0.8464 -6.5989 2.9192 0.023787
rs595762 11 79687057 T G 0.4397 1493 0.7526 -4.8184 2.1318 0.023806
rs10238921 7 135715070 T C 0.3609 1492 0.5748 -5.0397 2.2297 0.023808
rs4675077 2 227238030 T C 0.1457 1493 0.6772 -6.8593 3.0349 0.023813
rs6715171 2 136157913 T C 0.1588 1492 0.1 6.7236 2.9749 0.023816
rs8130963 21 36267418 G A 0.3329 1493 0.1619 5.1961 2.2991 0.023816
rs6467328 7 130673153 T C 0.2679 1493 0.5101 -5.3799 2.3805 0.023819
rs11183560 12 47094567 T G 0.4226 1493 0.3141 -4.9289 2.1809 0.023819
rs9843498 3 100267619 G A 0.4293 1493 0.6345 -4.8214 2.1334 0.023825
rs6588043 1 63956190 T C 0.3138 1493 0.0546 5.0524 2.2357 0.023826
rs217478 1 63991267 T C 0.3138 1493 0.0546 5.0524 2.2357 0.023826
rs10519554 4 141341312 G A 0.0382 1493 0.4735 12.442 5.5055 0.023826
rs16935005 11 18218678 G A 0.073 1493 0.7001 -9.1862 4.0649 0.023827
rs12694062 2 207678216 G A 0.0974 1489 0.8827 8.1426 3.6034 0.023838
rs1041826 21 37341667 T C 0.3742 1490 0.5801 -5.0122 2.2181 0.023845
rs10091134 8 4190222 G A 0.3449 1493 0.6468 5.0877 2.2516 0.023847
rs11066738 12 114225208 C A 0.3143 1492 0.8102 5.1929 2.2983 0.023854
rs4646671 15 101439353 T C 0.366 1493 0.1811 -4.9013 2.1694 0.023862
rs882413 14 51495398 G A 0.1865 1493 0.2324 6.0711 2.6871 0.023863
rs3748997 2 114684848 T C 0.0731 1491 0.0809 9.0129 3.9892 0.023864
rs7081754 10 82405540 T C 0.2006 1493 0.4201 -5.9361 2.6274 0.023865
rs7712253 5 29269294 T C 0.2602 1493 0.5451 5.5223 2.4443 0.023869
rs17751904 4 178715833 G A 0.4732 1493 0.161 4.7235 2.0908 0.023872
rs35958510 6 2731431 T C 0.0171 1493 1 -18.696 8.2756 0.023877
rs10065790 5 112911165 T C 0.1729 1492 0.8563 -6.3741 2.8216 0.023882
rs10006955 4 190223523 T C 0.4739 1493 0.7556 -4.8299 2.1381 0.023887
rs2416025 14 47585507 T G 0.0794 1493 0.3726 -8.7781 3.8861 0.023895
rs7620358 3 128481339 G A 0.0208 1493 1 -17.019 7.5345 0.023896
rs3892895 11 68884755 G A 0.3396 1493 0.0154 5.2378 2.319 0.023902
rs4244593 17 17420218 T G 0.3771 1493 0.6998 -4.9276 2.1816 0.023902
rs12883738 14 27259487 G A 0.2124 1488 0.2447 5.9792 2.6473 0.023905
rs9476827 6 15459934 T C 0.3473 1493 0.3918 -5.1035 2.2596 0.023909
rs13039 4 71201943 G A 0.2147 1493 0.7016 5.8795 2.6032 0.023913
rs9456899 6 164322346 C A 0.49 1493 0.9175 4.8112 2.1302 0.023914
rs347236 5 72862289 G A 0.3051 1493 0.4641 -5.1646 2.2867 0.023915
rs11073854 15 85513267 C A 0.3295 1493 0.7256 -5.0848 2.2515 0.02392
rs533374 1 18136684 G A 0.4046 1493 0.9145 -4.9001 2.1697 0.023921
rs6791299 3 6634839 G A 0.4631 1492 0.7155 4.8429 2.1444 0.023921
kgp8036704 6 32796521 T C 0.2502 1493 0.19 -5.4499 2.4133 0.023927
rs7543144 1 166191677 G A 0.2466 1488 0.2359 5.494 2.4328 0.023929
rs2000265 1 112474363 T C 0.4538 1493 0.6762 4.8504 2.1479 0.02393
rs1949991 2 156866619 T C 0.4997 1493 0.2341 4.878 2.1601 0.02393
rs4808554 19 17130401 T C 0.1946 1493 0.8689 6.083 2.6938 0.023935
rs1498459 12 61177775 T C 0.205 1493 0.3029 -6.0296 2.6702 0.023939
rs1343794 13 72663889 T C 0.4725 1493 0.324 -4.7462 2.102 0.023949
rs12197382 6 167826180 C A 0.4474 1493 0.4325 4.879 2.1608 0.023951
rs3749589 4 134074058 G A 0.432 1493 0.5979 -4.8098 2.1302 0.023954
rs2597348 8 133471941 T C 0.3453 1493 0.4924 5.003 2.2159 0.023958
rs2236359 1 227935444 G A 0.4106 1493 0.2848 -4.81 2.1305 0.023962
rs1139231 19 34288202 T C 0.436 1491 0.171 4.9363 2.1865 0.023967
rs6075212 20 17443362 T C 0.3898 1493 0.7857 4.9402 2.1883 0.02397
rs7254094 19 21343086 T C 0.3145 1493 0.5482 5.214 2.3096 0.023974
rs7171611 15 95741395 T C 0.0603 1493 0.0611 -9.8194 4.3498 0.023979
rs1921128 12 107546385 G A 0.4632 1493 0.7156 4.7879 2.121 0.023983
rs2682332 12 53278959 T C 0.08 1493 0.0131 -8.5573 3.7909 0.023988
rs10867274 9 81402187 G A 0.3178 1493 0.1519 5.0581 2.2409 0.023998
rs917321 7 38946736 G A 0.369 1492 0.781 -4.9969 2.2139 0.024004
rs10999467 10 72441228 T C 0.2522 1493 0.4104 -5.4659 2.4217 0.024007
rs10910204 1 233653024 C A 0.2197 1493 0.6509 5.7609 2.5525 0.024013
rs689187 1 33611890 T C 0.2699 1493 0.5993 5.3652 2.3774 0.024021
rs7913156 10 16632102 G A 0.1681 1493 0.2283 6.3122 2.797 0.024023
rs12911169 15 29451613 T C 0.3906 1485 0.2527 -4.8669 2.1566 0.024025
rs843367 3 183900338 T C 0.4966 1493 0.9176 4.8055 2.1295 0.02403
rs17200070 16 54502562 G A 0.2472 1493 0.6263 -5.6031 2.4829 0.024031
rs158910 5 168033163 T G 0.4799 1493 0.6409 -4.8325 2.1415 0.024033
rs7522710 1 244377850 T C 0.4196 1493 0.8734 4.8726 2.1595 0.024045
rs13382303 2 47320846 T C 0.2716 1493 0.3605 5.3305 2.3624 0.024046
rs1668839 18 22491296 G A 0.289 1493 0.1864 -5.3854 2.3868 0.024053
rs440617 2 189818 T C 0.1725 1493 0.9277 6.3391 2.8096 0.024057
rs9469953 6 35129816 T C 0.1537 1493 0.164 6.7771 3.0038 0.024058
rs10499084 6 118302310 T C 0.2063 1493 0.3046 -5.8497 2.5927 0.024058
rs11712150 3 46346874 C A 0.3067 1490 0.2735 -5.2857 2.343 0.02407
rs7103299 11 46057427 T C 0.0908 1493 0.4306 -8.2573 3.6602 0.024072
rs7115487 11 121627609 G A 0.2599 1493 0.501 -5.4189 2.4021 0.024076
rs11209195 1 68480671 T C 0.3654 1493 0.0507 4.8567 2.153 0.024085
rs7048169 9 79608487 C A 0.4226 1492 0.7909 -4.8387 2.1451 0.024086
rs6767604 3 174580571 T C 0.4082 1493 0.0244 4.7408 2.1017 0.024091
rs901917 1 92292407 T C 0.0944 1493 1 8.2086 3.6391 0.024092
rs10747486 1 98253738 G A 0.2103 1491 0.3108 5.9735 2.6484 0.0241
rs2469190 15 87166897 G A 0.4387 1493 0.6363 -4.801 2.1286 0.024101
rs4954246 2 136123848 G A 0.1584 1493 0.1197 6.7099 2.975 0.024108
rs11868895 17 9827890 T G 0.3714 1493 0.2444 -5.0409 2.2352 0.024116
rs2108554 7 12583080 T C 0.1899 1493 0.6135 -6.0695 2.6915 0.024132
rs17011531 3 73812978 C A 0.0311 1493 1 -13.867 6.1495 0.024135
rs10196426 2 169863259 T C 0.0405 1493 0.7321 -12.098 5.3652 0.024139
rs2304053 5 150942969 G A 0.4508 1493 0.4031 -4.8718 2.1608 0.024155
rs13200955 6 66742205 G A 0.3731 1493 0.1668 5.0487 2.2392 0.024156
rs12573817 10 111421513 G A 0.4153 1493 0.9151 -4.873 2.1614 0.024161
rs1849777 12 43612687 T C 0.2157 1493 0.939 5.82 2.5815 0.024165
rs11098020 4 109903445 G A 0.1445 1491 0.5303 -6.7704 3.0031 0.024166
rs732750 12 107903731 T G 0.1065 1493 0.6842 -7.8216 3.4694 0.024167
rs1564958 4 92706551 C A 0.4028 1492 0.2823 4.8219 2.1389 0.02417
rs7865352 9 24754015 T C 0.1661 1493 0.3514 -6.3647 2.8233 0.024175
rs7815283 8 98776879 T C 0.2729 1493 0.1178 5.4932 2.4368 0.024181
rs2392015 7 32030880 T C 0.2515 1493 0.2714 -5.607 2.4874 0.024185
rs1152663 10 126778078 G A 0.3138 1493 0.5086 5.2119 2.3123 0.024197
rs739 12 114012386 T C 0.4973 1493 0.679 4.8192 2.1381 0.024197
rs740422 22 17619292 T C 0.2187 1493 0.8202 -5.7776 2.5634 0.024203
rs11258392 10 13494906 T C 0.2468 1493 0.4865 5.5064 2.4431 0.024204
rs4862838 4 188801533 G A 0.1671 1493 0.1639 6.5432 2.9033 0.024213
rs7522712 1 15307478 G A 0.3476 1493 0.4244 -5.0862 2.2568 0.024215
rs4559330 9 27726758 T C 0.3653 1477 0.0566 -4.8839 2.1671 0.024216
rs204018 16 13227829 T G 0.1999 1493 0.2569 5.8996 2.6178 0.024218
rs7602496 2 203602207 C A 0.4072 1493 0.2836 -4.9485 2.1959 0.024226
rs1775091 10 43420922 T C 0.3821 1493 0.7841 -4.9503 2.1968 0.024236
rs4653719 1 226350383 G A 0.4186 1493 0.7101 4.8793 2.1654 0.024239
rs12992673 2 6204312 G A 0.2492 1493 0.8899 5.5538 2.4649 0.024248
rs2892800 4 119134308 T C 0.3001 1493 0.9509 5.221 2.3172 0.02425
rs12607475 18 20946796 T C 0.2763 1493 0.2712 -5.438 2.4135 0.024252
rs6758362 2 136081193 T G 0.1564 1493 0.0042 -6.85 3.0404 0.024261
rs796102 6 10467695 T C 0.2127 1493 0.216 -5.9544 2.643 0.024267
rs12450088 17 1504576 G A 0.1872 1493 0.4437 6.0761 2.6972 0.024277
rs17106994 5 147017322 T C 0.1614 1493 0.1804 6.3967 2.8395 0.024278
rs1415428 6 114691511 G A 0.3687 1493 0.6168 -4.9986 2.2191 0.024285
rs6508610 18 27217230 T C 0.3222 1493 0.4772 -5.0768 2.2538 0.024286
rs1862407 5 143138340 T C 0.1711 1493 0.0222 -6.5566 2.911 0.024299
rs233966 4 104683461 T G 0.2703 1493 0.1007 5.5142 2.4483 0.024304
rs2589158 17 78818603 G A 0.1892 1493 0.8002 6.0914 2.7046 0.024307
rs6452949 5 90645137 G A 0.3657 1493 0.372 -4.9115 2.1808 0.024315
rs3846973 7 66120035 T C 0.3771 1489 0.0273 -4.8092 2.1354 0.024316
rs10203812 2 76811778 G A 0.4069 1493 0.284 4.9431 2.1949 0.024319
rs7258589 19 18701499 T C 0.25 1452 0.4839 5.5532 2.4659 0.024321
rs2246799 20 3624704 G A 0.4049 1493 0.9145 4.868 2.1616 0.024321
rs10763867 10 31874969 G A 0.4039 1493 0.4851 -4.8345 2.147 0.024339
rs713572 17 64991061 T C 0.3841 1493 0.9564 4.9157 2.1831 0.024342
rs2276780 3 122642401 G A 0.3701 1493 1 4.9602 2.2029 0.024345
rs2273289 1 12018290 T C 0.1303 1493 0.9089 -7.0961 3.1516 0.024347
rs1100135 7 12491847 G A 0.3417 1447 0.6404 -5.1126 2.2707 0.02435
rs4685308 3 16177592 T C 0.1802 1493 0.5993 6.2764 2.7876 0.024351
rs1473886 2 20368519 T G 0.4551 1493 0.602 -4.8401 2.1497 0.024354
rs6449278 4 17194641 G A 0.4501 1493 0.3208 -4.7493 2.1094 0.024356
rs6106915 20 24601687 G A 0.1132 1493 0.6062 -7.5065 3.3341 0.024357
rs1899460 13 88539816 T G 0.0506 1492 0.2701 10.761 4.7801 0.024372
rs4605145 16 18982685 T G 0.28 1493 0.275 -5.4112 2.4037 0.024373
rs2455730 1 176295837 G A 0.278 1493 0.1757 5.2487 2.3315 0.024375
rs9300302 12 3867471 T C 0.3004 1493 0.902 -5.2088 2.3139 0.024379
rs4501282 4 54650286 C A 0.29 1493 0.4507 5.3302 2.3679 0.02438
rs6429977 2 143320073 T C 0.072 1493 0.5622 -9.198 4.0862 0.024387
rs886727 7 7663794 T C 0.2676 1478 0.6905 5.3941 2.3964 0.024388
rs9454921 6 70655786 T C 0.1919 1493 1 -6.0752 2.699 0.024392
rs747004 4 140254518 T C 0.2153 1493 0.7016 5.8578 2.6025 0.024395
rs1954756 8 107388668 G A 0.1993 1493 0.4652 5.9308 2.635 0.024398
rs17346622 1 205384781 T C 0.141 1493 0.2412 -6.7754 3.0102 0.0244
rs2966318 16 84643693 G A 0.3346 1493 0.2221 -5.1572 2.2913 0.024401
rs2980780 8 3804394 T G 0.357 1493 0.1587 -4.9025 2.1784 0.024418
rs6931323 6 158486110 T C 0.2073 1493 0.3056 -5.9886 2.6612 0.024425
newrs3213591 6 168316118 T G 0.4197 1489 0.0626 4.7454 2.1087 0.024427
rs4748682 10 20936755 G A 0.361 1493 0.5748 5.0205 2.2312 0.024439
rs2215295 17 59258055 G A 0.2227 1493 0.5501 5.7048 2.5354 0.024444
rs351405 1 212431398 C A 0.1966 1493 0.8062 6.001 2.6672 0.024454
rs1465920 4 77076451 G A 0.1551 1493 0.6925 6.5717 2.9209 0.024454
rs2922180 3 125280473 G A 0.0409 1493 0.3076 11.927 5.3014 0.024462
rs4290920 4 43205099 T C 0.296 1493 0.0469 -5.1074 2.2702 0.024463
rs4839431 1 111033809 T C 0.1222 1493 0.5456 -7.2397 3.218 0.024465
rs12612163 2 36849220 T C 0.3107 1492 0.0795 5.2965 2.3543 0.024466
rs17152089 7 105407407 G A 0.0486 1493 0.7756 11.086 4.9279 0.024468
rs1028818 6 41586580 T C 0.1142 1475 0.1992 7.7194 3.4314 0.024474
rs1418049 1 240253320 T C 0.2552 1493 0.6835 5.5159 2.452 0.024478
rs768337 3 139753703 G A 0.3972 1493 0.1448 -4.7968 2.1324 0.024484
rs2031106 14 32861709 G A 0.0988 1493 0.8842 7.9999 3.5565 0.024487
rs10515191 5 74054595 G A 0.2699 1493 0.8955 5.3744 2.3894 0.024496
rs12426898 12 575633 T C 0.0606 1486 0.6513 -10.147 4.5113 0.0245
rs2279575 12 77417344 G A 0.3701 1493 0.1654 4.8642 2.1628 0.024514
rs7172170 15 98583617 T C 0.4297 1493 0.0265 -4.6938 2.0871 0.024514
rs8084536 18 74227791 T C 0.4166 1493 0.5234 -4.8101 2.1388 0.024514
rs13264774 8 11612315 T C 0.1577 1493 0.2832 -6.6623 2.9624 0.024515
rs6420424 16 81242102 G A 0.3942 1493 0.9137 -4.8844 2.172 0.024521
rs2669471 13 104705659 G A 0.4504 1493 0.433 -4.8565 2.1596 0.024526
kgp7834585 16 18607586 G A 0.2451 1493 0.4426 5.6149 2.4969 0.024526
rs13338367 16 17682124 G A 0.2753 1493 0.2176 5.4449 2.4213 0.024527
rs5009916 19 43807182 T G 0.3386 1493 0.525 5.098 2.267 0.024527
rs277367 1 75300318 C A 0.431 1493 0.0648 4.7142 2.0964 0.024533
rs2484556 1 37913283 T C 0.3182 1488 0.9524 -5.1332 2.2828 0.024538
rs6865416 5 90642319 T C 0.2391 1491 0.67 5.644 2.5101 0.024542
rs958202 6 52575354 G A 0.3637 1493 0.3709 -5.0301 2.2371 0.024549
rs6507118 18 32685490 G A 0.068 1493 0.4093 9.3904 4.1765 0.024551
rs3109836 4 26408827 C A 0.1698 1493 0.783 -6.3957 2.8449 0.024567
rs241447 6 32796751 T C 0.2562 1493 0.2218 5.3891 2.3972 0.024573
rs2224652 1 90196552 T C 0.3433 1493 0.9086 -5.0245 2.2351 0.024574
rs10790919 11 127657071 G A 0.1835 1493 0.9311 6.1628 2.7415 0.024577
rs1568261 2 106140152 T C 0.4662 1493 0.0289 4.934 2.195 0.024589
rs11789442 9 535866 T C 0.3436 1493 0.9542 5.0254 2.2357 0.024589
rs17022621 12 94942310 T C 0.1186 1493 0.3212 7.2976 3.2465 0.024589
rs9363194 6 95093849 T G 0.0455 1493 0.5448 11.38 5.0628 0.024592
rs1570282 6 146826657 T C 0.2942 1492 0.4552 -5.1965 2.3119 0.024593
rs4587171 6 56670263 G A 0.1976 1493 0.9349 5.9911 2.6654 0.024594
rs10852293 16 25780207 T C 0.2545 1493 0.9457 5.4917 2.4432 0.024595
rs17163246 7 10593658 T C 0.4487 1491 0.5303 4.8497 2.1576 0.024596
rs17574546 15 38902476 C A 0.1875 1493 1 6.1268 2.726 0.024608
rs7707148 5 173996446 T G 0.4622 1493 0.6027 4.7585 2.1174 0.024617
rs8050078 16 26035729 G A 0.4206 1493 0.3666 -4.781 2.1274 0.024618
rs1838432 2 80590889 G A 0.0599 1493 0.1649 10.27 4.5698 0.024619
rs17158675 7 83782839 G A 0.0352 1493 0.2567 -13.211 5.8787 0.024624
rs9673524 16 9173143 T C 0.1551 1493 0.553 -6.5471 2.9135 0.02463
rs9694042 8 26280815 G A 0.4006 1489 0.4502 4.8384 2.1534 0.024646
rs7162460 15 46886962 T C 0.368 1493 0.7387 4.9753 2.2143 0.024646
rs4345357 5 134253500 T C 0.0167 1493 1 -18.773 8.3551 0.02465
rs17167693 5 134258183 G A 0.0167 1493 1 -18.773 8.3551 0.02465
rs970446 13 37951903 C A 0.3878 1493 0.1142 -4.8042 2.1383 0.024655
rs4295133 3 156234268 G A 0.4916 1493 0.4375 -4.8278 2.1488 0.02466
rs11161851 1 75298782 T C 0.438 1492 0.1556 4.7285 2.1047 0.024662
rs36069550 4 69500664 T C 0.3698 1490 0.6974 4.9831 2.2181 0.024669
rs600640 13 29063969 G A 0.3346 1493 0.8164 -5.0464 2.2463 0.024672
rs13420542 2 39733965 T C 0.3356 1493 0.6014 -5.0961 2.2685 0.024676
rs7141179 14 41813252 G A 0.2128 1492 0.6429 -5.8799 2.6174 0.024676
rs9269 15 43012274 G A 0.2056 1493 0.068 5.769 2.5681 0.024682
rs17207263 2 214908936 T C 0.2664 1492 0.8426 -5.4219 2.4137 0.024684
rs2008602 1 220032318 G A 0.3463 1493 0.689 5.0482 2.2474 0.024692
rs6122695 20 47142287 G A 0.2642 1493 0.352 -5.4836 2.4413 0.024692
rs927629 6 17103517 G A 0.2177 1493 0.171 5.6828 2.53 0.024695
rs10517450 4 59677511 T C 0.2174 1493 0.2542 -5.7052 2.54 0.024697
rs7764655 6 114099625 T C 0.2458 1493 0.2948 -5.4684 2.4346 0.024697
rs1368321 5 155528034 T C 0.2428 1493 0.3247 5.4982 2.448 0.024704
rs7912002 10 77213547 G A 0.2964 1493 0.664 5.2628 2.3432 0.024705
rs7952755 12 85242696 C A 0.4444 1493 0.2085 4.7271 2.1047 0.024708
rs7758665 6 159128772 T G 0.2793 1493 0.6528 -5.2894 2.3553 0.02472
rs3850205 6 137635497 T C 0.3881 1493 0.7438 4.8769 2.1717 0.024725
rs2871153 4 181320766 T G 0.3175 1493 0.2824 -5.2044 2.3176 0.02473
rs3808554 8 104337096 G A 0.4558 1493 0.566 4.7551 2.1176 0.024731
rs12540120 7 42412407 T C 0.2508 1493 0.6299 -5.545 2.4693 0.024734
rs6821695 4 27298305 T C 0.1122 1493 0.3652 7.6607 3.4117 0.024739
rs9654386 5 24287790 C A 0.1497 1493 0.154 -6.8247 3.0394 0.024744
rs376285 6 40517949 C A 0.1216 1493 0.2743 7.4222 3.3055 0.024744
rs9956473 18 74936640 T C 0.1534 1460 0.2671 -6.5968 2.9381 0.024751
rs278941 4 40420708 G A 0.3272 1493 0.1959 5.0021 2.2279 0.024754
rs3814811 14 24887462 T C 0.0244 1493 0.5943 15.429 6.8722 0.024759
rs318422 1 83019476 G A 0.4511 1493 0.4971 -4.8404 2.156 0.024765
rs7102859 11 26427359 C A 0.2475 1493 0.6769 -5.5639 2.4784 0.024769
rs3846983 7 68653387 G A 0.2046 1493 0.4744 5.8609 2.6107 0.02477
rs6733156 2 169857566 T C 0.0459 1493 1 11.417 5.0857 0.024778
rs2241339 2 169870295 C A 0.0459 1493 1 -11.417 5.0857 0.024778
rs6486515 12 130527398 C A 0.0963 1490 0.8823 -8.0969 3.6069 0.024778
rs12647527 4 100487712 G A 0.1648 1493 0.8509 -6.4559 2.8759 0.024781
rs2720298 12 50189807 C A 0.3301 1492 0.77 -5.0585 2.2535 0.024787
rs369751 3 32511297 G A 0.4026 1493 0.9571 4.8712 2.1702 0.024794
rs7796512 7 136074356 C A 0.3148 1493 0.4718 -5.0889 2.2674 0.024808
rs2504494 1 176362201 G A 0.493 1493 0.7561 -4.7512 2.117 0.024813
rs7609091 2 146068096 T C 0.3282 1493 0.9532 5.0864 2.2664 0.024819
rs4149551 2 240921463 T C 0.3346 1493 0.9536 -5.0634 2.2565 0.024836
rs11874313 18 73791260 G A 0.1849 1493 0.7968 6.1718 2.7505 0.024841
rs724349 18 49765016 G A 0.0834 1493 0.6095 -8.566 3.8176 0.024844
rs4861655 4 185983220 G A 0.3367 1491 0.9077 5.0406 2.2465 0.024847
rs7072754 10 111202837 C A 0.1976 1493 1 5.9931 2.671 0.024848
rs6551933 4 66403567 G A 0.496 1491 0.1085 -4.8772 2.1737 0.024849
rs1946135 16 52361166 T C 0.4009 1493 0.2579 -4.9422 2.2027 0.02485
rs11990859 8 78042456 G A 0.0653 1493 0.0093 9.3196 4.1537 0.024851
rs10461510 5 65551304 C A 0.1539 1485 0.2329 -6.5349 2.9128 0.024866
rs12712211 2 106136714 G A 0.4662 1493 0.0375 4.9171 2.1919 0.024878
rs10763165 10 56764321 G A 0.2472 1493 0.9445 -5.5395 2.4694 0.024881
rs1578999 13 82849051 G A 0.3252 1493 0.8596 5.1045 2.2755 0.024884
rs11046643 12 22991645 T C 0.1808 1493 0.0967 6.3371 2.8251 0.024885
rs7997709 13 34847737 T C 0.0553 1493 0.3164 10.61 4.7303 0.024895
rs10766816 11 21479238 T G 0.1437 1493 0.7533 6.8306 3.0454 0.024904
rs2683560 10 71615124 G A 0.1711 1493 0.5838 -6.3861 2.8473 0.024907
rs9348927 6 33840657 G A 0.4243 1493 0.2438 -4.7508 2.1183 0.024915
rs570207 5 78307309 G A 0.2991 1493 0.9017 -5.2191 2.3272 0.02492
rs17801371 11 49093987 T C 0.0559 1493 1 10.418 4.6455 0.024921
rs4366594 13 94405336 G A 0.4287 1493 0.1537 -4.7291 2.1088 0.024923
rs717316 15 36883867 T C 0.3821 1493 0.6218 -4.9406 2.2031 0.024927
rs10863389 1 206656292 T C 0.3761 1493 0.741 4.943 2.2043 0.024931
rs13018490 2 78300998 T C 0.1276 1493 0.2457 7.2604 3.2379 0.024941
rs1627086 12 41519749 G A 0.439 1492 0.7525 -4.8292 2.1537 0.024941
rs6719772 2 76894380 G A 0.3493 1493 0.3061 -5.068 2.2602 0.024944
rs3770090 2 86263288 T C 0.067 1493 0.677 9.6213 4.2911 0.02495
rs565889 11 72918159 G A 0.2381 1493 0.1761 5.6977 2.5412 0.024953
rs17834523 8 2685370 G A 0.1314 1492 0.4953 7.1322 3.1811 0.024959
rs6690229 1 175086461 G A 0.4365 1488 0.7923 -4.8038 2.1426 0.024962
rs12966500 18 5061254 T C 0.4193 1493 0.2423 4.9072 2.1889 0.024969
rs4717494 7 68664836 T C 0.1534 1493 0.3197 6.531 2.9132 0.02497
rs3899559 13 106386553 T C 0.3031 1493 0.0319 -5.044 2.2499 0.02497
rs12326088 18 73507569 T G 0.3104 1493 0.5866 -5.1897 2.3151 0.02498
rs10948095 6 43767703 T C 0.4053 1489 0.3896 -4.9226 2.1959 0.024981
rs1385592 14 48968207 G A 0.1122 1493 0.7945 -7.5956 3.3884 0.024983
rs1906965 6 94306412 T C 0.3637 1493 0.0072 5.1382 2.2922 0.024987
rs6013509 20 51318351 G A 0.2485 1493 0.5801 5.4762 2.443 0.024989
rs12312400 12 40281693 G A 0.3215 1493 0.1546 5.1998 2.3201 0.025013
rs17107326 14 78781995 T C 0.0422 1493 1 11.915 5.3162 0.025013
rs1567793 6 67123794 T C 0.3463 1493 0.0866 4.8993 2.1861 0.025018
rs7921755 10 13787691 G A 0.3982 1493 0.5528 -4.9055 2.1889 0.025018
rs1048483 17 1966457 T C 0.4551 1493 0.6386 4.7531 2.1209 0.025021
rs1012593 9 89709884 T C 0.2994 1493 1 5.1994 2.3202 0.025029
rs1077631 14 101112425 T C 0.2508 1493 0.3016 -5.5741 2.4874 0.02503
rs1452303 4 75845559 T G 0.3895 1493 0.9133 4.8945 2.1843 0.025041
rs8075898 17 75271787 G A 0.3925 1493 0.2544 -4.9545 2.2112 0.025046
rs17431003 1 166545748 G A 0.3322 1493 0.5597 -5.017 2.2391 0.02505
rs6505337 17 31698778 T G 0.4163 1493 0.9576 4.8361 2.1584 0.025052
rs10775226 15 35996558 C A 0.4632 1493 0.9172 -4.7839 2.1353 0.025065
rs893918 9 112021708 T G 0.497 1493 0.6415 -4.7932 2.1395 0.025072
rs6769310 3 139766782 G A 0.2656 1493 0.4264 5.4506 2.4332 0.025086
rs5998471 22 32786217 G A 0.277 1493 0.6052 -5.3613 2.3934 0.025088
[truncated: 15,542,231 more chars]
