# Supplementary material for: A Genome-Wide Association Study of Attention Function in a Population-Based Sample of Children
Source: PLoS One. 2016 Sep 22;11(9):e0163048. doi: 10.1371/journal.pone.0163048 (PMC5033492; doi:10.1371/journal.pone.0163048)
Supplement: S4 File — (GZ) [file pone.0163048.s005.gz › All_results_HRT_20160805.txt]

SNP CHR POS Eff.All Other.All MAF N HWE BETA SE P-value
rs4775379 15 46682794 T C 0.216 1484 0.4444 -35.872 7.2292 6.9762e-07
rs951738 13 45479633 G A 0.2344 1442 0.4194 32.848 6.989 2.6021e-06
rs757594 17 12000632 G A 0.2334 1493 0.0825 33.085 7.1079 3.2452e-06
rs4321351 2 230129493 G A 0.3178 1493 0.4033 -28.991 6.2374 3.3521e-06
rs6593376 10 44469148 T C 0.2147 1493 0.4425 32.306 7.0789 5.0247e-06
rs7028742 9 124436050 G A 0.2534 1476 0.1137 30.554 6.9249 1.0235e-05
rs6556829 5 92987801 T G 0.1407 1493 0.9147 35.969 8.4353 2.0072e-05
rs4770722 13 19639293 T C 0.4856 1488 0.5335 24.502 5.8391 2.7143e-05
rs12490818 3 173661286 G A 0.2559 1493 0.8918 -27.993 6.7147 3.0597e-05
rs7488750 12 17676797 G A 0.2867 1493 0.3432 -27.242 6.5769 3.4431e-05
rs939025 8 134536777 T C 0.3147 1457 0.504 -26.04 6.3153 3.735e-05
rs7816642 8 139537896 T C 0.0556 1493 0.8035 51.689 12.714 5.026e-05
rs2145351 6 133546689 G A 0.2468 1493 0.8346 27.589 6.8346 5.4206e-05
rs1873586 3 173641361 G A 0.2131 1492 0.6431 28.742 7.1294 5.5424e-05
rs10840745 12 17710521 T G 0.3948 1493 0.5157 -23.944 5.9553 5.8043e-05
rs2298222 1 3659657 G A 0.3174 1490 0.9523 -25.256 6.3278 6.5712e-05
rs9640279 7 150268098 T G 0.2331 1493 0.885 27.461 6.9337 7.4768e-05
rs16920222 9 104109389 T C 0.1457 1493 1 -32.963 8.3389 7.7203e-05
rs12501821 4 65309971 G A 0.4802 1493 0.2763 -22.888 5.7951 7.8289e-05
rs4596407 5 97242130 T C 0.066 1493 1 -46.636 11.8 8.078e-05
rs7721168 5 92969334 T C 0.1494 1493 0.9188 -32.409 8.223 8.1044e-05
rs12286584 11 98444898 G A 0.3034 1493 0.1779 25.544 6.5063 8.6357e-05
rs4691874 4 163793257 T C 0.1249 1493 0.9056 34.999 8.9169 8.6745e-05
rs10790482 11 121915980 T G 0.357 1493 0.6931 -23.836 6.0958 9.2237e-05
rs4960945 8 88799185 T G 0.1701 1493 0.2003 30.91 7.9521 0.00010147
rs9510997 13 24592857 T G 0.1511 1479 0.0109 -30.915 7.9689 0.00010471
rs1341762 9 104126546 C A 0.1441 1485 0.6 -32.747 8.4423 0.00010491
rs10240209 7 150292701 G A 0.2318 1493 0.7717 26.87 6.9355 0.00010698
rs12449769 17 11868362 G A 0.1728 1493 0.7172 30.269 7.8141 0.0001072
rs10209471 2 212159787 C A 0.3189 1488 0.4742 -24.569 6.376 0.00011653
rs6478524 9 124436666 T C 0.298 1488 0.2654 -25.173 6.5357 0.00011734
rs1910003 5 125304547 G A 0.1132 1493 1 35.64 9.2721 0.00012113
rs8077107 17 75612564 G A 0.2816 1493 0.5225 25.314 6.5877 0.00012175
rs4129313 6 147015780 G A 0.4879 1493 0.7958 22.46 5.8547 0.0001249
rs13182976 5 106758684 T C 0.1976 1493 0.4152 28.577 7.4584 0.00012737
rs4450439 17 11890465 T C 0.1721 1493 0.6495 29.851 7.8385 0.00013998
rs11125224 2 49427138 C A 0.2853 1493 0.4855 -24.494 6.4452 0.00014448
rs2978024 8 134549109 C A 0.2502 1493 0.8903 25.76 6.7973 0.00015084
rs1842955 4 65309678 T C 0.3771 1493 0.7411 23.019 6.0875 0.00015599
rs1722791 15 23952738 C A 0.4595 1482 0.4966 22.504 5.9779 0.00016683
rs13097226 3 173649154 C A 0.2391 1493 0.831 -25.795 6.8636 0.00017115
rs2963285 5 1550734 G A 0.1293 1493 0.134 -33.54 8.9392 0.00017542
rs3806502 2 136288273 T C 0.2093 1493 0.0013 -28.232 7.536 0.00017944
rs4937792 11 133455155 T C 0.2448 1493 0.2343 -25.166 6.7262 0.00018293
rs17730541 8 9276702 G A 0.1778 1493 0.0513 29.466 7.8847 0.00018617
rs11858528 15 95939651 T G 0.3429 1493 0.0386 23.704 6.3642 0.00019559
rs12220219 10 30397839 T C 0.3382 1493 0.6859 -23.231 6.2423 0.00019801
rs7097453 10 44378740 G A 0.0388 1493 1 56.494 15.161 0.00020099
rs11263859 1 35428428 T G 0.0687 1493 0.4151 42.553 11.442 0.0002069
rs4913287 12 68658270 T C 0.0543 1493 0.6197 -47.78 12.853 0.00020823
rs9831938 3 185785996 T C 0.1517 1493 0.1905 -29.829 8.0476 0.00021008
rs9992304 4 19133988 T C 0.2441 1493 0.058 25.957 7.016 0.00021593
rs12938803 17 19204432 C A 0.187 1487 0.7329 27.793 7.5134 0.00021629
rs1922166 10 56795078 C A 0.4133 1493 0.9574 22.088 5.9713 0.00021639
rs1027784 4 16666332 T C 0.3726 1491 0.5423 22.561 6.1166 0.00022566
rs4659940 1 240158598 G A 0.1919 1493 0.5044 27.258 7.3928 0.00022685
rs291700 20 31981849 T C 0.2974 1493 0.3863 -23.407 6.3534 0.00022949
rs8067644 17 8765412 T C 0.3473 1493 0.4937 -22.51 6.1142 0.00023174
rs17834971 14 69077688 G A 0.1464 1493 0.4685 -30.883 8.3977 0.00023547
rs427761 21 17743053 T C 0.4524 1493 0.6387 -21.489 5.865 0.00024831
rs672660 11 73023353 G A 0.1313 1493 0.8202 31.986 8.7397 0.00025239
rs967023 8 88652017 T C 0.211 1493 0.2764 -26.742 7.3075 0.00025272
rs1482085 4 86630512 G A 0.368 1493 0.9115 -22.293 6.0996 0.00025741
rs1026834 11 38685169 G A 0.4464 1493 0.2088 21.917 6.0098 0.00026538
rs3797513 5 106729992 G A 0.1668 1493 0.1917 -29.262 8.024 0.00026558
rs1194876 11 87361488 G A 0.3402 1489 0.7728 22.534 6.1854 0.00026938
rs3924076 18 64793311 G A 0.2458 1493 0.5773 -25.008 6.8724 0.00027372
rs6917033 6 42627434 G A 0.3935 1493 0.3296 22.131 6.0897 0.00027897
rs10498235 2 230116035 G A 0.2024 1492 0.0647 -25.922 7.1391 0.0002824
rs6441989 3 46474899 G A 0.4314 1480 6e-04 -20.713 5.7055 0.00028312
rs2991478 13 79754928 T C 0.0583 1493 0.0909 44.298 12.191 0.00028818
rs1084656 6 161181292 C A 0.4561 1493 0.8347 -21.439 5.9166 0.00029065
rs16859749 1 233999167 C A 0.0854 1493 0.7391 -37.63 10.412 0.00031053
rs983154 3 3708002 T C 0.4588 1493 0.2112 -21.603 5.993 0.00031259
rs10763170 10 56777024 T C 0.4136 1493 1 21.478 5.9658 0.00031798
rs7568175 2 172066068 T G 0.143 1493 0.7514 30.051 8.3545 0.0003219
rs11250151 8 11446680 T C 0.4173 1493 0.8315 21.354 5.9383 0.00032322
rs11674962 2 172077806 C A 0.1765 1493 0.7894 -27.587 7.6759 0.00032566
rs2090954 7 150238170 C A 0.425 1493 0.6341 -21.467 5.9783 0.00032971
rs2469169 15 87151042 G A 0.4732 1493 1 -21.126 5.8838 0.00032993
rs787435 2 145888369 T C 0.296 1493 1 23.089 6.4308 0.00033023
rs343769 1 111370372 G A 0.22 1493 0.7634 25.548 7.12 0.00033288
rs2543578 14 80072573 T G 0.0656 1493 0.6758 -42.755 11.9 0.00033675
rs1423322 5 97314521 T C 0.0161 1493 1 -84.183 23.441 0.00033887
rs11777273 8 11455106 T C 0.419 1493 0.6709 -21.159 5.9195 0.00035092
rs1484197 15 46667965 T C 0.2505 1493 0.5812 -24.425 6.8342 0.00035167
rs526521 5 106778844 G A 0.2321 1493 1 -24.843 6.9611 0.00035861
rs10508877 10 44482885 G A 0.1159 1493 0.1631 -33.395 9.3611 0.00036042
rs10899964 10 44501813 G A 0.1159 1493 0.1631 33.395 9.3611 0.00036042
rs2303122 5 52379277 T C 0.3703 1492 0.8679 21.657 6.0708 0.00036059
rs10520779 15 95927822 T C 0.1929 1493 0.7395 26.622 7.4832 0.00037437
rs1522596 7 150235783 G A 0.423 1493 0.7105 21.229 5.9776 0.00038309
rs6453304 5 76670628 G A 0.208 1493 0.3076 25.348 7.1424 0.00038685
rs7987570 13 80657492 G A 0.4762 1492 0.3504 -21.116 5.953 0.00038939
GA006079 6 161174871 G C 0.4575 1493 0.8348 -20.974 5.9138 0.00039008
rs184110 20 31981432 G A 0.3098 1493 0.3639 -22.243 6.2748 0.00039292
rs2833135 21 32224934 G A 0.2619 1493 0.7379 23.523 6.6489 0.00040335
rs12119179 1 67747415 C A 0.3161 1493 0.3088 -22.005 6.2311 0.00041318
rs13000527 2 49531903 T G 0.2796 1493 0.5205 22.891 6.4861 0.0004168
rs8044791 16 56690858 T C 0.1263 1493 0.4806 30.902 8.7563 0.00041695
rs2861851 3 174586440 T C 0.2788 1492 0.0536 22.545 6.3947 0.00042251
rs1430331 10 77383569 T G 0.251 1488 0.9451 -23.924 6.7907 0.0004265
rs7150144 14 54198782 T C 0.1477 1493 0.8371 -29.273 8.3111 0.000428
rs6983332 8 9977918 T C 0.425 1493 1 20.904 5.9372 0.00043028
rs10889676 1 67722567 C A 0.3168 1493 0.55 22.039 6.262 0.00043229
rs2086735 4 65324353 C A 0.3858 1493 0.3827 21.477 6.1036 0.00043349
rs2244503 3 64945871 G A 0.2113 1493 0.6984 25.187 7.1594 0.00043466
rs2988030 13 79762645 T C 0.0583 1493 0.0909 42.982 12.194 0.00043559
rs158676 20 31974395 G A 0.3068 1493 0.5035 -22.194 6.3131 0.00043876
rs6776574 3 187859571 G A 0.1085 1493 0.2831 33.727 9.5946 0.00043944
rs9885550 5 120792844 G A 0.1621 1493 0.3906 -28.369 8.0725 0.00044105
rs9851272 3 173632989 T C 0.2167 1493 0.8789 24.99 7.1148 0.00044419
rs7843886 8 80669734 G A 0.1867 1489 0.8644 26.412 7.5224 0.00044625
rs10125017 9 90945833 T C 0.0509 1493 0.7911 46.662 13.292 0.00045974
rs1226940 2 230152783 T G 0.2066 1493 0.4784 25.648 7.3237 0.00046175
rs252696 5 106649799 C A 0.2693 1493 0.5993 -23.335 6.6682 0.00046626
rs12955425 18 64786144 T G 0.1748 1493 0.1505 -26.51 7.5852 0.00047426
rs10495963 2 49391013 T C 0.2354 1493 0.472 23.953 6.8545 0.00047504
rs715544 22 19133605 G A 0.0831 1493 0.8644 37.319 10.658 0.00047536
rs4994252 3 23720288 G A 0.1859 1493 0.4419 -26.12 7.4758 0.00047607
rs306770 9 124090784 G A 0.1942 1493 0.3628 -25.621 7.334 0.00047675
rs7521092 1 80644813 C A 0.1662 1489 0.7088 27.472 7.8688 0.0004808
rs3734277 6 133595684 C A 0.1993 1493 0.1948 26.087 7.4824 0.00048953
kgp16314222 16 16301530 G A 0.0316 1422 0.1638 58.592 16.806 0.00050349
rs11944202 4 19186822 C A 0.1805 1493 0.0969 27.157 7.8072 0.00050439
rs7657606 4 19194131 T C 0.1805 1493 0.0969 27.157 7.8072 0.00050439
rs2302901 12 96661014 G A 0.0288 1493 1 61.107 17.537 0.00050614
rs1789792 11 119696100 T G 0.2123 1491 0.2162 -25.421 7.3109 0.00050685
rs1629794 6 161246303 G A 0.421 1487 0.6704 20.852 5.9984 0.00050856
rs7280065 21 24827764 G A 0.2324 1493 0.5145 -23.916 6.8961 0.00052432
rs7717852 5 33796518 T C 0.2689 1493 0.7421 -23.07 6.6563 0.00052854
rs9403498 6 143851294 T C 0.2612 1493 0.461 23.375 6.7535 0.00053783
rs2039374 10 131483282 G A 0.353 1493 0.4969 -21.077 6.0913 0.00053991
rs1580650 9 105523821 T C 0.1515 1492 0.0435 -29.113 8.4238 0.00054823
rs1587076 1 80025255 C A 0.1293 1493 8e-04 31.498 9.1399 0.00056863
rs7151632 14 92478198 G A 0.0948 1493 0.6496 34.327 9.9635 0.0005704
rs6789186 3 144539001 G A 0.3627 1493 0.4668 20.837 6.05 0.00057303
rs1706673 12 17744821 G A 0.2579 1493 0.8926 23.158 6.7275 0.00057677
rs977966 14 33229860 G A 0.1013 1481 0.3929 -33.329 9.6835 0.00057769
rs940289 9 110436968 G A 0.3644 1493 0.118 21.437 6.231 0.000581
rs6448104 4 21986877 T C 0.3098 1493 0.2763 22.164 6.4446 0.00058342
rs12331691 4 159963042 T G 0.1363 1493 1 29.493 8.5762 0.00058417
kgp4319358 7 94927865 T C 0.01 1493 1 101.43 29.478 0.00059439
rs252695 5 106649834 T C 0.1755 1493 0.0598 27.187 7.9236 0.00060105
rs8083764 18 49874515 T G 0.275 1493 0.6036 22.366 6.5315 0.00061625
rs4776415 15 64565276 T C 0.3343 1491 0.6011 21.478 6.2765 0.00062178
rs7004099 8 121325031 C A 0.4746 1493 0.1944 -19.784 5.782 0.00062227
rs7197489 16 56683993 T C 0.2361 1493 0.7197 23.536 6.879 0.00062285
rs3756537 5 52327230 G A 0.282 1493 0.7982 -22.223 6.5013 0.00063047
rs10240422 7 4906887 G A 0.294 1493 1 22.033 6.4459 0.00063065
rs1888871 9 32886639 G A 0.3999 1493 0.9141 -20.43 5.9836 0.0006395
rs28426996 15 27134634 G A 0.4317 1493 1 -20.229 5.9302 0.00064676
rs1852989 1 115648756 G A 0.1323 1493 0.3677 29.233 8.5708 0.00064791
kgp7894559 4 1416607 T C 0.1032 1493 0.0671 33.761 9.9044 0.00065287
rs4942380 13 45498471 G A 0.2602 1493 0.5911 22.632 6.6476 0.00066288
rs746399 11 72315581 T C 0.1105 1493 0.0855 31.166 9.1569 0.00066521
rs7925243 11 83933781 T G 0.1986 1493 0.5697 -25.217 7.4214 0.00067921
rs732531 5 178337215 C A 0.2356 1456 0.2164 24.293 7.1504 0.00068038
rs7010237 8 23702685 G A 0.3406 1493 0.0571 20.534 6.0465 0.00068349
rs5018771 2 119900093 T C 0.4498 1493 0.4328 -20.245 5.9678 0.00069272
rs6705610 2 135925002 T G 0.2174 1493 0.0029 25.123 7.4102 0.00069792
rs408988 16 85769720 G A 0.3094 1493 0.2499 21.874 6.4538 0.00070061
rs3848542 19 49061724 G A 0.3249 1493 0.953 -21.226 6.2658 0.00070532
rs7071307 10 133355589 C A 0.4089 1493 0.487 20.393 6.0285 0.0007178
rs10911457 1 183843104 T C 0.4602 1493 0.4051 19.691 5.83 0.00073115
rs7938244 11 129553078 G A 0.3371 1492 0.3252 -20.727 6.1378 0.0007327
rs9488159 6 113696524 G A 0.3374 1479 0.9536 21.074 6.242 0.00073484
rs3740029 10 91215809 T G 0.219 1493 0.4965 23.764 7.0398 0.00073646
rs12646389 4 14927008 T C 0.3369 1493 0.6023 -20.804 6.1708 0.00074788
rs4131890 5 67027882 G A 0.069 1493 0.4186 38.589 11.43 0.00075272
rs10873855 1 87998297 G A 0.4394 1493 0.6363 -19.786 5.8785 0.00076294
rs20585 6 152714446 C A 0.4005 1493 0.5536 20.005 5.9473 0.00076899
rs11762927 7 71091521 T C 0.4729 1493 0.678 -19.669 5.849 0.00077156
kgp7295840 2 108926025 T C 0.0255 1493 1 -62.523 18.566 0.00077596
rs1432655 5 163028782 G A 0.4551 1493 0.375 19.587 5.8282 0.0007772
rs1533857 15 80397499 T C 0.2528 1493 0.1504 22.274 6.633 0.00078494
rs16887197 8 116246667 G A 0.0613 1493 0.3639 41.645 12.386 0.00079091
rs11221786 11 129534425 G A 0.3443 1493 0.4224 -20.517 6.1166 0.00079575
rs4623140 5 124055918 C A 0.1889 1493 0.2047 -24.739 7.3783 0.00079942
rs973714 6 133578733 G A 0.3346 1493 0.353 20.624 6.1508 0.00079946
rs13016730 2 49426468 T C 0.3757 1492 1 20.343 6.0709 0.00080568
rs1637738 7 2239569 T C 0.4173 1493 0.1105 -19.549 5.8353 0.00080758
rs13139953 4 19167507 G A 0.2813 1493 0.055 -22.442 6.7009 0.00081056
rs4484759 9 74800525 T C 0.1802 1493 0.9302 -25.554 7.6311 0.0008121
rs2130014 3 176616271 T C 0.3513 1493 0.0198 -19.99 5.9718 0.00081562
rs4669725 2 11530716 T C 0.3914 1492 0.0924 19.71 5.8883 0.00081583
rs428971 21 27549437 G A 0.1366 1493 0.913 28.689 8.5707 0.00081599
rs10065963 5 120776767 T C 0.224 1493 1 23.57 7.0418 0.00081627
rs430046 16 78017051 T C 0.4263 1493 0.634 -19.744 5.9002 0.00081912
rs7015884 8 142509050 T C 0.2348 1493 0.428 -22.928 6.8553 0.00082401
rs12117836 1 3657759 G A 0.3912 1493 0.3558 -19.884 5.9459 0.00082518
rs10109789 8 139089126 T C 0.4119 1493 0.165 -20.292 6.0792 0.00084416
rs6759399 2 126089222 T C 0.0157 1493 1 79.178 23.694 0.00085156
rs7006555 8 121320682 G A 0.4719 1493 0.1322 19.238 5.7703 0.00085593
rs9554956 13 104076970 T C 0.1581 1493 0.9225 26.779 8.0352 0.0008598
rs714133 6 83105313 T C 0.3155 1493 0.6316 21.198 6.3643 0.00086615
rs17202245 15 66884219 C A 0.1775 1493 0.8593 25.531 7.6683 0.00087007
rs2056937 6 16144614 T C 0.3061 1493 0.1437 20.811 6.2531 0.00087457
rs2236245 14 94956845 G A 0.1366 1493 0.3794 28.113 8.451 0.00087895
rs2144549 1 115625348 T C 0.1316 1493 0.4961 -28.631 8.607 0.00087959
rs1484194 15 46666190 G A 0.2207 1493 0.0083 24.391 7.3382 0.00088786
rs4923627 11 20664403 G A 0.3212 1493 0.4766 20.705 6.2317 0.00089196
rs643381 6 139839423 C A 0.4331 1488 0.6347 -19.537 5.881 0.00089347
rs13091795 3 165843402 T C 0.2582 1493 0.0583 22.847 6.8869 0.00090832
rs13078193 3 173716814 G A 0.2083 1493 0.6376 23.828 7.184 0.00091045
rs975853 10 83175662 T C 0.203 1493 0.2002 24.653 7.4329 0.0009108
rs3934131 11 63367440 G A 0.1561 1493 0.768 26.725 8.0577 0.00091092
rs2289244 3 32399181 G A 0.3128 1493 0.2526 21.344 6.4353 0.00091109
rs534384 5 6522711 G A 0.4705 1493 0.2531 19.798 5.9765 0.00092432
rs7121446 11 121954657 G A 0.2361 1493 0.0373 -22.3 6.7321 0.0009247
rs33967759 16 77988934 T C 0.2996 1492 0.1088 -20.774 6.2744 0.00092962
rs1006583 8 4308969 C A 0.2274 1493 0.338 22.896 6.9166 0.00093215
rs1948425 12 46778881 T G 0.078 1493 1 36.181 10.912 0.00093436
rs11850343 14 47814792 T C 0.3731 1493 0.5067 -19.911 6.0185 0.0009385
rs11241764 5 124044428 T C 0.3757 1493 0.4399 -19.835 6.0016 0.00094997
rs521572 7 105348730 G A 0.1537 1493 0.9207 -26.968 8.1683 0.00096143
rs10761514 10 62276317 T C 0.1993 1493 0.8077 -24.17 7.3248 0.00096758
rs435730 16 78012073 G A 0.2116 1493 0.7563 23.611 7.1583 0.00097216
rs343815 1 111336774 T C 0.2351 1493 0.7735 22.935 6.9572 0.00097879
rs369977 21 16611077 T C 0.368 1493 0.2213 20.397 6.1897 0.0009829
rs7467005 9 25100472 T C 0.3908 1493 0.5499 -20.001 6.0699 0.00098359
rs6850589 4 111932510 T C 0.0224 1493 0.5311 64.963 19.68 0.00098459
rs9318226 13 74493986 T C 0.4012 1493 0.389 -19.967 6.0617 0.00098807
rs2075078 7 150389856 G A 0.1892 1493 0.736 -24.822 7.5374 0.00099063
rs6827204 4 21981053 G A 0.275 1493 0.4754 21.873 6.6425 0.00099139
rs4253730 22 46610409 G A 0.3008 1491 0.8055 21.029 6.3872 0.00099316
rs10432016 17 11990679 G A 0.4913 1491 0.9587 -19.383 5.8884 0.0009958
rs4879621 9 32873495 G A 0.2907 1493 0.2101 21.645 6.5761 0.00099677
rs8099146 18 76214263 T G 0.3232 1493 0.3749 20.912 6.3562 0.0010018
rs9962718 18 64850490 T G 0.2662 1493 0.5961 -21.702 6.5966 0.0010024
rs4681947 3 57084818 T C 0.2515 1493 0.9452 22.239 6.7611 0.0010045
rs2047009 10 44539913 T G 0.4846 1491 0.3245 19.615 5.9649 0.0010079
rs13336802 16 84412028 G A 0.4354 1493 0.6738 19.352 5.8904 0.0010186
rs9290488 3 173689779 T C 0.2709 1493 0.2138 21.319 6.504 0.0010462
rs9538268 13 59594548 G A 0.4256 1493 0.5606 19.316 5.8946 0.0010493
rs2640215 11 130426387 T C 0.4056 1493 0.9145 19.636 5.9935 0.001052
rs11645359 16 82675923 C A 0.3071 1493 0.2736 -20.559 6.2755 0.0010525
rs4632505 3 165827721 G A 0.1879 1493 0.5536 -24.448 7.4636 0.001054
rs215579 16 15935612 T C 0.3361 1492 0.4863 20.579 6.2823 0.001054
rs8031871 15 88493008 T C 0.3269 1493 0.6808 -20.396 6.2271 0.0010555
rs7963608 12 59728782 G A 0.1293 1493 0.5659 28.92 8.8302 0.0010564
rs12128836 1 246349328 T C 0.0311 1493 0.652 54.923 16.741 0.0010574
rs10891692 11 114393652 T C 0.3506 1493 0.3062 -20.428 6.2422 0.0010655
rs10079165 5 108229760 T G 0.3761 1493 0.4734 -19.644 6.0037 0.0010683
rs12979404 19 57021936 G A 0.2756 1493 0.1361 21.091 6.4476 0.0010711
rs9812924 3 173733659 G A 0.1778 1493 0.0921 24.564 7.5129 0.0010773
rs6992821 8 139513971 G A 0.1544 1493 0.6917 26.73 8.1814 0.0010861
rs165728 22 19957023 T C 0.0516 1493 0.794 43.583 13.318 0.0010889
rs6953446 7 77642996 T G 0.2917 1493 0.2107 20.751 6.3582 0.0010997
rs2962587 5 2709971 G A 0.3125 1493 0.1482 -20.28 6.2178 0.0011077
rs4817283 21 30727894 T C 0.1089 1469 0.4206 -31.42 9.6391 0.0011155
rs566880 11 119695011 T C 0.2096 1493 0.2739 23.872 7.3275 0.0011225
rs7586511 2 78381263 T C 0.1065 1493 0.7851 -30.889 9.4836 0.0011258
rs17012377 2 126041526 T C 0.0171 1493 1 -74.299 22.782 0.0011316
rs1431139 1 190923837 T C 0.4588 1493 0.9584 -19.144 5.8872 0.0011465
rs2850520 18 71626962 C A 0.4678 1493 0.0194 19.744 6.0742 0.0011523
rs10084772 4 180635834 T C 0.4049 1493 0.555 -19.598 6.0305 0.0011549
rs9471889 6 42598371 T C 0.3084 1493 0.9516 -20.694 6.3683 0.0011557
rs6855006 4 190103064 G A 0.3054 1493 0.8548 20.66 6.3581 0.0011566
rs7653493 3 165852207 T C 0.1896 1493 0.4491 -24.11 7.4217 0.0011596
rs17498081 20 56174425 T C 0.3744 1493 0.4726 19.524 6.01 0.00116
rs9314338 8 26893734 G A 0.4977 1493 0.7173 -19.162 5.9027 0.0011691
rs1919791 7 9352249 T C 0.3131 1493 0.0302 21.168 6.5211 0.0011698
rs8013121 14 43635179 C A 0.4843 1493 0.1617 -19.435 5.9902 0.001177
rs7015700 8 9527707 G A 0.1788 1493 0.6604 -24.724 7.6236 0.0011821
rs7101204 10 30005534 G A 0.1296 1493 0.8185 28.267 8.7189 0.0011871
rs3087885 3 194999609 T G 0.1785 1493 0.5964 25.063 7.7315 0.0011883
rs10118347 9 32870406 T C 0.2863 1493 0.3754 -21.317 6.5761 0.0011887
rs9393796 6 27226965 T G 0.1182 1493 0.9017 29.534 9.1202 0.0012024
rs2087888 11 129540690 C A 0.3125 1493 0.4697 -20.317 6.2746 0.001204
rs11858577 15 67066563 T C 0.074 1493 1 36.283 11.187 0.0012053
rs6713599 2 6533326 T C 0.417 1493 0.7494 19.372 5.9849 0.0012089
rs2791708 1 207162433 T C 0.4682 1493 0.2319 -18.753 5.794 0.0012098
rs2236475 21 46915042 G A 0.2577 1492 0.5424 21.922 6.774 0.0012112
rs6829756 4 155932934 T C 0.2595 1493 0.419 21.916 6.7763 0.0012197
rs2838065 21 42933708 G A 0.1768 1493 0.7901 -24.814 7.6734 0.0012214
rs1409371 20 24545732 T C 0.498 1493 0.7171 18.884 5.8436 0.0012311
rs12545436 8 105912844 T C 0.3024 1493 0.5812 -20.514 6.3484 0.0012318
rs2802487 10 44664524 G A 0.4906 1493 0.2547 19.276 5.9655 0.0012328
rs1040155 6 93561150 T C 0.2987 1493 0.9507 -20.702 6.4077 0.0012342
rs9449462 6 83096577 T G 0.2994 1493 0.6661 20.841 6.451 0.0012351
rs3858744 13 21496144 G A 0.3453 1493 1 -19.935 6.1759 0.0012472
rs12083183 1 80058984 T C 0.1391 1492 0.0173 -28.253 8.7555 0.0012516
rs11133838 5 16254310 G A 0.4357 1493 0.031 18.58 5.7627 0.0012635
rs997429 6 151223680 G A 0.1829 1493 0.6653 -24.654 7.6467 0.0012636
rs7782302 7 4924960 T C 0.3817 1492 0.4107 -19.288 5.9829 0.0012647
rs3786829 19 39014184 T C 0.2003 1493 0.2256 24.054 7.4613 0.0012651
rs4712802 6 10642259 T G 0.4632 1493 0.755 19.06 5.915 0.0012715
rs6049048 20 23722319 T C 0.4822 1490 0.7954 -18.867 5.8563 0.0012742
rs717947 4 33653757 T C 0.0841 1493 1 -34.113 10.571 0.0012759
rs11647029 16 74076647 T G 0.2445 1493 0.726 21.888 6.7984 0.0012835
rs7590557 2 49506503 T C 0.288 1493 0.8996 -20.838 6.4723 0.0012841
rs11212857 11 108889352 G A 0.3352 1493 0.0172 20.677 6.4241 0.0012882
rs2815545 10 27959429 G A 0.3938 1493 0.8283 19.399 6.0317 0.0012992
rs11209026 1 67705958 G A 0.0653 1493 0.5204 -37.81 11.74 0.0013036
rs12126959 1 110936383 C A 0.1452 1470 0.006 -28.112 8.7446 0.0013054
rs10742224 11 29552091 T C 0.2629 1493 0.256 21.118 6.5712 0.00131
rs6717395 2 204892565 G A 0.0556 1493 0.4561 40.746 12.66 0.0013136
kgp7445680 2 204894766 G A 0.0556 1493 0.4561 -40.746 12.66 0.0013136
rs6847887 4 9883801 G A 0.0767 1493 0.7131 35.695 11.091 0.0013139
rs7623634 3 174608936 T C 0.285 1493 0.0654 -20.398 6.3529 0.0013237
rs6767604 3 174580571 T C 0.4082 1493 0.0244 18.636 5.8063 0.0013288
rs10437318 1 35403677 C A 0.0385 1493 1 48.969 15.237 0.001335
rs1416929 10 86965265 G A 0.348 1493 0.8195 -19.713 6.1445 0.0013358
rs13280813 8 11425105 T G 0.4645 1493 0.7948 -18.811 5.8651 0.0013403
rs7159187 14 100701417 T C 0.2301 1493 0.6614 22.213 6.938 0.0013662
rs9788731 15 48311344 T C 0.0248 1493 0.2283 -59.475 18.547 0.0013689
rs461241 21 27567291 T C 0.1587 1493 0.6982 -25.875 8.0888 0.0013798
rs1939549 7 105396550 T C 0.2009 1493 0.3342 -23.752 7.4261 0.001382
rs7809363 7 152457803 T C 0.4933 1493 0.6413 18.66 5.8368 0.0013893
rs16920645 12 33284446 T C 0.2555 1493 0.9458 -21.492 6.7264 0.0013971
rs451833 5 106619509 T C 0.3272 1493 0.8141 19.917 6.238 0.0014085
rs2046913 9 76669299 T G 0.2466 1480 0.9442 21.898 6.8614 0.0014155
rs42699 7 28437116 C A 0.2758 1492 0.6042 21.137 6.6247 0.0014192
rs12873113 13 111155230 T G 0.2515 1493 0.2714 -21.925 6.8718 0.0014198
rs3808522 8 23162176 T C 0.4575 1493 0.4654 18.987 5.9544 0.001429
rs1986382 10 88446254 T G 0.2565 1493 0.7344 21.337 6.6916 0.0014295
rs1865581 2 2794222 G A 0.4474 1493 0.7936 18.888 5.9287 0.0014436
rs268289 10 44598146 G A 0.2116 1493 0.4855 23.129 7.2601 0.001444
rs2722276 7 37989178 G A 0.4812 1493 0.1777 18.384 5.7754 0.0014569
rs9942542 6 152712302 T C 0.2793 1493 0.2221 20.505 6.4435 0.0014613
rs391578 16 77995095 G A 0.4752 1493 0.8763 -18.663 5.8656 0.0014635
rs7017572 8 132329300 G A 0.3999 1493 0.9141 19.028 5.9836 0.0014726
rs2437811 9 107680458 T C 0.2194 1493 0.1124 23.055 7.2514 0.001476
rs10908348 1 37878610 G A 0.0576 1493 1 -39.989 12.557 0.0014767
rs13032336 2 67714761 G A 0.1467 1493 0.1488 -25.905 8.1512 0.0014827
rs169797 20 31926490 G A 0.2719 1493 0.1699 -20.607 6.4841 0.0014828
rs1867625 17 62387211 G A 0.2234 1493 0.9406 -22.381 7.0432 0.0014847
rs11113214 12 107588082 G A 0.1062 1493 0.0556 -29.549 9.2999 0.0014862
rs1916141 2 57514841 C A 0.0961 1493 0.3692 31.254 9.8415 0.0014943
rs12230478 12 62873419 G A 0.2307 1493 0.3434 21.866 6.8857 0.0014951
rs10490926 10 83236292 T C 0.2425 1493 0.7251 21.859 6.8865 0.0015029
rs7992904 13 113599499 T C 0.359 1493 0.7787 -19.35 6.0984 0.0015091
rs4941897 13 39343386 T C 0.3436 1493 0.2071 -19.95 6.2892 0.0015133
rs6511063 19 20089412 G A 0.1574 1493 0.3291 25.242 7.963 0.0015251
rs6882107 5 108096014 G A 0.4709 1493 0.4063 18.433 5.8207 0.001541
rs7954735 12 54262725 G A 0.3235 1493 0.6789 -19.764 6.2412 0.0015419
rs7871286 9 26917718 T C 0.1899 1493 0.6746 -23.855 7.5334 0.0015426
rs2171659 9 76343174 T C 0.1782 1493 0.7908 24.207 7.6458 0.0015449
rs6712451 2 52145001 T C 0.417 1493 0.9152 -18.883 5.9683 0.001557
rs7868264 9 138850610 G A 0.3064 1493 0.5432 -20.317 6.4223 0.0015583
rs936498 6 77529907 G A 0.1313 1493 0.4286 -27.246 8.6129 0.0015597
rs9863981 3 68288626 G A 0.2826 1493 0.655 20.501 6.4815 0.0015617
rs12248774 10 30888135 T C 0.29 1493 0.8506 -20.418 6.4562 0.0015644
rs761537 6 42641704 G A 0.3731 1493 0.4068 19.417 6.1407 0.0015669
rs3851706 16 15950647 G A 0.2659 1493 1 21.028 6.6527 0.0015734
rs4889223 16 74085326 T C 0.2622 1493 0.1807 20.731 6.5597 0.001576
rs12468645 2 52227074 T C 0.2847 1493 0.5253 -20.388 6.4542 0.001584
rs7215333 17 75848699 T C 0.3527 1490 0.0358 18.905 5.9889 0.0015956
rs654848 1 97297245 G A 0.2527 1480 0.1297 21.889 6.9366 0.001602
rs245786 5 128636024 G A 0.3054 1493 0.903 20.155 6.3882 0.0016051
rs7973354 12 59776755 G A 0.1199 1493 0.6243 -28.74 9.1111 0.0016085
rs11732470 4 164158859 T C 0.1068 1493 0.2776 -29.57 9.3766 0.0016128
rs10124916 9 24756027 T G 0.4779 1493 0.8358 18.488 5.8627 0.0016132
rs7155927 14 22730981 G A 0.1306 1493 0.7321 -27.351 8.675 0.0016166
rs2945387 17 25874456 G A 0.3448 1492 0.9088 -19.51 6.1922 0.0016282
rs2891569 10 37049251 G A 0.0844 1493 1 -33.318 10.557 0.0016291
rs1877384 4 26112846 G A 0.3488 1488 0.5302 -19.624 6.2304 0.0016338
rs10262724 7 107943818 G A 0.3098 1493 0.5055 -19.818 6.2941 0.0016407
rs12789727 11 117435785 C A 0.2532 1493 0.7842 21.363 6.7855 0.0016418
rs9784637 5 73268494 T C 0.0221 1493 0.0329 -60.666 19.241 0.0016458
rs11939527 4 5761366 G A 0.2552 1493 0.4967 -21.396 6.7983 0.0016477
rs13357750 5 133384491 G A 0.1567 1493 0.6251 -25.27 8.0299 0.0016495
rs3755881 4 96107878 G A 0.0164 1493 1 73.219 23.231 0.0016522
rs3746460 20 32248163 T C 0.2805 1492 0.7005 -20.677 6.5734 0.0016575
rs7068675 10 4746670 C A 0.1487 1493 0.3573 26.308 8.3649 0.0016605
rs823303 3 195105055 T C 0.1738 1493 0.2408 -24.77 7.8805 0.0016714
rs7635103 3 185833759 C A 0.2271 1493 0.461 -21.821 6.943 0.0016729
rs9497607 6 147013320 T G 0.2093 1493 1 22.703 7.224 0.0016743
rs1567615 15 57676566 G A 0.2074 1492 1 22.783 7.2497 0.0016746
rs6932267 6 96014686 G A 0.3975 1493 0.5169 -18.689 5.9499 0.0016838
rs11112555 12 105885766 T C 0.3044 1493 0.0324 19.506 6.2103 0.0016846
rs415799 15 58690754 G A 0.4655 1493 0.0025 19.269 6.1357 0.0016871
rs17834913 18 56722944 T C 0.0938 1493 0.3611 31.28 9.961 0.0016879
rs10776590 10 49493035 T C 0.4521 1493 0.0949 18.939 6.0334 0.0016951
rs7000740 8 84019357 C A 0.4853 1493 0.8766 -18.397 5.8642 0.0017061
rs1882469 10 56770436 G A 0.4655 1493 0.3491 18.705 5.9638 0.0017105
rs713829 22 37386920 T C 0.2914 1493 1 20.251 6.4596 0.0017181
rs7240777 18 71167752 G A 0.4056 1493 0.7474 18.84 6.0103 0.0017213
rs2350021 2 49493299 T C 0.2746 1493 0.3304 -20.367 6.4987 0.0017243
rs743098 22 48136323 T G 0.3389 1493 0.954 -19.426 6.1989 0.0017257
rs7424155 2 68671494 T C 0.1879 1493 0.0083 -24.413 7.7907 0.0017269
rs135678 22 47093801 G A 0.4491 1493 0.7937 18.576 5.9286 0.0017288
rs246221 16 16138322 T C 0.2974 1493 1 -20.126 6.4243 0.0017317
rs7513369 1 20138436 C A 0.2275 1490 0.1854 -21.612 6.9012 0.0017386
rs1159148 6 106967185 C A 0.2314 1493 0.0809 21.324 6.8099 0.0017399
rs6943730 7 38497295 G A 0.2589 1493 0.458 21.217 6.7759 0.0017402
rs209677 20 32140287 T C 0.2927 1493 0.9502 20.227 6.4631 0.0017504
rs6799467 3 3712668 G A 0.4665 1493 0.1316 -18.786 6.0079 0.0017672
rs1501139 4 16410294 C A 0.2626 1493 0.5476 21.046 6.7308 0.0017676
rs6495471 15 80355153 G A 0.2572 1493 0.1038 -20.569 6.5785 0.0017681
rs4823969 22 49416063 T C 0.1514 1493 0.9197 25.693 8.2188 0.0017711
rs6978377 7 150424509 T G 0.1899 1493 0.5566 -23.589 7.5501 0.0017824
rs753277 17 77104323 T C 0.4128 1490 0.8727 -18.672 5.9782 0.001788
rs12128227 1 12640081 T C 0.1587 1493 0.6982 25.264 8.0888 0.0017884
rs12667801 7 134036313 G A 0.2572 1493 0.7352 -21.082 6.7509 0.0017913
rs1496242 11 133618841 T C 0.3228 1493 0.1553 -20 6.4052 0.0017936
rs12138691 1 112736898 G A 0.2073 1493 0.5813 22.797 7.3059 0.0018066
rs6719948 2 68665732 C A 0.2217 1493 0.0162 22.788 7.3051 0.001812
rs16924294 11 4666810 G A 0.2127 1493 0.8167 22.32 7.155 0.001812
rs16840838 1 4201349 G A 0.2257 1493 0.8242 21.987 7.052 0.0018216
rs886161 17 32747064 T C 0.358 1493 0.8659 19.04 6.1104 0.0018331
rs2788407 1 112761639 G A 0.224 1493 0.3332 -22.243 7.1387 0.0018345
rs1016193 7 150412100 T C 0.2361 1493 0.7746 21.627 6.9431 0.0018398
rs2196887 1 112727458 T G 0.2184 1493 0.4948 -22.362 7.1812 0.001846
rs13007274 2 49298586 G A 0.2512 1493 0.63 21.243 6.8219 0.001846
rs6800579 3 63379696 T C 0.2244 1493 0.71 -22.047 7.0821 0.0018515
rs12513763 5 1221199 T C 0.0399 1493 0.5077 46.397 14.881 0.0018532
rs2427951 9 136950303 T C 0.4571 1493 0.4341 18.533 5.9592 0.0018709
rs4283555 3 813254 C A 0.2967 1493 0.1366 -20.401 6.5604 0.0018723
rs12578472 12 54163425 T C 0.2428 1493 0.0136 -20.63 6.6345 0.0018735
rs1750311 1 196954225 C A 0.3835 1493 0.0285 -19.35 6.2228 0.0018738
rs2284408 12 13842657 G A 0.1344 1492 1 26.783 8.6139 0.0018753
rs1711725 6 71048944 T C 0.4186 1493 0.9576 -18.522 5.9574 0.0018767
rs16929395 9 9440664 C A 0.142 1493 1 -26.158 8.4151 0.0018804
rs7546929 1 190940126 G A 0.3778 1493 0.3221 18.588 5.9809 0.0018845
rs11995191 8 21266578 C A 0.4732 1493 0.7555 18.359 5.9077 0.0018861
rs3744873 18 77805949 C A 0.3312 1490 0.5587 19.561 6.2971 0.0018938
rs1938201 6 48830321 G A 0.0231 1493 0.0415 -58.722 18.874 0.0018948
rs2277459 14 35761592 G A 0.0405 1493 1 -46.355 14.902 0.0018986
rs11753090 6 157352528 G A 0.1842 1493 0.2274 23.936 7.7077 0.0018995
rs7609477 2 160691494 T C 0.1363 1493 0.6597 26.786 8.6257 0.0019006
rs6137297 20 21218023 T C 0.3339 1493 0.295 19.614 6.317 0.0019033
rs2100818 11 37235843 G A 0.4019 1493 0.2822 18.342 5.9086 0.0019068
rs17484063 4 149164905 T C 0.1983 1493 0.8706 -22.941 7.3915 0.0019112
rs2911005 19 48182568 T C 0.3299 1493 0.9068 19.426 6.2594 0.0019123
rs11771249 7 149249582 T C 0.3684 1493 1 18.908 6.0929 0.0019138
rs740037 14 71660853 G A 0.1237 1415 0.6233 -28.624 9.2253 0.0019172
rs4711724 6 42506378 T C 0.3999 1493 0.5175 18.433 5.9424 0.0019221
rs3770090 2 86263288 T C 0.067 1493 0.677 36.708 11.817 0.0019256
rs7718389 5 23623138 G A 0.0171 1493 1 -70.787 22.789 0.0019275
rs1882587 16 7272560 G A 0.35 1493 0.6088 19.23 6.201 0.0019282
rs10801004 1 190990146 T C 0.3881 1493 0.4457 18.5 5.9663 0.0019309
rs6807055 3 57134230 T C 0.1072 1493 0.6845 29.653 9.5651 0.0019341
rs818541 5 32533347 G A 0.3711 1493 0.2224 -19.163 6.1819 0.0019366
rs17663093 4 65412694 T C 0.2374 1493 0.6168 21.553 6.9547 0.0019414
rs4866498 5 2782587 T C 0.2462 1493 0.4027 -21.375 6.8976 0.0019423
rs1992562 17 20218793 T G 0.4069 1493 1 18.528 5.9789 0.0019424
rs4427626 12 75205104 T C 0.1892 1493 0.8661 23.305 7.5209 0.0019438
rs4745444 9 78407484 T C 0.4049 1493 0.555 -18.683 6.0305 0.0019482
rs16883476 6 73895541 G A 0.2927 1493 0.5739 20.148 6.5055 0.0019544
rs10038426 5 16242706 G A 0.3392 1486 0.2715 19.544 6.3114 0.0019574
rs11264341 1 155151493 T C 0.3954 1491 0.3866 -18.403 5.9448 0.0019639
rs7706804 5 134658634 T G 0.211 1493 0.938 -22.25 7.1892 0.001969
rs7713783 5 23685550 T C 0.0137 1491 1 78.385 25.289 0.0019708
rs10781565 10 134079092 T C 0.2081 1492 0.1825 22.024 7.1178 0.0019739
rs7805812 7 25342934 G A 0.2398 1493 0.8871 21.235 6.863 0.001974
rs17745066 2 46488081 G A 0.287 1493 0.1841 -20.455 6.6112 0.0019749
rs17024708 4 149340536 G A 0.208 1493 0.3879 -22.138 7.1566 0.0019786
rs12469725 2 469494 G A 0.191 1492 0.8671 23.174 7.4924 0.0019813
rs6049781 20 24530151 G A 0.4287 1493 0.4281 18.162 5.8724 0.0019828
rs7023433 9 14511645 C A 0.3845 1493 0.4777 -18.846 6.0941 0.0019847
rs10963788 9 18833547 T C 0.1864 1491 0.1046 -23.865 7.7177 0.0019867
rs1030564 18 73755357 T C 0.1673 1476 0.2628 24.897 8.052 0.0019881
rs2700436 3 41573511 T C 0.1989 1493 0.4172 22.512 7.281 0.0019891
rs703654 12 104113676 G A 0.21 1493 0.5324 -22.105 7.1496 0.0019893
rs1564958 4 92706551 C A 0.4028 1492 0.2823 18.266 5.9097 0.0019954
rs4815021 20 21120543 T C 0.3305 1493 0.447 19.497 6.3107 0.0020046
rs450550 16 77992246 G A 0.3748 1493 0.956 -18.76 6.0721 0.0020049
rs17808854 16 1528387 T C 0.4816 1492 0.1948 -18.493 5.986 0.0020061
rs13086798 3 41626139 G A 0.1507 1493 0.3115 -25.021 8.1006 0.0020095
rs12698742 7 68354674 G A 0.2592 1493 0.3458 20.962 6.7882 0.0020148
rs253635 5 9092642 T G 0.4166 1493 0.4244 -18.602 6.0241 0.0020155
rs3778579 6 107975565 G A 0.1226 1493 0.0908 -28.309 9.1686 0.0020175
rs2922180 3 125280473 G A 0.0409 1493 0.3076 45.138 14.599 0.0020226
rs11540058 1 12640650 T C 0.1571 1493 0.626 -25.082 8.1285 0.0020309
rs757422 5 136448486 G A 0.0998 1493 1 -30.215 9.792 0.0020313
rs16921385 9 4507513 G A 0.3413 1493 0.5649 18.958 6.1465 0.0020399
rs9655257 7 25377346 T C 0.4873 1493 0.0226 18.685 6.0603 0.0020483
rs9828619 3 71626123 T C 0.3496 1493 0.5693 19.137 6.2085 0.0020538
rs8022732 14 87290762 T C 0.3486 1493 0.7758 -18.921 6.139 0.0020552
rs1361643 11 29637764 G A 0.2287 1493 0.4638 -21.347 6.9272 0.0020589
rs2131860 8 104328309 G A 0.1511 1492 0.6866 -25.15 8.1619 0.0020602
rs1226988 2 230100791 T C 0.2344 1493 0.0363 20.785 6.7457 0.0020617
rs10459305 13 98038846 G A 0.0131 1493 1 -80.095 25.954 0.0020619
rs4499981 7 68084026 T G 0.417 1493 0.6702 -18.464 5.9932 0.0020645
rs9936365 16 55492809 T C 0.2081 1492 0.3882 22.046 7.1564 0.0020654
rs16849716 2 197195099 G A 0.1782 1493 0.9295 23.607 7.6632 0.0020657
rs2766692 14 100684192 G A 0.3007 1493 0.0965 20.18 6.5513 0.0020676
rs1019288 7 38503023 C A 0.3128 1493 0.5078 -19.695 6.3943 0.0020697
kgp3426868 2 204893825 T C 0.0563 1493 0.465 38.874 12.602 0.0020711
rs1978443 19 39091033 G A 0.1289 1493 0.9087 -26.97 8.7574 0.0020722
rs10142446 14 95219827 G A 0.4993 1492 0.7957 18.167 5.9005 0.002078
rs1553474 2 49359676 T C 0.1711 1493 0.7848 -23.933 7.7733 0.0020782
rs11766740 7 70669190 G A 0.1293 1493 0.6452 26.765 8.6995 0.0020933
rs4472259 5 124342918 T C 0.0603 1493 0.2472 37.328 12.115 0.0020966
rs2861593 3 173565119 G A 0.3429 1493 0.6459 -19.16 6.2285 0.0020971
rs3814316 1 155149718 G A 0.3185 1493 0.3713 19.149 6.2306 0.0021166
rs235711 20 6740089 G A 0.4377 1492 0.0923 17.8 5.7931 0.0021218
rs592423 6 139840693 C A 0.3824 1493 0.4112 18.367 5.9779 0.0021234
rs8052957 16 15991449 T G 0.2575 1493 0.6849 20.51 6.6805 0.0021399
rs2389655 4 119789448 T C 0.311 1492 0.9039 19.499 6.3517 0.0021419
rs6724020 2 230122247 G A 0.3038 1493 0.7135 -19.501 6.3526 0.0021424
rs262464 6 120460863 T C 0.4702 1493 0.8762 -18.104 5.8998 0.002151
rs10851524 15 53174693 G A 0.4668 1493 0.1071 -17.692 5.7659 0.0021525
rs2239186 12 48269410 G A 0.1976 1493 0.8706 22.686 7.3947 0.002156
rs7901089 10 86973061 G A 0.3516 1493 1 18.879 6.1553 0.002161
rs6677361 1 197521877 T C 0.2115 1492 0.1875 -22.466 7.3246 0.0021613
rs4905467 14 96684959 G A 0.2682 1493 0.2625 -20.035 6.5329 0.0021642
rs6589632 11 117759825 T C 0.3017 1493 0.357 -19.867 6.4795 0.002168
rs2241302 3 173741221 T C 0.1788 1493 0.0775 22.961 7.4895 0.0021716
rs12949359 17 75611616 T C 0.4849 1493 0.3249 18.261 5.9566 0.0021718
rs377212 16 78017383 T C 0.3697 1493 0.0458 -18.182 5.9321 0.0021768
rs1055152 3 189038648 T C 0.3748 1493 0.0686 19.049 6.2162 0.0021808
rs13274039 8 8111659 G A 0.3228 1493 0.6358 19.38 6.3251 0.0021842
rs11249973 8 10046638 T G 0.3972 1493 0.5888 -18.526 6.048 0.0021902
rs646358 11 126204161 T C 0.3634 1493 0.0738 19.152 6.2529 0.0021915
rs3862675 18 49885137 G A 0.3399 1493 0.954 18.972 6.1946 0.0021937
rs3101648 15 27934503 G A 0.2153 1493 0.8182 -21.972 7.1754 0.0021976
rs3020069 11 93057087 G A 0.297 1493 0.0826 -19.239 6.2839 0.0022013
rs10801614 1 197520273 T C 0.2103 1493 0.2422 -22.422 7.3251 0.0022062
rs10899970 10 44515716 G A 0.4638 1493 0.1764 18.352 5.9958 0.0022074
rs12407709 1 80589739 T C 0.1371 1492 0.8267 -26.075 8.5197 0.0022098
rs4597638 22 19902526 T C 0.0466 1493 0.249 42.03 13.713 0.0022122
rs4771730 13 111765846 T C 0.3202 1493 0.9526 19.288 6.3041 0.0022169
rs12244574 10 88443060 C A 0.1192 1493 0.326 -27.394 8.9543 0.0022188
rs6139292 20 4055656 C A 0.3814 1493 0.7839 -18.417 6.0216 0.0022246
rs1469235 4 58491683 G A 0.3473 1493 0.2096 -18.565 6.0703 0.0022251
newrs17656941 11 63400493 T C 0.1289 1493 0.3007 27.185 8.8908 0.0022307
rs6487464 12 25391456 T C 0.3503 1493 0.1908 18.491 6.0511 0.0022442
rs7141384 14 44061198 T G 0.3282 1490 0.3472 -19.381 6.3429 0.0022468
rs293035 5 94278129 T C 0.2364 1493 0.4736 -21.328 6.982 0.0022534
rs11628718 14 47697802 T G 0.3513 1493 0.427 -18.979 6.2178 0.0022707
rs701277 7 83531098 T C 0.1068 1493 0.5869 28.811 9.4413 0.0022766
rs4937795 11 133475211 T C 0.0506 1493 0.4244 40.498 13.251 0.0022768
rs11151904 18 71605887 G A 0.3968 1492 0.2136 -18.638 6.1083 0.0022791
rs1743948 6 134578667 T C 0.3151 1493 0.082 -18.857 6.181 0.0022821
rs6011879 20 62164304 G A 0.0147 1493 1 -74.788 24.478 0.0022843
rs913418 9 14525980 T C 0.3582 1492 0.2154 -19.006 6.2306 0.0022849
rs310296 8 23664441 T C 0.3061 1493 0.626 -19.307 6.3305 0.0022896
rs4750006 10 10964126 T G 0.2679 1493 0.6441 -20.366 6.678 0.002291
rs4933305 10 85737862 G A 0.3349 1493 0.5229 18.811 6.1705 0.0022993
rs2322660 2 136557319 T C 0.4842 1490 0.8764 17.905 5.8736 0.0023012
rs11120217 1 213978359 T G 0.0311 1493 1 -51.698 16.936 0.0023052
rs10935515 3 144556283 C A 0.3242 1493 0.6366 -19.001 6.2346 0.0023066
rs17051917 13 35768789 T C 0.0898 1493 0.0786 30.522 9.9996 0.0023067
rs10947767 6 38921240 T C 0.0978 1493 0.7701 -30.046 9.8589 0.0023069
rs10028130 4 65517439 T C 0.4732 1493 0.1944 17.625 5.7836 0.0023077
rs12039940 1 181952711 T C 0.3084 1493 0.3961 -19.159 6.2896 0.0023182
rs754497 8 83928705 T C 0.2585 1493 0.637 -20.559 6.7516 0.0023268
rs13185499 5 10175162 G A 0.2086 1493 0.9376 22.048 7.2411 0.0023284
rs17061510 5 162750871 G A 0.3476 1493 0.3922 18.567 6.0982 0.0023292
rs4954223 2 135914653 T C 0.1326 1493 0.0022 -27.439 9.0127 0.0023308
rs6736403 2 52233463 T C 0.4458 1493 0.7936 -18.037 5.929 0.0023488
rs17778162 17 25850509 G A 0.2656 1493 0.8946 20.261 6.6638 0.0023622
rs10498634 14 93005721 G A 0.3774 1493 0.7833 18.488 6.0809 0.0023637
rs11060 6 161173946 T G 0.439 1493 0.6365 18.102 5.9559 0.0023716
rs6035813 20 21207744 T G 0.3312 1493 0.2202 -19.276 6.3433 0.0023749
rs2698746 12 88062014 G A 0.2934 1493 0.0609 -20.107 6.6171 0.0023768
rs9515069 13 110129209 G A 0.1249 1493 0.722 -27.171 8.9446 0.0023839
kgp6992450 11 66130358 T G 0.353 1493 0.2574 18.398 6.0565 0.0023841
rs1007155 3 56035242 G A 0.1289 1493 0.8174 -26.757 8.81 0.0023886
rs4677925 3 124125522 T C 0.3694 1493 0.505 18.31 6.0299 0.0023933
rs947978 11 66108660 T C 0.3536 1493 0.2574 -18.374 6.0514 0.0023943
rs740204 7 139707140 G A 0.4109 1493 0.6692 -18.024 5.9363 0.0023959
kgp9510912 11 66130548 T C 0.3533 1493 0.2819 -18.387 6.0582 0.0024047
rs2839535 21 43905327 T C 0.2753 1493 0.0921 -20.401 6.7242 0.002414
rs4803480 19 42066279 G A 0.2053 1493 0.579 -22.215 7.3291 0.0024372
rs9325883 8 21277933 T C 0.138 1493 0.5145 -26.056 8.5977 0.0024409
rs1215468 13 80707429 G A 0.278 1493 0.6517 -19.744 6.515 0.0024419
rs5766213 22 45333182 G A 0.3339 1493 0.295 19.143 6.317 0.0024423
rs9506819 13 22860269 T G 0.4417 1493 0.0407 -17.456 5.7611 0.002446
rs1438307 2 136499166 T G 0.4558 1492 0.8347 17.824 5.8834 0.0024492
rs7190725 16 56673290 T G 0.134 1489 0.0731 -25.505 8.4188 0.0024497
rs10981640 9 115897803 C A 0.2204 1493 0.8803 21.525 7.1052 0.0024501
rs12321655 12 129018801 G A 0.0767 1493 0.4615 33.817 11.149 0.0024566
rs17748464 8 10050618 G A 0.3701 1493 0.5788 -18.565 6.13 0.002458
rs6703700 1 13946586 G A 0.3419 1493 0.2057 19.076 6.2996 0.0024607
rs7908204 10 44517536 T C 0.2786 1493 0.7968 19.762 6.527 0.0024641
rs563296 10 99772404 G A 0.4735 1492 0.3499 -18.034 5.9576 0.0024691
rs8016140 14 35739258 G A 0.0466 1493 1 42.2 13.92 0.0024705
rs11773373 7 151525466 G A 0.2853 1493 1 -19.699 6.5085 0.0024725
rs582667 10 129650739 G A 0.0543 1493 0.7981 39.537 13.043 0.0024725
rs3011884 6 83132239 G A 0.4742 1493 0.3244 18.035 5.9591 0.0024752
rs252954 5 160712407 T C 0.2672 1493 0.8948 -20.13 6.6542 0.002485
rs6944635 7 46171884 G A 0.1812 1493 0.7936 -23.165 7.6586 0.002489
rs8017036 14 99016766 G A 0.3476 1493 0.0193 18.107 5.9868 0.0024901
rs9294544 6 93566127 G A 0.2438 1493 0.4826 20.483 6.7744 0.0024981
rs2610424 5 71256659 T C 0.44 1493 0.9164 -17.864 5.9084 0.0024988
rs6740901 2 160893796 T C 0.1691 1493 0.7124 -23.836 7.8843 0.0025008
rs16873995 8 106974182 G A 0.2441 1493 0.4405 20.892 6.9111 0.0025038
rs2631299 17 42219773 T G 0.2896 1490 0.8998 -19.548 6.4687 0.0025121
rs2802490 10 44599013 G A 0.4926 1493 0.836 -17.803 5.8919 0.0025147
rs6919431 6 155517672 T C 0.2877 1493 0.2555 19.911 6.5905 0.0025181
rs10797921 1 183886016 G A 0.4688 1493 0.7554 -17.854 5.9097 0.0025182
rs2345016 7 46491184 T G 0.2066 1493 0.7521 -21.802 7.2192 0.0025281
rs12712508 2 36771309 G A 0.3952 1493 0.7456 18.214 6.033 0.0025359
rs9396146 6 13780517 T C 0.3088 1493 0.1457 19.57 6.4829 0.0025386
rs4783863 16 55069361 T C 0.2629 1493 1 20.139 6.6727 0.0025436
rs4380914 8 132311479 G A 0.2428 1493 0.9439 20.706 6.8611 0.0025451
rs6919707 6 143428150 T G 0.0154 1493 1 -72.403 23.958 0.0025492
rs2469094 15 66880097 G A 0.4692 1493 1 17.741 5.8814 0.002558
rs7196606 16 15941025 G A 0.2133 1493 0.8774 -21.575 7.1529 0.0025586
rs832785 5 76550329 G A 0.3466 1493 0.3038 18.873 6.2577 0.0025619
rs6774322 3 164694254 T C 0.1233 1492 0.5502 26.758 8.873 0.0025641
rs10788875 1 249170711 T G 0.1584 1493 0.2854 -23.922 7.9327 0.0025644
rs16920728 12 33403408 T G 0.2629 1493 0.5051 -19.948 6.6157 0.002568
rs10933657 3 194226525 T C 0.3054 1493 0.6259 -19.352 6.4188 0.0025706
rs1871731 15 84538032 G A 0.1979 1493 0.2894 21.913 7.2706 0.0025794
rs7227096 18 77826306 G A 0.4926 1493 1 -17.708 5.8761 0.0025814
rs2270288 16 8875529 T G 0.4541 1493 0.2966 -17.53 5.8188 0.0025891
rs3782683 12 8191911 C A 0.2291 1493 0.5095 -20.866 6.9266 0.0025915
rs825700 16 73598082 T G 0.365 1493 0.4024 -18.58 6.1705 0.0026027
rs17578765 12 107656108 G A 0.1042 1493 0.0697 28.261 9.3866 0.0026056
rs7652337 3 24220643 T C 0.359 1493 0.2378 -18.146 6.0292 0.0026148
rs7430660 3 38703974 G A 0.1551 1493 0.429 24.163 8.0288 0.0026162
rs4145143 10 85775538 T C 0.4407 1493 0.529 -17.648 5.8669 0.0026288
rs4539666 17 75645991 T C 0.2907 1493 0.7536 19.551 6.5002 0.0026311
rs17187582 1 208755804 G A 0.1631 1493 0.4476 -24.185 8.0416 0.002634
rs10877894 12 63020745 G A 0.2977 1493 0.6208 19.449 6.4669 0.0026347
rs1701850 7 112980076 G A 0.1547 1493 0.2777 -24.778 8.2418 0.0026439
rs2153110 6 145243339 T C 0.2914 1493 0.5307 19.264 6.4079 0.0026444
rs12675507 8 749998 T C 0.2611 1492 0.4612 19.925 6.6283 0.0026463
rs274846 2 145916491 G A 0.3865 1493 1 -18.127 6.0303 0.0026471
rs4834885 4 12297358 T C 0.0392 1493 0.1666 -46.376 15.405 0.0026489
rs7312751 12 94545349 T C 0.3878 1493 1 18.124 6.0311 0.0026556
rs11916895 3 116890295 T G 0.0851 1493 0.5036 31.966 10.623 0.0026593
rs7949079 11 121913925 T G 0.2301 1493 0.0798 20.497 6.8241 0.0026677
rs7216101 17 9943867 C A 0.1622 1492 0.3906 23.653 7.8768 0.0026741
rs12429460 13 99068255 T C 0.1212 1493 0.4653 -26.751 8.9112 0.0026827
rs11762772 7 25344021 G A 0.1792 1493 0.2178 22.624 7.5366 0.0026831
rs4483684 12 31775041 T C 0.3888 1493 0.9566 -18.097 6.0297 0.0026874
rs884351 17 30048915 G A 0.2507 1492 0.8365 -20.406 6.8011 0.0026968
rs446597 17 15225884 T C 0.1115 1493 0.0354 27.223 9.0736 0.0026981
rs3811474 1 229772932 G A 0.0633 1493 0.081 -35.331 11.759 0.0026996
rs7946082 11 74788929 G A 0.147 1486 1 -24.953 8.3206 0.0027091
rs10937240 3 185802823 T C 0.1845 1493 0.3894 -22.444 7.4842 0.0027098
rs2770390 14 48431057 T C 0.4287 1493 0.8741 17.749 5.9201 0.0027172
rs7355577 2 227247737 T C 0.2602 1493 0.8402 20.133 6.7172 0.0027238
rs255142 7 30754949 G A 0.4082 1493 0.6683 -17.804 5.94 0.0027239
rs7110581 11 123638700 G A 0.3865 1493 0.1724 -18.416 6.1441 0.0027242
rs1498273 10 4728091 T C 0.0814 1493 0.0822 31.425 10.47 0.0027279
rs414000 16 23617214 T C 0.1159 1493 1 27.497 9.1756 0.0027289
rs9320549 6 116128667 T C 0.4481 1493 0.6755 -17.591 5.8712 0.0027335
rs1431142 1 190934383 G A 0.3788 1493 0.296 -17.886 5.9707 0.0027385
rs2981578 10 123340311 T C 0.4943 1493 0.1334 -17.953 5.9932 0.002739
rs6555593 5 9140514 G A 0.2867 1493 0.4871 19.635 6.5549 0.0027401
rs1967871 14 54139808 G A 0.2823 1493 0.9491 -19.57 6.5343 0.0027454
rs2270969 3 182754967 G A 0.0228 1493 1 -59.547 19.858 0.0027517
rs7868935 9 90917641 T C 0.0586 1493 0.0314 36.295 12.111 0.0027678
rs3864105 3 186656535 G A 0.4079 1493 0.3913 18.079 6.046 0.0027875
rs420259 16 23634026 G A 0.2904 1493 1 -19.338 6.4675 0.0027903
rs4470332 2 62576006 T C 0.0636 1493 0.5141 -36.332 12.134 0.0027924
rs7723735 5 38753979 T C 0.4066 1493 0.0365 -18.384 6.1494 0.0027937
rs7615693 3 117094777 T G 0.2518 1493 0.0234 20.851 6.9749 0.0027957
rs1609899 4 17533530 T G 0.0412 1493 0.5124 44.672 14.927 0.0028054
rs4948591 10 44490414 T G 0.4665 1493 0.3232 -17.827 5.9663 0.0028076
rs7141529 14 69126744 T C 0.4953 1493 0.7958 17.485 5.8518 0.0028083
rs10793036 11 72322179 T C 0.4665 1493 0.1455 17.263 5.7776 0.0028096
rs7132008 12 129741638 T C 0.0861 1493 0.5093 30.976 10.353 0.0028137
rs6843239 4 119743682 T C 0.3932 1493 0.3289 17.729 5.9354 0.0028181
rs10201023 2 145704055 T C 0.2696 1493 0.6457 19.647 6.5784 0.0028215
rs2277547 15 79082431 G A 0.2676 1493 0.2908 19.526 6.543 0.0028427
rs9587408 13 108248045 T C 0.2689 1493 0.0085 -20.468 6.86 0.0028485
rs895594 8 135288668 T C 0.214 1493 0.0087 20.639 6.921 0.0028631
rs10188066 2 136539513 G A 0.4163 1493 0.4559 -17.587 5.898 0.002865
rs12984455 19 57552433 G A 0.3031 1493 0.6246 18.924 6.3505 0.0028827
rs9524873 13 95927386 G A 0.4494 1493 1 -17.605 5.9076 0.0028828
rs10879550 12 73502964 G A 0.1557 1493 0.169 -24.584 8.2512 0.0028873
rs2976941 8 8276626 T C 0.3788 1493 0.3227 18.276 6.1342 0.0028883
rs7668345 4 19259307 G A 0.2508 1493 0.2417 -20.506 6.8844 0.0028952
rs11889211 2 58463541 G A 0.1962 1493 0.5117 -22.236 7.4652 0.0028954
rs3131972 1 752721 G A 0.1571 1493 0.0395 -24.723 8.3007 0.0028977
rs10489629 1 67688349 T C 0.4759 1493 0.7559 -17.443 5.857 0.0028997
rs11860936 16 83058508 G A 0.211 1493 0.8156 21.341 7.1748 0.0029354
rs17143109 7 20618597 T C 0.2803 1493 0.2754 -19.171 6.4454 0.0029359
rs10928532 2 135972093 G A 0.1591 1493 0.0067 24.748 8.3207 0.0029364
rs2072535 2 36817152 C A 0.3868 1493 1 17.943 6.0326 0.0029368
rs4900734 14 47744407 T C 0.2981 1493 1 -19.113 6.4263 0.0029368
rs4738073 8 56231059 G A 0.3118 1493 0.63 -18.737 6.3012 0.0029438
rs3983592 12 19557354 G A 0.4246 1491 1 -17.678 5.9451 0.002944
rs28437883 4 182391939 G A 0.2369 1492 0.3526 20.797 6.9952 0.0029483
rs8069222 17 68745923 G A 0.4491 1493 0.0282 -17.071 5.7434 0.002956
rs2097455 22 37843239 T C 0.1912 1493 1 -22.219 7.4764 0.0029592
rs4902626 14 69118241 T G 0.2043 1493 0.7506 21.744 7.318 0.0029652
rs12536745 7 149277121 C A 0.35 1493 0.3059 -18.048 6.0753 0.0029711
rs809220 20 21414037 T C 0.2214 1493 0.5991 21.182 7.1307 0.0029725
rs7332501 13 45336023 T C 0.1418 1492 1 -25.003 8.4215 0.0029879
rs11689233 2 213317794 G A 0.1309 1493 0.4263 -25.589 8.6188 0.0029884
rs1029282 3 96738205 G A 0.3473 1493 0.3046 -18.074 6.0877 0.0029887
rs12150883 19 8217766 G A 0.3104 1493 0.6723 -18.957 6.3856 0.0029907
rs12683296 9 32883747 G A 0.3258 1493 0.7238 18.7 6.2991 0.0029911
rs6851586 4 25500479 G A 0.0502 1493 0.1754 40.645 13.672 0.0029928
kgp4655332 16 16139714 T C 0.29 1493 0.7536 -19.134 6.4458 0.0029929
rs11161052 14 29836773 T G 0.3982 1493 0.3053 -18.05 6.0817 0.0029984
rs1933199 13 113582130 T C 0.4246 1493 0.4587 17.806 6.0004 0.0030031
rs13406184 2 36791226 T C 0.3828 1493 0.511 -17.77 5.9885 0.0030038
rs6601573 8 11094751 G A 0.4082 1493 0.3914 -17.53 5.9077 0.0030039
rs402320 11 131374917 G A 0.2746 1493 0.8966 19.563 6.5968 0.003022
rs252046 5 52650747 T C 0.1567 1493 0.6251 23.811 8.0299 0.0030245
rs4814454 20 16186378 G A 0.4946 1493 0.3253 17.191 5.7982 0.0030274
rs1861239 7 38515584 T C 0.1296 1493 0.566 26.158 8.8238 0.0030322
rs9422969 10 127997303 G A 0.2418 1493 0.0405 -19.805 6.6808 0.0030322
rs16875583 8 88962865 T C 0.1919 1493 0.2778 22.444 7.5717 0.0030348
rs11606737 11 133472324 G A 0.2847 1493 0.7031 19.19 6.4752 0.003041
rs723584 6 13870749 T C 0.064 1493 0.5147 -35.936 12.109 0.0030432
rs400116 22 48107054 G A 0.2656 1493 0.0731 19.255 6.4978 0.0030433
rs1323344 9 14473378 T G 0.4612 1493 0.532 17.61 5.9429 0.003045
rs9903136 17 8750061 G A 0.1661 1493 0.2636 -23.057 7.7813 0.0030452
rs7732246 5 27167638 G A 0.2823 1493 0.6548 -19.458 6.567 0.0030468
rs9548962 13 40458304 T C 0.4993 1493 0.7563 -17.473 5.8986 0.0030533
rs2179179 6 11346572 T C 0.2073 1493 0.875 -21.419 7.2314 0.0030573
rs12491508 3 111634902 G A 0.3272 1493 0.2642 -18.819 6.3543 0.0030595
rs10893845 11 128186882 T G 0.4765 1492 0.6038 17.302 5.8425 0.003063
rs1436171 1 224881828 G A 0.4146 1493 0.7093 -17.736 5.9906 0.0030702
rs17333779 14 30697199 T C 0.2907 1493 0.0686 -18.7 6.3163 0.0030707
rs7652210 3 32389375 T C 0.2441 1491 0.0077 19.587 6.6166 0.0030739
rs712314 14 35408548 G A 0.1598 1492 0.8473 -23.677 7.999 0.003076
rs6972549 7 38428814 T C 0.2813 1493 0.2012 -19.662 6.6432 0.0030789
rs973527 7 38474750 T C 0.3721 1493 0.8682 18.019 6.0898 0.0030877
rs1030865 15 80471506 T C 0.3101 1493 0.5063 18.623 6.2953 0.0030941
rs833344 5 22604172 T C 0.4618 1493 0.835 -17.477 5.9094 0.0031015
rs11179541 12 73491174 T C 0.1701 1493 0.143 23.576 7.9717 0.0031021
rs12546950 8 10438796 T C 0.2016 1493 0.936 21.63 7.3142 0.003104
rs12043012 1 184443829 T C 0.1192 1493 0.1396 27.33 9.2469 0.0031204
rs12668671 7 21449367 C A 0.3962 1493 0.3869 17.954 6.075 0.0031226
rs4441337 17 75650412 G A 0.296 1493 0.9505 19.028 6.4411 0.0031348
rs7825359 8 1648035 G A 0.2465 1493 0.5771 -19.974 6.7614 0.0031355
kgp2795587 7 150744041 G A 0.0844 1493 0.8668 -31.107 10.516 0.0031397
rs316507 5 98011096 G A 0.1825 1493 0.4364 22.694 7.6841 0.003143
rs17015041 2 78416572 T C 0.1192 1493 0.9018 26.866 9.0971 0.0031441
rs12130499 1 224836514 T C 0.3999 1493 0.419 17.896 6.0599 0.0031454
rs9295586 6 10571260 G A 0.4344 1493 0.343 -17.276 5.8503 0.0031474
rs40363 16 3509056 G A 0.205 1493 0.2034 -21.118 7.1535 0.003156
rs11201443 10 86953013 T C 0.3091 1493 0.7623 18.688 6.3309 0.0031587
rs4241857 4 190098562 T C 0.1952 1493 0.8691 -21.813 7.3908 0.0031634
rs215006 6 152755628 T C 0.2485 1493 0.2385 -19.743 6.6902 0.0031664
rs12670293 7 124272939 G A 0.2157 1493 0.2512 -20.759 7.0351 0.0031693
rs7540743 1 61945181 T G 0.1966 1493 0.4619 -21.597 7.3223 0.0031828
rs1915422 8 19249622 G A 0.3423 1493 0.1678 -17.929 6.0803 0.0031913
rs17247784 2 34199849 G A 0.3999 1493 0.3317 -17.449 5.9181 0.003194
rs8055775 16 49549586 T G 0.2689 1493 0.8953 -19.49 6.6109 0.0031966
rs7213436 17 42252163 G A 0.2877 1493 0.8499 19.076 6.4715 0.0032016
rs6479093 9 104986223 G A 0.1497 1483 0.1839 -23.934 8.1198 0.0032024
rs6035795 20 21145885 G A 0.3218 1493 0.4064 18.747 6.3604 0.0032039
rs12109333 5 27166660 T C 0.2847 1493 0.7507 19.274 6.5394 0.0032054
rs1949052 11 108932662 G A 0.4427 1493 0.2712 -17.674 5.9991 0.0032183
rs4770720 13 19639078 T G 0.3222 1493 0.767 18.592 6.3124 0.0032258
rs12103301 16 81181423 C A 0.0934 1493 0.5401 -29.442 9.9827 0.0032296
rs1455586 18 9710479 G A 0.1537 1493 0.6917 -23.87 8.1055 0.003231
rs4512225 6 13763788 T G 0.3496 1493 0.7328 -18.228 6.1899 0.0032327
rs12138392 1 80098006 T C 0.1743 1492 0.2082 23.06 7.8314 0.0032343
rs10219183 11 66090032 C A 0.2415 1493 0.2039 -19.879 6.7516 0.0032369
rs10521010 5 33895326 T C 0.0449 1493 1 41.699 14.143 0.0032392
rs11631508 15 88498466 G A 0.3017 1493 0.357 -19.072 6.4795 0.0032464
rs11136000 8 27464519 T C 0.363 1493 0.6148 18.099 6.149 0.0032467
rs10464475 7 149053677 T C 0.2307 1493 1 20.532 6.9762 0.0032487
rs323848 12 125878240 G A 0.4344 1493 0.371 17.641 5.9955 0.0032572
rs1862491 19 35003245 T C 0.4615 1493 0.0609 -16.92 5.7522 0.0032655
rs4750598 10 15219553 G A 0.2312 1492 0.382 -20.257 6.8863 0.0032656
rs11764304 7 31512872 T C 0.145 1493 0.5319 24.759 8.417 0.0032658
rs9400595 6 113493636 G A 0.1959 1493 0.0324 -22.402 7.6169 0.0032712
rs9286393 15 27126284 T G 0.4454 1493 0.7934 -17.308 5.8858 0.0032756
rs498212 1 181870217 T C 0.351 1493 0.1914 -18.416 6.2631 0.0032776
rs4684558 3 7897821 G A 0.15 1493 0.4779 23.965 8.1505 0.0032784
rs10196450 2 19941190 C A 0.422 1493 0.2029 -17.196 5.8488 0.0032812
rs4675261 2 202990187 G A 0.3855 1493 0.1261 17.393 5.9159 0.0032813
rs191786 6 82497480 T C 0.4102 1493 0.2396 17.83 6.0652 0.0032843
rs4672251 2 58857542 G A 0.2786 1493 0.8976 19.218 6.5379 0.0032869
rs11942693 4 165930168 G A 0.2234 1493 0.4557 -20.947 7.1261 0.0032872
rs5760575 22 25079925 G A 0.4702 1493 0.7555 17.22 5.8603 0.0032989
rs944880 13 59291293 T C 0.2676 1493 0.9474 -19.519 6.6432 0.0033011
rs9509657 13 21917902 T C 0.3744 1493 0.2694 -18.093 6.1587 0.0033054
rs10799590 1 224822482 G A 0.4032 1493 0.7068 -17.674 6.0174 0.0033116
rs2338013 2 28662264 G A 0.2512 1493 0.449 20.103 6.8467 0.0033227
rs11854703 15 89332416 G A 0.2174 1493 0.5428 21.092 7.1839 0.0033245
rs3094315 1 752566 G A 0.1557 1493 0.0486 24.407 8.3174 0.0033415
rs993484 3 140126067 T C 0.4648 1493 0.5676 17.151 5.845 0.0033427
rs7724557 5 92236275 G A 0.3801 1493 0.3795 -17.543 5.9793 0.0033466
rs3847404 10 30389213 T C 0.4129 1493 0.2856 17.757 6.053 0.0033507
rs9290841 3 186666546 T C 0.0713 1493 0.5562 -33.184 11.296 0.0033531
rs944510 9 117853022 T C 0.4394 1493 0.9581 -17.337 5.9103 0.0033531
rs1367204 2 183324227 G A 0.205 1493 0.1317 -21.775 7.4241 0.003357
rs1647292 8 4017692 T C 0.2947 1493 0.0249 -18.356 6.2586 0.0033571
rs11784410 8 88062390 G A 0.2207 1491 0.408 20.565 7.0118 0.0033578
rs534912 11 114413446 T G 0.352 1493 0.281 -18.302 6.2404 0.0033588
rs10782722 1 80662898 G A 0.1869 1493 0.1471 -21.669 7.39 0.0033651
rs11968187 6 156178985 G A 0.2746 1493 0.173 18.959 6.467 0.0033723
rs10207605 2 52286399 T C 0.3627 1493 0.5757 -18.046 6.156 0.0033745
rs10183727 2 1619121 C A 0.4354 1493 0.5988 -17.241 5.8825 0.0033798
rs4777120 15 69424143 T C 0.2937 1493 0.5749 19.043 6.4976 0.003381
rs2154183 10 98093828 T C 0.1316 1493 0.4961 25.22 8.607 0.0033874
rs1548763 7 71125622 T C 0.358 1493 0.2371 -17.675 6.0321 0.0033878
rs2065593 10 85449791 T C 0.3855 1493 0.3255 17.446 5.9566 0.0034028
rs6572908 14 53852340 T G 0.4953 1493 0.7171 -17.114 5.844 0.0034058
rs4954633 2 136546635 T C 0.1376 1493 0.1912 -25.41 8.6784 0.003412
rs6672060 1 207159378 C A 0.4424 1493 0.3724 -17.103 5.8428 0.0034204
rs951556 6 93553425 C A 0.432 1493 0.7923 17.415 5.9494 0.0034212
rs3922562 12 24358865 T C 0.1727 1491 0.6504 22.596 7.7228 0.0034353
rs7111523 11 121897397 G A 0.204 1493 0.2651 -21.024 7.1861 0.0034372
rs2277158 9 129453229 G A 0.432 1493 0.4294 -17.527 5.9908 0.0034377
rs7830 7 150709571 T G 0.2964 1493 0.8523 -18.876 6.4525 0.0034411
rs4334029 11 133483146 T C 0.2528 1493 0.4934 -19.956 6.8221 0.0034424
rs1470338 4 82955013 G A 0.494 1490 0.2337 -16.941 5.7919 0.0034447
rs7103271 11 86264881 T C 0.21 1493 0.7549 20.995 7.1782 0.0034456
rs4142501 6 143904692 T C 0.2555 1493 0.5864 19.846 6.7862 0.0034511
rs157208 1 29245406 T C 0.207 1493 0.8131 -21.279 7.2771 0.0034547
rs719654 6 32752139 G A 0.1906 1493 0.0533 -21.323 7.2924 0.0034555
rs6542507 2 119912814 G A 0.3811 1493 0.4107 17.879 6.1148 0.0034566
rs12692222 2 239413172 T C 0.0935 1492 0.8788 29.575 10.103 0.0034647
rs6602466 10 10957990 T C 0.4253 1493 0.8324 17.316 5.9239 0.0034648
rs7864914 9 122631415 G A 0.132 1493 0.7349 25.51 8.7275 0.0034673
kgp1845517 7 150742564 T G 0.0616 1493 1 35.774 12.224 0.0034741
kgp9459034 22 25069276 G A 0.4708 1492 1 -17.183 5.8805 0.0034777
rs7539616 1 63283005 T C 0.2542 1493 0.6329 19.584 6.7024 0.0034791
rs13380271 15 88499185 T C 0.4213 1493 0.7907 -17.442 5.9716 0.0034913
rs6957785 7 86779262 T G 0.2133 1493 0.0026 -20.143 6.8972 0.0034952
rs7021867 9 92685454 C A 0.3265 1493 0.3773 18.072 6.1885 0.003498
rs12532171 7 3938385 G A 0.226 1493 0.336 -20.242 6.9319 0.0034986
rs6808378 3 3142943 T C 0.2465 1493 0.2968 -20.174 6.9103 0.0035064
rs17122154 11 118273019 G A 0.2254 1493 0.2992 -20.241 6.9331 0.0035071
rs4705159 5 146678112 G A 0.2462 1493 0.0432 -19.397 6.6446 0.0035097
rs7149767 14 103863545 G A 0.2894 1493 0.2317 19.217 6.5837 0.0035136
rs1416628 1 14621842 T C 0.492 1493 0.501 -16.992 5.8219 0.0035152
rs762039 14 21234851 C A 0.3553 1493 0.8655 17.868 6.1219 0.0035154
rs16967242 17 30612304 C A 0.136 1493 0.8256 25.116 8.6065 0.0035198
rs850170 6 8575284 G A 0.292 1493 0.851 18.795 6.4405 0.0035203
rs9848911 3 16273558 G A 0.3831 1493 0.6618 17.73 6.076 0.0035215
rs385987 11 131385495 G A 0.3687 1493 0.9115 -17.724 6.0774 0.0035406
rs12106549 22 19846987 T G 0.1919 1493 0.404 21.51 7.3772 0.0035484
rs4419289 20 23740161 G A 0.2946 1492 0.4548 -18.991 6.5136 0.0035498
rs2820040 1 239436876 G A 0.1905 1480 0.1095 -22.413 7.6871 0.0035499
rs6840178 4 58477962 T C 0.1122 1493 0.1528 -27.668 9.4909 0.0035539
rs4733560 8 128779001 G A 0.4019 1493 0.8297 -17.414 5.9737 0.0035548
rs761301 1 15471992 T G 0.3396 1493 0.5256 17.919 6.1473 0.0035575
rs2981579 10 123337335 G A 0.419 1493 0.9154 -17.325 5.9438 0.0035584
rs7716893 5 25488352 G A 0.4481 1493 0.2953 -16.977 5.8246 0.0035595
rs16904938 8 134541623 G A 0.2807 1491 0.6536 18.939 6.4987 0.0035649
rs12232836 19 54204008 T C 0.0744 1492 0.0872 -31.855 10.915 0.0035651
rs365955 8 70933578 G A 0.1926 1493 0.1568 21.307 7.3121 0.0035683
rs9320745 6 120590561 T C 0.3446 1493 0.7312 -18.083 6.2093 0.0035889
rs16920200 9 104097889 C A 0.0954 1493 0.5481 29.353 10.067 0.0035972
rs2108554 7 12583080 T C 0.1899 1493 0.6135 -21.647 7.4357 0.0036005
rs7539625 1 67672765 G A 0.3058 1493 0.5836 18.426 6.3294 0.0036006
rs4778856 15 81091879 G A 0.4973 1493 0.0071 17.732 6.0911 0.0036015
rs12644622 4 164114844 T C 0.1289 1493 0.7308 -25.417 8.7314 0.0036029
rs9649728 7 49640912 G A 0.1936 1493 0.6189 21.494 7.3839 0.0036035
rs7799548 7 14278264 T G 0.2297 1493 0.8266 20.383 7.0043 0.003614
rs10990533 9 105858882 C A 0.1577 1493 0.8457 -23.39 8.0389 0.0036183
rs9373076 6 134333273 T C 0.1618 1493 0.214 -23.614 8.1174 0.0036244
rs10995251 10 64398466 T C 0.3228 1493 0.4421 -18.091 6.2197 0.0036293
rs905668 2 49305933 G A 0.227 1491 0.9412 20.446 7.0298 0.0036313
rs7711786 5 101206369 T C 0.2756 1493 0.0379 -19.646 6.7605 0.0036614
rs4372256 1 190894392 G A 0.3255 1493 0.48 -18.382 6.3269 0.0036677
rs1195948 5 106690481 G A 0.2304 1493 1 20.266 6.9767 0.0036747
rs17749916 3 161850511 G A 0.2994 1458 0.382 -18.684 6.4325 0.0036775
rs6981181 8 134784746 T C 0.0676 1493 0.6789 34.242 11.774 0.0036829
rs1398775 3 145547356 G A 0.4946 1493 0.6049 17.174 5.9153 0.0036929
rs11218350 11 121452651 T A 0.2381 1493 0.9432 -20.001 6.8897 0.0036964
rs3863973 3 73498998 G A 0.1946 1493 0.7412 -21.646 7.4579 0.0037021
rs4933299 10 85456128 T G 0.3007 1493 1 -18.584 6.4036 0.003707
kgp851783 3 119484667 T C 0.0311 1493 0.3979 -49.793 17.134 0.0037079
rs1123038 9 15431326 T C 0.0697 1493 0.1083 -34.181 11.763 0.0037115
rs246210 5 120708748 T C 0.4256 1493 0.7914 -17.173 5.9186 0.0037131
rs11083166 18 23791089 T G 0.495 1493 0.9175 17.013 5.8636 0.0037152
rs4654291 1 246716604 T C 0.4216 1493 0.0437 17.728 6.1115 0.0037224
rs1878121 12 73497747 T C 0.1989 1493 0.167 21.755 7.5004 0.0037256
rs1353155 12 74995760 T C 0.2937 1493 0.8029 -18.633 6.4243 0.0037261
rs12252579 10 118366720 T C 0.2957 1493 0.8523 18.619 6.4195 0.0037276
rs12365267 11 35574050 G A 0.1413 1493 0.1656 -24.92 8.5926 0.00373
rs10418352 19 18054851 G A 0.2116 1493 0.3136 21.141 7.29 0.003732
rs2023499 2 230006859 T C 0.1862 1493 0.2677 -22.209 7.6587 0.003733
rs4944974 11 74801374 T C 0.1608 1493 0.7736 23.1 7.9665 0.0037361
rs9549035 13 40569328 C A 0.0713 1493 0.5562 -32.802 11.297 0.0037372
rs970382 14 22133997 G A 0.1788 1493 0.5385 22.055 7.6064 0.0037376
rs11776728 8 88804137 C A 0.2227 1493 0.2619 -20.789 7.1702 0.003739
rs1509559 15 81391411 G A 0.2287 1493 0.509 20.467 7.06 0.0037429
rs202834 20 21301991 G A 0.1778 1482 0.9294 22.446 7.7456 0.0037571
rs7024606 9 71267754 C A 0.0375 1493 0.1512 -43.953 15.146 0.0037583
rs6425939 1 35628789 G A 0.0995 1493 1 28.512 9.8398 0.0037599
rs7606395 2 76881210 G A 0.2066 1493 0.237 21.354 7.37 0.003763
rs4662863 2 129669656 G A 0.2224 1493 0.262 -20.776 7.171 0.0037647
rs7255901 19 41435736 T C 0.3667 1493 0.3438 -17.881 6.1719 0.0037652
rs6123636 20 55411071 T G 0.1152 1493 0.254 -27.077 9.3464 0.0037666
rs9982931 21 16632477 G A 0.4973 1493 0.3518 17.229 5.9471 0.0037668
rs1561308 7 38582081 C A 0.2699 1493 0.6462 19.285 6.6576 0.0037705
rs4281528 12 17834154 G A 0.4769 1493 0.2332 16.772 5.7907 0.0037757
rs12229174 12 64246666 G A 0.0308 1493 1 49.375 17.025 0.0037787
rs13246647 7 153555808 T C 0.3302 1493 0.3202 18.328 6.3287 0.0037792
rs276395 13 40593772 T C 0.0754 1493 0.5749 31.938 11.013 0.0037806
rs1074431 4 65620087 T C 0.1886 1493 0.1765 -21.361 7.3802 0.0037997
rs6740655 2 41790278 G A 0.2894 1493 0.7059 -18.651 6.4441 0.0038006
rs7784579 7 20527424 G A 0.4602 1493 0.0682 -17.484 6.041 0.0038018
rs10072279 5 120886161 T C 0.4393 1433 0.0118 -16.895 5.8377 0.0038027
rs17127768 14 92409333 T C 0.0754 1493 0.5749 -31.911 11.013 0.0038093
rs1860394 12 3439051 C A 0.3231 1492 0.5947 18.309 6.3292 0.0038192
rs469000 21 14827698 T C 0.3667 1470 0.6137 -17.647 6.1016 0.003825
rs221067 12 69858563 T C 0.1641 1493 0.3953 -23.227 8.0311 0.0038268
rs7033919 9 92260403 G A 0.0817 1493 0.488 30.678 10.594 0.0038307
rs4907532 13 113129245 G A 0.1688 1493 0.2679 -23.026 7.9648 0.0038409
rs9390412 6 146986428 C A 0.4236 1493 0.4266 -17.368 6.0084 0.0038447
rs10922008 1 195977640 T C 0.1725 1493 0.5254 22.28 7.708 0.0038455
rs7115616 11 63370158 T G 0.4421 1493 0.5998 -16.971 5.871 0.0038457
rs10494809 1 200132084 T C 0.2525 1493 0.2178 19.863 6.8719 0.0038468
rs1479993 3 22121708 T C 0.4136 1493 0.915 17.256 5.9741 0.0038717
rs224045 10 64525547 T C 0.417 1493 0.3943 -17.408 6.027 0.0038736
rs1881266 2 145732884 G A 0.2716 1493 0.6951 -18.973 6.5701 0.0038794
rs6715171 2 136157913 T C 0.1588 1492 0.1 23.729 8.2172 0.0038795
rs1676217 19 42810181 G A 0.0566 1493 0.4699 -36.364 12.577 0.0038848
rs12953402 18 45852017 T C 0.136 1493 1 24.776 8.5818 0.0038883
rs7714315 5 2818295 T C 0.2207 1493 0.3289 20.715 7.175 0.0038884
rs1448579 9 105940438 T G 0.4504 1493 0.7145 -17.129 5.9334 0.0038902
rs2339518 2 22598926 T C 0.4581 1493 0.6768 -17.115 5.9285 0.0038915
rs220163 21 43550518 G A 0.1896 1493 0.2073 -21.288 7.3745 0.003893
rs1923682 13 40541790 G A 0.0703 1493 0.6955 -32.998 11.416 0.0038953
rs7687915 4 144680954 T G 0.362 1493 0.1166 17.277 5.987 0.003905
rs7551983 1 160129495 G A 0.3885 1493 0.5491 -17.246 5.9769 0.0039085
rs2300508 21 19840596 T C 0.4742 1493 0.4674 -16.804 5.8242 0.0039104
rs2073574 8 17921921 T C 0.3504 1491 0.4263 -17.592 6.0974 0.0039113
rs1563244 8 83152911 T C 0.2766 1493 0.1367 18.569 6.4389 0.0039272
rs3910232 16 82673410 T C 0.4226 1493 1 17.135 5.9418 0.0039291
rs591346 8 9818065 T C 0.471 1485 0.1932 -16.752 5.8097 0.0039323
rs1031837 3 162237495 T C 0.4953 1493 1 16.941 5.8753 0.0039331
rs2205795 6 16148058 T G 0.221 1493 0.2292 -20.084 6.9683 0.0039488
rs2837574 21 41725303 C A 0.4585 1493 0.917 16.952 5.8839 0.0039627
rs6470459 8 127701948 G A 0.2465 1493 0.1861 -19.983 6.9361 0.0039636
rs12793524 11 72004835 G A 0.4612 1493 0.4987 -16.823 5.8397 0.0039676
rs12175421 6 145209041 T G 0.2877 1493 0.2835 18.433 6.399 0.0039687
rs9960562 18 4819731 T C 0.3536 1493 1 -17.685 6.1394 0.0039702
rs440488 16 77926130 G A 0.2411 1493 0.0401 -20.331 7.0584 0.0039714
rs1382856 12 25736990 G A 0.0737 1493 0.0132 31.287 10.848 0.0039749
rs4702235 5 5187371 T C 0.29 1493 0.3788 18.872 6.5524 0.003975
rs10928541 2 136393157 G A 0.143 1493 0.0901 24.736 8.5906 0.0039843
rs7630103 3 164688034 T C 0.1252 1493 0.7226 -25.418 8.8288 0.0039893
rs6788137 3 164706642 T G 0.1252 1493 0.7226 -25.418 8.8288 0.0039893
rs10910527 1 232599189 T C 0.0385 1493 0.2753 -43.174 14.977 0.0039937
rs4243408 3 174926485 G A 0.3801 1493 0.7838 17.481 6.0727 0.0039953
rs4585239 3 77026208 T G 0.2498 1493 0.8359 -19.593 6.8095 0.0040114
rs2754341 9 17572069 T C 0.296 1493 0.9505 -18.526 6.4411 0.0040241
rs4484778 9 83858558 G A 0.4062 1493 0.7886 17.134 5.9573 0.004026
rs11633619 15 60644074 T C 0.3614 1493 0.8226 17.526 6.0944 0.0040304
rs1584262 8 135174629 T C 0.4066 1493 0.6679 -17.092 5.9435 0.0040311
rs7125076 11 101766279 G A 0.0318 1493 0.6594 47.793 16.597 0.0040315
rs661064 6 101801581 G A 0.1584 1493 0.0193 22.426 7.8004 0.0040397
rs4692481 4 30691142 T G 0.1172 1493 0.3808 -25.953 9.0272 0.0040406
rs12666618 7 21449418 T G 0.1525 1479 0.688 -23.775 8.2701 0.0040431
rs4739876 8 83303150 C A 0.1708 1493 0.4111 -22.195 7.7219 0.0040492
rs4954246 2 136123848 G A 0.1584 1493 0.1197 23.623 8.2189 0.0040509
rs10018393 4 575087 T G 0.0308 1493 1 -48.99 17.026 0.0040604
rs11773063 7 149331027 T C 0.3228 1493 0.3752 -17.844 6.2103 0.004063
rs896614 15 87307845 G A 0.4246 1493 0.5966 17.192 5.9837 0.0040638
rs2505082 10 30407527 G A 0.1703 1489 0.143 22.917 7.9765 0.0040644
rs2641574 15 57823404 T C 0.1892 1493 0.613 21.703 7.5541 0.0040663
rs9403511 6 143892771 T G 0.2431 1493 0.8329 19.601 6.8236 0.0040711
rs10735356 12 98486735 G A 0.1688 1493 0.4066 -22.283 7.7573 0.0040713
rs6000120 22 36478027 T C 0.2465 1493 0.2369 -19.886 6.9231 0.004073
rs11770376 7 151519128 C A 0.3999 1493 0.7876 17.277 6.0171 0.0040875
rs11698421 20 16190686 T C 0.2127 1493 0.1892 -20.26 7.0575 0.0040948
rs2164850 2 78423757 G A 0.121 1422 1 26.708 9.3035 0.0040952
rs6492201 13 110138970 T C 0.0755 1477 0.2625 32.527 11.315 0.0040964
rs9954688 18 47131888 C A 0.3731 1493 0.6187 -17.549 6.1139 0.0040995
rs10876354 12 53217701 C A 0.4638 1493 0.435 16.726 5.8274 0.0041013
rs10504830 8 88379205 G A 0.0824 1493 0.1724 -30.1 10.473 0.0041024
rs2547958 5 97993953 T C 0.439 1493 0.3443 -16.771 5.8443 0.0041086
rs1964328 8 21238695 T C 0.3999 1493 0.7876 17.265 6.0171 0.0041142
rs2712799 11 74849219 G A 0.354 1493 0.3959 -17.831 6.2145 0.0041142
rs7068361 10 64408367 T C 0.4612 1493 0.7156 -16.817 5.8631 0.0041264
rs4760270 12 59708827 T C 0.4216 1493 0.3671 -16.858 5.8774 0.0041282
rs7203162 16 83148282 G A 0.4389 1490 0.2693 -17.249 6.0141 0.0041287
rs1950208 14 54761459 T C 0.3007 1493 0.9021 -18.336 6.3934 0.0041305
rs7333252 13 59348264 T C 0.426 1452 0.0026 18.015 6.2816 0.004131
rs6990534 8 128814091 G A 0.3058 1493 0.903 18.322 6.3893 0.0041353
rs2267705 7 139696248 T C 0.3443 1493 0.1691 -17.411 6.0727 0.0041426
rs13216351 6 71037050 G A 0.4695 1493 0.795 16.803 5.8612 0.0041468
rs6502245 17 13183473 T G 0.208 1493 0.2084 -21.112 7.3646 0.0041477
rs12174214 6 162883484 T C 0.1819 1493 0.9306 21.791 7.6021 0.0041509
rs7715586 5 16253763 T C 0.3533 1493 0.428 -17.8 6.2106 0.0041555
rs1553971 3 111419486 T G 0.1403 1493 0.5206 -24.461 8.5354 0.0041583
rs8001401 13 80723012 C A 0.2502 1493 0.8903 -19.477 6.7973 0.0041653
rs2217538 2 236244276 T C 0.3627 1493 0.4333 -17.69 6.1742 0.004167
rs11223396 11 100118859 T C 0.2013 1493 0.4689 -20.787 7.2556 0.0041707
rs2282530 11 66177952 T C 0.3523 1493 0.7768 17.537 6.123 0.004182
rs8105356 19 17056676 T C 0.4166 1493 0.3385 17.278 6.0326 0.0041822
rs4632172 17 8615340 T C 0.491 1493 0.0875 17.215 6.0113 0.0041861
rs16950385 15 27977779 T C 0.0268 1493 1 52.044 18.152 0.0041936
rs7111488 11 82196876 T C 0.0432 1493 0.7539 -41.222 14.379 0.0041968
rs6108834 20 11115732 T C 0.2572 1493 0.8392 -19.292 6.739 0.0041997
rs3793358 8 105399186 T C 0.1093 1491 0.3536 27.328 9.5462 0.0042006
rs7005777 8 78233600 T G 0.2726 1493 0.4337 18.685 6.5279 0.0042057
rs12582821 12 107691022 T G 0.1018 1474 0.032 27.223 9.5115 0.0042083
rs8102910 19 35817714 G A 0.2998 1491 0.6659 18.473 6.4545 0.0042092
rs6041230 20 12247573 T C 0.2609 1493 0.6871 19.259 6.7295 0.0042108
rs2029818 8 80553068 T C 0.4886 1493 0.2338 -16.552 5.7854 0.0042243
rs7240977 18 3971115 G A 0.1252 1493 0.1931 24.951 8.7237 0.004234
rs2066341 10 30411253 T C 0.3051 1493 0.8547 -18.294 6.3972 0.0042413
rs251329 5 52436224 T G 0.3711 1486 0.5415 17.546 6.136 0.0042419
rs2578125 4 94881319 T C 0.0721 1490 0.8469 32.402 11.316 0.0042458
rs7895653 10 62143348 T C 0.216 1493 0.8785 20.468 7.1591 0.0042501
rs3853240 5 166318190 G A 0.0921 1493 0.5346 29.306 10.237 0.0042513
rs251336 5 52431388 G A 0.3449 1493 0.5668 17.809 6.2297 0.0042534
rs6991997 8 117360816 G A 0.1631 1493 0.7766 -22.645 7.9231 0.0042614
rs2498924 6 117423253 T C 0.3118 1493 0.1315 17.759 6.2155 0.0042737
rs706353 1 57485219 T G 0.1034 1484 0.8894 27.713 9.7 0.0042764
rs7836608 8 11829308 T C 0.2977 1493 0.3532 -18.125 6.3444 0.0042778
rs4773124 13 110759711 T G 0.3413 1493 0.0655 17.282 6.0496 0.0042794
rs214950 6 152708310 G A 0.2492 1493 0.2128 19.079 6.6785 0.0042795
rs1366589 5 84886843 T C 0.4879 1493 0.8359 -16.837 5.8941 0.0042822
rs2243647 2 145793076 G A 0.3877 1492 0.6236 -17.107 5.9895 0.0042892
rs2347871 6 152292660 G A 0.3141 1493 0.1495 -18.424 6.451 0.0042907
rs8012538 14 62322434 G A 0.1437 1493 0.5274 -23.703 8.3001 0.0042936
rs6787114 3 194792415 G A 0.2013 1493 0.8092 -20.847 7.3006 0.0042962
rs1891062 1 214083466 T C 0.2924 1493 0.1686 18.791 6.5807 0.0042965
rs12244874 10 60369477 T C 0.2103 1493 0.0236 19.979 6.9973 0.0043
rs3825054 11 118234191 G A 0.1386 1493 0.3851 -24.586 8.6114 0.0043024
rs6516449 20 9212234 T C 0.0309 1472 1 48.745 17.053 0.0043109
rs7854515 9 78052850 T C 0.0194 1493 0.4314 60.191 21.058 0.0043111
rs3827677 9 124060879 T C 0.3446 1493 0.492 -17.803 6.2373 0.0043136
rs7385988 8 132346996 G A 0.2671 1492 0.4671 -18.764 6.5745 0.0043155
rs6445846 3 57076196 T C 0.1989 1493 0.1944 20.651 7.2364 0.0043201
rs386795 11 131396444 G A 0.1952 1493 0.1381 -20.742 7.2685 0.0043212
rs9551041 13 24601810 G A 0.1648 1493 0.0593 -22.032 7.7212 0.0043245
rs3770809 2 36780952 C A 0.3835 1493 0.4771 -17.072 5.9846 0.0043343
rs4242641 9 81671791 T G 0.3279 1493 0.6812 -17.75 6.2221 0.0043351
rs1924267 1 58247772 T C 0.209 1493 1 20.609 7.2252 0.004339
rs2074941 19 57060573 T C 0.4705 1493 0.0693 -16.398 5.7497 0.0043444
rs1357616 3 963381 G A 0.2617 1492 0.9466 19.077 6.69 0.0043497
rs2861071 3 172828084 T C 0.2661 1488 0.7908 19.068 6.6869 0.0043512
rs7292706 22 26436287 G A 0.0787 1493 0.5903 31.375 10.99 0.0043588
rs955643 15 96440253 C A 0.3821 1493 0.0625 16.825 5.9025 0.0043646
rs6552695 4 184571085 G A 0.4447 1493 0.373 -16.643 5.8406 0.0043772
rs7569367 2 124946945 T C 0.3707 1493 0.6978 -17.229 6.0466 0.0043804
rs6777921 3 73425846 C A 0.0844 1493 0.1767 29.5 10.341 0.0043882
rs6961561 7 3910657 G A 0.226 1493 0.267 19.708 6.919 0.0043947
rs12947875 17 13275798 T G 0.1897 1492 0.933 21.332 7.4896 0.0043967
rs612889 6 10574448 C A 0.3674 1493 0.5405 17.212 6.0433 0.0043987
rs2372250 3 31070487 G A 0.2783 1493 0.2216 18.375 6.4521 0.0044017
rs7715034 5 92754902 G A 0.1025 1493 0.1571 -27.053 9.5 0.0044034
rs12857403 13 22865609 G A 0.2326 1492 0.8281 19.699 6.9179 0.0044057
rs6575979 14 103841018 G A 0.206 1493 1 20.687 7.2661 0.0044125
rs11910276 21 39196272 T C 0.0817 1493 0.0845 29.813 10.458 0.0044159
rs9113 14 95059076 T C 0.386 1491 0.2511 16.902 5.9385 0.0044235
rs12589585 14 69726166 G A 0.1768 1493 1 -21.935 7.7087 0.0044344
rs1387289 9 76353087 G A 0.3409 1490 0.4896 17.824 6.2641 0.0044349
rs4597930 5 27171542 T C 0.278 1493 0.8975 18.692 6.5694 0.0044378
rs2287327 2 71297982 T C 0.3399 1493 0.7293 -17.731 6.2319 0.004438
rs13070480 3 172830063 G A 0.2696 1493 0.2367 -19.139 6.727 0.0044394
rs2733019 8 5405145 T C 0.4494 1492 0.8753 -16.763 5.8922 0.0044425
rs521678 11 65485727 T G 0.0805 1472 0.5958 30.684 10.771 0.0044427
rs6040146 20 10753237 G A 0.203 1493 0.6313 20.922 7.3544 0.0044427
rs9380848 6 39302614 T C 0.2408 1491 0.4788 -19.75 6.9425 0.0044437
rs7804166 7 3925535 T C 0.2622 1493 0.5478 18.851 6.6264 0.0044443
rs12190643 6 73930950 T C 0.1889 1493 0.1506 -20.944 7.3628 0.0044471
rs11615513 12 78253891 G A 0.286 1493 0.4856 18.672 6.5643 0.0044478
rs2862733 2 59041432 T C 0.4705 1493 0.533 16.882 5.9355 0.0044509
rs7984268 13 32373300 G A 0.3804 1493 0.2276 -16.941 5.9567 0.0044534
rs17745746 8 70954657 T C 0.1929 1493 0.067 20.663 7.2652 0.004454
rs7823459 8 74409780 T C 0.4826 1493 0.6412 -16.819 5.9138 0.0044545
rs6885430 5 120917249 G A 0.3999 1493 0.4502 16.874 5.9343 0.0044632
rs719409 8 9151226 T C 0.3433 1493 0.6879 17.684 6.2209 0.0044745
rs6047273 20 21134799 T C 0.3227 1492 0.4774 -18.041 6.347 0.0044769
rs7983662 13 69349816 T C 0.0536 1493 0.6111 -36.823 12.943 0.0044959
rs2100819 11 37232526 G A 0.433 1493 0.3429 16.629 5.8544 0.0045042
rs8020912 14 103847274 T C 0.2729 1493 0.3619 18.954 6.6736 0.0045082
rs1386984 3 7950172 C A 0.423 1493 0.6718 16.792 5.9123 0.0045086
rs7543218 1 224879577 C A 0.4005 1493 0.6663 17.128 6.0307 0.004509
rs13425927 2 72097591 G A 0.0703 1493 0.2342 33.149 11.657 0.004512
rs621071 1 182682811 T C 0.3593 1493 0.0114 -17.984 6.3335 0.0045175
rs11753543 6 113638355 T G 0.2626 1493 0.7892 18.882 6.6494 0.0045175
rs12021900 1 239825054 G A 0.0567 1491 0.8091 35.911 12.632 0.0045247
rs1425376 4 65437395 G A 0.3547 1493 0.6925 -17.523 6.1722 0.0045254
rs7856616 9 129332556 T C 0.2592 1493 0.121 -18.645 6.5685 0.0045329
rs6445184 3 174581888 T C 0.3748 1493 0.015 16.691 5.8814 0.0045408
rs589524 13 35731964 T C 0.2264 1493 1 19.931 7.0236 0.0045437
rs2250546 2 145770621 G A 0.3942 1493 0.5881 16.929 5.967 0.0045524
rs11690066 2 203004983 C A 0.3858 1493 0.0904 -16.745 5.9021 0.0045525
rs2037958 17 42472045 T G 0.3466 1493 0.4931 -17.673 6.2293 0.0045527
rs10052531 5 108185250 T C 0.2314 1493 0.8273 19.825 6.9884 0.0045561
rs10772788 12 14683816 T C 0.3945 1493 0.7452 -17.123 6.0366 0.0045605
rs10108199 8 74326231 G A 0.3208 1493 0.0206 -18.408 6.4899 0.0045635
rs12883378 14 29824131 G A 0.4022 1493 0.2817 -17.24 6.0783 0.0045636
rs11862602 16 77267416 T C 0.2401 1493 1 19.499 6.8754 0.0045682
rs8047908 16 18967374 G A 0.4176 1493 0.3947 17.081 6.0241 0.004577
rs4554078 4 9701544 G A 0.0382 1493 0.272 44.267 15.595 0.0045864
rs7215803 17 19998377 T C 0.435 1493 0.5985 16.919 5.9684 0.0045864
rs10513264 3 145572381 T C 0.3108 1493 0.8562 -17.935 6.3269 0.004587
rs478229 10 29434036 G A 0.4977 1493 0.2341 -16.912 5.9676 0.004597
rs10181636 2 52324258 T G 0.4712 1493 0.0169 17.221 6.0776 0.0046026
rs7556894 2 65512068 G A 0.2547 1492 0.3068 -19.353 6.8314 0.0046108
rs10918034 1 164509706 G A 0.214 1493 0.3973 -20.057 7.0809 0.0046172
rs11158737 14 68880574 G A 0.2307 1493 0.8269 -19.68 6.95 0.0046302
rs4968360 17 57497792 G A 0.1524 1493 0.617 -22.995 8.1216 0.0046357
rs1491839 7 154109958 T C 0.3188 1493 0.6769 -17.941 6.3379 0.0046442
rs6842243 4 46150637 T C 0.0141 1493 1 70.997 25.048 0.0046452
rs4733759 8 128804840 T C 0.4243 1493 1 16.813 5.9397 0.0046469
rs1863059 2 86509388 T G 0.4719 1493 0.4362 16.481 5.8232 0.0046517
rs1950468 14 99263957 G A 0.2528 1493 0.4934 -19.304 6.8221 0.0046596
rs6800639 3 144949453 T C 0.2455 1493 0.4849 -19.133 6.7617 0.0046597
rs11143170 9 74825707 T C 0.2616 1493 0.1411 -19.281 6.8144 0.0046628
rs8076720 17 42484319 C A 0.348 1493 0.4588 -17.619 6.2272 0.0046643
rs713279 11 133563309 C A 0.1742 1493 1 -21.917 7.748 0.0046729
rs949200 18 45841919 T C 0.1641 1493 0.6368 22.604 7.9912 0.0046741
rs7425305 2 161324786 C A 0.2338 1493 0.279 -19.359 6.844 0.0046754
rs2409755 8 11169983 G A 0.41 1477 0.1187 -16.557 5.8548 0.0046837
rs7548641 1 80563570 T C 0.1979 1493 0.415 21.087 7.4567 0.0046859
rs4498196 4 3747842 C A 0.3824 1493 0.3241 17.314 6.1242 0.0046965
rs10849644 12 119740528 T G 0.139 1493 0.3312 -24.329 8.6058 0.0046974
rs7785398 7 33865741 T C 0.2133 1493 0.1652 19.906 7.0418 0.0047008
rs4104180 3 68915507 C A 0.3349 1493 0.8163 -17.645 6.2448 0.0047191
rs6966354 7 30787798 T G 0.0887 1493 1 -29.225 10.331 0.004725
rs17780388 17 30606301 T G 0.1551 1493 0.6925 22.787 8.0693 0.004744
rs11864025 16 68905444 C A 0.1742 1493 0.0585 21.339 7.5566 0.0047447
rs9426464 1 29800081 T C 0.0901 1493 0.5273 -28.698 10.151 0.0047526
rs1545437 4 144617842 T G 0.3573 1493 0.215 -17.02 6.0285 0.0047545
rs2973522 5 11075691 G A 0.0713 1493 0.6956 -32.429 11.471 0.0047555
rs13282766 8 23174883 G A 0.247 1492 0.8894 -19.198 6.8004 0.004757
rs12033542 1 83712453 T G 0.1038 1493 0.7807 27.086 9.5955 0.0047613
kgp5716361 16 16235366 G A 0.0245 1491 0.5948 -53.51 18.938 0.0047752
rs9895631 17 3034989 T G 0.0556 1493 0.6206 36.48 12.915 0.0047894
rs4240677 8 11527910 G A 0.4548 1493 0.9169 16.607 5.8875 0.004792
rs6758362 2 136081193 T G 0.1564 1493 0.0042 -23.693 8.3996 0.0047921
rs2610983 8 21176295 C A 0.4977 1493 0.5693 -16.693 5.9187 0.0047978
rs1595422 2 78434830 G A 0.1062 1493 0.3414 27.25 9.6638 0.0048058
rs10410003 19 45728123 T C 0.0473 1492 0.7698 39.38 13.948 0.0048083
rs2206916 20 6734650 T C 0.4059 1493 0.2598 17.119 6.0729 0.0048181
rs1484645 8 10000966 G A 0.1966 1493 0.3251 20.553 7.292 0.0048229
rs11811680 1 190895591 T C 0.3272 1493 0.6809 -17.744 6.2953 0.0048236
kgp3319916 14 85312811 G A 0.1638 1493 0.1556 22.818 8.0957 0.0048238
rs1006333 8 22797597 G A 0.3044 1493 0.8545 -17.939 6.3648 0.0048254
rs12742834 1 240107121 T C 0.2843 1493 0.7992 18.278 6.485 0.0048257
rs2903332 15 80553207 T C 0.2715 1492 0.7436 18.714 6.6405 0.0048307
rs11754342 6 85680478 G A 0.2428 1493 0.0075 20.003 7.0987 0.0048336
rs1275564 12 76227252 T G 0.3724 1493 0.7819 -17.189 6.1007 0.0048402
rs10763593 10 60732753 G A 0.2619 1493 0.1598 18.481 6.5594 0.0048403
rs2300490 8 82589694 T C 0.0399 1493 0.7281 -42.739 15.154 0.0048552
rs615070 17 42176591 G A 0.2833 1493 0.0558 -17.91 6.3595 0.0048589
rs7226782 18 45852077 G A 0.2143 1493 0.0776 -20.629 7.3265 0.0048679
rs2224211 6 85563069 G A 0.2275 1490 0.2686 20.052 7.1241 0.0048821
rs9894021 17 68591641 T C 0.3938 1493 0.745 17.001 6.0402 0.0048836
rs16856013 2 10377112 G A 0.222 1493 0.1552 19.533 6.9399 0.004884
rs7620542 3 96854119 G A 0.116 1492 0.7048 26.006 9.2401 0.0048848
rs1752582 10 29991935 T C 0.3252 1493 0.3162 -17.885 6.3551 0.0048879
rs7125 19 18288069 G A 0.432 1492 0.8743 -16.654 5.9178 0.0048902
rs2584257 1 194033705 C A 0.3446 1493 0.5285 17.243 6.1272 0.0048912
rs6501384 17 68291133 T C 0.3704 1493 0.7392 17.033 6.0531 0.0048955
rs2611339 8 61057832 T G 0.223 1493 0.2326 -20.172 7.1694 0.0048981
rs4238518 15 80726739 G A 0.2307 1493 0.0685 -19.161 6.8109 0.0049027
rs13267142 8 23553455 C A 0.2759 1493 0.195 18.17 6.4586 0.0049033
rs7522001 1 183898790 T C 0.3011 1493 0.065 18.464 6.5634 0.0049067
rs6978278 7 157870786 G A 0.3714 1493 0.3461 17.318 6.1568 0.0049106
rs12626052 20 4299309 G A 0.0375 1493 0.4612 43.053 15.287 0.004913
rs11884290 2 137719211 G A 0.0378 1493 0.1584 42.494 15.092 0.0049238
rs1562319 2 129628406 T C 0.218 1493 0.172 -19.647 6.9887 0.0049353
rs17617468 2 185489430 T C 0.1171 1490 0.2095 -26.18 9.3147 0.004945
rs3850223 6 140780824 T G 0.3336 1493 0.8161 -17.453 6.2104 0.0049499
rs715572 22 33234931 G A 0.2036 1493 0.3381 20.238 7.2019 0.0049518
rs2945251 8 8094406 G A 0.4217 1481 0.5228 -16.965 6.0388 0.0049649
rs6883608 5 33922558 G A 0.1802 1493 0.6613 -21.329 7.5968 0.0049915
rs11924422 3 30677484 C A 0.3867 1492 0.4129 16.743 5.9647 0.0050006
rs4807953 19 1720332 T C 0.1544 1493 0.3727 22.558 8.0364 0.0050007
rs10977989 9 9798092 C A 0.0457 1489 0.7659 39.821 14.168 0.0050031
rs1428477 5 66538016 G A 0.1021 1493 0.1216 26.691 9.5099 0.0050057
rs10925910 1 239706595 C A 0.1795 1493 0.5985 -21.334 7.6016 0.0050085
rs2859998 8 59324162 G A 0.2826 1493 0.5656 -18.16 6.4709 0.005009
rs231989 3 172276754 C A 0.2371 1493 0.3907 19.161 6.828 0.0050112
rs9294030 6 77574184 T C 0.1252 1493 0.1931 24.479 8.7237 0.0050166
rs6875496 5 7383873 G A 0.3801 1489 0.3498 -16.783 5.9812 0.0050174
rs1409274 13 113046529 G A 0.0228 1492 1 55.792 19.859 0.0050204
rs12496424 3 161893088 T C 0.4841 1482 0.4667 -16.672 5.9437 0.0050331
rs7830930 8 1297238 T C 0.3774 1493 0.248 17.254 6.152 0.0050378
rs525210 6 152752324 T C 0.4407 1493 0.4626 16.431 5.859 0.00504
rs11223824 11 134323455 G A 0.1192 1493 0.7111 -25.593 9.1265 0.0050438
rs1845609 8 15331514 G A 0.4267 1493 0.2239 -16.924 6.0352 0.005044
rs3177404 1 227063229 T C 0.0107 1493 1 80.302 28.599 0.0050444
rs3001963 6 13343870 G A 0.0884 1493 0.15 -29.545 10.522 0.0050449
rs6041262 20 12297383 G A 0.4746 1493 0.4999 16.34 5.8276 0.005048
rs4853186 2 76206795 T C 0.1892 1493 0.613 21.181 7.5541 0.0050492
rs2864680 5 132637766 G A 0.0472 1493 0.5687 -38.558 13.739 0.0050664
rs9564536 13 35258606 C A 0.2672 1493 0.21 18.303 6.5318 0.0050775
rs12451223 17 78279334 G A 0.2234 1493 0.823 19.694 7.0297 0.0050849
rs3761392 21 45752176 C A 0.152 1493 0.4822 22.706 8.1049 0.0050869
rs1029504 12 1655666 G A 0.3137 1484 0.5072 17.924 6.3985 0.0050893
rs9810690 3 34254285 C A 0.4625 1493 0.8351 16.55 5.9082 0.0050918
rs7317891 13 28042637 T G 0.293 1493 0.7083 18.165 6.4851 0.0050941
rs972396 14 32435312 T C 0.489 1493 0.5689 16.586 5.9215 0.0050945
rs12695024 2 241452068 T C 0.3607 1493 0.537 16.985 6.0644 0.0050973
rs2703335 8 5835671 G A 0.3456 1493 0.1092 -17.669 6.3099 0.005108
rs1337201 13 44517689 C A 0.2959 1477 0.318 18.327 6.5461 0.0051148
rs6926971 6 13350427 T C 0.1072 1493 0.105 27.167 9.704 0.0051169
rs3733418 4 165878335 G A 0.2116 1493 0.6985 20.237 7.2306 0.0051291
rs12613874 2 205606092 G A 0.3319 1493 0.3504 17.678 6.317 0.0051343
rs310292 8 23663101 G A 0.4156 1493 0.0551 -16.271 5.8148 0.0051378
rs7601533 2 52318474 G A 0.4538 1493 0.6762 16.603 5.9338 0.0051414
rs9978560 21 46060222 G A 0.1922 1493 0.5058 20.68 7.391 0.0051429
rs10086985 8 4665649 G A 0.4849 1493 0.5346 -16.311 5.8295 0.005143
rs13270163 8 39449187 T C 0.4652 1493 0.323 16.699 5.9685 0.0051451
rs6461566 7 21496496 T C 0.3466 1493 0.4931 -17.428 6.2293 0.0051468
rs7180424 15 80494983 G A 0.3101 1493 0.4322 17.584 6.2856 0.005149
rs6808824 3 34252562 C A 0.4206 1493 0.0561 17.072 6.1024 0.0051496
rs12916106 15 84631452 G A 0.46 1489 0.5661 -16.389 5.8585 0.0051505
rs1979046 2 129738917 G A 0.1983 1493 0.223 -20.944 7.4874 0.0051549
rs6849580 4 159950990 T C 0.141 1493 0.5209 23.843 8.5248 0.005159
rs17388568 4 123329362 G A 0.2904 1493 0.4899 -18.264 6.5315 0.0051694
rs6951454 7 132644903 T C 0.2106 1491 0.5854 -20.308 7.2625 0.00517
rs2532060 19 55614923 T C 0.4464 1493 0.9166 16.551 5.9192 0.0051717
rs1820258 16 59270830 G A 0.4869 1493 0.9176 -16.403 5.867 0.0051761
rs1893431 18 52918500 G A 0.4417 1492 0.8749 16.588 5.9334 0.0051776
rs10751106 11 83920172 G A 0.0964 1493 1 -27.796 9.9427 0.0051806
rs2223335 22 44939242 T C 0.2485 1493 0.782 18.935 6.7731 0.0051809
rs4723120 7 32034799 T C 0.1433 1493 0.8329 23.531 8.4183 0.005187
rs1462472 6 77524070 T C 0.1252 1493 0.1931 24.384 8.7237 0.0051879
rs10804193 2 212196284 G A 0.3001 1493 0.3884 18.125 6.4847 0.0051896
rs12538892 7 28848524 G A 0.2642 1493 0.8943 -18.652 6.6739 0.0051941
rs4746874 10 71378767 G A 0.3865 1493 0.87 -16.895 6.0474 0.0052102
rs321938 19 52863906 T C 0.2555 1493 0.4964 -18.993 6.7984 0.0052113
rs1418236 9 104705253 C A 0.2215 1492 0.549 19.614 7.0212 0.005213
rs1358489 16 5409673 T C 0.4876 1493 0.4075 -16.237 5.8125 0.005215
rs7099881 10 60316211 G A 0.4757 1481 0.3758 16.677 5.9714 0.0052246
rs1061121 17 34965349 T C 0.354 1493 0.7772 17.224 6.1684 0.0052336
rs17088269 6 150049261 T C 0.0154 1493 1 -67.012 23.969 0.0052354
rs6770878 3 166964218 G A 0.3131 1493 1 -17.689 6.3355 0.0052379
rs12586452 14 54206171 G A 0.2116 1493 1 20.062 7.1869 0.0052465
rs6532317 4 92466958 G A 0.4458 1493 0.0528 -16.924 6.0629 0.0052471
rs1430094 2 115196754 T C 0.3081 1493 0.3953 17.554 6.2884 0.0052481
rs10442656 1 197606708 T C 0.216 1493 0.0391 -20.478 7.3365 0.005251
rs16831765 3 173620010 G A 0.1527 1493 0.369 23.073 8.267 0.0052542
rs6681671 1 115300685 T C 0.2361 1491 0.2219 19.652 7.0413 0.0052557
rs4804480 19 10176663 G A 0.4266 1492 0.5254 16.725 5.9931 0.0052597
rs9301898 13 94291513 G A 0.4394 1493 0.4624 -16.673 5.9755 0.0052679
rs10744035 12 13645414 T C 0.1196 1493 0.048 25.946 9.3008 0.0052771
rs799661 14 35390146 T C 0.1133 1492 0.0709 26.503 9.5007 0.0052783
rs11756581 6 37732700 T C 0.4905 1480 0.4059 -16.632 5.9625 0.0052801
rs12580837 12 19268578 T C 0.0121 1493 1 -75.411 27.001 0.0052827
rs2494657 10 101213280 T C 0.4243 1493 0.112 16.237 5.8212 0.0052838
rs611908 11 75017087 T C 0.2793 1484 0.2209 18.625 6.6796 0.0052969
rs2113318 16 26331173 T C 0.2424 1491 0.4388 18.936 6.7928 0.005308
rs4685366 3 16656331 G A 0.4451 1493 0.0138 -17.027 6.1086 0.0053131
rs10495805 2 34264495 T G 0.4233 1492 0.2436 16.837 6.041 0.0053176
rs7965950 12 19733483 T C 0.3721 1486 0.0456 -16.54 5.9345 0.0053183
rs815742 1 189918985 C A 0.2271 1493 0.2099 -19.876 7.1325 0.0053259
rs6036390 20 2387738 G A 0.3399 1493 0.6445 17.39 6.2413 0.0053322
rs1567237 17 76246294 T C 0.3152 1491 0.6745 -17.737 6.3665 0.0053379
rs4508098 10 14079996 T C 0.2083 1493 0.3461 -19.893 7.1412 0.0053428
rs2241046 22 17586471 T C 0.221 1493 0.0599 -20.225 7.2618 0.005351
rs4411101 1 35571417 G A 0.1256 1493 0.9061 24.643 8.8489 0.0053557
rs2976926 8 8261624 T C 0.4712 1492 0.8355 -16.434 5.9025 0.0053639
rs1317389 12 103800290 T C 0.1443 1493 0.6753 -23.145 8.3129 0.0053659
rs839533 2 212808107 G A 0.1946 1493 0.5634 -20.499 7.3631 0.0053678
rs9288645 2 230214932 T C 0.4678 1493 0.0109 -16.958 6.0917 0.0053732
rs182320 6 130073291 T C 0.4206 1493 0.9155 16.584 5.9577 0.0053745
rs11973654 7 4914358 T C 0.3419 1493 0.3888 17.042 6.1228 0.0053792
rs4720128 7 4003958 T C 0.3215 1493 0.2596 17.245 6.1957 0.0053803
rs1561322 2 23602298 G A 0.356 1493 1 -17.074 6.1346 0.0053815
rs1996597 8 139524454 T C 0.1609 1492 0.7738 -22.18 7.9701 0.0053873
rs8069788 17 2758657 T C 0.4591 1493 0.7155 -16.482 5.9225 0.0053879
rs43171 5 14365895 G A 0.4933 1493 0.9176 16.374 5.8837 0.005388
rs10862027 12 80394465 G A 0.135 1493 0.8249 -23.86 8.5742 0.0053896
rs6494945 15 71841101 C A 0.3302 1493 0.7255 -17.291 6.2138 0.0053902
rs12779841 10 87754821 G A 0.1755 1493 0.4209 -21.733 7.8101 0.005391
rs4407602 5 4668289 G A 0.2662 1493 0.8426 -18.543 6.6645 0.0053962
rs16884072 6 20655503 G A 0.1598 1493 0.3355 22.029 7.9186 0.0054029
rs7415343 1 101077323 T C 0.2137 1493 0.1664 -20.3 7.2983 0.0054105
rs17065707 8 1105431 T C 0.1387 1492 0.7458 23.514 8.4553 0.0054199
rs2172600 12 75014962 T C 0.1939 1493 0.5084 20.485 7.3665 0.005421
rs1399617 11 83954724 G A 0.1812 1493 0.4324 21.444 7.7114 0.0054226
rs7140560 14 89776720 G A 0.133 1493 0.7359 23.936 8.6085 0.0054277
rs2642306 10 27910782 G A 0.3557 1493 1 17.047 6.1327 0.0054399
rs2358482 14 54672574 T C 0.3413 1493 0.6871 17.315 6.2293 0.005443
rs9961244 18 24051229 G A 0.1815 1493 0.2569 20.856 7.504 0.005447
rs11914342 3 178540316 T G 0.1571 1493 0.2828 -22.768 8.1918 0.0054477
rs1722034 7 109736919 G A 0.4303 1493 0.126 -16.164 5.8165 0.0054543
rs247975 3 173107443 T C 0.4776 1493 0.6409 -16.237 5.8436 0.0054591
rs7343475 20 8560163 T G 0.14 1493 0.3917 23.798 8.565 0.0054606
rs10070224 5 156345735 T C 0.2947 1493 0.7087 18.002 6.4792 0.0054621
rs3814332 1 183907291 G A 0.4641 1492 0.6772 16.451 5.9227 0.0054762
rs10096834 8 116281087 T C 0.358 1493 0.2848 -16.779 6.0407 0.0054764
rs10180596 2 49418070 T G 0.4993 1493 0.4078 -16.494 5.9388 0.0054802
kgp2308424 11 74880357 G A 0.0177 1493 1 -62.23 22.385 0.005496
rs6060980 20 30419954 G A 0.0743 1493 0.3429 30.624 11.018 0.0055065
rs1342586 1 218597859 T C 0.2116 1493 1 19.949 7.1869 0.005507
rs17253354 14 54010575 T G 0.4836 1493 1 -16.313 5.8772 0.0055094
rs12344583 9 136723520 G A 0.1852 1493 0.1443 20.577 7.4158 0.0055236
rs4100076 11 74861416 C A 0.1792 1493 0.4287 -21.487 7.7444 0.0055273
rs2365736 12 94563918 T C 0.4079 1493 0.7889 -16.518 5.9537 0.0055294
rs6453074 5 74013611 G A 0.1942 1493 0.9341 20.563 7.4118 0.0055316
rs7411457 1 179841753 T C 0.1651 1493 0.512 -21.765 7.8463 0.0055393
rs9792307 8 23185202 G A 0.2825 1485 0.749 -18.073 6.5161 0.0055438
rs6471720 8 59384675 G A 0.2456 1492 0.5765 -18.795 6.7765 0.0055438
rs9387603 6 96063401 G A 0.4044 1491 0.4517 -16.447 5.9299 0.0055452
rs13248926 8 23175252 G A 0.3101 1493 0.2262 -17.904 6.4563 0.0055523
rs7447815 5 1240757 G C 0.3557 1493 0.8213 16.955 6.1148 0.0055588
rs17669161 8 1153941 G A 0.1959 1493 0.743 20.615 7.4348 0.0055594
rs2736122 5 1257621 G A 0.2575 1493 0.155 -18.985 6.8487 0.0055699
rs3741637 12 106131199 G A 0.2944 1493 0.9009 17.899 6.4572 0.0055723
rs1866863 6 13336815 G A 0.3667 1493 0.5402 17.032 6.1447 0.0055752
rs1420107 2 10521719 G A 0.1098 1493 0.8949 26.119 9.4234 0.005576
rs10498606 14 87320278 C A 0.4434 1493 0.3731 -16.197 5.844 0.0055798
rs3020061 11 93063200 T C 0.2778 1492 0.1376 -17.824 6.4313 0.0055815
rs779132 8 4052031 T C 0.3319 1493 0.1796 16.987 6.1299 0.0055856
rs4373197 4 180627328 G A 0.3342 1493 0.9074 -17.218 6.2135 0.0055868
rs4794015 17 47067826 G A 0.3948 1493 1 -16.64 6.0052 0.0055886
rs17190104 2 164299829 T C 0.3188 1493 0.1898 17.159 6.1946 0.0056057
rs7739844 6 9489952 T C 0.3386 1493 0.2721 16.939 6.1157 0.0056099
rs6438843 3 96669046 G A 0.082 1493 0.8638 29.735 10.722 0.0056121
rs13277937 8 83299295 T C 0.3282 1493 0.4812 17.16 6.1957 0.0056123
rs1956885 14 99339897 T C 0.4541 1493 0.23 -16.601 5.9948 0.0056192
rs9967267 18 12566887 T C 0.0455 1493 1 38.974 14.058 0.005626
rs9423936 10 5734358 C A 0.2389 1492 0.2854 -18.794 6.7884 0.0056314
rs767179 11 128156903 G A 0.1742 1493 0.8576 -21.4 7.73 0.0056325
rs12935996 17 20014556 T C 0.154 1493 0.7656 22.428 8.1015 0.0056336
rs10789224 1 67605134 T C 0.3137 1492 0.0922 -17.15 6.196 0.0056413
rs7179134 15 81533378 G A 0.2103 1493 0.6403 19.826 7.1627 0.0056415
rs6590400 11 129499845 G A 0.4759 1493 0.1612 16.592 5.9944 0.0056428
rs10211942 21 42442773 G A 0.4263 1493 0.3685 -16.242 5.8686 0.0056457
rs10502255 11 121944684 G A 0.2759 1493 0.4369 17.992 6.5009 0.0056459
rs1649058 10 60317087 G A 0.4816 1493 0.1201 16.608 6.0009 0.005648
rs6049003 20 23677829 T C 0.3677 1493 0.8239 -16.802 6.0713 0.0056485
rs871545 21 43413651 T C 0.1587 1493 0.147 -21.837 7.8907 0.0056498
rs6987164 8 14544079 T C 0.2128 1492 1 19.883 7.185 0.0056528
rs1382567 8 11350899 T C 0.4602 1493 0.4982 16.461 5.949 0.0056555
rs12049 16 8889628 T C 0.4853 1493 0.1957 15.993 5.7799 0.0056578
rs9373046 6 133621996 T C 0.1542 1492 1 -22.495 8.1312 0.0056651
rs9548998 13 40510038 G A 0.4789 1493 0.6783 16.359 5.9132 0.0056668
rs11190831 10 102873339 T C 0.2271 1493 1 19.39 7.0089 0.0056679
rs7583863 2 145764034 G A 0.2729 1493 0.948 -18.211 6.5831 0.0056689
rs17018500 4 144746002 T C 0.361 1493 0.1303 16.593 5.9981 0.0056691
rs1545976 5 176006611 G A 0.2234 1493 0.3707 19.752 7.1402 0.0056692
rs3743518 16 15960226 T C 0.43 1493 0.4602 16.254 5.8758 0.0056697
rs1340519 1 164503366 G A 0.2271 1493 0.6583 -19.278 6.9692 0.005672
rs10988373 9 132194565 T C 0.2322 1492 0.2173 18.924 6.8441 0.0056917
rs4243514 10 133555654 T C 0.2528 1493 0.9454 -18.659 6.7493 0.0056989
rs6462079 7 28415827 G A 0.216 1493 0.5408 19.911 7.2022 0.0056994
rs11134653 5 170213757 T C 0.0563 1493 0.2279 -34.691 12.532 0.0056996
rs592403 5 160719984 C A 0.3674 1493 0.7383 -16.923 6.122 0.0057058
rs9905727 17 78272814 G A 0.1412 1470 0.8303 23.471 8.4912 0.0057077
rs6974906 7 42690554 T C 0.1313 1493 0.4286 -23.807 8.6129 0.0057081
rs10208402 2 115203917 T C 0.4277 1493 0.5608 -16.543 5.9851 0.0057083
rs7276116 21 18318167 C A 0.0486 1493 0.2553 38.416 13.882 0.0057138
rs2295715 10 102827228 G A 0.1692 1492 0.8538 -21.745 7.869 0.0057208
rs4702913 5 4700587 C A 0.1447 1493 0.5317 -22.892 8.286 0.0057326
rs7181951 15 46694779 T C 0.4215 1484 0.0993 -16.867 6.1054 0.0057344
rs2235128 10 102896801 G A 0.1835 1493 0.3417 20.694 7.4907 0.0057347
rs7941838 11 74757641 G A 0.1855 1493 0.4937 -21.069 7.6285 0.0057468
rs907165 2 9308148 G A 0.4792 1493 0.1616 -16.545 5.9906 0.005749
rs16865457 3 190169443 G A 0.141 1493 0.1987 22.903 8.2939 0.0057557
rs4832233 2 86248309 T C 0.2786 1493 0.303 -17.847 6.4632 0.0057558
rs4565368 7 16389412 T C 0.2279 1492 0.8831 19.395 7.0242 0.0057597
rs7757828 6 145266524 T G 0.2508 1491 0.2147 18.395 6.662 0.0057607
rs7505745 18 4099242 G A 0.3114 1493 0.1843 -17.208 6.2331 0.0057665
rs8024238 15 67021608 G A 0.4645 1493 1 16.256 5.8887 0.0057722
rs1971008 17 66183592 G A 0.2997 1493 0.0646 18.133 6.57 0.0057813
rs2619676 14 81192479 G A 0.3516 1493 0.5703 17.114 6.2011 0.0057842
rs10503418 8 11118983 T C 0.4036 1493 0.5542 -16.383 5.937 0.0057902
rs3779472 7 27823243 G A 0.0841 1493 0.5009 29.49 10.675 0.0057957
rs1352657 3 67453018 G A 0.4521 1493 0.6018 16.394 5.9417 0.0057958
rs17158535 7 83664129 T C 0.2351 1493 0.3498 18.876 6.8424 0.0058025
rs3020401 6 152283044 G A 0.2743 1493 0.1528 -18.512 6.7107 0.0058063
rs2486774 1 14800247 T C 0.3292 1493 0.7697 -17.311 6.2754 0.0058066
rs7534042 1 110988874 G A 0.4802 1493 0.8764 -16.177 5.8643 0.0058068
rs7026633 9 81928572 T C 0.2307 1493 0.8269 -19.171 6.95 0.0058084
rs4566010 13 98436990 G A 0.1929 1493 0.2803 -20.249 7.3409 0.0058086
rs3773108 3 29800913 T G 0.4993 1492 0.569 16.34 5.9241 0.0058125
rs7639600 3 145612756 T C 0.278 1493 0.246 18.367 6.6593 0.005814
rs38468 7 30588091 T C 0.2492 1493 0.1278 -18.355 6.6555 0.0058186
rs2863089 11 44370034 T C 0.4712 1493 0.7164 -16.145 5.855 0.0058251
rs4931283 12 30334071 G A 0.3526 1493 0.2344 -17.215 6.2443 0.0058347
rs7038218 9 26893731 T C 0.212 1493 0.6985 -19.931 7.2294 0.0058357
rs2278884 2 237029104 T C 0.2787 1482 0.7963 -18.039 6.5442 0.0058428
rs12592159 15 28042432 T C 0.078 1493 0.4705 29.873 10.824 0.0058451
rs8031322 15 47155550 T C 0.2919 1492 0.5316 -17.652 6.405 0.0058523
rs2347869 6 152287295 C A 0.3164 1492 0.2315 -17.693 6.4202 0.0058541
rs4715562 6 13777209 G A 0.3637 1493 0.1459 -17.159 6.2268 0.0058558
rs7512191 1 236621524 T C 0.4176 1493 0.2017 -16.695 6.0584 0.0058559
rs12469265 2 14371461 G A 0.0496 1493 0.0885 -36.383 13.186 0.0058571
rs2839155 21 47639992 G A 0.4746 1493 0.8357 -16.251 5.898 0.0058633
rs12038856 1 59326496 G A 0.0211 1493 1 56.843 20.604 0.0058635
rs4697213 4 21256272 T C 0.3168 1493 0.0085 -16.823 6.1059 0.0058646
rs11061839 12 1655449 G A 0.439 1493 0.5993 16.188 5.8755 0.0058656
rs4731528 7 128557406 T C 0.4913 1493 0.0875 -15.833 5.747 0.0058685
rs2153519 3 194219913 G A 0.439 1493 0.5635 16.428 5.9641 0.0058799
rs17170936 7 147973957 G A 0.137 1493 0.0014 -24.518 8.9012 0.00588
rs4768783 12 47592945 T C 0.4039 1493 0.872 16.448 5.9723 0.0058867
rs2561110 5 38351604 G A 0.2187 1493 0.9396 -19.54 7.0955 0.0058886
rs7980170 12 12745334 G A 0.4012 1493 0.3061 16.279 5.9117 0.0058913
rs2651339 4 105624313 T G 0.4688 1493 0.7554 16.273 5.9097 0.0058954
rs1821797 2 5754189 G A 0.2093 1493 0.0851 20.343 7.3907 0.0059139
rs1800896 1 206946897 T C 0.4146 1493 0.2407 16.154 5.8691 0.0059172
rs10878824 12 68808448 G A 0.4692 1493 0.8763 16.231 5.8972 0.0059177
rs12537559 7 46472363 T C 0.1216 1493 0.6277 24.58 8.9317 0.0059231
rs4410871 8 128815029 T C 0.291 1493 0.8508 -17.744 6.4483 0.0059288
rs11190087 10 101185830 G A 0.3982 1493 0.5528 16.639 6.0471 0.0059306
rs16948101 15 64896298 G A 0.068 1493 0.6803 -31.873 11.569 0.0059313
rs537188 19 7921623 G A 0.2332 1492 0.3465 19.372 7.0429 0.0059483
rs2497439 10 7199054 T C 0.4822 1493 0.756 16.234 5.9021 0.0059484
rs6470924 8 132317922 G A 0.4287 1493 0.3691 16.13 5.8645 0.0059502
rs10433636 3 61418941 T C 0.4678 1493 0.2321 16.449 5.9806 0.0059514
rs2815548 10 27960532 G A 0.2776 1493 0.3024 17.801 6.4719 0.0059518
rs4267279 15 34190691 G A 0.3272 1493 0.1417 -17.559 6.3844 0.0059533
rs6672564 1 89817783 T C 0.3038 1493 0.5406 -17.417 6.3328 0.005955
rs13309585 7 151517839 G A 0.4049 1493 0.8721 -16.491 5.9967 0.0059588
rs631620 12 74986008 T C 0.2914 1493 0.616 -17.65 6.4181 0.0059595
rs661893 10 30895478 G A 0.4742 1493 0.4366 16.342 5.9428 0.0059607
rs10517889 4 65313497 T G 0.4976 1491 0.8765 -16.123 5.8643 0.0059711
rs7965900 12 68237143 G A 0.0127 1493 1 72.394 26.301 0.0059769
rs11127026 2 86531748 T C 0.4571 1493 0.6768 16.115 5.8629 0.005984
rs1370324 2 142386991 T C 0.2505 1493 0.5358 -18.484 6.7253 0.0059894
rs10115026 9 129345624 G A 0.286 1467 0.2012 -17.733 6.4525 0.0059908
rs1032133 4 20053908 T C 0.489 1493 0.3787 16.34 5.9459 0.0059923
rs6068661 20 52394238 G A 0.4632 1493 0.603 -16.3 5.9311 0.0059927
rs1329820 20 16160141 G A 0.2143 1493 0.1071 19.27 7.012 0.0059932
rs2948286 8 8130160 G A 0.4544 1492 0.7147 16.302 5.934 0.0060096
rs2271882 19 18309365 G A 0.2726 1493 0.8962 -18.083 6.5826 0.0060111
rs11099549 4 83697854 T C 0.2054 1490 0.0953 -20.46 7.4484 0.0060164
rs12635195 3 176638068 T C 0.2669 1493 0.8427 18.183 6.6198 0.0060185
rs10130134 14 91677628 T C 0.213 1493 0.8772 -19.767 7.197 0.0060213
rs7568763 2 213351973 G A 0.1212 1493 0.3303 24.397 8.8839 0.0060292
rs9872691 3 111985107 T C 0.2525 1493 0.8911 -18.533 6.7493 0.0060339
rs2228273 20 18296076 G A 0.1085 1493 0.8935 25.885 9.4275 0.0060384
rs8030107 15 88547290 T C 0.4551 1493 0.9169 -16.218 5.9067 0.0060389
rs16996320 19 19887292 T C 0.2054 1492 0.3025 20.261 7.3792 0.0060393
rs12214906 6 7742590 C A 0.4769 1491 0.7952 -16.22 5.9076 0.0060394
rs9576129 13 37455391 G A 0.2589 1493 0.8928 -18.375 6.6928 0.0060438
kgp9322623 4 125119661 T C 0.0583 1493 0.0567 35.252 12.826 0.0060503
rs7785169 7 115443656 G A 0.349 1493 0.5312 17.057 6.2141 0.0060535
rs11998573 8 61035433 G A 0.0693 1493 0.6877 -31.555 11.482 0.0060569
rs2377443 2 106650081 T C 0.2703 1493 0.9477 -18.18 6.624 0.0060579
rs1593149 16 59298158 G A 0.4759 1493 0.9175 -16.118 5.8727 0.0060586
rs13073658 3 134565434 G A 0.0938 1492 0.2842 -28.083 10.219 0.00606
rs2486762 1 14807686 T C 0.3351 1489 0.7274 17.187 6.2624 0.0060611
rs1941491 18 6603954 T C 0.4709 1493 1 -16.145 5.883 0.0060618
rs1768326 6 148749393 C A 0.1484 1493 0.151 -22.252 8.109 0.0060665
rs11881904 19 49288888 T C 0.2572 1493 0.8922 18.395 6.7036 0.0060693
rs7449295 5 70746762 T C 0.1916 1493 0.8672 20.42 7.4422 0.0060723
rs1043142 11 105879005 G A 0.1912 1493 0.676 20.38 7.4281 0.0060769
rs515568 6 113703164 G A 0.2267 1493 0.3755 -19.014 6.9306 0.0060781
rs12597413 16 88225058 T C 0.3506 1493 0.4952 17.048 6.214 0.0060794
rs4794067 17 45808828 T C 0.2833 1493 0.4836 -18.051 6.5802 0.0060828
rs2049787 14 22116895 T C 0.2806 1493 0.5644 -17.798 6.488 0.0060838
rs1399347 11 82150867 G A 0.1688 1493 0.1393 21.957 8.0043 0.0060848
rs615018 13 71298236 T C 0.4809 1493 0.2332 15.873 5.7869 0.0060893
rs1454829 8 83098845 C A 0.3734 1493 0.2032 16.376 5.9704 0.0060907
rs949748 18 69491717 G A 0.3409 1493 0.2742 -16.755 6.1091 0.0060947
rs4736681 8 134501041 T G 0.3258 1493 0.9531 -17.169 6.2606 0.0061001
rs6807774 3 186464055 G A 0.4913 1489 0.0022 15.523 5.6613 0.0061083
rs4239577 19 34294867 T C 0.3195 1493 0.234 17.549 6.4009 0.0061142
rs789645 1 232682121 G A 0.0486 1493 0.5766 37.825 13.78 0.0061146
rs3815550 14 77236380 T C 0.3768 1493 0.0275 16.157 5.8934 0.0061146
rs10119909 9 110649553 G A 0.2164 1481 0.3582 -19.886 7.2536 0.0061162
rs867321 1 16087164 T C 0.1232 1493 0.12 -25.013 9.1238 0.0061165
rs17408199 7 38123209 G A 0.2306 1492 0.8267 -19.04 6.9492 0.0061462
kgp415599 1 149234524 G A 0.0302 1492 0.6423 -47.761 17.41 0.0061469
rs7856829 9 16201094 G A 0.0693 1493 0.0079 32.697 11.92 0.0061506
rs17735647 7 53064379 T C 0.0653 1493 0.5204 32.232 11.751 0.0061522
rs2526121 5 9158742 G A 0.279 1493 0.0459 17.481 6.3815 0.0061567
kgp3579154 2 108925780 T C 0.3088 1493 0.6713 -17.311 6.3199 0.006161
rs7181230 15 40360741 G A 0.3114 1493 0.9519 -17.39 6.3491 0.0061622
kgp3430646 10 128614338 T C 0.0333 1485 0.4065 45.652 16.647 0.0061653
rs1488890 3 176625164 T C 0.4411 1493 0.0662 15.825 5.7778 0.0061655
rs10869657 9 78458130 G A 0.278 1493 0.7966 -18.019 6.5805 0.0061755
rs9373057 6 99630038 C A 0.2843 1493 0.7992 17.756 6.485 0.006182
rs2245623 1 156347131 G A 0.4407 1493 0.5636 16.326 5.9633 0.0061859
rs11715363 3 127515984 T C 0.1611 1493 0.7745 -21.801 7.963 0.006186
rs6690755 1 62803211 T C 0.1524 1493 0.5473 -22.583 8.2494 0.0061914
rs867043 15 38509927 T C 0.2468 1493 0.4036 -18.437 6.7375 0.0062107
rs12507895 4 6104378 T C 0.4873 1493 0.9587 -16.062 5.8707 0.0062196
rs10165970 2 101456989 G A 0.2371 1493 1 18.887 6.9034 0.0062199
rs2777673 9 83774420 G A 0.4521 1493 1 -16.145 5.9013 0.0062227
rs1865784 3 104642165 G A 0.2696 1493 0.2121 -17.818 6.513 0.0062246
rs9310325 3 67212744 T C 0.426 1493 0.3683 -16.444 6.0122 0.0062362
rs2466921 8 14585560 T G 0.2272 1488 0.825 19.278 7.0513 0.0062574
rs1992827 5 2488341 T C 0.3617 1493 0.6948 -16.617 6.0789 0.0062636
rs10483614 14 53151428 T C 0.1263 1493 1 24.226 8.8625 0.0062649
rs78424 22 47093846 G A 0.3922 1493 1 -16.454 6.0195 0.0062683
rs4838493 10 50512384 T C 0.0469 1493 0.2527 38.581 14.099 0.0062761
rs12593283 15 94743771 T C 0.4042 1492 0.9572 -16.376 5.9932 0.006286
rs12877345 13 59359099 T C 0.2884 1493 0.2835 17.982 6.5811 0.006287
rs2823286 21 16817938 G A 0.3205 1493 0.476 -17.364 6.3547 0.006287
rs1060681 14 70836753 C A 0.2862 1478 0.7502 17.978 6.5796 0.0062884
rs1492487 3 111845521 C A 0.2301 1473 0.4624 -18.956 6.9378 0.0062892
rs7095717 10 62048219 T C 0.1279 1493 0.487 -24.257 8.8834 0.0063211
rs7000681 8 84974524 T C 0.4977 1493 0.7561 15.967 5.8475 0.0063235
rs11901946 2 198044985 T C 0.2472 1493 0.4049 18.797 6.8846 0.0063269
rs3853291 11 44369477 G A 0.4896 1493 0.5345 15.908 5.8267 0.0063295
rs16946248 17 12473371 T C 0.1252 1493 0.4792 -24.476 8.9655 0.0063335
rs1402708 2 212832434 T C 0.0211 1493 1 -56.321 20.605 0.0063344
rs13027413 2 46479838 T C 0.4106 1493 0.087 15.937 5.8387 0.0063407
rs16875244 5 5287739 G A 0.3249 1493 0.5551 -17.262 6.324 0.0063412
rs477746 18 66929532 C A 0.3945 1493 1 -16.408 6.0111 0.0063421
rs7790476 7 47702761 G A 0.2679 1493 0.292 18.355 6.7248 0.0063428
rs715352 11 132974016 T C 0.4042 1493 0.7473 16.263 5.9584 0.0063429
rs2160441 17 70004689 T C 0.3942 1493 0.2551 -16.66 6.1036 0.0063433
rs3099152 10 60605408 T C 0.1333 1493 0.3132 23.279 8.5294 0.0063474
rs954645 4 62859511 T C 0.22 1493 1 -19.356 7.0921 0.0063476
rs11151704 18 69428556 T C 0.2793 1484 0.3021 -17.681 6.4791 0.0063537
rs17730306 5 98057031 C A 0.356 1493 0.9102 16.763 6.1436 0.0063606
kgp7387213 5 27280875 T C 0.21 1493 0.349 19.431 7.1214 0.0063626
rs9888988 16 73495661 T C 0.2388 1493 0.4771 18.626 6.8265 0.0063631
rs12294805 11 81486744 T G 0.0245 1492 1 52.484 19.212 0.0063634
rs9811620 3 55929044 T C 0.2284 1493 0.4195 19.301 7.0743 0.0063653
rs1266922 6 51822297 G A 0.2873 1493 0.6136 17.826 6.5348 0.0063756
rs1342710 1 147173505 G A 0.3084 1493 0.0599 17.788 6.5243 0.0064035
rs12110298 5 117825588 G A 0.278 1493 0.0082 -17.284 6.3398 0.0064069
rs9359995 6 93561006 G A 0.1989 1493 0.6264 -19.928 7.3111 0.0064173
rs2948091 3 20065662 G A 0.1474 1493 0.2567 22.244 8.1636 0.0064342
rs12150135 17 12582267 G A 0.0526 1493 0.1837 35.132 12.877 0.0064349
rs1186066 2 125024950 T C 0.4454 1493 0.6754 -16.19 5.9421 0.0064379
rs10489639 1 160679527 G A 0.3791 1493 0.2715 -16.743 6.1456 0.0064424
rs2377894 1 32031843 G A 0.0526 1493 0.7944 -36.071 13.224 0.0064461
rs6712232 2 72131032 T C 0.069 1493 0.3097 32.046 11.75 0.0064491
rs7672960 4 91884244 G A 0.1989 1493 0.8075 -20.123 7.3882 0.0064571
rs6434849 2 197273364 T C 0.3083 1492 0.3954 17.124 6.2879 0.0064632
rs726281 6 152302578 G A 0.248 1492 0.331 -18.283 6.715 0.0064745
rs11133841 5 16265505 G A 0.3838 1493 0.2986 -16.675 6.1248 0.0064763
rs2415071 15 70271897 G A 0.3808 1493 0.7839 16.405 6.0257 0.0064786
rs702874 2 65005540 G A 0.4966 1493 0.7958 -15.928 5.8516 0.0064875
rs7038375 9 81675754 T C 0.2589 1493 0.7875 18.185 6.6812 0.0064924
rs10933281 2 230094437 G A 0.4732 1493 0.2325 15.762 5.7911 0.0064943
rs9560468 13 90483982 T C 0.2116 1493 0.5876 -19.717 7.2453 0.0065015
rs3755196 2 36773071 G A 0.3566 1492 0.4983 16.538 6.0774 0.006503
rs7972841 12 24838713 C A 0.3222 1493 0.767 -17.178 6.3124 0.0065031
rs7926191 11 134322328 T C 0.4203 1493 1 -16.182 5.9467 0.0065057
rs12674702 8 15324518 T C 0.4866 1493 0.0973 -16.351 6.0095 0.0065105
rs2038158 22 28368473 T C 0.4772 1493 0.8358 15.954 5.8634 0.0065106
rs7614694 3 169595485 T C 0.3714 1493 0.046 16.121 5.9257 0.0065177
rs11247975 4 1165130 T G 0.3106 1486 0.9517 17.259 6.3449 0.006526
rs7898622 10 62244379 G A 0.4565 1493 0.5318 -15.909 5.8487 0.0065261
rs4530779 5 164194594 G A 0.2174 1493 1 -19.384 7.127 0.006532
rs524373 11 30027074 G A 0.3001 1493 0.2418 -17.164 6.3118 0.0065416
rs1870871 2 164328182 G A 0.3379 1493 0.2247 16.622 6.1125 0.0065428
rs4855620 3 107829766 C A 0.4725 1493 0.8355 -16.044 5.9006 0.0065455
rs7933547 11 115942776 T C 0.4789 1493 1 15.987 5.8813 0.006564
rs13265363 8 9422926 T G 0.1229 1493 0.3361 -24.661 9.0727 0.006565
rs6979947 7 157005863 G A 0.3128 1493 0.229 -16.953 6.2378 0.0065706
rs1011474 15 97373752 G A 0.2247 1493 0.6031 -18.986 6.9868 0.0065803
rs2070410 21 32499473 G A 0.4602 1493 0.7549 -15.947 5.8688 0.0065833
rs444516 1 13870966 T C 0.22 1493 0.5471 19.422 7.1482 0.0065854
kgp8075353 5 92762422 T C 0.0981 1493 0.1065 26.261 9.6672 0.0065968
rs7240111 18 49524506 T C 0.3125 1493 0.5881 -17.339 6.3829 0.0065992
rs1386981 3 7883440 T G 0.3349 1493 1 16.912 6.226 0.0065994
rs6041280 20 12329661 G A 0.4652 1493 0.1766 15.72 5.7872 0.0065996
rs529524 5 6523738 G A 0.427 1493 0.3978 -16.309 6.0043 0.0066037
rs12129997 1 163913755 T C 0.3048 1493 0.7604 -17.263 6.3559 0.0066057
rs445275 4 3742998 T G 0.4578 1493 0.1925 16.29 5.9993 0.0066197
rs1115733 9 104997660 G A 0.1902 1493 0.1792 19.972 7.3553 0.0066207
rs2240491 11 17593115 T C 0.4126 1493 1 16.199 5.966 0.0066229
rs806889 17 51413321 T G 0.3644 1493 0.3718 16.766 6.1754 0.0066274
rs1226055 18 1420417 G A 0.4544 1493 0.6386 -15.912 5.8606 0.0066276
rs1891995 9 138093796 T C 0.3336 1493 0.6003 17.038 6.2765 0.0066367
rs12615624 2 136721603 G A 0.4732 1493 0.7555 -16.035 5.9077 0.0066414
rs1984027 1 232316602 C A 0.4441 1493 0.4017 16.227 5.9786 0.0066443
rs7804465 7 52994281 T C 0.3683 1492 0.221 16.808 6.1933 0.0066503
rs10873853 1 87979762 T C 0.3533 1493 0.8651 16.631 6.1285 0.0066532
rs7166587 15 98682293 G A 0.2312 1492 0.56 -18.742 6.9089 0.0066725
rs4348337 6 139017780 G A 0.1474 1493 0.7571 -22.379 8.2495 0.0066726
rs2040666 7 27968193 G A 0.2451 1493 0.093 18.118 6.6793 0.0066775
rs1199334 3 138091140 G A 0.1972 1493 0.4143 19.809 7.3039 0.0066849
rs2447266 15 87155366 T C 0.4876 1491 0.7956 15.88 5.8559 0.0066919
rs2777935 20 62270487 T C 0.0282 1492 0.0269 46.501 17.128 0.0066974
rs2329548 5 27260269 G A 0.2116 1493 0.2145 19.181 7.0743 0.0067012
rs7618643 3 164724567 G A 0.1222 1493 0.5456 -24.104 8.8901 0.0067023
rs2294069 8 2050240 T C 0.4642 1493 0.4663 -15.808 5.8307 0.0067032
rs17107482 14 78857639 T C 0.0656 1493 1 -32.184 11.856 0.0067036
rs4363508 10 129380861 G A 0.0298 1493 1 -46.931 17.291 0.0067105
rs4239476 19 57086815 T C 0.2682 1493 0.5531 -17.826 6.5767 0.0067176
rs8019592 14 68863020 T C 0.3386 1493 0.6858 16.922 6.244 0.0067243
rs738453 22 28301743 T C 0.3409 1493 0.7736 -16.727 6.172 0.0067272
rs4448101 6 95988605 T C 0.3377 1485 0.8618 16.858 6.2206 0.0067275
rs1881367 3 10974051 G A 0.1453 1493 0.835 -22.671 8.3663 0.0067329
rs1051738 19 10577843 C A 0.1628 1493 0.1279 -22.022 8.1272 0.006735
rs6723027 2 52513418 G A 0.2577 1492 0.3789 18.428 6.8012 0.0067376
rs8022702 14 85315409 G A 0.1317 1488 0.3087 23.898 8.8203 0.0067393
rs878125 12 104296669 T C 0.4966 1493 0.4689 16.066 5.931 0.0067529
rs9392284 6 1361996 T C 0.135 1493 0.3174 -23.633 8.7249 0.0067545
rs2201808 1 110862068 T C 0.1384 1492 0.8281 -23.151 8.547 0.0067559
rs1689512 12 56510637 G A 0.1172 1493 0.0441 -24.072 8.8876 0.0067588
rs2069772 4 123373133 T C 0.2907 1493 0.4899 -17.692 6.5324 0.0067607
rs1885284 20 21470454 T C 0.3905 1493 0.786 16.36 6.0416 0.0067717
rs1077758 17 75608672 T C 0.1802 1493 0.861 -20.756 7.6658 0.0067771
rs17167825 7 134090200 G A 0.2703 1493 0.2942 17.664 6.5246 0.0067829
rs4282227 4 184588121 T C 0.2056 1493 0.2057 19.359 7.151 0.0067862
rs1495965 1 67753508 T C 0.4314 1493 0.3423 15.851 5.8558 0.0067909
rs283612 5 73250492 T C 0.3326 1493 0.7268 16.798 6.2057 0.0067934
rs11974162 7 139263879 G A 0.0271 1493 0.2963 -48.317 17.828 0.006794
rs11731244 4 166099190 T C 0.1413 1493 0.75 -22.932 8.472 0.0067944
rs2157673 9 118559109 T C 0.3141 1493 0.7188 -17.212 6.3591 0.0067951
rs4832271 2 86505327 T C 0.433 1493 0.1401 15.742 5.8158 0.0067956
rs10079562 5 2694637 T G 0.3878 1493 0.513 -16.464 6.0829 0.0067984
rs738516 22 37087493 C A 0.2977 1493 0.6208 -17.502 6.4669 0.0068017
rs4290266 11 118285995 G A 0.1212 1493 0.7162 -24.495 9.0519 0.0068095
rs9714696 4 9485300 C A 0.0831 1486 0.3105 28.401 10.484 0.0068191
rs2813973 1 227428406 T G 0.0904 1493 1 -27.69 10.223 0.0068227
rs4601228 7 152430770 T C 0.428 1493 0.9579 -16.044 5.9305 0.006824
rs13078069 3 32869922 G A 0.2415 1493 0.3969 18.361 6.7878 0.0068289
rs531156 6 133481191 G A 0.4879 1493 0.147 16.207 5.9919 0.0068325
rs3802470 9 99856397 G A 0.2646 1493 0.5497 -17.867 6.6061 0.0068378
rs17667613 8 902064 C A 0.216 1493 0.7598 -19.399 7.1734 0.0068439
rs545830 11 125974071 T C 0.1899 1493 0.3553 20.509 7.5837 0.0068441
rs11855377 15 88463831 T C 0.4176 1493 0.5233 16.243 6.0072 0.0068534
rs4705404 5 149381952 C A 0.4119 1493 0.3102 -15.919 5.8879 0.0068593
rs6564430 16 77373187 T C 0.3687 1493 9e-04 -15.787 5.8394 0.0068614
rs1029170 1 218300030 T C 0.0268 1493 0.2862 48.524 17.928 0.0068655
rs6893265 5 72473899 G A 0.1068 1493 0.6842 -25.88 9.5748 0.0068726
rs7782606 7 122375615 T C 0.2331 1493 0.6122 18.918 6.9994 0.0068751
rs13219267 6 68804067 T G 0.4146 1493 0.2634 16.347 6.0499 0.006893
rs8583 6 2991195 T C 0.356 1493 0.0481 -16.155 5.9793 0.0068957
rs190246 6 111598246 T G 0.1105 1493 0.3551 25.676 9.5037 0.0068982
rs7313354 12 68817323 G A 0.2572 1493 0.9461 -18.174 6.7271 0.0069006
rs2081612 11 12453041 T C 0.0626 1493 0.1183 -33.442 12.365 0.0069068
rs4888181 16 81892298 G A 0.4665 1493 0.4355 -16.071 5.9498 0.0069104
rs242965 10 119250211 T C 0.2458 1493 0.5773 18.563 6.8724 0.0069121
rs7223926 17 42578882 G A 0.3476 1493 0.6481 -16.764 6.2067 0.0069159
rs6794098 3 176594897 G A 0.3805 1477 0.6589 -16.294 6.0331 0.0069168
rs9543844 13 75656918 T G 0.4685 1493 0.8762 -15.929 5.8982 0.0069218
rs10995893 10 66259625 C A 0.3874 1492 0.4783 16.447 6.0913 0.0069315
rs10856831 4 37427661 G A 0.1735 1493 0.588 -20.79 7.6998 0.0069316
rs1386483 12 72412494 T C 0.3386 1493 0.3258 -16.537 6.1246 0.006933
rs6768756 3 3245509 T C 0.1962 1493 0.1889 20.332 7.5307 0.0069374
rs10749420 10 85451733 G A 0.2894 1493 0.8014 -17.426 6.4546 0.006939
rs903957 8 142710386 C A 0.195 1492 0.869 20.079 7.4387 0.0069484
rs12576074 11 133686324 T C 0.205 1493 0.6335 -19.784 7.3305 0.0069571
rs6487883 12 30321589 T C 0.4923 1493 0.501 15.996 5.9281 0.0069696
rs11691600 2 36810133 G A 0.4002 1493 0.389 -15.997 5.9286 0.0069716
rs2592183 2 70481867 G A 0.3051 1493 0.2224 -16.939 6.2786 0.0069766
rs709067 7 149197030 G A 0.351 1493 0.7333 16.524 6.1247 0.0069785
rs1351283 5 76544942 G A 0.3935 1493 0.9568 -16.197 6.0039 0.0069804
rs10157709 1 249154567 T C 0.0663 1493 1 31.893 11.809 0.0069851
rs2671245 1 56179614 T C 0.43 1493 0.9579 16.021 5.9399 0.0069914
rs10431930 16 59354452 T C 0.4508 1493 0.9583 -15.904 5.8965 0.0069918
rs12489230 3 169558821 G A 0.2194 1493 0.2572 19.44 7.2074 0.0069928
rs2126735 13 107054494 T C 0.2128 1492 0.7572 19.459 7.2149 0.0069958
rs9573328 13 74501180 C A 0.2254 1493 0.5531 18.804 6.9723 0.0069983
rs6477590 9 110467423 G A 0.2982 1487 0.9015 17.41 6.4557 0.0069998
rs9965609 18 407041 T C 0.2003 1490 0.3316 19.57 7.2573 0.0070059
rs12210379 6 7011562 G A 0.1659 1492 0.0488 -20.756 7.6979 0.0070104
rs276074 12 59846424 T C 0.2525 1493 0.4116 18.427 6.8344 0.007015
rs1287573 13 81951317 G A 0.136 1493 0.7412 23.005 8.5331 0.0070196
rs1114915 14 31307701 T C 0.4859 1493 0.5342 -15.977 5.9274 0.0070304
rs13223209 7 31949763 G A 0.1735 1493 1 -20.898 7.7535 0.0070321
rs7737188 5 33930441 G A 0.0841 1493 0.5009 -28.803 10.676 0.0070457
rs890490 3 196750207 G A 0.2088 1492 0.3886 19.724 7.3197 0.0070462
rs1252593 1 77405284 T C 0.4638 1493 0.6031 15.977 5.9299 0.0070547
rs11224026 11 134685459 G A 0.1981 1492 0.8069 19.797 7.3491 0.0070652
rs9583180 13 108233596 G A 0.3081 1493 0.0785 -17.543 6.5123 0.0070654
rs10902453 12 132297091 T G 0.4387 1493 0.713 15.861 5.8883 0.0070685
rs7216812 17 11941483 T C 0.4005 1493 0.1058 -16.503 6.1267 0.0070686
rs900641 5 125931022 T G 0.1273 1493 0.4854 23.531 8.7371 0.0070765
rs6537567 10 49749918 C A 0.442 1492 0.875 -15.898 5.9033 0.0070787
rs167396 9 124128354 C A 0.1644 1493 0.6374 -21.199 7.8716 0.0070798
rs1032429 1 111151567 T C 0.0687 1493 0.6836 31.076 11.526 0.0070852
rs10899990 10 44640797 G A 0.1232 1493 0.4715 24.33 9.0366 0.0070931
rs2839426 21 43393669 T C 0.2127 1493 0.3955 -19.112 7.0988 0.0070977
rs818600 5 32466436 G A 0.2478 1493 0.5785 18.465 6.8593 0.0071026
rs7329452 13 39000963 T G 0.3654 1493 0.1629 -16.122 5.9893 0.0071079
rs9314586 8 5826979 C A 0.3311 1492 0.2927 -17.046 6.3332 0.0071144
rs2790634 1 239423655 G A 0.1815 1493 0.0363 -21.091 7.8367 0.0071168
rs540814 6 82980983 G A 0.3021 1493 0.1772 -17.527 6.5125 0.0071184
rs270198 5 5141905 T C 0.4203 1493 0.1845 16.295 6.0558 0.0071267
kgp10220299 4 69434639 G A 0.0928 1482 0.001 -28.412 10.549 0.0071425
rs6758051 2 119914101 T G 0.3245 1493 0.3454 -17.088 6.3521 0.0071432
rs3851241 10 60727887 G A 0.2522 1493 0.537 18.351 6.822 0.0071443
rs10151836 14 33791664 G A 0.1919 1493 0.6766 20.187 7.5052 0.00715
rs11179545 12 73496096 G A 0.4699 1493 0.8354 15.881 5.9042 0.0071514
rs741260 2 10378227 G A 0.2782 1492 0.8467 -17.591 6.5405 0.0071539
rs10162685 15 55175560 T C 0.3242 1493 0.9529 -16.896 6.2822 0.0071554
rs3904474 9 3070489 T C 0.1725 1493 0.3183 20.631 7.6726 0.0071679
rs11745363 5 136646649 T C 0.2147 1493 0.1668 18.886 7.0244 0.0071735
rs668459 6 139835689 T C 0.347 1493 0.7318 16.505 6.1392 0.0071776
rs12476319 2 11748406 T C 0.4595 1493 0.7548 15.909 5.9178 0.0071804
rs10037451 5 177856605 T C 0.4447 1493 0.402 16.067 5.9767 0.0071811
rs4974213 3 56464460 T C 0.2428 1493 0.0244 -18.972 7.0573 0.0071823
rs9717830 6 169663638 T C 0.2538 1493 0.8376 -18.207 6.7736 0.0071888
rs1669754 2 78927328 T C 0.4032 1493 0.7068 16.174 6.0174 0.0071896
rs8080564 17 13201543 G A 0.1457 1493 0.1776 22.78 8.4774 0.0072065
rs6494670 15 67842526 G A 0.0985 1493 0.7712 26.628 9.9111 0.0072167
rs4549272 3 166869208 T G 0.2884 1493 0.7525 -17.504 6.5156 0.0072226
rs10495797 2 34117511 G A 0.3021 1493 0.8063 17.239 6.418 0.007231
rs6538367 12 93352786 C A 0.0693 1493 0.3112 31.534 11.728 0.0072386
rs2455146 5 6374004 G A 0.4658 1493 0.3231 16.025 5.9674 0.007242
rs12475473 2 30273791 T C 0.0787 1493 0.2876 -28.885 10.743 0.0072422
rs980414 6 9558460 G A 0.2763 1493 0.4376 -17.457 6.5014 0.007252
rs2939691 8 56318630 T C 0.0345 1493 0.6947 43.048 16.016 0.007261
rs6825001 4 138902871 G A 0.1065 1479 1 -25.671 9.5625 0.0072619
rs2958330 8 69735094 G A 0.2867 1493 0.7521 -17.509 6.5224 0.0072653
rs9426298 1 28990922 G A 0.3282 1493 0.5976 -16.911 6.2998 0.0072655
rs6512242 19 18075077 T C 0.2284 1493 1 -18.772 6.9932 0.0072681
rs35926932 19 40952148 G A 0.1614 1493 0.2138 21.797 8.121 0.007274
rs11665831 19 48710197 T C 0.3413 1493 0.388 -16.821 6.2672 0.0072741
rs7005727 8 102471246 C A 0.2247 1493 0.882 18.933 7.054 0.0072758
rs1387161 3 176623079 T C 0.2709 1493 0.1324 17.395 6.4828 0.007292
rs1806787 14 47797402 T C 0.2703 1493 0.4314 17.564 6.5463 0.0072972
rs1423319 5 97260047 C A 0.3265 1493 0.9531 -16.779 6.254 0.0072981
rs1783541 11 65294799 T C 0.1942 1493 0.0129 -20.601 7.6785 0.0072995
rs11180235 12 75195244 T C 0.1924 1492 0.8025 -20.089 7.4882 0.0073024
rs10781085 9 74814485 C A 0.277 1493 0.1549 -17.951 6.6921 0.0073101
rs11769827 7 73313856 G A 0.3577 1493 0.115 16.107 6.0049 0.0073106
rs10742576 11 41133555 T C 0.2405 1493 0.4356 -18.24 6.8006 0.0073145
rs1256388 3 41613317 T C 0.212 1493 0.2158 -18.971 7.0732 0.0073172
rs4306626 18 67276548 C A 0.0529 1493 0.1862 -34.492 12.846 0.0073218
rs4675332 2 204190907 T C 0.2418 1493 0.2592 18.677 6.9643 0.007323
rs9634310 12 47546057 T C 0.3761 1493 0.9123 -16.282 6.0721 0.0073319
rs1778013 1 87554612 T G 0.1865 1493 0.1047 -20.671 7.7094 0.0073338
rs11194697 10 111276294 T C 0.4524 1493 0.5307 -15.962 5.9531 0.0073339
rs1051146 8 23186007 T C 0.2703 1493 0.7428 -17.821 6.6466 0.0073371
rs17148024 5 120883308 T C 0.1936 1493 0.5072 -19.755 7.3683 0.0073391
rs10245036 7 86847321 T C 0.2274 1493 0.0064 18.142 6.7673 0.0073446
rs10879222 12 71329535 T G 0.421 1493 0.9154 15.979 5.9605 0.0073449
rs9966530 18 29424289 G A 0.375 1492 0.0684 16.672 6.2193 0.007348
rs4985630 17 5687387 G A 0.3111 1493 0.0399 -17.488 6.5239 0.0073489
rs11022522 11 12893947 G A 0.2157 1493 0.3587 -19.386 7.2324 0.007352
rs2068832 19 48146728 G A 0.3905 1493 0.1278 15.817 5.901 0.0073534
rs786850 12 63811079 G A 0.3157 1481 0.4347 16.816 6.2739 0.0073537
rs10750531 11 132981065 G A 0.4048 1492 1 -16.041 5.9846 0.0073544
rs7501375 16 63023181 T C 0.294 1493 0.213 17.004 6.3443 0.0073593
rs1041236 1 167054980 T C 0.293 1493 0.9007 -17.323 6.464 0.0073654
rs4970768 1 110156212 G A 0.4615 1493 0.131 16.109 6.0128 0.0073814
rs284500 8 105936645 G A 0.2833 1493 0.9492 17.482 6.5256 0.0073856
rs11692619 2 205084439 T C 0.3691 1493 0.3173 16.522 6.1687 0.0073978
rs4974559 4 1380848 G A 0.184 1492 0.7959 -20.24 7.5572 0.0074007
rs16884586 7 150363735 T C 0.1832 1493 0.5447 20.518 7.6618 0.0074068
rs2072663 16 78064733 C A 0.1189 1493 0.3863 24.62 9.194 0.007409
rs6510976 19 7266944 T C 0.4578 1493 0.1925 16.065 5.9993 0.007409
rs2788056 1 183400890 T C 0.3207 1492 0.4759 -17.02 6.3561 0.0074116
rs2253085 22 34245401 T C 0.3928 1493 0.3565 -15.908 5.9412 0.0074152
rs872134 3 133265532 T G 0.4092 1493 0.9148 -15.967 5.9642 0.0074245
rs10203000 2 154147124 T C 0.2448 1493 0.1234 -18.675 6.9759 0.0074265
rs8012912 14 70474207 G A 0.4695 1493 0.4675 15.902 5.941 0.0074352
rs9835915 3 21427018 T C 0.2622 1493 0.0609 17.441 6.5162 0.007437
rs7183532 15 28075150 G A 0.0948 1493 0.8797 -26.739 9.9782 0.0074381
rs490363 1 194084026 G A 0.3366 1493 0.2975 -16.415 6.1331 0.0074395
rs6965571 7 150434472 G A 0.1979 1493 0.5144 -19.913 7.4406 0.0074445
rs1050884 2 201535781 T G 0.0402 1493 1 -40.105 14.969 0.0074509
kgp11446989 2 201535930 G A 0.0402 1493 1 -40.105 14.969 0.0074509
rs1916048 15 80412579 T C 0.2043 1488 0.265 -19.268 7.201 0.0074545
rs7015706 8 4287134 G A 0.3703 1492 1 16.289 6.0878 0.0074596
rs10277788 7 112815204 T C 0.0271 1493 1 48.363 18.055 0.0074625
rs7100757 10 73325757 T C 0.4246 1493 1 -15.899 5.9425 0.007463
rs7304081 12 19561543 C A 0.4213 1493 0.5958 15.802 5.9065 0.0074636
rs2277369 12 54110197 G A 0.0221 1493 0.5203 -53.149 19.842 0.0074649
rs1344877 3 107737386 T C 0.1962 1493 0.5659 19.633 7.3392 0.0074711
rs2018052 15 88519216 T C 0.3691 1493 0.4367 16.45 6.1506 0.0074826
rs2082224 3 30689755 G A 0.2582 1493 0.9462 17.929 6.7041 0.0074886
rs7940871 11 45227830 T C 0.2451 1493 0.8887 -18.213 6.8104 0.0074894
rs4720331 7 4600429 G A 0.3178 1493 0.4738 16.705 6.2468 0.0074904
rs4842553 12 87722701 G A 0.3965 1493 0.4824 -16.206 6.0602 0.0074914
rs3843306 1 91288130 T A 0.4374 1493 1 15.843 5.9243 0.0074915
rs10942835 5 77222803 G A 0.4859 1493 0.351 -15.913 5.9518 0.007505
rs6561979 13 59162783 T C 0.1517 1493 0.0153 -21.196 7.9288 0.0075106
rs2618434 8 11398865 G A 0.4859 1493 0.3789 -15.531 5.8097 0.0075126
rs9929156 16 6649735 T C 0.137 1493 0.1256 22.39 8.3763 0.0075178
rs1891910 1 932457 G A 0.1825 1493 0.5449 -20.173 7.5469 0.0075181
rs9952931 18 49929464 G A 0.2934 1493 0.4173 -17.06 6.3826 0.0075215
rs2128977 6 143846791 C A 0.428 1493 0.1388 -16.186 6.0559 0.0075226
rs17078680 18 65864825 G A 0.1517 1493 0.6147 -21.729 8.1298 0.007524
rs7988162 13 96154631 T C 0.1309 1493 0.0677 22.71 8.4971 0.0075245
rs11601492 11 134539450 G A 0.296 1493 0.0404 -17.672 6.6139 0.0075394
rs2547961 5 98058939 C A 0.4421 1493 1 15.793 5.9107 0.007542
rs1453103 5 101203699 G A 0.3185 1493 0.1896 -17.144 6.4171 0.0075483
rs933717 16 87415250 T C 0.4898 1473 0.639 15.715 5.8828 0.0075556
rs4892150 18 71497993 T C 0.3804 1493 0.8264 16.112 6.0319 0.0075605
rs4930351 11 66066664 G A 0.4494 1493 0.601 -15.886 5.9481 0.0075679
rs2823357 21 16914905 G A 0.4099 1493 1 15.943 5.9694 0.0075692
rs13100306 3 173573991 T C 0.3091 1493 0.9035 -17.012 6.3707 0.0075761
rs3213805 5 52369086 G A 0.1062 1493 0.8921 25.44 9.5266 0.0075764
rs17634225 18 37602515 G A 0.3081 1493 0.2492 17.248 6.4593 0.0075791
rs10255956 7 147870469 G A 0.1845 1493 0.8634 20.159 7.5502 0.0075842
rs11236349 11 74856517 T G 0.211 1493 0.4842 19.042 7.1321 0.007588
rs9446976 6 74381926 T C 0.4126 1493 0.9574 15.905 5.9577 0.0075914
rs2288947 19 5562115 G A 0.421 1493 0.124 15.572 5.8331 0.0075942
rs2374459 2 43292832 G A 0.3871 1493 0.5128 -15.953 5.9761 0.0075979
rs2421030 10 124417900 T C 0.3593 1493 0.9105 -16.307 6.1092 0.0076024
rs12042283 1 206974779 T C 0.4712 1493 0.1611 -15.424 5.7786 0.0076037
rs719385 10 73328006 G A 0.2017 1492 0.7477 -19.653 7.3633 0.007606
rs5767700 22 46612672 T C 0.2327 1446 0.7687 -18.924 7.0913 0.0076175
rs1000821 17 74434003 T C 0.4233 1493 0.7108 -15.784 5.9151 0.007619
rs12044963 1 112392360 T G 0.0914 1493 1 -27.207 10.184 0.0076203
rs2683950 14 48391109 T C 0.4243 1493 0.2438 -15.616 5.8521 0.0076224
rs4896665 6 143863044 G A 0.1849 1493 0.7968 20.275 7.5987 0.007625
rs1407500 6 19013033 T C 0.141 1493 0.3919 -22.809 8.549 0.0076305
rs11956052 5 146676419 T C 0.1638 1493 0.7055 -21.069 7.8972 0.0076323
rs9409077 9 108862046 T C 0.3637 1493 0.5387 16.156 6.0559 0.0076354
rs699260 1 66930964 C A 0.4203 1493 0.0632 16.272 6.0994 0.007637
rs17528196 10 56817533 G A 0.4568 1493 0.2512 -15.975 5.9889 0.0076414
rs1583845 12 62396631 G A 0.1467 1493 1 22.145 8.3026 0.007648
rs7836875 8 142443189 T C 0.3168 1493 0.9048 16.804 6.3005 0.0076515
rs2305367 15 85476441 G A 0.3607 1493 0.5011 16.458 6.1711 0.0076536
rs1978498 15 34203668 T C 0.3192 1493 0.4388 16.985 6.3691 0.0076591
rs4723104 7 31899654 G A 0.1299 1493 0.7309 23.443 8.7909 0.0076592
rs1399663 18 26847118 G A 0.3094 1493 0.7165 16.859 6.3222 0.0076623
rs528205 11 105719522 T G 0.4903 1493 0.1204 -15.355 5.7585 0.0076638
rs11641981 16 1313637 T C 0.3098 1493 0.5055 -16.781 6.2941 0.0076712
rs11899118 2 52299636 T C 0.3583 1493 0.5363 16.462 6.1753 0.00768
rs7555504 1 78629908 T G 0.3456 1493 0.1092 16.821 6.3099 0.0076805
rs6775267 3 65476044 T C 0.3828 1493 0.4768 -16.259 6.0999 0.0076873
rs12540595 7 3131792 G A 0.3128 1493 0.9043 -16.857 6.3244 0.00769
rs4977446 9 18806927 T G 0.2991 1493 0.537 17.247 6.471 0.0076906
rs4238213 13 98869342 T G 0.4325 1489 0.4288 -15.656 5.875 0.0077011
rs7122337 11 114397499 T C 0.2954 1493 0.7094 17.24 6.4705 0.0077113
rs4784075 16 59335284 C A 0.4719 1493 0.8355 -15.723 5.9015 0.007714
rs985191 6 152283458 C A 0.1132 1493 0.7966 -24.62 9.2413 0.0077178
rs252677 5 106665664 T G 0.3733 1484 0.471 16.4 6.1562 0.0077207
rs9988481 1 67196277 T C 0.2512 1493 0.4099 17.854 6.7018 0.0077215
rs591274 6 52085748 G A 0.3958 1493 0.2558 16.246 6.0987 0.007724
rs10844152 12 32370579 T C 0.1999 1493 0.7461 19.668 7.3835 0.007726
rs10778210 12 79204389 C A 0.434 1493 0.1024 15.452 5.8014 0.0077334
rs252811 5 106736357 T C 0.1916 1493 0.0543 20.401 7.6595 0.007734
rs10072488 5 65988164 G A 0.1906 1493 0.3556 19.666 7.3845 0.0077429
rs6060531 20 30243358 G A 0.0787 1493 0.477 -28.772 10.792 0.007748
rs16977493 15 57720473 G A 0.2753 1493 0.0442 17.056 6.4059 0.0077567
rs8135880 22 44834292 T G 0.2559 1493 1 -17.909 6.7265 0.0077574
rs949571 1 197313189 T C 0.3332 1493 0.3827 16.782 6.3039 0.0077643
rs9289197 3 122277034 G A 0.4193 1493 0.9154 15.874 5.963 0.0077645
rs1007637 17 3817609 G A 0.284 1493 0.252 -17.61 6.6152 0.0077655
rs10479817 7 28978148 T G 0.4277 1493 0.2452 -15.569 5.8484 0.007766
rs7029038 9 16178112 T G 0.1196 1493 0.8068 24.195 9.0895 0.0077695
rs1129187 6 42932200 T G 0.4866 1493 0.2138 15.903 5.9761 0.0077864
rs1891866 14 95500447 G A 0.2843 1493 0.144 17.661 6.6386 0.0078058
rs1476514 22 30433822 G A 0.0177 1493 1 -59.628 22.389 0.0078126
rs26775 5 53472156 C A 0.1974 1492 0.3276 -19.392 7.2901 0.0078133
rs395157 5 38867732 T C 0.4685 1493 0.5678 -15.775 5.9304 0.0078136
rs2837365 21 41379738 T C 0.3141 1493 1 16.836 6.3294 0.007816
rs12494691 3 16700334 G A 0.2947 1493 0.3833 -16.933 6.366 0.007817
rs1155549 1 80944604 G A 0.0569 1493 0.4751 -33.422 12.552 0.0078252
rs3113982 1 77397124 T G 0.4628 1493 0.4988 -15.806 5.9439 0.0078312
rs4146016 7 16386494 T C 0.4571 1493 0.1923 -15.957 6.0007 0.0078318
rs3808518 8 11143272 T G 0.3895 1493 0.2534 15.779 5.9345 0.0078391
rs7501858 17 42549992 G A 0.3402 1492 0.7293 -16.576 6.2355 0.0078531
rs16921598 8 56231209 T C 0.2716 1493 0.7939 -17.493 6.5811 0.0078604
rs12434656 14 87266428 G A 0.3183 1489 0.4032 16.607 6.2484 0.0078642
rs2657031 5 9112040 T C 0.4374 1493 0.5989 15.853 5.9651 0.0078699
rs954072 7 144757945 T C 0.4102 1493 0.3095 15.656 5.891 0.0078708
rs6822427 4 3780072 T C 0.4872 1489 0.9174 -15.677 5.8993 0.0078761
rs7584026 2 202525551 T C 0.2394 1493 0.887 18.336 6.9013 0.0078875
rs791004 1 106286316 T C 0.4039 1493 0.0854 16.276 6.1271 0.0078975
rs696178 10 95148470 T G 0.2003 1493 1 19.486 7.3355 0.0078977
rs913913 9 100297592 G A 0.203 1493 1 -19.414 7.3085 0.0079001
rs4677662 3 194874292 T C 0.0894 1493 0.8744 -27.406 10.306 0.0079065
rs2365919 12 74914810 G C 0.1802 1493 0.1606 -20.694 7.7913 0.0079074
rs11162927 1 80584740 G A 0.0643 1485 0.0271 32.788 12.331 0.0079085
rs6783464 3 149014143 T C 0.1048 1493 0.5826 -25.678 9.6693 0.0079171
rs10732359 9 38342744 T C 0.4685 1493 0.4996 -15.77 5.9385 0.0079197
rs899576 5 9155420 C A 0.2133 1493 0.8172 19.108 7.1959 0.0079229
rs11734827 4 101108008 C A 0.2408 1493 0.8874 -18.288 6.8875 0.0079239
rs11634023 15 22927167 G A 0.4916 1493 0.4075 15.428 5.8106 0.0079254
rs659105 9 1403492 T C 0.426 1493 0.7111 -15.853 5.9704 0.0079264
kgp8337437 22 30440533 G A 0.3476 1493 0.4583 16.215 6.107 0.0079283
rs1359053 6 103338050 G A 0.4129 1493 0.3366 16.048 6.0444 0.0079309
rs9581774 13 27467373 G A 0.2487 1492 0.8353 -17.985 6.7749 0.0079371
rs9877620 3 157182981 C A 0.2495 1493 0.1891 18.344 6.9098 0.0079379
rs7963299 12 59681417 T C 0.1962 1493 0.4119 -19.86 7.4814 0.0079411
rs7986547 13 65800165 T C 0.15 1493 0.6122 21.692 8.1717 0.0079422
rs1005014 14 73718926 G A 0.1895 1491 0.3114 20.205 7.6123 0.0079481
rs917219 7 28975343 T C 0.4159 1493 0.2205 -15.562 5.8638 0.0079557
rs12638528 3 73348687 G A 0.0107 1493 1 -75.991 28.607 0.0079716
rs1934533 1 163543441 G A 0.1833 1492 0.1674 19.8 7.4626 0.0079739
rs10466783 12 19438084 G A 0.0329 1490 0.0717 42.627 16.048 0.0079769
rs2268405 12 109589593 G A 0.2254 1493 0.5531 -18.497 6.9723 0.0079799
rs2441130 5 65087420 T C 0.4729 1493 0.9173 -15.578 5.8724 0.0079841
rs7137605 12 132008803 T C 0.35 1493 0.7329 -16.256 6.1282 0.0079885
rs17057718 3 57136585 T C 0.1631 1493 0.4476 -21.331 8.0416 0.0079888
rs12461639 19 48172671 G A 0.1879 1493 0.051 20.472 7.7182 0.0079927
rs4888769 16 78280445 T C 0.4019 1493 0.8717 -15.932 6.0071 0.0079969
rs7618823 3 76866452 G A 0.1875 1493 0.3504 -19.715 7.4335 0.0079972
rs11265860 9 92281255 T C 0.0435 1493 0.524 -38.69 14.572 0.0080026
rs4793111 17 42571104 G A 0.3402 1493 0.6867 -16.531 6.2335 0.0080037
rs7228587 18 3002230 C A 0.145 1493 0.5319 22.32 8.417 0.0080068
rs11140676 9 87190178 G A 0.2441 1493 0.8334 -18.192 6.8604 0.0080069
rs6063071 20 45737763 C A 0.4729 1493 0.8763 15.635 5.8961 0.0080079
rs16946690 15 63530492 G A 0.215 1493 0.7592 18.879 7.1196 0.0080081
rs4804030 19 47742310 T C 0.3372 1493 0.6855 -16.562 6.2468 0.0080181
rs10135601 14 89410267 T C 0.2649 1493 0.9471 17.665 6.6631 0.0080197
rs11758794 6 161521680 G A 0.0536 1492 1 34.607 13.038 0.0080205
rs1338211 1 66959434 T C 0.3617 1493 0.7368 -16.28 6.1409 0.0080228
rs11762189 7 70585797 T C 0.1668 1493 0.4562 21.114 7.9645 0.0080237
rs4979128 9 115289605 T C 0.2853 1493 0.3416 -17.031 6.4245 0.0080283
rs1218370 10 14327174 T G 0.4796 1493 0.2134 -15.846 5.9778 0.0080296
rs10024173 4 111538121 G A 0.1825 1493 0.3853 19.916 7.5137 0.0080354
rs10779907 2 106082376 G A 0.0158 1492 1 -62.947 23.722 0.0080387
rs9358796 6 24758824 C A 0.0566 1493 0.8089 -33.595 12.661 0.008041
rs7574523 2 133141767 T C 0.1995 1491 0.8078 19.425 7.3293 0.0080411
rs6441421 3 161669809 G A 0.3121 1493 0.6732 16.702 6.3024 0.008046
rs7152211 14 53885693 C A 0.2907 1491 0.9001 17.13 6.4639 0.0080463
rs3782679 12 8190206 C A 0.4267 1493 0.2668 -15.971 6.0267 0.0080497
rs10886031 10 118804993 T C 0.1684 1493 0.3561 21.063 7.9484 0.0080501
rs7893412 10 95305939 T C 0.0834 1493 0.6095 -27.914 10.522 0.008053
rs7232833 18 10187407 G A 0.4434 1493 0.4629 -15.825 5.9722 0.0080535
rs255156 7 30764503 C A 0.431 1493 0.3161 -15.509 5.853 0.0080555
rs161702 5 55210440 G A 0.2237 1493 0.0112 -18.078 6.8226 0.0080566
rs1342872 1 241980222 T C 0.4762 1493 0.6039 15.694 5.9241 0.0080681
rs12079787 1 190604337 G A 0.1664 1493 0.6407 -20.751 7.8337 0.008074
rs12824077 12 62333918 G A 0.0982 1492 0.1864 25.708 9.705 0.0080744
rs1596972 7 130453382 G A 0.492 1493 0.026 -15.124 5.7102 0.0080815
rs10757373 9 22917801 G A 0.4655 1493 0.9172 -15.624 5.899 0.0080819
rs2896462 14 103434739 G A 0.0482 1493 0.5764 36.653 13.823 0.0080856
rs4570242 9 91587228 G A 0.3938 1493 0.2129 -15.668 5.9158 0.0080865
rs6758173 2 86462747 G A 0.422 1493 0.2029 -15.49 5.8488 0.0080873
rs4981627 14 27180944 T C 0.2659 1493 0.0738 17.209 6.4982 0.0080888
rs7461652 8 125872784 T G 0.224 1493 0.5516 18.505 6.9882 0.0080954
rs17086 9 124125520 G A 0.4069 1493 0.7074 -15.745 5.946 0.0080956
rs17099679 1 86008398 G A 0.1564 1493 0.5562 21.6 8.1573 0.0080999
rs635269 18 8408431 G A 0.424 1493 0.6335 -15.633 5.9046 0.0081078
rs7040614 9 110424575 T C 0.295 1493 0.3839 -16.854 6.3669 0.0081166
rs7215223 17 41501295 T C 0.3875 1493 0.1137 -15.63 5.905 0.008122
rs6592150 11 83562296 T G 0.354 1493 0.6105 16.375 6.1867 0.0081259
rs10956234 8 126275593 G A 0.0988 1493 0.3086 -25.713 9.7165 0.0081373
rs4979374 9 110544998 T G 0.217 1493 0.8792 -18.899 7.1421 0.0081406
rs2956313 8 65991911 G A 0.2394 1493 0.1776 17.899 6.765 0.0081506
rs2367239 5 64459691 G A 0.493 1493 0.7561 -15.472 5.8486 0.0081604
rs1249630 18 11837556 T C 0.2745 1492 0.8454 17.36 6.5647 0.008181
rs1475055 6 109244232 T C 0.2492 1493 1 -17.974 6.7973 0.0081853
rs769801 3 3772538 T C 0.2522 1493 0.0464 18.374 6.9488 0.0081881
rs9472808 6 46592189 T C 0.0251 1493 1 50.212 18.967 0.0081881
rs7850052 9 107797889 G A 0.144 1493 0.2934 21.818 8.2514 0.008189
rs7144401 14 105477507 G A 0.1139 1493 0.1228 24.97 9.4457 0.0082036
rs1342017 9 75782510 G A 0.3827 1492 0.5837 -16.097 6.0894 0.0082074
rs7257240 19 48135746 G A 0.3871 1493 0.2301 15.689 5.935 0.0082081
rs11723013 4 6854060 T C 0.3607 1493 0.1448 16.484 6.236 0.0082098
rs12708693 16 26361300 T C 0.2401 1493 0.1566 -17.849 6.7525 0.00821
rs17124780 14 52425506 G A 0.3677 1493 0.0514 -16.528 6.253 0.0082119
rs1219648 10 123346190 G A 0.3995 1493 0.9141 15.873 6.0062 0.0082221
rs4841389 8 10451585 T G 0.2408 1493 0.3215 18.405 6.965 0.008228
rs6899042 5 64665569 T C 0.1216 1493 0.4671 23.529 8.9041 0.0082293
rs1394203 2 49353428 G A 0.1919 1493 0.5044 -19.534 7.3928 0.0082338
rs450336 8 23638600 T C 0.3017 1493 0.5392 -16.768 6.3463 0.0082367
rs6799397 3 16951768 T C 0.2927 1493 0.9502 -17.075 6.4631 0.0082451
rs3734499 6 2784797 T C 0.1835 1493 0.9311 -20.009 7.5737 0.0082451
rs10938771 4 19800481 T C 0.1758 1493 0.5927 -20.244 7.6636 0.0082519
rs6825670 4 101168332 G A 0.2937 1493 0.119 -17.393 6.5845 0.0082538
rs7559 3 186796053 T C 0.1256 1493 0.3451 -23.734 8.9866 0.0082642
rs7143314 14 44178201 T C 0.4705 1493 0.2531 15.783 5.9765 0.0082689
rs10905113 10 7206424 T C 0.4518 1493 0.8344 15.532 5.8822 0.008278
rs1592892 5 120715592 T C 0.224 1493 0.6552 -18.481 7.0015 0.0082994
rs12257109 10 62184600 T C 0.1825 1493 0.8622 -20.145 7.6317 0.0083001
rs16879305 5 7885526 T C 0.1222 1493 0.336 -23.985 9.0875 0.0083063
rs7946579 11 99349946 G A 0.3033 1492 0.7136 -16.953 6.4251 0.0083245
rs13261143 8 90355884 T C 0.0275 1493 0.6252 48.038 18.185 0.0083258
rs7847579 9 29640181 T G 0.2863 1493 0.3422 16.928 6.4165 0.0083326
rs8139912 22 45055123 G A 0.0704 1427 0.2242 30.499 11.547 0.0083349
rs267583 9 82503489 G A 0.2378 1493 0.6172 -18.077 6.8522 0.0083357
rs1507317 4 63763762 T G 0.0512 1493 0.7938 -35.074 13.28 0.0083375
rs675293 6 161385816 G A 0.3483 1493 0.8198 16.214 6.1463 0.0083378
rs4233164 1 175651786 T C 0.2706 1493 0.6462 -17.328 6.5687 0.0083416
rs3733540 4 55161254 T C 0.1518 1492 1 21.611 8.1927 0.0083438
rs4580703 4 136940740 T G 0.1052 1478 0.4882 -25.201 9.5537 0.0083442
rs425974 4 189377718 C A 0.1609 1492 0.3886 20.867 7.911 0.0083476
rs988682 3 15318013 G A 0.3001 1493 0.4598 17.076 6.4741 0.0083489
rs941598 14 94811470 T C 0.4283 1493 0.7513 15.584 5.9092 0.0083569
rs7276155 21 22433875 T C 0.1731 1493 0.1756 -20.848 7.9055 0.0083617
rs6955 6 3019927 G C 0.1932 1493 0.5623 -19.769 7.4977 0.0083729
rs6942389 6 5980711 T C 0.3553 1493 0.0547 -16.605 6.2985 0.0083792
rs549753 13 108225075 T G 0.2773 1493 0.6516 -17.404 6.6015 0.0083795
rs2156846 11 91179638 G A 0.2458 1493 0.2648 -18.252 6.9233 0.0083801
rs11685108 2 33514753 G A 0.0827 1493 0.7333 27.974 10.599 0.0083813
rs11900753 2 202044716 G A 0.0362 1493 0.7192 -41.796 15.836 0.008385
rs11223462 11 133264009 C A 0.2194 1493 0.5453 -18.555 7.039 0.0083886
rs4750996 10 130530687 C A 0.2271 1493 0.5554 18.331 6.956 0.0084055
rs10218738 1 221280094 T C 0.1132 1493 0.2443 24.853 9.4309 0.0084059
rs8050730 16 25965289 T C 0.0419 1493 0.5142 39.125 14.829 0.008407
rs2225967 1 217237052 T C 0.3168 1493 0.3388 -16.427 6.2336 0.0084078
rs1891863 14 95523851 T C 0.3443 1493 0.2761 -16.53 6.2736 0.0084162
rs1863968 5 5146395 G A 0.3922 1493 0.1033 -16.202 6.1508 0.0084351
rs10020087 4 172509887 T C 0.072 1493 0.4348 30.307 11.492 0.008437
rs1489347 12 87254962 G A 0.4377 1493 0.8336 15.549 5.9032 0.0084383
rs2612101 18 676473 T C 0.2381 1493 0.1761 -18.492 7.0203 0.0084386
rs7327655 13 106189482 T C 0.4501 1493 0.7939 15.493 5.8822 0.0084409
rs12420456 11 64981837 T C 0.3885 1493 0.4459 16.034 6.0877 0.0084428
rs11687254 2 3830906 T C 0.21 1493 0.311 -19.255 7.3111 0.008448
rs3911014 11 35586059 T C 0.4776 1493 0.5686 15.369 5.8358 0.0084493
rs4968898 17 66505856 T G 0.1869 1493 0.7983 19.931 7.5687 0.0084546
rs10212780 4 65475782 T C 0.2672 1493 0.8431 17.432 6.6201 0.0084573
rs10800024 1 164457615 T C 0.3942 1493 0.4483 15.669 5.9506 0.0084582
rs2649965 12 119219659 G A 0.3245 1493 0.3454 -16.726 6.3521 0.0084609
rs16967156 18 20010336 T G 0.2336 1492 0.4698 18.463 7.012 0.0084613
rs1450124 8 51188675 T G 0.3086 1489 0.9033 -16.737 6.3566 0.0084634
rs12532230 7 49775431 G A 0.4906 1493 0.6047 -15.578 5.9167 0.0084644
rs665586 19 15696983 G A 0.357 1493 1 16.143 6.1313 0.0084649
rs10957882 8 78995713 C A 0.3868 1493 0.9565 15.861 6.0241 0.0084653
rs12176172 6 134330160 G A 0.1621 1493 0.7038 20.883 7.9332 0.008478
rs1535381 20 4764003 T C 0.4655 1493 0.0109 15.009 5.702 0.0084814
rs4821544 22 37258503 T C 0.4148 1444 0.0394 -16.39 6.2269 0.0084839
rs5746847 22 19921003 T C 0.366 1493 0.0258 15.601 5.9273 0.0084888
rs31251 5 130833946 T C 0.42 1493 0.5954 15.77 5.9935 0.0085073
rs880769 5 149154877 T C 0.3316 1493 0.8156 -16.364 6.2198 0.008516
rs7975313 12 197841 T C 0.4163 1493 0.1358 15.372 5.843 0.008519
rs13067039 3 173563692 C A 0.1019 1492 0.3958 -25.887 9.8404 0.008522
rs10102256 8 78216194 T G 0.4458 1493 0.9166 -15.51 5.8969 0.0085314
rs1410771 6 8609514 T C 0.2947 1493 0.756 -16.877 6.4167 0.008533
rs666769 6 138415087 T C 0.3413 1493 0.8179 -16.238 6.1737 0.0085332
rs6517104 21 33912382 T C 0.1092 1493 0.0825 -25.364 9.6442 0.0085382
rs7808273 7 103759385 C A 0.1748 1493 0.5902 -20.506 7.7972 0.0085392
rs11676909 2 49292227 G A 0.43 1493 0.8741 -15.643 5.948 0.0085405
rs17473423 12 25362777 G A 0.213 1493 0.2164 18.557 7.0565 0.0085447
rs6942198 6 162690022 G A 0.1721 1493 0.8563 20.418 7.7647 0.0085492
rs12417012 11 121226022 T C 0.0392 1493 0.4935 -39.499 15.005 0.0085527
rs4119204 14 81833274 G A 0.4568 1493 0.2738 -15.286 5.8133 0.008553
rs626533 9 3126263 G A 0.1028 1493 0.4852 25.219 9.5914 0.0085561
rs2040322 11 21363327 G A 0.4094 1490 0.7079 15.804 6.0113 0.008562
rs1876168 3 31039428 T C 0.4879 1493 0.7171 15.372 5.8469 0.0085633
rs7249087 19 4559646 G A 0.2579 1493 0.0256 17.152 6.5242 0.0085658
rs16839215 1 240136510 G A 0.0529 1493 0.7949 -34.719 13.191 0.0085659
rs8096162 18 73601806 T C 0.4695 1493 0.64 -15.367 5.8457 0.0085677
rs12824390 12 22470058 G A 0.4983 1493 0.4686 -15.289 5.8167 0.0085765
rs9524268 13 94543694 T C 0.3426 1493 0.605 16.149 6.1441 0.0085771
rs12824299 12 109631905 C A 0.1941 1489 0.7406 -19.462 7.4047 0.0085806
rs7685856 4 107970647 T C 0.0798 1492 0.7252 28.655 10.891 0.0085855
rs1338289 1 210519658 G A 0.1122 1493 0.0372 23.802 9.0576 0.0085914
rs7635144 3 5442857 G A 0.5 1492 0.1205 -15.14 5.7616 0.008593
rs6547681 2 86621870 C A 0.0339 1491 1 -42.961 16.33 0.0085963
rs1478892 8 11448529 T G 0.3312 1493 0.5591 16.265 6.1904 0.0086035
rs7092615 10 30862180 T C 0.1343 1493 1 22.622 8.6102 0.0086056
rs185275 16 62983538 T C 0.2884 1493 0.166 16.736 6.3703 0.008608
rs13316042 3 122227471 T C 0.4126 1493 1 15.673 5.966 0.0086125
rs2881806 4 64900987 G A 0.3295 1493 0.2186 -16.692 6.3552 0.008625
rs2514302 11 91326092 T C 0.3791 1493 0.2715 -16.141 6.1456 0.0086297
rs11923975 3 56411332 T C 0.2569 1493 0.0574 18.118 6.8988 0.0086322
rs12678938 8 10016969 T C 0.4494 1493 0.3208 -15.308 5.8291 0.0086346
rs4537656 10 64406802 T C 0.138 1493 0.2308 22.017 8.3838 0.0086351
kgp1346943 20 21243293 T C 0.352 1493 0.1919 -16.438 6.2594 0.0086378
kgp3660472 15 64792532 T G 0.0117 1493 1 -71.987 27.383 0.0086422
rs814146 1 66945358 T C 0.4222 1491 0.8318 -15.575 5.9317 0.0086472
rs17746227 8 9981654 T C 0.4518 1493 0.7539 15.421 5.8744 0.0086592
rs10807948 7 47802084 G A 0.4869 1493 0.7561 15.36 5.8514 0.0086634
rs1426217 15 26821125 G A 0.4099 1493 0.3632 15.869 6.0452 0.0086652
rs6447170 4 42567615 G A 0.0703 1493 0.6955 30.014 11.421 0.0086692
rs10863350 1 218030584 T G 0.3784 1493 0.5092 15.752 6.0019 0.0086752
rs7305012 12 109568281 G A 0.1989 1493 0.5163 19.147 7.296 0.0086827
rs276420 13 40572070 T G 0.4173 1493 0.4565 -15.478 5.898 0.008683
rs7331147 13 65875381 G A 0.1812 1493 0.4324 -20.236 7.7114 0.0086859
rs7795758 7 134100951 T G 0.2686 1493 0.1875 17.087 6.5118 0.0086899
rs1883924 20 24609645 G A 0.4046 1493 0.872 15.663 5.9692 0.0086918
rs9532470 13 40509301 T C 0.4772 1493 0.5683 15.552 5.927 0.008692
rs1365358 7 135905859 G A 0.133 1493 0.1775 -23.126 8.8138 0.0086931
rs9996576 4 16656682 T C 0.4625 1493 0.1451 -15.76 6.0067 0.0086984
rs6564115 16 85304910 T C 0.4668 1493 0.2985 -15.663 5.9698 0.0086994
rs543502 5 162221666 T G 0.493 1493 0.9175 15.384 5.8642 0.0087064
rs1332366 9 77832575 G A 0.1457 1493 0.5322 -22.054 8.4073 0.008711
rs1010239 2 86451502 T C 0.346 1493 0.0297 -15.747 6.0039 0.0087189
rs10215031 7 4024024 G A 0.4739 1493 0.1322 15.128 5.7678 0.0087211
rs2219479 11 81957965 G A 0.2766 1493 0.0096 -17.831 6.7987 0.0087221
rs10917695 1 163148728 T C 0.2776 1493 0.0238 -16.704 6.3691 0.0087263
rs2253825 7 11262573 C A 0.4176 1492 0.3655 15.411 5.8764 0.0087268
rs6849760 4 108007908 G A 0.0789 1482 1 28.703 10.932 0.0087279
rs7574050 2 121247093 T C 0.0693 1493 0.3112 30.79 11.729 0.0087383
rs992244 21 40252150 C A 0.4652 1493 0.119 -15.133 5.7722 0.0087473
rs1086602 1 147288818 T C 0.2937 1493 0.6627 -17.007 6.487 0.0087482
rs1287507 13 81891567 G A 0.147 1493 0.837 21.695 8.2759 0.0087548
rs2851069 11 74862356 T C 0.355 1493 0.1755 -16.378 6.2486 0.0087647
rs9980706 21 24797274 T G 0.2388 1493 0.1012 17.668 6.7416 0.0087751
rs10275982 7 27953981 C A 0.3506 1493 0.8202 16.188 6.1771 0.0087776
rs7604895 2 218635840 T C 0.4005 1493 0.7062 -15.627 5.9637 0.0087855
rs6025268 20 55530163 T C 0.4062 1493 0.4527 -15.829 6.0411 0.0087863
rs7551288 1 55338679 G A 0.4699 1493 0.7164 15.345 5.8569 0.0087909
rs10952891 7 86467251 G A 0.1078 1493 0.8927 24.749 9.446 0.0087923
rs10885995 10 118391063 C A 0.348 1493 0.9092 -16.122 6.1535 0.008795
rs11189510 10 99962273 G A 0.1316 1493 0.3641 -22.48 8.5824 0.008811
rs16877386 6 48311449 G A 0.2562 1493 0.4551 17.806 6.7987 0.0088178
rs5761974 22 27497704 G A 0.2328 1493 0.2772 18.473 7.0537 0.0088206
rs12139234 1 177669302 G A 0.3255 1493 0.8596 16.367 6.2497 0.0088211
rs1179887 18 62885650 T C 0.3804 1493 0.7837 -15.91 6.075 0.0088211
rs745541 7 103422656 G A 0.2887 1493 0.8501 -16.927 6.4634 0.0088233
rs7048574 9 4461536 T C 0.4444 1493 0.4632 15.328 5.8531 0.0088234
rs9997931 4 144825754 T C 0.3626 1492 0.1042 -15.672 5.9845 0.008824
rs9921236 16 88117015 C A 0.2076 1493 0.8752 19.01 7.2596 0.0088285
rs485335 16 5425168 T C 0.4514 1493 0.0531 15.075 5.7567 0.0088288
rs12156463 9 18080592 C A 0.3898 1493 0.5139 -15.63 5.9696 0.0088365
rs7987514 13 58031699 G A 0.1534 1493 0.134 20.914 7.988 0.0088417
rs1848082 11 131584986 C A 0.1986 1493 0.5152 -19.106 7.2976 0.0088423
rs17722526 15 40320267 G A 0.3242 1493 0.8133 -16.369 6.2535 0.0088548
rs4958955 5 177260129 T C 0.3792 1490 0.7001 15.785 6.0308 0.0088599
rs7746403 6 164557489 G A 0.1758 1493 0.8585 20.151 7.6988 0.0088605
rs7904753 10 10918103 T C 0.1611 1493 0.3376 -20.64 7.8857 0.0088619
rs7148185 14 24520604 T C 0.3928 1493 0.4807 -15.593 5.9576 0.0088631
rs4703859 5 81234311 T C 0.1574 1493 0.2828 21.427 8.1879 0.008873
rs2503449 13 48093491 T C 0.0623 1493 0.8253 -31.715 12.108 0.008886
rs6747840 2 8189345 G A 0.2652 1493 0.2588 -17.675 6.7573 0.0089034
rs2818259 6 107923284 T G 0.1604 1493 0.0831 21.437 8.1956 0.0089045
rs7421396 2 164403334 G A 0.3021 1493 0.3571 16.525 6.3178 0.0089048
rs17063789 6 134789041 G A 0.1547 1493 0.4899 -21.063 8.0528 0.0089067
rs713639 22 40507282 T C 0.2311 1493 1 -18.245 6.9757 0.0089112
rs7103877 11 128092632 T C 0.3711 1493 0.9558 -15.887 6.0746 0.008915
rs17058502 8 27898580 T C 0.1494 1493 0.6848 -21.676 8.2886 0.0089188
rs7257789 19 36426667 G A 0.0352 1493 0.4256 41.172 15.727 0.0089263
rs6677808 1 240933445 T C 0.0422 1493 0.3323 37.73 14.413 0.0089316
rs2169990 12 25649357 G A 0.2073 1493 0.3056 -19.222 7.3518 0.0089321
rs1684470 3 196467603 T G 0.3604 1493 0.5746 15.872 6.0711 0.008939
rs17230094 2 154131206 T C 0.209 1493 0.532 18.734 7.1673 0.008954
rs4620356 9 85579528 C A 0.4303 1493 0.0817 15.163 5.8013 0.0089544
rs2176339 8 127928559 T C 0.4045 1492 0.5914 15.54 5.9458 0.0089573
rs10807732 7 71050482 G A 0.2338 1493 0.2199 17.854 6.8316 0.0089635
rs17788704 15 64277097 G A 0.4464 1493 0.6753 -15.532 5.9435 0.0089677
rs4439774 16 78101336 T C 0.3054 1493 0.0994 16.31 6.2416 0.0089724
rs11149863 16 76071983 T C 0.3225 1493 0.7226 -16.498 6.3138 0.0089741
rs10882436 10 96108800 T C 0.2767 1491 0.4765 17.344 6.638 0.0089794
rs2061543 13 72480880 T C 0.4233 1493 0.1245 -15.228 5.8286 0.008983
rs10753789 1 162306207 G A 0.3352 1493 0.1634 15.961 6.1091 0.0089843
rs7003395 8 123455152 C A 0.3014 1493 0.9511 16.709 6.3955 0.0089871
rs823530 3 195182985 T C 0.1286 1493 0.4876 -23.173 8.8702 0.0089897
rs7599067 2 240839969 T C 0.1688 1493 0.6448 -20.36 7.7938 0.0089933
rs7630757 3 34264328 T C 0.3791 1493 0.0784 -16.196 6.2004 0.0089981
rs2708607 7 112109331 G A 0.1602 1492 0.565 -21.096 8.076 0.0089981
rs1100506 7 124347899 T C 0.4756 1493 1 15.351 5.877 0.0090014
rs11672914 19 5393748 G A 0.2751 1492 0.2698 -17.441 6.6784 0.0090128
rs9785115 8 23580010 T C 0.3218 1493 0.4064 16.61 6.3604 0.0090149
rs8087789 18 11760915 T C 0.2214 1493 0.9401 18.511 7.0889 0.0090199
rs12359234 10 5902711 C A 0.4377 1493 0.3443 15.271 5.8481 0.0090209
rs12662480 6 116003773 T C 0.3942 1493 0.3296 15.496 5.9343 0.0090213
rs4128777 5 38750042 T C 0.2505 1493 0.4492 17.53 6.7135 0.0090256
rs2568637 7 13756103 T C 0.3684 1493 0.6974 -15.818 6.058 0.0090256
rs2440743 17 1018492 G A 0.4896 1493 0.836 -15.293 5.8577 0.0090323
rs13190448 5 65936799 C A 0.3064 1493 0.8079 16.685 6.3916 0.0090443
rs2824821 21 19797601 C A 0.3302 1493 0.8149 -16.244 6.2231 0.0090458
rs9925669 16 63130949 T G 0.1906 1493 0.7378 -19.44 7.4479 0.0090514
rs7311213 12 94412966 G A 0.3382 1493 0.1838 -16.492 6.3193 0.0090589
rs205226 6 89743077 T C 0.492 1493 0.0071 -15.9 6.0926 0.009061
rs10869299 9 76560279 T C 0.1376 1493 0.664 22.135 8.4822 0.0090658
rs2767503 1 56152725 T G 0.4039 1493 0.3898 -15.803 6.0568 0.0090768
rs12476042 2 35618483 C A 0.1263 1493 0.726 22.983 8.8089 0.0090778
rs787647 10 95132905 T C 0.1865 1493 0.3061 -19.409 7.4395 0.0090843
rs271119 6 133237557 T C 0.4046 1493 0.9572 15.594 5.9774 0.0090879
rs1355653 3 172832917 G A 0.1464 1493 0.2137 21.33 8.1767 0.0090895
rs17599850 14 80877973 T C 0.2641 1492 0.0459 16.956 6.4998 0.00909
rs3803833 17 70018911 T G 0.1242 1493 0.552 -23.442 8.9866 0.0090914
rs13041225 20 51309194 T C 0.3992 1493 0.2146 15.908 6.0983 0.009093
rs5753014 22 30515049 T C 0.0214 1493 0.4984 -52.559 20.129 0.0091039
rs7812191 7 86767689 T C 0.1957 1492 0.0261 18.766 7.1959 0.009111
rs4258426 12 53046630 T C 0.2237 1493 0.1795 -18.054 6.9235 0.0091165
kgp8705283 3 97103648 T C 0.0378 1493 1 -40.127 15.373 0.0091275
rs1475880 21 22826813 T C 0.211 1493 0.1027 18.378 7.049 0.0091298
rs1864348 1 158741091 T C 0.4481 1493 0.229 -15.646 6.0012 0.0091309
rs12031722 1 183866849 T G 0.2629 1493 0.2861 -17.642 6.767 0.0091309
rs9943888 13 32928202 G A 0.2676 1491 0.5526 -17.437 6.6883 0.0091314
rs3798999 6 69714947 G A 0.4383 1492 0.7524 -15.354 5.8909 0.00915
rs6830661 4 79813622 T C 0.0419 1492 1 -38.364 14.704 0.0091566
rs6562004 13 59619818 G A 0.1664 1493 0.4562 -20.763 7.9678 0.0091624
rs566298 6 10571992 G A 0.3114 1493 0.1475 16.217 6.2237 0.0091698
rs1777283 1 57024560 G A 0.1062 1493 0.1004 -24.313 9.3313 0.0091742
rs16906527 12 30706122 G A 0.07 1493 0.2341 30.475 11.684 0.0091796
rs12412561 10 55169541 T C 0.1514 1493 0.9197 21.412 8.2188 0.0091822
rs7316001 12 63979105 T G 0.0328 1493 0.2109 -42.268 16.208 0.0091898
rs1799458 12 16301572 C A 0.2525 1493 0.2734 17.868 6.8594 0.00919
rs9644577 8 21324811 G A 0.1303 1493 0.6491 22.881 8.7845 0.0091949
rs8070213 17 6309355 T C 0.4135 1491 0.0373 -15.993 6.14 0.009195
rs6604725 1 224002329 G A 0.1949 1488 0.3213 -19.635 7.5389 0.009202
rs7172954 15 96436880 G A 0.4792 1493 0.7558 15.245 5.8535 0.0092026
rs6551040 3 26131150 G A 0.1879 1493 0.352 19.354 7.4315 0.0092038
rs7717296 5 81674497 G A 0.1631 1493 0.508 20.535 7.8847 0.0092047
rs17279970 3 32399378 G A 0.4555 1484 0.2287 15.681 6.0213 0.0092064
rs10506079 12 31942106 T C 0.0523 1492 1 34.352 13.176 0.0092118
rs12235038 8 9237403 T G 0.4434 1493 0.142 -15.705 6.0309 0.0092144
rs3906402 1 60702323 T C 0.3289 1493 0.2912 16.514 6.3422 0.0092178
rs2365933 3 61645378 T C 0.1679 1492 0.2666 -20.182 7.751 0.0092201
rs424829 9 124160616 T C 0.2793 1493 0.8977 -17.083 6.561 0.0092231
rs2983865 6 83191207 G A 0.3801 1493 0.7009 -15.833 6.0815 0.0092285
rs4693735 4 86677107 T C 0.1029 1458 0.2003 -25.042 9.6188 0.0092295
rs11784693 8 11610674 T C 0.3319 1493 0.3213 -16.029 6.1569 0.0092301
rs12370 14 94400906 G A 0.1932 1493 0.934 -19.351 7.433 0.0092309
rs10519721 5 122551276 C A 0.1775 1493 0.4248 20.242 7.7755 0.0092344
rs2272486 3 123988039 T C 0.3222 1493 0.2133 -16.64 6.3921 0.0092351
rs4651117 1 181888775 C A 0.2301 1493 1 18.163 6.9772 0.0092368
rs7503287 17 69552107 G A 0.3108 1493 0.1474 -16.839 6.4693 0.0092445
rs17795074 14 91261431 T C 0.3724 1493 0.5068 15.676 6.0229 0.0092496
rs6086525 20 8573437 G A 0.4575 1493 0.9584 15.327 5.8898 0.0092596
rs2179170 6 135142218 T C 0.1653 1488 0.3026 20.32 7.8086 0.0092606
rs7643899 3 3706957 T C 0.2418 1493 0.1205 18.226 7.004 0.0092609
rs10494810 1 200136582 G A 0.2736 1486 0.6959 -17.285 6.6425 0.0092621
rs10031148 4 91410243 T C 0.066 1493 0.6758 30.998 11.9 0.0092687
rs6546731 2 72116933 C A 0.3597 1493 0.3125 16.137 6.2018 0.0092696
rs10945764 6 162068432 G A 0.3061 1493 0.4648 16.42 6.3109 0.0092714
rs7614844 3 68748667 C A 0.3607 1493 0.779 -15.845 6.0905 0.0092775
rs9837978 3 183936947 G A 0.1802 1493 0.4304 -19.674 7.563 0.0092856
rs16994824 22 35224378 C A 0.1669 1492 0.7801 -20.421 7.8502 0.0092856
newrs1260317 12 123645323 T C 0.0248 1493 0.2283 -48.352 18.569 0.0092965
rs7636830 3 14768534 G A 0.4591 1493 0.231 -15.574 5.9881 0.009301
rs4477500 12 128645821 G A 0.3878 1493 0.3008 15.469 5.9477 0.0093012
rs8012439 14 21619771 G A 0.2937 1493 0.5327 16.627 6.3936 0.0093077
rs1352547 5 163897418 G A 0.2113 1493 0.12 18.328 7.048 0.0093116
rs10236673 7 132483188 T C 0.1393 1493 0.1597 -22.491 8.6502 0.0093211
rs11179559 12 73525625 C A 0.4648 1493 0.5676 -15.197 5.845 0.0093212
rs535689 3 23024216 C A 0.3406 1493 0.0057 -16.725 6.4325 0.0093224
rs7927846 11 37306300 G A 0.294 1493 0.3191 16.547 6.3642 0.0093241
rs870185 15 80391257 G A 0.3225 1493 0.7671 -16.265 6.256 0.0093248
rs4957527 5 106415368 T G 0.3912 1493 0.7038 -15.566 5.9872 0.009325
rs6131788 20 16153510 G A 0.133 1493 0.574 -22.315 8.5838 0.0093317
rs1942751 18 71172917 T C 0.4568 1493 0.9584 15.311 5.8912 0.0093505
rs13303016 1 1946591 G A 0.148 1493 0.9184 21.473 8.2624 0.0093539
rs2705608 7 3559826 C A 0.3316 1493 0.7264 -16.138 6.2105 0.0093614
rs2572386 8 11236975 G A 0.4729 1492 0.1613 -15.019 5.7799 0.0093619
rs2971408 1 35562965 G A 0.0804 1493 0.7256 -28.243 10.858 0.0093685
rs16907025 8 80553916 G A 0.2086 1493 0.8755 -18.737 7.2118 0.0093753
rs1127348 4 123280860 T C 0.2492 1493 0.3003 -17.885 6.8844 0.0093777
rs11636413 15 67029307 T C 0.4782 1448 1 -15.545 5.9838 0.0093807
rs7146413 14 97610702 C A 0.2914 1493 0.1497 -17.117 6.589 0.0093835
rs1575067 1 115563866 G A 0.144 1493 0.1716 22.145 8.5264 0.0093991
rs986743 14 44205010 T G 0.4512 1487 0.129 -15.68 6.0372 0.0094003
rs7010858 8 22806848 T C 0.4285 1475 0.0889 15.195 5.8508 0.0094014
rs4063544 2 26042515 C A 0.3178 1493 0.858 -16.424 6.324 0.0094019
rs6949082 7 123514896 T G 0.15 1493 0.0849 21.855 8.4153 0.0094033
rs6904471 6 133267403 T C 0.4678 1493 0.3771 -15.465 5.9559 0.009413
rs12504681 4 143708921 G A 0.0676 1493 0.8385 30.299 11.655 0.0094153
rs8182116 16 81878481 T C 0.1889 1493 0.0031 -20.258 7.8023 0.0094184
rs9450248 6 86060171 T C 0.4136 1493 0.0982 15.158 5.8381 0.0094208
rs4709025 6 164362709 T C 0.0985 1493 0.5604 -25.83 9.9492 0.0094251
kgp2699216 2 222618435 G A 0.0288 1493 1 -45.657 17.568 0.0094325
rs2934438 15 57912134 G A 0.2676 1493 0.895 17.187 6.6205 0.0094326
rs13432654 2 162300286 G A 0.1058 1493 0.8914 -24.755 9.5363 0.0094335
rs2072779 6 16153745 T G 0.2425 1493 0.439 -17.974 6.9249 0.0094448
rs1494935 21 19011263 T C 0.2572 1493 0.3101 -17.679 6.8114 0.0094472
rs9507636 13 26613880 T C 0.4149 1493 0.4883 -15.619 6.0185 0.0094532
rs935613 2 136022798 T C 0.4709 1493 1 -15.267 5.883 0.0094564
rs695221 5 174607841 G A 0.3824 1493 0.1391 15.385 5.9288 0.0094598
rs16921571 8 56212760 G A 0.2433 1492 0.6735 17.876 6.8893 0.0094669
rs4628985 16 11533792 G A 0.4906 1493 0.9587 -15.227 5.869 0.0094721
rs9344437 6 85594528 T C 0.1825 1493 1 -19.756 7.6145 0.0094736
rs9908162 17 6147146 T C 0.3691 1493 0.3448 15.593 6.0109 0.009484
rs4608262 14 95336703 T C 0.152 1493 0.6157 -21.076 8.1257 0.009494
rs10882424 10 96086078 T G 0.3034 1493 0.8066 16.631 6.4121 0.0094945
rs7960653 12 19742055 T C 0.3808 1493 0.9563 -15.673 6.0427 0.0094963
rs1944988 18 57206705 G A 0.3496 1493 0.5316 15.844 6.1087 0.0094967
rs11784836 8 136811545 T C 0.3484 1487 0.7753 15.972 6.1584 0.0094993
rs4345799 1 13851036 T G 0.3185 1493 0.5511 -16.485 6.3564 0.0095023
rs2708906 7 48023754 G A 0.4488 1493 0.9583 15.325 5.9093 0.0095028
rs4246861 9 25599995 T C 0.2388 1493 0.3545 18.101 6.9798 0.0095047
rs13130037 4 4724676 C A 0.1976 1493 0.683 19.016 7.3327 0.0095068
rs2299946 7 38454797 G A 0.4665 1493 0.6399 15.366 5.9254 0.0095085
rs3849834 8 4038869 G A 0.3001 1481 0.1549 -16.391 6.3211 0.0095134
rs2581761 4 176641467 G A 0.4548 1493 0.7942 -15.349 5.9194 0.0095157
rs10172526 2 37917773 C A 0.2391 1491 0.0272 -17.369 6.6992 0.0095211
rs1923987 9 105035936 C A 0.3121 1490 0.0346 16.021 6.1794 0.0095215
rs1356732 2 152794904 T C 0.0328 1493 0.2109 42.069 16.208 0.0095246
rs731229 10 10968633 T C 0.2086 1493 1 -18.735 7.2264 0.0095246
rs4729671 7 100850048 G A 0.1303 1493 0.6491 -22.775 8.7845 0.0095251
rs11047591 12 24875122 T C 0.3445 1482 0.1674 -15.745 6.0731 0.0095272
rs2299633 11 17825099 G A 0.3192 1493 0.4753 16.183 6.2426 0.0095321
rs17654757 4 47990809 C A 0.1581 1493 0.1736 21.261 8.2014 0.009533
rs4840579 8 11584425 T C 0.3768 1493 0.4738 -15.865 6.1205 0.0095407
rs1567025 3 31042458 G A 0.4886 1493 0.8766 -15.195 5.8621 0.0095425
rs11849731 14 103690695 G A 0.496 1493 0.3008 -15.433 5.9556 0.0095574
rs10447562 7 36522750 T C 0.3045 1491 0.0667 -16.926 6.5318 0.0095616
rs7009024 8 51368483 C A 0.2331 1493 0.3115 17.768 6.8573 0.0095666
rs966221 5 59502520 G A 0.4092 1493 0.556 -15.605 6.0227 0.0095683
rs6748853 2 176239405 G A 0.1068 1493 1 24.634 9.5074 0.0095686
rs6479048 9 104068545 G A 0.0908 1492 0.5331 26.279 10.131 0.0095706
rs4876989 9 92254212 T C 0.0616 1493 0.5008 31.361 12.091 0.0095742
rs6049811 20 24589790 T G 0.3302 1493 0.8608 -16.22 6.2609 0.0095781
rs7411832 1 232349350 C A 0.4642 1493 1 -15.246 5.8853 0.0095833
rs9519707 13 106185803 G A 0.4883 1493 0.7561 15.156 5.8506 0.0095838
rs2303340 2 86333193 T C 0.0606 1493 0.6514 -32.123 12.387 0.0095842
rs2303339 2 86346180 G A 0.0606 1493 0.6514 -32.123 12.387 0.0095842
rs879704 12 94422155 G A 0.3382 1493 0.1838 16.37 6.3193 0.0095855
rs12433496 14 75819227 T C 0.1276 1493 0.9073 22.889 8.836 0.009586
rs2130151 1 164293400 G A 0.2415 1493 0.158 17.457 6.7397 0.0095908
rs4920260 1 234689712 T C 0.2358 1493 1 -17.917 6.9176 0.0095955
rs10782747 1 81536949 T C 0.1775 1490 0.6576 20.065 7.7476 0.0096018
rs1323348 9 14494388 T C 0.29 1493 0.4144 -16.586 6.4046 0.0096068
rs324524 9 9040946 G A 0.3653 1492 0.5033 15.668 6.0509 0.0096145
rs42404 5 14417929 G A 0.3868 1493 0.5128 -15.755 6.0844 0.0096166
rs7154708 14 48392468 T C 0.2445 1493 1 17.698 6.8353 0.0096212
rs4720279 7 38476474 T C 0.4678 1493 0.6401 15.336 5.9233 0.0096243
rs3809235 12 107487069 T C 0.4292 1489 0.5972 15.501 5.9874 0.0096267
rs1894214 11 76972810 G A 0.367 1493 0.1325 -15.465 5.974 0.0096324
rs1250676 12 63722899 G A 0.3208 1493 0.476 16.128 6.2303 0.0096338
rs10502268 11 123626736 T C 0.4337 1493 0.9161 -15.313 5.9156 0.009636
rs17682012 12 111094454 T C 0.0834 1493 0.5008 27.752 10.71 0.0096436
rs2836795 21 40345340 G A 0.352 1493 0.9097 -15.889 6.1391 0.00965
rs10507852 13 76905589 T C 0.1996 1493 0.2924 -18.757 7.2482 0.0096572
rs10844553 12 33481504 C A 0.1591 1493 0.3327 -20.508 7.9256 0.0096678
rs6875059 5 142080602 G A 0.1189 1493 0.3863 -23.786 9.194 0.0096766
rs1475543 9 100333671 C A 0.1969 1493 1 19.098 7.3824 0.0096833
rs11788425 9 34333855 G A 0.4357 1493 0.0581 15.719 6.0764 0.0096851
rs4273485 4 131503899 T G 0.2086 1493 0.21 -18.397 7.1119 0.0096871
rs6574572 14 80904506 G A 0.4739 1493 0.2325 -14.978 5.7903 0.0096878
rs6854227 4 4762672 G A 0.4119 1493 1 15.44 5.9689 0.0096899
rs1700680 5 76238478 G A 0.3637 1493 0.576 15.916 6.1531 0.0096928
rs12519524 5 17078227 T G 0.2244 1493 0.882 -18.177 7.0276 0.0096968
rs4785028 16 59338569 T G 0.4263 1492 0.597 15.264 5.9022 0.0097051
rs717955 3 124154852 T C 0.4196 1493 0.6326 -15.492 5.9907 0.0097082
rs6717388 2 11285016 T C 0.0211 1493 0.4873 -52.486 20.277 0.0097224
rs4851398 2 101693332 G A 0.4916 1493 0.3005 14.984 5.7954 0.0097229
rs10897976 11 82197697 C A 0.2307 1493 0.466 -18.205 7.0431 0.0097419
rs6088213 20 31999495 T C 0.4786 1493 0.0294 -14.781 5.7188 0.0097466
rs1455588 11 106818037 G A 0.4354 1493 0.7924 -15.37 5.9468 0.009748
rs10033123 4 63246560 G A 0.204 1493 0.6902 -18.956 7.3347 0.009753
rs7338225 13 54200413 T C 0.4364 1493 1 -15.307 5.9233 0.0097599
rs10109387 8 135288110 G A 0.2636 1493 0.947 17.245 6.6733 0.0097614
rs2300892 2 37482525 G A 0.1374 1492 0.513 -21.867 8.4623 0.0097644
rs354761 20 58925972 G A 0.0439 1493 0.5268 36.679 14.178 0.0097648
rs554651 11 29941778 T G 0.1309 1493 1 22.533 8.72 0.0097662
rs439269 9 14491347 T C 0.1303 1493 0.9089 22.498 8.7066 0.0097667
rs6855113 4 121005634 G A 0.2556 1459 0.8907 17.654 6.8325 0.0097707
rs12493846 3 132902053 G A 0.2277 1493 0.8253 18.038 6.9811 0.0097731
rs11050665 12 30277220 T C 0.3875 1493 0.5861 15.688 6.0718 0.0097734
rs4964059 12 27529219 C A 0.3482 1492 0.254 -15.702 6.0776 0.0097762
rs12451328 17 61596548 C A 0.4404 1493 0.8749 15.252 5.9034 0.009777
rs10894446 11 131656518 G A 0.2572 1493 0.1552 17.693 6.8486 0.00978
rs7918410 10 47606057 G A 0.1032 1487 0.7787 24.897 9.6371 0.0097824
rs6000006 22 36191428 G A 0.1391 1492 0.1595 22.368 8.6589 0.0097873
rs6700658 1 182005722 T C 0.4575 1493 0.9584 -15.214 5.8898 0.0097922
rs221170 7 29005441 T C 0.2093 1493 0.1837 18.328 7.0957 0.0097944
rs2392015 7 32030880 T C 0.2515 1493 0.2714 -17.748 6.8718 0.009802
rs6894872 5 94758774 T G 0.1725 1493 0.7855 -19.999 7.7438 0.009805
rs9816875 3 187887192 G A 0.1708 1493 0.3605 20.421 7.9072 0.0098068
rs563624 5 6521837 C A 0.3982 1493 0.829 -15.442 5.9795 0.0098105
rs7633265 3 195048814 G A 0.4216 1493 0.7104 15.28 5.9173 0.0098135
rs896070 15 96428860 T C 0.1507 1493 0.6138 -21.358 8.271 0.0098143
rs10851385 15 39625778 G A 0.1946 1493 0.1367 19.555 7.5733 0.0098205
rs8025763 15 98688071 T C 0.3332 1493 0.4846 -15.935 6.172 0.0098255
rs17434983 1 107090200 T G 0.2262 1492 1 18.143 7.0273 0.0098289
rs1342032 1 173270649 C A 0.3828 1493 0.1886 -15.333 5.939 0.0098304
rs1378500 5 109363572 T C 0.1212 1493 0.3954 -23.519 9.1101 0.0098343
rs6458293 6 42515372 G A 0.3707 1493 1 -15.699 6.0813 0.0098353
rs11140102 9 86071342 C A 0.144 1493 0.5284 21.413 8.2954 0.0098416
rs561832 11 79372389 T C 0.3848 1493 0.7846 -15.647 6.0615 0.0098424
rs980149 5 155908785 G A 0.4528 1493 0.794 -15.291 5.9239 0.0098444
rs2615867 18 4440419 T G 0.2969 1492 1 -16.614 6.4366 0.0098462
rs12885928 14 73372969 T G 0.1821 1491 0.2968 -19.956 7.7319 0.0098497
rs10099824 8 73940350 G A 0.4404 1493 0.6744 15.361 5.952 0.0098566
rs10066037 5 76554598 T C 0.4478 1493 0.6009 -15.351 5.9482 0.0098581
rs662501 11 100729841 G A 0.3321 1492 0.3216 -15.898 6.1604 0.0098597
kgp182476 8 115036196 T C 0.49 1493 0.1956 -14.908 5.7773 0.0098656
rs1426507 9 93231161 G A 0.439 1493 0.2933 -15.061 5.8365 0.0098679
rs1239084 2 78860071 G A 0.3818 1493 0.4114 15.435 5.9818 0.009871
rs7203301 16 9222778 T G 0.1334 1488 0.0927 -21.813 8.4542 0.0098752
rs205391 16 28052963 T C 0.1614 1493 0.1036 -21.061 8.163 0.009877
rs443186 19 36345951 C A 0.0412 1493 0.3134 37.613 14.563 0.0098816
rs5761894 22 27388110 T C 0.1763 1492 0.8588 19.947 7.7317 0.0098836
rs6450182 5 53553830 T C 0.0606 1493 0.0093 -30.558 11.833 0.0098924
rs13273663 8 51550158 T C 0.363 1493 0.5757 -15.632 6.0606 0.0099022
kgp4784226 5 177266026 G A 0.3811 1493 0.8263 -15.547 6.0279 0.0099056
rs11824 3 111836566 T C 0.3637 1493 0.576 -15.869 6.1531 0.0099066
rs9313889 5 160981706 T G 0.3468 1488 0.2526 -15.718 6.0953 0.009916
rs10280461 7 38149932 C A 0.4843 1493 1 15.151 5.8767 0.0099338
rs4476767 5 21014949 G A 0.1021 1493 0.0465 -24.345 9.4437 0.0099403
rs13276086 8 9578982 T G 0.3205 1493 0.3728 16.033 6.2196 0.0099425
rs471480 8 9812462 T C 0.3326 1493 0.7706 -16.142 6.2622 0.0099445
rs197392 1 112298582 G A 0.1891 1491 0.2374 19.656 7.6258 0.0099485
rs2415632 14 41168856 G A 0.1598 1492 0.5635 -20.513 7.9586 0.0099523
rs6986926 8 30794336 T C 0.2532 1493 0.7327 -17.332 6.7256 0.0099648
rs13316580 3 172262053 T C 0.1504 1493 1 -21.213 8.2317 0.0099655
rs2970498 7 30478056 T C 0.2318 1493 0.7162 18.041 7.0012 0.0099713
rs9825391 3 148346933 G A 0.4709 1493 0.8762 -15.2 5.8988 0.0099724
rs12238245 9 18107808 C A 0.0372 1493 1 -39.974 15.496 0.0099731
rs9456928 6 164528407 G A 0.1604 1493 0.5648 -20.795 8.0702 0.0099739
rs12441264 15 87135918 T C 0.3875 1493 1 15.534 6.0288 0.0099753
rs2323060 17 13847961 T C 0.0375 1493 0.7198 -40.186 15.58 0.0099819
rs10776908 9 137703923 G A 0.4273 1493 0.6346 15.391 5.9739 0.0099845
rs12592963 15 27935992 T C 0.1456 1460 0.3994 21.517 8.3515 0.0099845
rs9926799 16 87001088 C A 0.4193 1493 0.8734 -15.299 5.9384 0.0099853
rs2409691 8 10943276 T C 0.493 1493 0.0976 -14.814 5.7501 0.0099877
rs9371951 6 156314920 T C 0.4926 1493 0.1085 -14.822 5.7539 0.0099957
rs9933610 16 6654633 C A 0.1242 1493 1 22.934 8.9032 0.0099974
rs10171282 2 110256391 G A 0.3352 1493 0.3841 16.213 6.2943 0.0099993
rs520472 1 194065895 T C 0.2612 1493 0.5025 -17.066 6.6256 0.010001
rs10986816 9 101341534 T C 0.1557 1493 0.375 -21.141 8.2079 0.010003
rs2227909 19 36370011 G A 0.0362 1493 0.1244 -39.69 15.392 0.010004
rs7136408 12 131978480 G A 0.2763 1493 0.5177 16.772 6.5121 0.010009
rs11189424 10 99654624 T C 0.1812 1493 0.3371 -19.907 7.7293 0.01001
rs16859032 3 146764697 T C 0.0275 1493 0.6252 -46.889 18.187 0.010014
rs1105331 1 201299852 G A 0.2322 1471 0.2135 -17.665 6.8601 0.010023
rs4523255 8 8713038 T C 0.3734 1493 0.9559 15.612 6.0635 0.010029
rs2011069 14 104608068 G A 0.4036 1493 0.2588 15.182 5.8968 0.010033
rs10780493 9 83796167 G A 0.3962 1493 0.449 15.618 6.0663 0.01004
rs10959007 9 10277319 C A 0.2723 1493 0.3967 -16.804 6.5274 0.010041
rs605576 9 124376589 T G 0.4817 1479 0.376 15.044 5.844 0.010044
rs9315658 13 39745057 T C 0.2204 1493 0.0599 17.808 6.9178 0.010046
rs17186765 16 81335081 T C 0.1011 1493 0.1154 -24.556 9.5397 0.010051
rs4651158 1 183938304 C A 0.364 1493 0.1462 -15.416 5.9899 0.010061
rs2926669 17 77133015 G A 0.2341 1493 0.8288 17.909 6.9585 0.010062
rs4379949 13 39730120 G A 0.2441 1493 0.2621 17.341 6.7383 0.010069
rs6762914 3 57612623 T C 0.3744 1493 0.2038 -15.358 5.9683 0.010072
rs9356777 6 21487753 T C 0.4012 1493 0.389 -15.599 6.0617 0.010072
rs4902804 14 70735345 G A 0.3778 1493 0.2713 15.369 5.9726 0.010072
rs3790791 1 200129258 G A 0.2897 1493 0.6152 -16.775 6.519 0.010075
rs10894449 11 131671150 T C 0.2642 1493 0.2874 -17.385 6.7563 0.010075
kgp2442661 5 66539129 G A 0.1052 1493 0.1304 24.161 9.3907 0.010087
rs635790 5 32462868 T C 0.0301 1493 0.3914 43.815 17.012 0.010089
rs1328293 9 16172580 T G 0.0814 1493 1 -27.707 10.759 0.010099
rs11665182 18 9764646 T C 0.3416 1493 0.0505 16.351 6.3568 0.010104
rs1403856 9 110452511 T C 0.3252 1493 0.3765 16.32 6.3452 0.010108
rs4736691 8 134536088 T C 0.2425 1493 0.8879 -17.583 6.8363 0.010111
rs7968722 12 85246672 T C 0.3764 1493 0.0877 -15.255 5.9315 0.010114
rs11678957 2 101699184 G A 0.1752 1493 0.4211 20.093 7.8129 0.010119
rs12481965 21 41823356 T G 0.143 1493 0.3419 -21.304 8.2874 0.010152
rs8179281 1 147308112 T G 0.2076 1493 0.6374 18.738 7.2895 0.010153
rs16934253 12 113737225 G A 0.1088 1425 0.784 24.69 9.6051 0.010155
rs10016993 4 156470555 G A 0.3392 1493 0.2987 15.728 6.1188 0.010158
rs4973649 2 243034519 T G 0.4039 1421 1e-04 -15.033 5.8486 0.010161
rs17204569 10 67008048 T G 0.2279 1492 0.9414 -17.962 6.9882 0.010161
rs9849225 3 117928767 T G 0.1674 1493 0.7102 -20.111 7.8244 0.010162
rs10261581 7 4457707 G A 0.1842 1493 0.4906 19.672 7.6549 0.010172
rs12588043 14 85293938 C A 0.4602 1493 0.7945 -15.204 5.9165 0.010175
rs7827139 8 83140097 C A 0.2647 1481 0.1417 16.846 6.5555 0.010179
rs9528890 13 65691393 T C 0.4468 1493 0.5647 15.301 5.9549 0.010184
rs10510751 3 46346025 T G 0.0951 1493 0.651 25.567 9.9516 0.010196
rs806502 6 46522957 T C 0.0231 1493 1 50.753 19.736 0.010205
rs4722435 7 3152962 T C 0.3861 1493 0.6236 -15.398 5.9942 0.010205
rs7854285 9 124288948 T C 0.2796 1493 0.7484 -16.884 6.5726 0.010205
rs8020075 14 50135717 G A 0.2294 1493 0.6605 18.062 7.0317 0.01021
rs6126919 20 52300359 T C 0.4498 1493 0.8753 -15.201 5.9189 0.01022
rs9309402 2 67869338 T C 0.1805 1493 0.4837 19.817 7.7164 0.010222
rs10751692 12 132243928 T C 0.3667 1493 0.8236 -15.598 6.0739 0.010227
rs17451666 8 80510544 T C 0.139 1493 0.6649 -21.666 8.4376 0.010234
rs6740847 2 182308352 G A 0.4427 1493 0.8751 15.212 5.925 0.010243
rs968825 3 111635605 G A 0.3513 1493 0.2564 -16.036 6.246 0.010246
rs10934125 3 111640282 T C 0.3513 1493 0.2564 -16.036 6.246 0.010246
rs1392120 3 173026629 G A 0.2314 1493 0.3085 -17.644 6.8721 0.010246
rs7545328 1 80547435 T G 0.1959 1493 0.5651 -18.846 7.3409 0.010251
rs7167156 15 25021204 T G 0.3958 1493 0.9568 15.435 6.0125 0.010251
rs965924 7 47687938 C A 0.2348 1493 0.388 17.997 7.0106 0.010254
rs6920629 6 107380837 G A 0.4846 1493 0.7958 15.035 5.8568 0.010255
rs1914204 11 83566115 T C 0.4727 1484 0.835 -15.209 5.9246 0.010255
rs2162289 12 108683056 G A 0.4411 1493 0.1281 -14.89 5.8004 0.010256
rs10460872 3 166749739 T C 0.3503 1493 0.3336 -15.6 6.077 0.010257
rs1785814 11 78471087 T C 0.163 1485 0.2951 -20.081 7.8228 0.010258
rs7157755 14 45208776 G A 0.1942 1493 0.6792 18.945 7.3804 0.010258
rs11067009 12 114673596 T G 0.0834 1493 0.174 -27.773 10.807 0.010259
rs7077526 10 14374370 G A 0.4447 1493 0.7533 -15.236 5.9357 0.010264
rs13381800 18 52911702 T C 0.3081 1493 0.2028 16.607 6.4698 0.010264
rs1372094 4 58381197 T C 0.2572 1493 0.6844 17.146 6.6803 0.01027
rs5762426 22 28371541 T C 0.2534 1492 0.1709 -17.025 6.6336 0.010272
rs874977 9 93111241 T C 0.2873 1493 0.752 16.58 6.4602 0.010274
rs9347899 6 165095352 G A 0.3282 1493 0.2404 15.807 6.159 0.010275
rs2142195 8 88549744 T C 0.4792 1492 0.1082 -15.411 6.0054 0.01028
rs2207768 10 83802403 T C 0.3168 1493 0.9524 -16.219 6.32 0.01028
rs1876560 6 106247394 G A 0.4414 1493 0.8338 15.132 5.8966 0.010281
rs5754691 22 34212294 T C 0.2418 1493 0.8879 -17.64 6.8742 0.010286
rs1215600 12 106516147 G A 0.4709 1493 0.3237 -15.303 5.9637 0.010289
rs4933784 10 83212826 T C 0.1728 1493 0.651 19.816 7.7231 0.010292
rs10509549 10 90214993 T C 0.2497 1492 0.1287 17.082 6.6581 0.010299
rs2057586 13 44932534 G A 0.4508 1493 0.7145 -15.067 5.8727 0.010302
rs2892333 10 1396155 T C 0.4451 1493 0.6751 -15.071 5.8748 0.010306
rs7753322 6 35748086 T G 0.296 1493 0.2913 16.741 6.5258 0.010308
rs889128 19 10131693 T G 0.3329 1469 0.2902 -15.907 6.2012 0.010314
rs8084367 18 69900152 G A 0.3871 1493 0.9131 -15.436 6.0179 0.010315
rs1996080 12 71371447 T G 0.428 1493 0.9158 15.254 5.9468 0.010317
rs2764407 1 156333831 G A 0.2307 1493 0.0085 17.283 6.7384 0.010321
rs6905081 6 14314883 T C 0.2914 1493 0.4911 16.732 6.5234 0.010321
rs2725627 15 54192492 G A 0.3841 1493 0.5474 -15.36 5.989 0.010328
rs12439063 15 73150166 T C 0.429 1493 0.0814 15.576 6.0739 0.010335
rs759065 19 2646072 G A 0.219 1493 0.1513 -17.882 6.973 0.010335
rs10843608 12 30261271 T C 0.3462 1492 0.3912 -16.019 6.2476 0.010346
rs1462278 7 46432603 T C 0.2713 1493 0.556 -17.073 6.6595 0.010357
rs3778883 7 38479434 T C 0.433 1493 0.7122 15.275 5.9584 0.010358
rs7077857 10 85700055 T G 0.1956 1493 0.4114 -18.782 7.3272 0.010367
rs6490522 13 20727210 G A 0.133 1492 0.4314 21.948 8.5628 0.010372
rs11808316 1 11619154 T C 0.1865 1493 0.733 19.233 7.5043 0.010379
rs1991988 4 182391631 T C 0.2622 1493 0.2045 -17.403 6.7906 0.010381
rs9790621 4 111530168 G A 0.2046 1493 0.578 -18.521 7.227 0.010384
rs326373 12 125862934 G A 0.489 1493 0.2768 15.279 5.9623 0.010388
rs16866572 2 226242049 T C 0.1735 1493 1 -19.866 7.7535 0.010401
rs10108624 8 121642058 C A 0.3028 1493 0.8063 -16.319 6.3694 0.010402
rs7902744 10 52000536 T C 0.4431 1493 0.2707 -15.377 6.0023 0.010411
rs2120650 15 86618696 G A 0.0894 1493 0.1503 -26.886 10.483 0.010411
rs1712835 11 114566047 T C 0.2328 1493 0.2772 18.069 7.0537 0.010419
rs2235660 1 11595331 G A 0.1846 1492 1 -19.383 7.5677 0.010427
rs6478703 9 128141348 G A 0.4421 1493 0.8338 15.098 5.8948 0.01043
rs7574166 2 164297858 C A 0.3446 1493 0.33 15.625 6.1006 0.010433
rs990482 6 90806835 T G 0.2311 1493 0.8842 -17.9 6.9889 0.010433
rs16985578 19 54844626 T G 0.1826 1490 0.2601 19.205 7.4986 0.010433
rs1012105 11 17769755 G A 0.349 1493 0.1546 -16.084 6.2803 0.010436
rs17018014 2 3829098 G A 0.278 1493 0.4782 -16.628 6.4937 0.01045
rs3799867 6 46594121 G A 0.1798 1493 0.2932 19.862 7.7574 0.010455
rs138392 22 38807144 T C 0.2106 1493 0.8766 18.41 7.1903 0.010456
rs11225090 11 101832608 T C 0.0323 1486 0.6642 -42.391 16.539 0.010458
rs3817043 10 1256632 T C 0.3202 1493 0.8584 16.162 6.3139 0.010472
rs1000176 20 21233553 G A 0.3483 1493 0.154 16.091 6.2862 0.010473
rs1354903 2 189441521 T G 0.2106 1493 0.6413 -18.555 7.2487 0.010476
rs4868515 5 174785110 T C 0.1598 1493 0.5633 20.368 7.9575 0.01048
rs10004565 4 139605950 T C 0.2729 1493 0.1335 16.545 6.4645 0.010485
rs6709170 2 240967561 C A 0.4816 1491 0.9174 15.023 5.8711 0.010505
rs3730477 10 103340056 G A 0.2693 1493 0.5538 -16.803 6.5669 0.010507
rs6033054 20 11179048 G A 0.3751 1493 0.7407 15.454 6.0397 0.010507
rs2851079 11 74820542 T C 0.3205 1493 0.1912 -16.386 6.4052 0.010521
rs1562143 4 168810105 T C 0.2505 1493 0.8903 -17.389 6.7973 0.010523
rs11160562 14 100403616 G A 0.2683 1489 0.0745 16.594 6.4867 0.010523
rs816353 12 117684780 T G 0.4283 1493 0.7916 -15.24 5.9579 0.010528
rs11924144 3 185845583 T G 0.4658 1493 0.1935 -15.328 5.9923 0.010529
rs11150123 16 79008225 G A 0.4293 1493 0.916 -15.199 5.9422 0.010533
rs2071090 19 39015454 T C 0.1383 1493 0.5145 21.975 8.5922 0.010541
rs2412033 2 240711141 G A 0.3868 1493 0.5485 15.299 5.9821 0.010543
rs17557932 12 59820966 T C 0.1983 1493 0.6845 18.744 7.3295 0.010547
rs6471201 8 135236877 T C 0.42 1493 0.5954 -15.327 5.9935 0.010548
rs10033940 4 22161298 T G 0.2813 1493 0.8477 -16.76 6.554 0.010553
rs4880317 10 133880163 G A 0.3054 1493 0.1798 16.6 6.492 0.010555
rs9527133 13 54320460 G A 0.3814 1493 0.1386 -15.164 5.9304 0.01056
rs11016864 10 131471398 G A 0.1604 1493 0.5648 20.635 8.0702 0.010561
rs923769 9 94456714 T C 0.2167 1493 0.1706 17.911 7.0055 0.010569
rs1380108 11 81928156 G A 0.3249 1493 0.3451 -16.244 6.3536 0.010571
rs1002067 5 160984243 G A 0.4246 1493 0.5601 15.068 5.8942 0.010576
rs6949101 7 21929756 T C 0.2662 1493 0.9472 -17.008 6.6531 0.010577
rs1153358 21 16092589 G A 0.4946 1493 0.4375 14.861 5.8134 0.010577
rs807084 17 51304280 T C 0.433 1493 0.3166 -15.358 6.0083 0.010583
rs2188355 16 23867776 T C 0.4267 1493 0.9578 15.192 5.9434 0.010585
rs2794828 1 237967937 T C 0.208 1493 0.6373 18.628 7.2883 0.010592
rs4703261 5 103067334 T C 0.4605 1493 0.5319 -15.193 5.9442 0.010593
rs7897869 10 66472840 G A 0.2403 1492 0.0654 18.017 7.0493 0.010594
rs7116296 11 14113759 T C 0.4256 1493 0.4917 15.044 5.8867 0.010599
kgp8372543 9 125094940 G A 0.0941 1493 1 25.696 10.044 0.0106
rs12344049 9 111652477 G A 0.1025 1493 0.4825 -24.537 9.6015 0.010601
rs10137019 14 35748036 C A 0.0646 1493 1 -30.526 11.932 0.010604
rs390619 13 109492501 G A 0.287 1493 0.5273 16.451 6.4386 0.010616
rs1451055 1 105516008 T C 0.0486 1491 1 35.013 13.689 0.010619
rs2678778 1 241242629 T G 0.1477 1493 0.4719 -20.955 8.2018 0.010622
rs6491872 13 105195573 C A 0.199 1450 0.8047 19.045 7.4549 0.010627
rs2362411 12 94388945 T C 0.3205 1493 0.285 16.309 6.3848 0.01064
rs4643686 3 153177649 T C 0.2174 1493 0.1487 17.855 6.9904 0.010643
rs276046 12 59888294 G A 0.1527 1493 0.0066 -20.125 7.8792 0.010643
rs6849534 4 78073655 C A 0.4826 1493 0.3508 -14.825 5.8045 0.010647
rs9315639 13 39544663 T C 0.358 1493 0.1285 15.34 6.0067 0.010653
rs11122445 1 232315161 T C 0.4725 1493 0.2992 -15.235 5.9655 0.010655
rs2186598 11 105614894 T G 0.4722 1493 0.1461 -14.745 5.7736 0.010655
rs2736745 3 60806430 T C 0.1058 1493 0.4103 24.703 9.6739 0.010663
rs4256145 3 161710141 G A 0.426 1493 0.064 15.549 6.0896 0.01067
rs6855341 4 149183374 T C 0.1778 1493 0.0626 19.14 7.4965 0.010672
rs11545028 16 78133671 T C 0.3216 1483 0.0496 15.703 6.1506 0.010679
rs4252381 7 142629375 T G 0.0875 1491 0.3308 26.91 10.529 0.010681
rs17576070 8 15112267 T C 0.281 1493 0.7978 16.62 6.51 0.010682
rs1383484 15 84522755 T C 0.2391 1493 0.9433 17.554 6.8762 0.010684
rs701121 3 154100758 T C 0.1411 1492 1 -21.588 8.4568 0.010689
rs2067951 4 55805555 C A 0.4799 1493 0.5339 14.88 5.8297 0.010697
rs4559761 12 121147612 T C 0.0097 1493 1 -76.72 30.024 0.010697
rs7815734 8 4285173 G A 0.1608 1493 0.7736 -20.332 7.9665 0.010705
rs7752220 6 106035017 G A 0.0415 1493 0.1773 38.362 15.015 0.010709
rs10051531 5 120850427 T C 0.0211 1493 1 -52.658 20.611 0.01071
rs4295569 7 47820641 T C 0.3657 1493 0.0074 -15.04 5.8934 0.010711
rs7255750 19 12799194 G A 0.0271 1493 0.6242 -46.734 18.293 0.010711
rs6023718 20 53547450 T C 0.3362 1493 0.4865 -15.716 6.1586 0.010715
rs2745265 1 11574942 T C 0.3881 1493 0.3835 -15.204 5.9581 0.010717
rs12937891 17 77120577 T G 0.2956 1492 0.494 -16.273 6.3782 0.010731
rs946987 10 99276108 G A 0.1855 1493 0.6078 19.417 7.6113 0.01074
rs11933855 4 1315183 G A 0.1467 1493 0.3019 20.901 8.1936 0.010744
rs3133269 11 67804156 T C 0.2361 1493 0.8295 17.579 6.8917 0.010749
rs2819625 9 128156648 G A 0.4504 1491 0.4026 -15.245 5.9766 0.01075
rs8009171 14 81820060 G A 0.3175 1493 0.5911 15.977 6.2646 0.010762
rs1181777 7 141153209 C A 0.2394 1493 0.4772 -17.731 6.9529 0.010766
rs817738 13 38483689 T C 0.1728 1493 0.2398 -19.515 7.6525 0.010767
rs2064689 1 67653010 G A 0.3107 1492 0.2269 -15.942 6.2516 0.010769
rs7740768 6 47788531 C A 0.2699 1493 0.2647 -17.124 6.7157 0.010778
rs4769959 13 20733403 G A 0.3734 1493 0.912 15.503 6.0809 0.010788
rs1430090 2 115210642 C A 0.303 1492 0.7593 16.367 6.4198 0.01079
rs12056043 7 18805880 G A 0.0452 1493 1 36.006 14.108 0.010791
rs6434916 2 198065054 T G 0.2766 1493 0.5184 -16.883 6.6227 0.010793
rs3904537 10 85445507 T C 0.1105 1493 0.5996 -23.733 9.3098 0.010795
rs152580 5 106795862 T C 0.4665 1493 0.8353 14.963 5.8697 0.010798
rs9349215 6 42039487 T C 0.4223 1493 1 -15.16 5.9472 0.0108
rs874546 3 127538412 G A 0.1691 1493 0.9268 19.953 7.8278 0.010805
rs6958535 7 3918251 T C 0.2398 1493 0.1182 17.181 6.7408 0.010808
rs12228054 12 127276443 G A 0.3801 1493 1 15.412 6.0468 0.010808
rs6821126 4 26342538 T G 0.1909 1493 0.9332 -19.019 7.4621 0.010809
rs7435789 4 159275588 T C 0.2127 1493 0.9384 -18.273 7.1693 0.010809
rs13030338 2 242013387 T C 0.28 1493 0.4414 16.506 6.4762 0.010811
rs2480061 1 14808756 T G 0.3714 1493 0.2923 15.715 6.1658 0.010813
rs11623996 14 71737314 G A 0.2083 1493 0.4808 18.61 7.3021 0.010816
rs4380891 8 10338924 T C 0.2076 1493 0.6374 18.577 7.2895 0.010819
rs582186 6 6001381 G A 0.3835 1493 0.1889 15.671 6.1493 0.010823
rs2028812 13 44499013 T C 0.4725 1493 0.7555 15.056 5.9086 0.010829
rs7566627 2 129052860 T C 0.2796 1493 0.6999 -16.582 6.5074 0.01083
rs11734678 4 139005538 T G 0.438 1493 0.018 -14.639 5.745 0.010831
rs9927205 16 59352206 G A 0.419 1493 1 15.166 5.952 0.010832
rs893558 4 125078861 G A 0.1306 1493 0.82 -22.3 8.7521 0.010835
rs2033737 15 96696462 C A 0.2043 1493 0.3809 18.343 7.1992 0.010835
rs923466 2 66457058 T C 0.136 1493 0.8256 21.929 8.6065 0.010836
rs11680343 2 239852239 G A 0.1432 1442 0.6677 -22.029 8.6468 0.010844
rs11680615 2 188961179 T C 0.2431 1493 0.4826 17.607 6.9116 0.010853
rs10044946 5 77247878 T G 0.3161 1493 0.6752 -15.994 6.2786 0.010853
rs1434250 9 8736813 T G 0.1982 1491 0.5687 -18.652 7.3229 0.010861
rs545610 11 30508108 T C 0.3114 1493 0.1653 -16.456 6.4614 0.010872
rs10834804 11 25813830 T C 0.1289 1493 0.3007 -22.643 8.8908 0.010873
rs7608329 2 106078289 T C 0.0177 1493 1 57.091 22.394 0.010877
rs3739022 2 136562472 G A 0.1618 1493 0.214 20.671 8.1174 0.010879
rs1235022 10 14327976 G A 0.4812 1493 0.3249 15.165 5.9556 0.010884
rs32108 5 131040552 T C 0.4059 1493 0.6291 15.332 6.0214 0.010886
rs1993104 19 52240249 T C 0.2666 1493 0.0204 -16.414 6.4462 0.010886
rs12915914 15 85472317 G A 0.3985 1493 0.8713 15.317 6.0155 0.010887
rs1476612 7 144368758 T C 0.3369 1493 0.224 15.574 6.1168 0.010893
rs925373 4 179247331 T C 0.1986 1493 0.3714 18.976 7.4534 0.010895
rs7638552 3 58091098 T C 0.2733 1493 0.1515 17.111 6.7208 0.010897
rs9998558 4 187874691 G A 0.4276 1492 0.081 15.479 6.08 0.010897
rs1563553 5 83024710 T C 0.225 1493 0.6561 -18.025 7.0807 0.01091
rs4078312 1 29815645 T C 0.0573 1493 1 -32.315 12.681 0.010911
rs17681969 10 27734691 T C 0.2187 1493 0.1501 -17.751 6.9738 0.010918
rs2004205 9 93154530 T C 0.4153 1493 0.9151 15.198 5.9711 0.010921
rs429403 13 109479484 C A 0.2881 1477 0.1132 16.3 6.4042 0.010923
rs6651438 8 1794023 T C 0.498 1492 0.5008 -15.099 5.9327 0.010928
rs6933937 6 14310129 T C 0.2086 1493 0.3471 -18.17 7.1401 0.010936
rs6458512 6 46570856 T C 0.0311 1493 0.3979 43.674 17.145 0.010943
rs2049051 19 18315831 G A 0.2659 1493 0.0401 17.382 6.8312 0.010943
rs4927176 1 55354335 T C 0.4682 1493 0.9173 14.999 5.8948 0.010944
rs494983 1 15431657 T G 0.3838 1493 0.7018 -15.45 6.0719 0.010945
rs7976513 12 1684934 G A 0.0388 1493 0.0685 37.704 14.803 0.01095
rs9524254 13 94495478 G A 0.3458 1492 0.3909 15.538 6.1075 0.010957
rs365873 13 32547131 T C 0.3637 1493 0.5387 -15.404 6.0559 0.010968
rs556331 9 124336665 C A 0.2814 1489 0.898 16.586 6.5203 0.010969
rs4724614 7 47758976 G A 0.22 1493 0.0826 17.631 6.9315 0.01097
rs954227 9 75956329 T C 0.0683 1493 0.8401 29.723 11.673 0.010975
rs1958313 14 24247710 T C 0.2662 1493 0.0736 -17.311 6.8069 0.010985
rs1907740 10 78717892 T G 0.4066 1493 0.0861 -14.872 5.848 0.010987
rs6466886 7 123550573 T C 0.1458 1475 0.2097 -21.722 8.5415 0.010989
rs17155248 10 14449211 G A 0.1008 1493 0.2549 -24.457 9.6182 0.010996
rs4959456 6 829223 G A 0.1537 1493 0.1951 20.348 8.004 0.011014
rs10985594 9 125081147 T C 0.1135 1493 1 23.548 9.2636 0.011024
rs1425881 7 49762093 G A 0.4012 1493 0.5903 -15.342 6.0359 0.011026
rs6991732 8 84077412 G A 0.3559 1492 0.7349 -15.526 6.1084 0.011029
rs7706667 5 26406901 G A 0.1887 1492 0.7355 19.003 7.4771 0.011038
rs9463221 6 46588027 T G 0.1798 1493 0.2932 -19.715 7.7574 0.01104
rs17623091 6 21369139 G A 0.1668 1493 0.2263 19.713 7.757 0.011043
rs4443195 3 128434420 C A 0.498 1491 0.8359 -14.892 5.8604 0.011051
rs12471569 2 41722554 T G 0.2281 1493 0.1232 -18.155 7.1447 0.011053
rs2329111 13 79795214 T C 0.2701 1492 0.2123 17.103 6.7309 0.011053
rs10414347 19 52127777 T C 0.1303 1493 0.0083 22.949 9.0315 0.011054
rs4923947 15 42791703 G A 0.0198 1493 0.4426 53.172 20.904 0.011055
rs7300198 12 132327368 T C 0.3376 1493 0.183 -15.505 6.1021 0.011056
rs7317522 13 82392692 T C 0.43 1493 0.5979 14.968 5.8916 0.011067
rs1043003 10 3820787 T C 0.3654 1493 0 -14.731 5.7985 0.01107
rs2785828 13 54277828 G A 0.1765 1493 0.0202 -18.986 7.4734 0.011072
rs970833 2 218329039 T C 0.1755 1493 0.4209 19.84 7.8101 0.011075
rs6886919 5 64709775 C A 0.136 1493 0.7412 -21.677 8.5331 0.011075
rs6877289 5 70762935 G A 0.1728 1493 1 -19.754 7.7773 0.011087
rs2221205 3 96874360 G A 0.0784 1493 0.8574 27.873 10.962 0.01109
rs6481407 10 60335090 T C 0.4414 1493 0.4952 15.162 5.9696 0.011092
rs7179770 15 46630941 T C 0.2552 1493 0.1737 -17.423 6.8601 0.011095
rs1150082 6 111510722 G A 0.1403 1493 0.5912 21.316 8.394 0.011104
rs2121438 11 3208101 T C 0.2847 1493 0.0652 -16.946 6.6737 0.01111
rs1972018 12 74997532 T C 0.1906 1493 0.4027 -18.79 7.4002 0.011115
rs1424554 7 136537510 G A 0.2686 1489 0.2103 16.566 6.5249 0.011119
rs11160071 14 92938415 T C 0.2569 1493 0.198 16.787 6.6117 0.011119
rs13152414 4 187894710 G A 0.4277 1493 0.0642 15.455 6.0876 0.011124
rs12462449 19 30065285 C A 0.0301 1493 0.6422 44.246 17.41 0.011128
rs11070154 13 96506664 G A 0.4277 1493 0.9159 -15.048 5.9277 0.011129
rs12968342 18 73586856 G A 0.4458 1493 0.6752 14.909 5.8731 0.01113
rs3891377 4 14678186 C A 0.3905 1493 0.4153 15.446 6.0849 0.011137
rs12813376 12 132302324 T C 0.499 1493 0.6047 -14.803 5.832 0.011142
rs456210 20 45081971 G A 0.3737 1493 0.3477 -15.222 5.9974 0.011145
rs2262572 5 140123428 T G 0.2381 1493 1 -17.518 6.9024 0.011148
rs9320589 6 117350903 T C 0.3875 1493 0.5135 -15.432 6.0805 0.01115
rs4970591 1 38900680 T C 0.3908 1492 0.2537 -15.522 6.116 0.011151
rs11161539 1 85648905 T C 0.3918 1492 0.2775 -15.055 5.932 0.011151
rs4388283 6 40708366 T G 0.1116 1465 0.0472 -23.287 9.1768 0.01116
rs890717 5 76712575 T C 0.154 1493 0.6193 20.506 8.081 0.011161
rs760335 14 94814944 T C 0.4715 1493 0.8355 14.886 5.8663 0.011162
rs6132850 20 25581424 G A 0.148 1493 0.5376 -21.191 8.3515 0.011167
rs1040806 6 135176176 T G 0.2177 1493 0.7611 -17.974 7.0843 0.011178
rs2289009 15 94942497 T C 0.3289 1493 0.197 -16.14 6.3621 0.011183
rs1413191 13 93213476 T C 0.1738 1493 0.2408 19.991 7.8805 0.011189
rs10985274 9 124259751 T G 0.4548 1493 0.2104 14.718 5.8022 0.011195
rs8020575 14 81859521 G A 0.3379 1493 0.3858 15.572 6.1393 0.011201
rs8067217 17 13907866 G A 0.2639 1493 0.6895 -16.81 6.6279 0.011203
rs3887820 1 111148080 C A 0.068 1493 0.8401 29.535 11.634 0.011216
rs1766132 14 36681923 G A 0.2254 1493 0.941 17.85 7.039 0.011216
rs4597706 3 107175934 G A 0.3312 1493 0.8152 15.768 6.2183 0.011221
rs10488855 4 104763949 G A 0.4501 1493 0.9583 -14.956 5.898 0.011221
rs460513 21 27575517 T C 0.2287 1493 1 17.731 6.9927 0.011225
rs6115073 20 2570208 T C 0.1808 1493 0.4843 19.163 7.5583 0.011233
rs34065801 13 36531548 T C 0.1946 1493 1 18.826 7.4259 0.011241
rs2233025 1 11735652 G A 0.1259 1493 1 22.482 8.8692 0.011249
rs231997 3 172273512 T C 0.1474 1492 0.6808 21.145 8.3419 0.011253
rs2248949 19 50882169 G A 0.4307 1493 0.1134 -14.731 5.8116 0.011254
rs7548249 1 208719848 T C 0.4494 1493 0.6382 -14.873 5.868 0.011256
rs10491488 5 80252534 C A 0.4072 1493 0.2608 14.933 5.8922 0.011262
rs6530875 8 15343100 T C 0.434 1493 0.058 -15.403 6.0778 0.011268
rs1352108 3 131136797 T C 0.0288 1493 1 -44.574 17.57 0.01127
rs345659 12 128040502 T C 0.0944 1493 0.7634 -25.351 9.9927 0.011271
rs13409750 2 7609558 T C 0.1885 1419 9e-04 -18.733 7.3933 0.011285
rs2458304 6 13323895 G A 0.3302 1493 0.5202 15.961 6.2994 0.011286
rs4676193 2 108927768 T C 0.3165 1493 0.9523 15.984 6.3089 0.01129
rs7545663 1 171731932 T G 0.3956 1490 0.0737 -14.885 5.876 0.011303
rs17170876 7 147883608 T C 0.4903 1493 0.0383 -14.494 5.7218 0.011304
rs9887904 1 158978596 C A 0.1544 1493 0.4274 -20.833 8.2242 0.011306
rs192706 13 34368904 G A 0.3258 1493 0.1758 -15.6 6.1583 0.011306
rs2889113 3 144538795 G A 0.2384 1493 0.5686 -17.321 6.8391 0.01132
rs315441 17 29977110 T C 0.1366 1493 0.3794 21.403 8.451 0.011321
rs1814211 13 65883830 G A 0.152 1493 1 -20.739 8.1889 0.011324
rs17624357 8 88156383 T C 0.2445 1493 0.3622 17.095 6.7501 0.011325
rs8026641 15 40338861 G A 0.2475 1493 0.7812 -17.307 6.8344 0.011329
rs4924410 15 40339494 C A 0.2475 1493 0.7812 17.307 6.8344 0.011329
rs3741600 12 69154005 G A 0.2816 1493 0.2496 -16.796 6.6326 0.011332
rs2983882 6 83156490 G A 0.4665 1493 0.5674 15.024 5.9335 0.011338
rs10956814 8 92820523 G A 0.3084 1493 0.4302 16.279 6.4294 0.011342
rs12884681 14 106067618 G A 0.0392 1493 0.1666 39.082 15.419 0.011343
rs4978633 9 118124242 T C 0.423 1493 0.2895 -14.849 5.8647 0.011344
rs2123348 10 4779211 T C 0.217 1493 0.402 17.835 7.045 0.011353
rs4856741 3 161708628 G A 0.2659 1493 0.5958 16.959 6.6989 0.011356
rs239915 22 22316631 G A 0.216 1458 0.4398 -18.139 7.1661 0.011367
rs6116807 20 5474423 C A 0.1234 1491 0.337 -22.95 9.0676 0.011375
rs2979164 8 8291357 G A 0.4076 1493 0.3622 15.317 6.0519 0.011376
rs4915195 1 200150738 G A 0.3771 1493 0.9561 -15.319 6.0527 0.011377
rs10865241 2 49697619 G A 0.4799 1493 0.0971 14.562 5.7542 0.011382
rs7515752 1 20491842 G A 0.2391 1493 1 17.433 6.8888 0.011384
rs2147374 6 4013741 G A 0.4458 1493 0.0211 14.517 5.7364 0.011385
rs1880781 6 117544308 T C 0.2612 1493 0.2833 16.681 6.592 0.011392
rs9905199 17 54917639 T C 0.2639 1493 0.0834 -16.493 6.5176 0.011392
rs2697674 8 90931334 G A 0.3757 1493 0.047 -14.957 5.9113 0.011397
rs9999009 4 118157777 G A 0.4534 1493 0.2509 -14.706 5.8126 0.011403
rs2373146 2 218638176 T C 0.3222 1493 0.5536 -15.776 6.2357 0.011409
rs9976182 21 16010681 G A 0.1443 1493 0.8341 -21.087 8.3353 0.011413
rs6551046 3 26146839 T C 0.1835 1493 0.2611 -18.908 7.4744 0.011416
rs4975596 5 1189347 T C 0.2736 1493 0.8964 16.627 6.5731 0.01142
rs17138324 10 16332838 T C 0.0198 1493 0.4426 -52.932 20.904 0.011424
rs2278992 19 18095769 T C 0.2311 1493 0.56 17.479 6.9107 0.011431
rs12543841 8 10078853 G A 0.2314 1493 0.0107 17.04 6.7375 0.011433
rs13315893 3 190512235 G A 0.0177 1493 0.3748 55.619 21.969 0.011439
rs9381380 6 9501859 T C 0.2709 1493 0.4716 -16.557 6.5472 0.011445
rs10907178 1 1021583 C A 0.1854 1491 0.4939 -19.307 7.635 0.011448
rs11952975 5 27135351 T C 0.3195 1493 0.677 -15.837 6.2629 0.011451
rs10873515 14 100766664 G A 0.2736 1493 0.5584 -16.791 6.6403 0.011451
rs7952209 11 74744581 G A 0.2033 1493 0.8109 18.399 7.2769 0.011457
rs6723319 2 1467210 G A 0.1049 1492 0.4089 -24.544 9.7083 0.011467
rs898864 18 23798169 G A 0.4334 1479 0.6339 15.145 5.9907 0.011467
rs9549749 13 114012701 T C 0.139 1493 0.5158 21.272 8.4144 0.011469
rs7029217 9 74870018 T C 0.3172 1493 0.0423 -16.392 6.4844 0.011474
rs17441173 2 2795866 G A 0.3416 1493 0.7736 15.587 6.1662 0.011478
rs10038669 5 108139943 T C 0.3215 1493 0.514 -15.756 6.233 0.011478
rs2736587 11 5443739 T C 0.3841 1493 0.1894 -15.533 6.1451 0.011479
rs7794935 7 52530601 G A 0.4869 1493 0.836 -14.81 5.8592 0.011485
rs34612022 1 177811499 T C 0.1584 1493 0.9226 20.3 8.0315 0.011486
rs9373114 6 135178852 G A 0.2897 1493 0.8503 -16.316 6.4554 0.011486
rs12503351 4 165965120 G A 0.1001 1493 0.3875 -24.449 9.6739 0.011494
rs4921496 5 158848071 T C 0.213 1493 0.0445 -17.663 6.9892 0.011496
rs2517237 8 17375959 G A 0.2425 1470 0.0028 -16.721 6.6172 0.011508
rs1522679 11 37350828 T C 0.4776 1493 0.604 -14.962 5.9226 0.011528
rs2645290 1 119471908 G A 0.287 1493 0.5693 16.532 6.5448 0.011536
rs7118085 11 19947749 T G 0.0841 1493 0.737 -26.885 10.632 0.011537
rs2040979 7 144855345 T C 0.3125 1493 0.6736 -16.097 6.3728 0.011541
rs9915827 17 15610167 G A 0.0593 1493 1 31.421 12.427 0.011544
rs3915401 18 49934606 C A 0.3881 1492 0.1907 -14.971 5.9277 0.01155
rs12324766 15 66506180 C A 0.3791 1493 0.4414 15.452 6.1187 0.01156
rs2541408 2 217633814 T C 0.1122 1493 0.2433 -23.884 9.4578 0.011561
rs2791384 1 245953416 G A 0.1634 1493 0.6367 20.195 7.998 0.011569
rs7182332 15 60570622 G A 0.1614 1493 1 -20.148 7.9792 0.011569
rs4677695 3 195310679 G A 0.1333 1493 0.5014 -22.039 8.729 0.011576
rs2602762 2 3243694 T C 0.0318 1493 1 -42.432 16.789 0.01158
rs9449373 6 82546753 T C 0.1924 1489 0.405 18.642 7.3842 0.011585
rs2639893 16 61119456 G A 0.4263 1493 0.8739 -14.956 5.9243 0.011585
rs10112708 8 80539224 T G 0.3942 1493 0.1936 14.919 5.9101 0.01159
rs562954 20 48092076 G A 0.419 1493 0.9576 -15.046 5.9602 0.011591
rs2725762 4 105700542 G A 0.2877 1493 0.4877 16.23 6.4298 0.011594
rs9496698 6 143920811 G A 0.4655 1493 0.1071 -14.558 5.7679 0.011605
rs4380850 7 153903590 T C 0.2823 1493 9e-04 -17.221 6.8233 0.011608
rs252682 5 106674516 T C 0.2143 1493 0.0171 -18.647 7.3884 0.01161
rs17396361 4 78210296 T C 0.1932 1493 0.2137 19.089 7.564 0.011614
rs12659015 5 125328001 T C 0.1386 1493 1 -21.486 8.5138 0.011616
rs11663298 18 4824346 T C 0.1534 1493 0.134 -20.158 7.988 0.011618
rs1400009 2 182915414 G A 0.1658 1493 0.0925 19.505 7.73 0.011626
rs277298 13 40627133 T G 0.074 1493 0.8497 28.434 11.258 0.011635
rs4502864 5 91452232 G A 0.2341 1493 0.0711 -17.93 7.107 0.01164
rs6830747 4 16469668 G A 0.214 1493 0.1908 -17.759 7.0399 0.011647
rs1155578 5 154635358 G A 0.2446 1492 0.6238 17.124 6.7897 0.011665
rs457155 19 36356569 T C 0.0415 1493 0.3194 -36.641 14.514 0.011674
rs4686914 3 187717540 T C 0.349 1493 0.0602 -15.936 6.3192 0.011677
rs10927348 1 245099878 T G 0.3919 1489 0.1027 -14.865 5.8951 0.011682
rs7004362 8 11135974 G A 0.4056 1493 0.3082 14.886 5.9036 0.011683
rs1473016 4 179275567 C A 0.2093 1493 0.4345 18.401 7.2984 0.011692
rs12201139 6 70590638 G A 0.1467 1493 0.5355 -20.767 8.2367 0.011692
rs6807204 3 23146772 G A 0.3205 1493 0.285 16.097 6.3848 0.011699
rs787209 3 120040449 T C 0.2606 1493 0.2827 17.116 6.7892 0.011702
rs6683048 1 237788786 G A 0.0936 1490 0.6469 -25.629 10.156 0.011704
rs12987030 2 104773607 G A 0.2629 1493 0.8412 16.877 6.6959 0.011716
rs12965392 18 71093539 G A 0.287 1493 0.0768 15.999 6.3473 0.011717
rs7223284 17 2760353 T C 0.4337 1493 0.155 -15.224 6.04 0.011719
rs7221312 17 68740805 C A 0.1866 1490 0.5507 19.192 7.6149 0.011726
rs763227 20 42205061 G A 0.211 1493 0.6976 18.046 7.1605 0.011729
rs1402142 4 64970948 C A 0.4956 1493 0.2772 -15.019 5.9597 0.011731
rs6858853 4 187903412 T G 0.4307 1493 0.0508 15.347 6.0896 0.011731
rs10770499 12 19664109 T C 0.4036 1493 0.0466 14.703 5.8341 0.011731
rs7494445 14 99450916 G A 0.214 1493 0.7586 18.129 7.1938 0.011731
rs4885025 13 73248362 T C 0.071 1493 0.1684 28.287 11.213 0.011737
rs10820870 9 94291378 T C 0.071 1493 1 28.856 11.44 0.011744
rs1552115 11 38620095 T C 0.0894 1493 0.7496 25.789 10.224 0.011747
rs7231765 18 70725830 T C 0.3486 1493 0.0462 15.139 6.0085 0.011751
rs12501131 4 104753831 G A 0.4109 1493 0.7487 -14.977 5.9445 0.011753
rs12221488 11 125592843 T G 0.2013 1493 0.5732 18.318 7.2705 0.011753
rs11736888 4 62923797 T C 0.214 1493 0.7586 -18.124 7.1938 0.011756
rs6972325 7 25561256 C A 0.0643 1493 0.6661 29.99 11.891 0.011757
rs4855394 3 69418612 G A 0.1567 1493 0.6951 20.488 8.1324 0.011758
kgp22792981 16 71572258 G A 0.0338 1493 0.6852 -40.757 16.161 0.011758
rs6672980 1 102087717 G A 0.0864 1493 0.6219 26.539 10.525 0.011778
rs6117395 20 6690841 C A 0.4086 1493 0.9573 -15.026 5.9672 0.011796
rs12463636 2 41745916 C A 0.2311 1493 0.1669 17.871 7.0975 0.011804
rs364675 8 23602802 C A 0.3892 1493 0.1734 -15.452 6.137 0.011805
rs9540353 13 65666420 G A 0.4448 1477 0.4294 14.772 5.8672 0.011809
rs959370 8 121275761 T C 0.3811 1493 0.5833 -15.113 6.0025 0.011811
rs2835338 21 37716157 G A 0.464 1485 0.4651 -14.712 5.8434 0.011812
rs4247444 2 131685875 T C 0.1082 1493 0.789 23.924 9.5027 0.011815
rs13265089 8 23562262 G A 0.4742 1493 0.9173 14.779 5.8707 0.011825
rs1064491 19 43372386 T C 0.0884 1493 0.4226 25.761 10.223 0.011827
rs4782739 16 83004620 G A 0.1634 1493 1 -19.984 7.9391 0.011829
rs8109493 19 14603932 T C 0.204 1493 0.6329 18.236 7.2444 0.011829
rs8072942 17 55014217 T C 0.1865 1493 0.0062 19.679 7.8184 0.011835
rs10936248 3 161536436 T C 0.354 1493 0.91 15.434 6.1322 0.011839
rs2736100 5 1286516 C A 0.4839 1493 0.07 -15.152 6.02 0.011839
rs7994900 13 114553134 T C 0.2917 1493 0.4526 -16.105 6.3986 0.011839
rs11234925 11 86748051 T G 0.0666 1493 0.6763 -29.864 11.853 0.011842
rs6958626 7 86751525 G A 0.1527 1493 0.0066 -19.83 7.8792 0.011846
rs1647791 7 37473071 G A 0.3741 1493 0.2242 15.036 5.9745 0.011848
rs1493521 8 27483267 C A 0.0532 1493 0.3076 32.497 12.9 0.011853
rs11052666 12 33534705 G A 0.2894 1493 0.4504 -16.138 6.4132 0.011855
rs912069 10 10945351 T C 0.1902 1493 0.4495 19.036 7.5648 0.011856
rs4768992 13 29580769 T G 0.4839 1493 0.3254 -14.979 5.9533 0.011864
rs6037937 20 4685551 T G 0.0707 1493 0.5512 -28.576 11.345 0.011868
rs7319420 13 19640445 T C 0.2609 1493 0.2827 17.081 6.7894 0.011874
rs10814978 9 4456373 G A 0.4206 1493 0.1516 -14.688 5.8382 0.011875
rs10935445 3 141654200 G A 0.0788 1491 0.7221 27.317 10.847 0.011877
rs743007 20 11808615 G A 0.3252 1493 0.0872 16.14 6.4158 0.011879
rs2236204 6 90025112 T G 0.1887 1492 0.3519 -19.146 7.6109 0.011883
rs11078563 17 1576369 T C 0.1997 1492 0.3309 18.744 7.4519 0.011891
rs10495966 2 49342921 G A 0.1972 1493 0.2532 -18.294 7.2738 0.0119
rs2183770 9 79574979 G A 0.4712 1493 0.568 -14.687 5.8395 0.0119
rs8101491 19 47642780 G A 0.4658 1493 0.3495 -14.629 5.8165 0.0119
rs2276417 11 118230223 T G 0.269 1470 0.4658 -16.565 6.5866 0.011904
rs2320236 13 32910328 T C 0.1989 1486 0.9353 18.578 7.3872 0.011905
rs493965 10 27674288 G A 0.3038 1493 0.9513 -16.077 6.3928 0.011908
rs6821566 4 20959057 G A 0.3422 1492 0.49 15.43 6.1357 0.01191
rs586286 10 30468830 G A 0.0593 1493 0.2379 30.733 12.208 0.011912
rs4132050 10 12797758 G A 0.3667 1493 0.9113 -15.295 6.0826 0.011917
rs10816552 9 110438476 T C 0.3041 1493 0.9512 16.076 6.3939 0.011926
rs13277113 8 11349186 G A 0.2304 1493 0.7708 -17.608 7.0032 0.011927
rs9671635 14 85302957 T C 0.1384 1488 0.3843 21.712 8.6354 0.011927
rs6944013 7 83558010 T G 0.2271 1493 0.8828 17.587 6.9956 0.011935
rs634294 1 85402997 G A 0.2602 1493 0.7882 16.77 6.6706 0.011938
rs12289723 11 7747954 T C 0.3751 1493 0.659 15.162 6.0312 0.011938
rs2893881 10 63688672 G A 0.142 1493 1 -21.155 8.4151 0.011939
rs7914961 10 91776003 T C 0.2036 1493 0.7495 -18.253 7.2606 0.011939
rs9534154 13 32886213 G A 0.1788 1493 0.1343 19.659 7.8202 0.011942
rs7044285 9 132666628 T C 0.4675 1493 0.0963 15.13 6.0189 0.011944
rs10853392 18 77708781 G A 0.4149 1493 0.6314 15.086 6.0017 0.011947
rs4698281 4 14699227 T C 0.1574 1493 0.8452 -20.216 8.0426 0.01195
rs17106771 14 78524571 T C 0.1242 1493 1 -22.378 8.9032 0.011954
rs2156186 18 71177026 G A 0.361 1493 0.6536 15.468 6.1549 0.011965
rs7314620 12 105903316 T G 0.3861 1493 0.1409 -14.878 5.9203 0.011967
rs629744 6 6037120 C A 0.2743 1493 0.4357 16.718 6.6528 0.011972
rs17146521 7 22317659 C A 0.0633 1493 0.8285 30.442 12.101 0.011973
rs6486944 12 19416896 G A 0.0429 1493 0.0506 -35.459 14.096 0.011977
rs17386061 2 17307871 T C 0.1849 1493 0.4395 -19.222 7.6503 0.011984
rs876171 1 20487743 T C 0.4072 1493 1 15.029 5.9816 0.011988
rs704617 11 29651299 G A 0.4622 1493 0.0768 -14.467 5.7585 0.011992
rs2736340 8 11343973 T C 0.2318 1493 0.7162 17.589 7.0012 0.011997
rs28838390 7 141977608 T C 0.1167 1491 0.1655 22.589 8.9922 0.012002
rs2689326 3 154095084 T G 0.2515 1493 0.8907 -17.044 6.7852 0.012005
rs4352131 18 71080360 T C 0.336 1491 0.6846 15.551 6.191 0.012007
rs1442111 5 103771206 T G 0.3148 1477 0.4694 16.12 6.418 0.012014
kgp6315520 2 108905290 T C 0.0127 1493 1 66.156 26.312 0.012017
rs2285935 11 2014646 G A 0.4883 1493 0.0623 14.409 5.7373 0.012023
rs7929417 11 99276691 C A 0.3479 1492 0.4586 15.337 6.1068 0.012023
rs2410954 5 106502006 C A 0.3952 1493 0.5887 15.195 6.0502 0.012024
rs11018031 10 133347995 T C 0.3941 1492 0.6259 15.192 6.0495 0.012029
rs7738197 6 162459571 T C 0.0188 1493 0.4088 -53.837 21.416 0.012032
rs13380914 18 71161787 C A 0.2498 1491 0.4075 16.854 6.712 0.012038
rs7171787 15 22922576 T G 0.4993 1490 0.3787 14.605 5.8165 0.012041
rs12313180 12 30308868 T C 0.3711 1493 0.6573 -15.363 6.1187 0.012042
rs7174403 15 39628562 T C 0.2378 1493 0.0221 17.867 7.1167 0.012054
rs7944096 11 79222314 G A 0.1808 1493 0.5999 19.017 7.5751 0.012056
rs7969727 12 127231835 T C 0.43 1493 0.2458 14.671 5.8445 0.012064
rs7871047 9 84090670 T G 0.1494 1493 1 -20.696 8.2447 0.012066
rs6952647 7 152227620 T C 0.4873 1492 0.5006 14.618 5.8235 0.01207
rs225848 14 30594657 G A 0.077 1493 0.7141 -27.859 11.087 0.01207
rs6698985 1 157975608 G A 0.4796 1493 0.2998 -14.963 5.9613 0.012073
rs1106155 16 80424953 T C 0.2167 1493 0.3608 -17.685 7.0459 0.012074
rs2898295 8 11595969 G A 0.493 1493 0.1783 14.488 5.7724 0.012077
rs6486945 12 19418588 G A 0.0379 1492 0.0169 -37.286 14.841 0.012084
rs10986857 9 128488794 G A 0.2197 1493 0.6509 -17.697 7.0517 0.012085
rs2036847 5 126129243 T C 0.1758 1493 0.8585 -19.32 7.6988 0.012092
rs11051070 12 30925894 T C 0.2135 1492 0.5375 17.85 7.1132 0.012094
rs1005552 17 34949598 T C 0.496 1493 0.3008 14.944 5.9556 0.012096
rs10956709 8 134551286 G A 0.2475 1493 0.8895 -17.116 6.8221 0.012112
rs3898610 10 1484759 T C 0.068 1493 0.1492 -29.857 11.889 0.012114
rs2852836 11 121867700 T C 0.4098 1492 0.1339 14.697 5.8585 0.012118
rs1551825 2 164340544 T C 0.3761 1493 0.2467 14.977 5.9704 0.012122
rs6579002 11 2232229 G A 0.1906 1493 0.1533 -18.407 7.3381 0.012129
rs2117511 2 136462661 T C 0.1842 1493 0.0707 19.467 7.7616 0.012135
rs7080494 10 94846093 G A 0.4883 1493 0.4075 -14.578 5.8121 0.012135
rs6837683 4 104737913 C A 0.4049 1493 0.7884 -15.062 6.0051 0.012136
rs7444810 5 106352714 G A 0.418 1493 0.2642 -15.159 6.0441 0.012138
rs12083999 1 84287873 T C 0.2947 1493 0.7087 16.25 6.4792 0.012142
rs6773188 3 51568137 T C 0.3737 1493 0.7401 -15.3 6.1006 0.012144
rs9297647 8 122683440 G A 0.4267 1493 0.4277 -15.051 6.0013 0.012145
rs872157 1 37716037 T C 0.4977 1493 0.8767 14.763 5.8868 0.012147
rs1408469 9 36066220 C A 0.3979 1493 0.2141 14.806 5.9038 0.012148
rs1556267 13 78680420 G A 0.2967 1493 0.1212 15.804 6.3023 0.012153
rs4340049 11 11848522 G A 0.5 1492 0.6789 14.656 5.8445 0.012154
rs10791774 11 105645648 G A 0.4699 1493 0.1076 14.457 5.7654 0.012157
rs856388 20 51269797 G A 0.4042 1493 0.8299 -14.962 5.9666 0.012157
rs7146454 14 105170003 T G 0.2448 1493 0.4009 17.329 6.9108 0.01216
rs11150466 16 82494755 T C 0.3151 1493 0.8106 15.905 6.3431 0.01216
rs1337604 13 38511215 T C 0.4635 1493 0.9171 -14.74 5.8786 0.012162
rs12432628 14 99267560 T C 0.0731 1492 1 28.275 11.265 0.012162
rs1042317 6 20492995 T C 0.2693 1487 0.0559 17.067 6.8074 0.012174
rs12709500 17 26134974 T C 0.2431 1493 0.7789 -17.232 6.8735 0.012174
rs8084667 18 6559076 T G 0.2371 1493 1 17.307 6.9034 0.012177
rs945641 1 177930894 T C 0.2733 1493 1 16.533 6.5947 0.012178
rs1196160 2 182928012 G A 0.2019 1493 0.3351 18.107 7.2233 0.012186
rs2322883 4 21275159 G A 0.2408 1493 0.0029 16.577 6.613 0.012186
rs706825 12 52320676 T C 0.2331 1493 0.2181 17.714 7.0669 0.01219
rs10491907 9 9963943 C A 0.1877 1492 0.0411 18.36 7.3248 0.012191
rs1769242 10 787896 T C 0.2153 1493 0.3992 17.703 7.0633 0.012201
rs2347990 7 47690398 T C 0.4555 1493 0.0021 15.409 6.1481 0.012202
rs7315341 12 128054516 T C 0.2254 1493 0.4153 17.813 7.1078 0.012207
rs11599263 10 85824118 G A 0.4196 1493 0.8734 14.95 5.9658 0.01221
rs1321852 6 161698258 T C 0.1457 1493 0.3506 -20.621 8.2285 0.012211
rs4861798 4 180624051 G A 0.4528 1493 0.5312 14.666 5.8525 0.012213
rs3912373 7 149707006 G A 0.379 1492 0.0319 14.761 5.8904 0.012214
rs9559334 13 109069196 G A 0.369 1443 0.8654 -15.472 6.1743 0.012216
rs2474878 6 63457733 T C 0.4411 1493 0.5288 -14.951 5.9665 0.012217
rs1495956 1 147238486 G A 0.2889 1492 0.9498 -16.232 6.4778 0.012219
rs5765475 22 45959337 T C 0.3866 1490 0.0217 14.68 5.8586 0.012219
rs2824672 21 19536008 G A 0.4598 1493 0.8349 -14.717 5.8734 0.01222
rs11257472 10 6277661 T G 0.388 1491 0.4786 -14.972 5.9765 0.012237
rs7296215 12 103790415 G A 0.1356 1493 0.8256 21.573 8.6121 0.012245
rs7758684 6 46582156 T G 0.2033 1493 0.873 -18.341 7.3222 0.012252
rs10236091 7 51542925 G A 0.3218 1493 0.8125 15.808 6.311 0.012252
rs4763135 12 64446955 T G 0.3928 1493 0.3565 -14.881 5.9412 0.012255
rs6964680 7 147977039 T G 0.1142 1493 1 -23.155 9.2469 0.012276
rs3114317 7 76883110 T C 0.1259 1493 0.9065 22.14 8.8422 0.012283
rs407439 2 71253907 G A 0.0543 1446 0.609 32.615 13.012 0.012288
rs13413613 2 145531555 T C 0.2756 1491 1 16.48 6.5828 0.012296
rs13150331 4 154599622 G A 0.368 1493 0.7387 15.313 6.1173 0.012308
rs9986277 5 28500714 C A 0.3322 1493 0.7263 -15.53 6.2042 0.01231
rs11643211 16 77401545 G A 0.2867 1493 0.0762 -15.886 6.3465 0.01231
rs4758422 11 6531995 T G 0.3506 1493 0.0356 -15.002 5.9934 0.012312
rs7242646 18 1355678 G A 0.44 1492 0.5285 14.683 5.8661 0.012315
rs10967292 9 26294087 T C 0.0767 1493 0.4615 27.96 11.16 0.012322
rs1546081 12 41515090 G A 0.2709 1493 0.1899 -16.84 6.7289 0.012325
rs13017018 2 236260822 T C 0.3098 1493 0.9038 15.925 6.363 0.012326
rs17650122 13 29584893 G A 0.4756 1493 0.2332 -14.951 5.974 0.012327
rs9396778 6 9976215 T C 0.3413 1493 0.8179 15.45 6.1737 0.012331
rs10880997 12 47119895 G A 0.4246 1493 0.4587 -15.016 6.0004 0.012333
rs2872243 1 228045508 G A 0.1939 1493 0.5084 -18.434 7.3665 0.012337
rs4697455 4 24393041 C A 0.1748 1493 0.4726 -19.557 7.8157 0.012338
rs7904315 10 132826089 G A 0.4474 1493 0.1164 14.483 5.7882 0.012344
rs6444191 3 186699610 G A 0.3386 1493 0.3258 15.324 6.1246 0.012346
rs2358370 14 54222694 G A 0.1793 1492 0.5382 -19.341 7.73 0.012347
rs4744775 9 78518859 T C 0.3083 1492 0.1628 -16.221 6.4839 0.01236
rs4147695 12 4795671 G A 0.1691 1493 0.6459 -19.49 7.7908 0.012361
rs12588667 14 22988571 T C 0.4296 1492 0.4924 -14.698 5.8756 0.012362
rs1321686 1 86974115 T C 0.4739 1493 0.4065 14.877 5.9473 0.012368
rs17016561 12 89644533 T G 0.1246 1493 0.9054 -22.322 8.9238 0.012372
rs4608868 4 58470680 G A 0.4514 1493 0.0674 14.418 5.7641 0.012373
rs4782582 16 84083266 T C 0.1832 1493 0.1671 18.66 7.4604 0.012378
rs169143 16 24137448 G A 0.4843 1493 0.3006 14.504 5.7994 0.012385
rs10245118 7 157710728 T C 0.1735 1493 0.588 -19.257 7.6998 0.012386
rs2129026 14 97894909 G A 0.3309 1493 0.3808 15.432 6.1706 0.012387
rs2606645 6 122433255 G A 0.3583 1493 0.6939 -15.398 6.1571 0.012388
rs9792292 8 23180616 T C 0.2458 1493 1 -17.062 6.8225 0.012389
rs2350833 10 86992461 T G 0.3098 1493 0.9517 15.863 6.3431 0.012389
rs4691329 4 155861540 C A 0.4876 1493 0.8765 -14.73 5.8903 0.012391
rs487700 6 24948508 G A 0.2135 1492 0.1897 -18.26 7.3017 0.012391
rs10751670 11 944466 G A 0.0871 1493 0.5179 -25.836 10.32 0.012392
rs926146 7 107867525 G A 0.3855 1493 0.5122 14.958 5.9813 0.012394
rs13195441 6 32743298 G A 0.2297 1493 0.4644 -17.286 6.9127 0.012396
rs2526491 17 20097462 G A 0.3302 1493 0.1786 -15.896 6.3584 0.012417
rs1516039 12 61694780 T C 0.0847 1493 0.4056 26.078 10.42 0.012419
rs11063634 12 5470169 T C 0.3021 1493 0.5806 -15.868 6.3474 0.012424
rs11691939 2 32339561 T C 0.2766 1493 0.5605 -16.281 6.5127 0.012426
rs1954939 6 162667011 G A 0.3516 1493 0.6099 -15.275 6.1105 0.012426
rs638492 11 86217761 G A 0.1755 1493 0.4209 19.519 7.8101 0.012447
rs11102140 1 111172413 G A 0.0673 1493 0.837 -29.22 11.68 0.01245
rs16921542 8 56194700 C A 0.1497 1493 0.0192 21.218 8.4903 0.012452
rs11067419 12 115558139 C A 0.3399 1493 0.954 -15.48 6.1946 0.012456
rs9378524 6 8125408 G A 0.4652 1493 0.2529 -14.5 5.8023 0.012457
rs250313 19 8925400 T C 0.1142 1493 0.2488 -22.731 9.0971 0.012465
rs7466603 9 94483198 T C 0.3185 1493 0.7657 -15.687 6.2781 0.012466
rs7543908 1 10947553 T C 0.0084 1493 1 80.776 32.296 0.012472
rs10950298 7 71603773 T C 0.4702 1492 0.6034 -14.604 5.8451 0.012474
rs9323533 14 70690877 G A 0.43 1493 0.5614 -14.942 5.981 0.01248
rs6928180 6 102409781 G A 0.0167 1493 1 57.602 23.034 0.012484
rs2503662 6 92756602 C A 0.2081 1492 0.0835 -17.673 7.0756 0.012497
kgp3275732 12 111100677 T C 0.0901 1493 0.2665 -26.033 10.411 0.012497
rs11122867 2 122515214 T G 0.3687 1493 0.6567 15.114 6.0515 0.012504
rs6079742 20 15292533 G A 0.2684 1492 0.7418 -16.478 6.5978 0.012505
kgp9592150 10 94818382 C A 0.0934 1493 0.7593 -25.074 10.03 0.012514
kgp27056798 3 121659944 G A 0.0131 1493 1 64.951 25.982 0.012516
rs8101539 19 33664640 T C 0.1236 1493 0.2834 -22.619 9.0581 0.01252
rs2902368 2 82679503 T G 0.3429 1493 0.3895 -15.279 6.1189 0.012521
rs3862356 11 89150372 G A 0.051 1489 0.4283 33.663 13.467 0.012526
rs6473015 8 78178485 C A 0.2703 1493 0.8957 -16.482 6.6015 0.012533
rs6926 9 139876141 C A 0.2646 1493 0.4647 -16.465 6.5949 0.012536
rs6685319 1 191040861 T G 0.3141 1493 1 -15.801 6.3294 0.012546
rs12348836 9 90955547 C A 0.2064 1490 0.8744 18.18 7.2827 0.01255
rs11043286 12 122448434 T C 0.0248 1493 1 47.711 19.093 0.012552
rs6692011 1 213174934 T G 0.0348 1493 0.2568 40.674 16.279 0.012561
rs7983441 13 111749116 G A 0.4762 1493 0.6781 -14.765 5.9161 0.012568
rs7619106 3 171680513 G A 0.3376 1493 0.5243 15.642 6.2675 0.01257
rs12578013 11 123020231 T C 0.1383 1493 0.104 20.797 8.3333 0.012572
rs4787235 16 8560489 G A 0.1644 1493 0.3962 19.55 7.834 0.012575
rs6886336 5 70806958 G A 0.1722 1492 1 -19.429 7.7855 0.012577
rs353694 19 4243792 G A 0.4993 1491 0.7171 14.746 5.9092 0.012583
rs9877252 3 146584464 T G 0.2652 1493 0.7399 16.685 6.6865 0.012587
rs1398307 9 76242155 T C 0.1535 1492 0.32 -20.091 8.0517 0.012587
rs1512411 6 13331097 T C 0.2826 1493 1 -16.279 6.5242 0.012589
rs12269644 10 37173697 T C 0.3225 1493 0.6359 15.778 6.3236 0.012595
rs1800734 3 37034946 G A 0.2234 1493 1 17.607 7.0568 0.012597
rs17394169 22 39586097 T C 0.2565 1493 0.9459 16.753 6.715 0.012601
rs310001 3 132054049 T C 0.3878 1493 0.7436 15.11 6.0568 0.012603
rs2930230 16 85317165 T C 0.3585 1484 0.284 -15.548 6.2322 0.012604
rs10231383 7 131385220 G A 0.125 1492 1 22.185 8.893 0.012608
rs3896278 7 134137705 T C 0.3908 1493 0.2322 -14.786 5.9274 0.01261
rs5999125 22 34263325 G A 0.4317 1493 0.0817 -14.461 5.7971 0.01261
rs3765871 1 210547213 G A 0.4863 1493 0.4687 -14.52 5.8209 0.012615
rs1657855 2 45144752 G A 0.0841 1493 0.6129 26.205 10.495 0.012617
rs4367091 3 87670474 G A 0.294 1493 1 16.078 6.4459 0.012619
rs7637944 3 131429611 T G 0.1571 1493 0.8449 20.07 8.0464 0.012621
rs2465796 7 52190733 T C 0.4658 1492 0.7159 14.766 5.9204 0.012628
rs3861787 11 4647770 T G 0.0975 1493 0.8828 24.805 9.9458 0.012632
rs229150 14 31099738 G A 0.3265 1493 0.7244 15.693 6.2923 0.012632
rs6555406 5 6694692 G A 0.3044 1493 0.9513 15.897 6.3748 0.012641
rs11997295 8 124675680 T C 0.1413 1493 0.2854 -20.726 8.3113 0.012642
rs6967458 7 101138662 G A 0.0315 1493 0.0553 40.778 16.336 0.012643
rs7274811 20 32333181 T G 0.2214 1493 0.7073 -17.746 7.1167 0.012646
rs7099976 10 83865764 G A 0.207 1493 0.5282 -17.926 7.1889 0.012647
rs12088946 1 28464178 T C 0.1544 1493 0.7663 -20.191 8.0976 0.012651
rs1440076 2 223897721 T C 0.069 1493 0.8402 29.028 11.63 0.012651
rs1894317 7 141955128 T C 0.1169 1493 0.1669 -22.386 8.978 0.012652
rs10485235 6 133552737 T C 0.1798 1493 0.4838 19.252 7.7214 0.012655
rs10994357 10 62215071 T C 0.294 1493 0.4176 -16.256 6.52 0.012656
rs2612773 17 77115387 T C 0.424 1493 0.7506 -14.884 5.9696 0.012657
rs12620745 2 41773324 G A 0.2224 1493 0.0851 -18.022 7.2289 0.012665
rs532473 10 27669655 G A 0.3051 1493 0.9513 15.923 6.3871 0.012666
rs10188503 2 21134040 C A 0.2468 1493 0.6262 17.101 6.8595 0.012667
rs1050998 17 4638737 G A 0.4521 1493 0.497 -14.574 5.8462 0.012672
rs4749955 10 6118966 T C 0.4086 1493 0.0159 14.442 5.7935 0.012675
rs3131308 1 177700306 G A 0.4906 1491 0.6786 14.566 5.8438 0.012682
rs2300461 12 109580342 T C 0.2006 1493 0.6286 -18.167 7.2884 0.012682
rs7973394 12 62567495 C A 0.07 1493 1 -28.703 11.504 0.012686
rs1409159 1 119538433 C A 0.3131 1493 0.6304 -15.89 6.3754 0.012689
rs4950838 1 201705650 T C 0.0954 1493 0.7642 -25.037 10.035 0.012692
rs12043815 1 165677216 G A 0.2488 1493 0.4888 -17.089 6.8592 0.012722
rs9996330 4 174984230 G A 0.2167 1493 0.819 17.83 7.1572 0.012731
rs9920254 15 60269302 G A 0.2425 1493 0.439 -17.25 6.9249 0.012737
rs9315143 13 32324793 T C 0.3704 1493 0.3746 14.972 6.0105 0.012738
rs7558011 2 139101367 T G 0.0412 1493 0.5124 -37.255 14.94 0.012739
rs7815374 8 5444800 G A 0.2985 1491 0.7106 15.911 6.3878 0.012746
rs7083302 10 19122016 G A 0.4347 1493 0.4 14.598 5.8609 0.012746
rs276001 12 59850416 T C 0.153 1493 0.0013 19.476 7.8192 0.012747
rs11074445 16 20241709 C A 0.1926 1493 0.5061 -18.724 7.5179 0.012754
rs6952117 7 3763146 C A 0.1054 1489 1 23.904 9.598 0.012755
rs7841317 8 52382217 G A 0.1495 1492 0.7597 20.41 8.1952 0.012756
rs6891492 5 133851599 G A 0.2003 1493 0.8087 -18.346 7.3664 0.012757
rs1015563 20 6690101 T C 0.3336 1493 0.6418 15.42 6.1919 0.012762
rs677637 8 2801788 T C 0.2492 1493 0.112 -17.272 6.9356 0.012764
rs230964 17 15206970 G A 0.4334 1493 0.1139 -15.076 6.0541 0.012766
rs2824327 21 18853902 T C 0.3041 1493 0.8544 15.948 6.4041 0.012766
rs7259175 19 52727048 T C 0.0884 1493 1 25.802 10.351 0.012769
rs664613 11 86193603 T G 0.3031 1493 0.0101 16.472 6.6148 0.01277
rs698274 1 91244177 G A 0.4819 1493 0.534 -14.512 5.8279 0.012772
rs903630 6 170428032 G A 0.1309 1493 0.82 -21.777 8.7459 0.012777
rs3765865 1 210559381 G A 0.1139 1493 0.157 -22.594 9.0758 0.012793
rs2369271 2 232289244 G A 0.3382 1493 0.8171 -15.399 6.1864 0.012803
rs7578253 2 130534281 T C 0.3483 1493 0.8642 15.385 6.1827 0.012833
rs951702 8 8123607 T G 0.2129 1491 0.6429 -18.001 7.234 0.012834
rs10761508 10 62246634 T C 0.4528 1493 0.321 -14.883 5.9812 0.012839
rs2638597 3 120049292 G A 0.141 1493 0.1987 20.634 8.2939 0.012854
rs4131302 2 115917470 G A 0.346 1493 0.1229 15.677 6.3021 0.01286
rs10865489 2 88446892 T G 0.1962 1493 0.6817 -18.294 7.3546 0.012866
rs7715562 5 93222034 T C 0.1289 1493 0.4885 -21.591 8.6801 0.012867
rs9861668 3 96818570 T C 0.1052 1493 0.5825 -24.023 9.6591 0.012879
rs9909805 17 76077700 G A 0.3741 1473 0.0954 -14.872 5.9797 0.012881
rs17722827 22 36030165 G A 0.1025 1493 0.3969 24.409 9.8147 0.012883
rs3775730 4 71626572 G A 0.0402 1493 0.73 -36.954 14.845 0.012889
rs10252342 7 136111305 G A 0.0934 1493 0.0314 -25.791 10.361 0.012892
rs10235237 7 9496975 G A 0.3721 1493 0.0067 -15.672 6.3021 0.012893
rs8014841 14 67352226 G A 0.1256 1493 0.8138 22.138 8.9032 0.012899
rs7176613 15 84503202 T C 0.2381 1493 0.8308 -17.099 6.877 0.012903
rs9922349 16 57315033 C A 0.2877 1493 0.4485 -16.303 6.5574 0.012913
rs1077234 4 78459361 G A 0.1996 1493 0.418 -18.478 7.4324 0.012916
rs2117707 18 1356267 G A 0.4421 1493 0.529 14.576 5.8632 0.012919
rs6827968 4 161399652 C A 0.3282 1493 0.6814 -15.637 6.2901 0.012921
rs304958 15 70171114 G A 0.2644 1492 0.1257 16.238 6.532 0.012923
rs12465220 2 29559519 T C 0.4782 1493 0.9587 -14.602 5.8741 0.012924
rs1349893 10 56701951 T C 0.1681 1493 0.115 19.12 7.6915 0.012926
rs4505228 14 47653221 T C 0.1775 1493 0.3756 -18.889 7.5991 0.012928
rs1485989 4 92758836 T C 0.4183 1493 0.264 14.581 5.8664 0.012936
rs4884522 13 53053768 C A 0.4725 1491 0.8354 14.583 5.8673 0.012936
rs4558873 4 7415038 G A 0.3165 1493 0.7196 -15.778 6.3483 0.01294
rs9640729 7 109877875 G A 0.3808 1493 0.8262 15.083 6.0686 0.012942
rs11881002 19 8543713 T C 0.0244 1493 1 47.81 19.217 0.012944
rs12283495 11 91258671 G A 0.3794 1493 0.8691 15.081 6.0682 0.012946
rs201260 6 9994389 C A 0.4534 1493 0.6018 -14.556 5.8589 0.012974
rs894351 8 135508883 T C 0.1983 1493 0.3282 -18.561 7.4712 0.012977
rs10951034 7 3129705 C A 0.4883 1493 0.1204 14.308 5.7594 0.012982
rs9966733 18 11828828 T G 0.2138 1485 0.3542 -17.637 7.0994 0.012983
rs7754561 6 132212694 G A 0.3305 1493 0.4136 -15.346 6.1783 0.012997
rs350618 17 68561417 T C 0.3955 1493 0.7869 -14.865 5.9849 0.012999
rs10836945 11 38285501 T C 0.0482 1493 1 -34.125 13.725 0.013
rs12129734 1 14819757 G A 0.1962 1493 0.8697 -18.422 7.4172 0.013002
rs11043265 12 122392038 T C 0.0559 1493 0.8052 31.638 12.726 0.01301
rs12361165 11 8599718 C A 0.0703 1493 0.6955 28.398 11.424 0.013021
rs7838111 8 121639620 G A 0.2592 1493 0.7361 -16.562 6.6699 0.013025
rs8071009 17 54940391 G A 0.2654 1490 0.0336 16.091 6.4808 0.013032
rs6919358 6 93545700 G A 0.3757 1493 0.7406 14.983 6.0355 0.013046
rs7577880 2 6549520 G A 0.3456 1493 0.9544 -15.313 6.1685 0.01305
rs4507720 7 51498968 G A 0.3483 1493 0.1108 -14.995 6.0408 0.013052
rs1293928 6 154640746 G A 0.3523 1493 0.395 -15.09 6.0789 0.013053
rs9381631 6 47888700 T C 0.2455 1493 0.6249 17.059 6.8725 0.013054
rs12946384 17 11050509 T C 0.1115 1493 0.24 -22.816 9.1919 0.013057
rs10937329 3 187713718 T A 0.3486 1493 0.0681 15.68 6.3173 0.01306
rs1860486 7 123712562 T C 0.3242 1493 0.6794 15.665 6.3112 0.013061
rs6713002 2 86185291 G A 0.2396 1488 0.831 -17.041 6.8656 0.013062
rs985995 2 213341614 T C 0.1942 1493 0.804 18.355 7.396 0.013077
rs13164902 5 163882988 T C 0.4883 1493 0.5689 -14.695 5.9219 0.013082
rs11732071 4 190129325 T C 0.2488 1493 0.3682 16.659 6.7135 0.013085
rs7214540 17 42256604 G A 0.3158 1493 0.5493 -15.553 6.2678 0.013085
rs1573612 12 12047429 T C 0.4809 1493 0.4071 14.747 5.9436 0.013094
rs16857019 1 162112650 T G 0.0774 1493 0.4653 -26.981 10.864 0.0131
rs1526852 12 105917765 T C 0.4906 1493 0.6788 14.66 5.9086 0.013101
rs1243062 18 61512366 G A 0.499 1493 0.6047 -14.468 5.832 0.013107
rs13163170 5 57211972 G A 0.0191 1493 1 53.705 21.626 0.01311
rs7953863 12 94437395 T G 0.1296 1493 0.9087 21.758 8.7709 0.013114
rs4506750 12 103864665 G A 0.1366 1493 0.6604 21.081 8.4983 0.013114
rs1989909 7 27957857 C A 0.2498 1493 0.8904 -16.8 6.773 0.013123
rs10990603 9 105947343 C A 0.2368 1493 0.7208 -17.059 6.8783 0.013131
rs948749 11 101071565 G A 0.0385 1493 0.7223 38.228 15.398 0.013136
rs12271362 11 133463444 T G 0.1889 1493 0.0757 18.184 7.332 0.013137
rs38974 7 153597256 G A 0.2352 1492 0.1721 16.885 6.8086 0.013141
rs17588270 15 96423438 C A 0.4896 1493 0.7957 -14.624 5.8971 0.013143
rs9538788 13 61182078 G A 0.4086 1493 0.3919 -14.984 6.0429 0.01315
rs1954830 11 90718303 T C 0.13 1492 1 -21.672 8.7405 0.013157
rs11180093 12 74907284 T C 0.211 1493 0.0869 18.271 7.3688 0.013159
rs2547318 19 51883727 G A 0.2867 1493 0.8993 16.064 6.4797 0.013171
rs1408477 1 84304441 T C 0.4772 1493 0.6784 -14.496 5.8478 0.013178
rs451838 5 84872810 T C 0.3178 1493 0.3709 15.823 6.3838 0.013187
rs10419707 19 1038445 T C 0.1437 1493 0.0449 -21.328 8.6048 0.013188
rs12457871 18 22159015 G A 0.43 1493 0.916 14.682 5.9237 0.01319
rs298167 1 60805150 G A 0.3972 1493 0.3306 15.075 6.0827 0.013198
rs6532561 4 96416472 T C 0.2174 1493 0.0048 -18.326 7.3944 0.013198
rs6446495 4 6376273 T C 0.204 1493 0.1294 -18.449 7.4444 0.013202
rs4712447 6 20062778 T G 0.2237 1493 0.9407 17.453 7.0425 0.013203
rs7254979 19 29898187 G A 0.3821 1493 0.7841 15.038 6.069 0.013216
rs11183560 12 47094567 T G 0.4226 1493 0.3141 -14.929 6.025 0.013218
rs6838378 4 185510238 G A 0.4058 1491 0.021 14.398 5.8109 0.013224
rs4418080 5 76395184 T C 0.2763 1493 1 16.268 6.5664 0.01323
rs12617962 2 86513102 T C 0.0476 1493 1 34.242 13.808 0.013234
rs7042473 9 99346570 T C 0.1782 1493 0.4261 -18.813 7.5942 0.013239
rs10933532 2 242079553 T C 0.0904 1493 0.7533 -25.255 10.185 0.013249
rs12678414 8 8586016 T G 0.2418 1493 0.1797 16.693 6.7395 0.013253
rs11680207 2 119928438 T C 0.4354 1493 0.4614 14.531 5.8667 0.013257
rs9507105 13 19523899 G A 0.4833 1493 0.9174 -14.527 5.8657 0.013265
rs7529516 1 87522312 G A 0.1872 1493 0.2341 -18.95 7.6521 0.01327
rs2560934 19 51328093 G A 0.3778 1493 0.3221 14.811 5.9809 0.01327
rs1876294 15 90591471 T C 0.1845 1493 1 18.738 7.567 0.013277
rs7326878 13 52416567 G A 0.4943 1493 0.7561 14.481 5.8482 0.01328
rs9568781 13 53556995 G A 0.3177 1492 0.5913 -15.522 6.2686 0.01328
rs16893606 4 16537510 G A 0.0683 1493 0.6818 -28.634 11.553 0.013286
rs9357565 6 47881668 G A 0.4062 1493 0.8301 -14.853 5.9987 0.013288
rs12786743 11 128159029 G A 0.3841 1493 0.3524 -14.767 5.9641 0.013288
rs7201476 16 6133809 G A 0.065 1492 0.0289 28.583 11.533 0.013289
rs2066678 13 50854863 T G 0.304 1485 0.5401 -15.971 6.4511 0.013296
rs309753 4 177374643 C A 0.2093 1493 0.0851 -18.296 7.3907 0.013304
rs1368287 5 163028887 T C 0.3794 1493 0.3794 -14.81 5.9833 0.013312
rs11818881 10 15575030 T C 0.1122 1493 0.2433 -23.411 9.4578 0.013312
rs611863 8 16691422 C A 0.2954 1493 0.7559 -15.862 6.4083 0.013314
rs12291270 11 44290066 T C 0.2324 1491 0.5138 -17.082 6.9011 0.013314
rs855656 7 149456359 T C 0.2053 1493 0.579 -18.141 7.3291 0.013315
rs7502912 17 38215948 G A 0.3868 1493 0.7026 14.847 5.9988 0.013322
rs9573326 13 74485311 G A 0.1735 1493 0.3209 19.465 7.8645 0.013323
rs7591518 2 145632077 T C 0.3204 1492 0.5527 -15.467 6.2495 0.013327
rs7922772 10 131309444 T C 0.1242 1481 0.3383 -21.838 8.8237 0.013327
rs16956158 17 6594844 G A 0.2609 1493 0.6389 -16.452 6.6481 0.013337
rs9374553 6 115937666 G A 0.349 1493 0.3932 15.422 6.2328 0.013347
rs9850529 3 148776611 G A 0.4082 1493 0.3627 14.967 6.0487 0.013348
rs12543038 8 104244309 T C 0.1166 1492 0.2565 22.309 9.0169 0.013355
rs7126777 11 17618298 T C 0.1855 1493 0.1704 -19.047 7.6984 0.013356
rs803853 13 71578459 G A 0.4638 1493 0.0424 14.194 5.7373 0.013364
rs1452397 4 109305397 G A 0.3041 1493 0.7139 -15.718 6.3537 0.013365
rs1582600 16 59314789 T G 0.4364 1493 0.958 -14.634 5.9153 0.013366
rs718558 3 1494483 T C 0.3791 1493 0.41 14.817 5.9894 0.013367
rs263771 2 185921692 C A 0.194 1492 0.8687 -18.341 7.4146 0.013375
rs581385 10 30444255 G A 0.061 1493 0.8195 30.247 12.216 0.013382
rs892424 11 126023905 G A 0.378 1488 0.8254 15.074 6.0944 0.013385
rs7695194 4 182387603 G A 0.2626 1493 0.0946 -16.887 6.8276 0.013386
rs11646015 16 76170398 T C 0.1363 1493 0.8258 -21.272 8.6008 0.013388
rs13252535 8 39192481 G A 0.4759 1493 0.0868 14.887 6.0196 0.013395
rs1887716 6 39302832 T C 0.4146 1493 0.7093 14.815 5.9906 0.013396
rs1380122 14 54137424 T C 0.223 1493 0.601 17.32 7.0036 0.013396
rs17027257 2 86653699 T G 0.1363 1493 0.2278 -21.518 8.7014 0.013399
kgp22662054 5 74657280 T C 0.0117 1493 1 67.803 27.39 0.0134
rs11198112 10 119564143 T C 0.1654 1493 0.9255 19.583 7.9192 0.013403
rs6982066 8 15968313 T C 0.0603 1493 0.6515 30.735 12.417 0.013412
rs17033650 3 10962423 T C 0.0107 1493 1 70.828 28.616 0.013413
rs17414883 8 4303216 C A 0.3634 1493 1 -15.098 6.1063 0.013414
rs2033643 2 212221870 C A 0.259 1492 0.7876 -16.524 6.6829 0.013415
rs7246953 19 10621108 G A 0.1658 1493 0.1598 -19.914 8.0543 0.01342
rs10258416 7 88568549 G A 0.1641 1493 0.8507 19.564 7.9131 0.013423
rs6080726 20 17491390 C A 0.4561 1493 0.6764 14.666 5.9327 0.013434
rs4128841 1 234468324 T C 0.4896 1493 0.6412 -14.617 5.9131 0.013437
rs7213713 17 13565815 T C 0.1989 1493 0.8711 -18.148 7.3417 0.013439
rs8030103 15 80331233 C A 0.1956 1493 0.4114 18.111 7.3272 0.013446
rs3818602 10 135296014 G A 0.0599 1493 0.8164 30.792 12.446 0.013452
rs6681804 1 40543019 T C 0.0844 1493 0.5014 -26.382 10.664 0.013463
rs2077694 1 89473134 T C 0.1169 1493 0.5298 22.398 9.0636 0.013465
rs12491225 3 46748453 G A 0.427 1493 0.8326 -14.714 5.9545 0.013471
rs16911922 12 16562400 G A 0.07 1493 0.6927 28.31 11.445 0.013474
rs2488394 1 197735497 C A 0.1946 1493 0.0258 -18.881 7.6417 0.013481
rs6695943 1 244877955 T C 0.2391 1493 0.9433 16.988 6.8762 0.013488
rs2935563 8 101791478 T C 0.2218 1461 0.0277 18.117 7.3333 0.013491
rs833752 3 136255169 G A 0.3202 1493 0.1912 15.293 6.1905 0.013493
kgp6590487 7 71666864 C A 0.197 1487 0.8063 -18.244 7.3848 0.013493
kgp9053513 2 78878109 T C 0.3868 1493 0.4782 -14.757 5.9738 0.0135
rs1830947 6 9255500 T C 0.0877 1493 0.8711 -25.556 10.336 0.01351
rs10460155 18 59450622 T C 0.4602 1493 0.1451 -14.287 5.7843 0.01351
rs8068764 17 41490161 T C 0.3714 1493 0.8246 14.967 6.0594 0.013513
rs10101195 8 11623212 C A 0.2674 1492 1 16.409 6.6438 0.013519
rs17841096 15 22925624 G A 0.2979 1492 0.6649 15.77 6.3862 0.013535
rs4527136 19 8186519 G A 0.4558 1493 0.1444 -14.846 6.012 0.013536
rs782444 3 127409941 T C 0.4213 1493 0.9155 -14.664 5.9388 0.013539
rs1046014 5 7859434 T C 0.1162 1493 0.8996 -22.71 9.1976 0.013545
rs2527074 8 5509449 C A 0.1464 1493 0.1774 20.907 8.4676 0.013549
rs890579 2 179263287 T C 0.4484 1493 0.4029 14.743 5.9712 0.01355
rs4710758 6 170455060 T C 0.285 1493 0.144 -15.76 6.383 0.01355
rs4993917 2 53812676 T G 0.4986 1482 0.533 -14.694 5.9517 0.013557
rs4714904 6 46153661 T C 0.2026 1493 0.5748 -17.898 7.2499 0.013559
rs2518659 14 31271487 G A 0.241 1492 0.4789 17.138 6.9421 0.013561
rs17765901 8 10249480 T G 0.4956 1493 0.9175 -14.474 5.8635 0.01357
rs12949197 17 61619379 T C 0.4002 1493 0.6666 -14.713 5.9612 0.01358
rs2215348 7 123757883 T C 0.4112 1493 0.7484 14.801 5.9968 0.013581
rs10919319 1 170152927 C A 0.222 1493 0.9404 17.424 7.0598 0.013583
rs6751026 2 79007948 T C 0.2632 1493 0.317 16.246 6.5825 0.013583
rs6907558 6 41467860 T G 0.4859 1492 0.4072 14.667 5.9428 0.013583
rs8064691 17 31466391 C A 0.4102 1493 0.8725 14.697 5.9556 0.013596
rs10111342 8 142730519 T C 0.2933 1485 0.3164 15.754 6.384 0.013599
rs482401 12 129360498 G A 0.2153 1493 0.7016 17.742 7.1898 0.013599
rs2418412 9 118541068 T C 0.4246 1493 0.2898 -14.868 6.0257 0.01361
rs7331617 13 40518116 T C 0.3992 1493 0.1056 14.492 5.8735 0.013612
rs8140340 22 24029646 T G 0.4538 1493 0.4649 -14.701 5.9583 0.013613
rs12911041 15 54459730 G A 0.2924 1493 0.9004 15.97 6.4728 0.013614
rs1668349 7 38009269 G A 0.4451 1493 0.6751 -14.494 5.8748 0.013619
rs10230224 7 98311136 G A 0.065 1493 0.6717 -29.251 11.844 0.013619
rs9555369 13 108212020 T C 0.2512 1493 0.7308 16.799 6.8096 0.013626
rs324594 7 136655323 T C 0.2472 1493 0.0602 -16.391 6.6443 0.013628
rs10512374 9 110735564 T C 0.0693 1493 0.8404 28.664 11.608 0.013631
rs9953033 18 1397223 G A 0.446 1492 0.6004 -14.469 5.8657 0.013637
rs9816238 3 111679072 G A 0.4339 1490 0.7517 14.695 5.9578 0.01364
rs4703727 5 76407577 T C 0.297 1493 0.8527 -15.895 6.444 0.013641
rs2242600 16 1307676 G A 0.2616 1493 0.8936 16.454 6.6716 0.013651
rs9851497 3 128212526 T C 0.3021 1493 0.3907 -15.956 6.47 0.013658
rs6814202 4 73781518 C A 0.3955 1493 0.516 -14.946 6.0613 0.01367
rs2572432 8 11101723 T C 0.3058 1493 0.5421 15.853 6.4303 0.013685
rs734489 15 57648012 T C 0.3418 1492 0.3006 15.486 6.2819 0.013694
rs11139391 9 84353330 G A 0.3523 1493 0.0612 -14.794 6.0019 0.013707
rs9409144 9 118129621 T C 0.4896 1493 0.4075 14.324 5.8114 0.013708
rs10503802 8 26743306 T C 0.1045 1493 0.4092 -23.945 9.7149 0.01371
rs11783534 8 66711501 T C 0.134 1493 0.8232 21.36 8.666 0.01371
rs1494709 5 26456504 G A 0.1257 1492 1 21.876 8.876 0.013716
rs13228919 7 100711147 G A 0.1165 1493 0.101 22.077 8.9575 0.013716
rs6465628 7 77036025 G A 0.3141 1493 0.4713 15.747 6.3893 0.013717
rs2389594 7 16342982 T C 0.2254 1493 0.3356 -17.55 7.1218 0.013729
rs4977912 9 24091818 T C 0.2224 1493 0.881 17.361 7.0454 0.013732
rs10458699 10 23688651 C A 0.0469 1493 0.3736 -33.762 13.687 0.013734
rs6995710 8 88852543 T C 0.2013 1493 0.4209 -18.255 7.4087 0.01374
rs1537531 1 106815064 G A 0.4963 1493 0.9587 14.486 5.8791 0.013742
rs9527923 13 59581845 T C 0.2863 1493 0.1285 16.341 6.6321 0.013742
rs1021771 5 18795292 C A 0.1451 1492 0.4042 20.801 8.4426 0.013745
rs10494309 1 157118421 T C 0.1326 1493 0.8225 21.284 8.6392 0.013753
rs7829785 8 125990858 G A 0.0449 1493 0.2181 34.376 13.939 0.013753
rs1531839 5 10624887 T C 0.4966 1493 0.9587 14.454 5.8672 0.013755
rs2484204 10 27738002 G A 0.428 1493 0.4281 14.473 5.8746 0.013755
rs7863783 9 74884103 T C 0.3764 1493 1 -14.942 6.0656 0.013761
rs1981090 6 82535868 C A 0.3156 1486 0.3073 15.806 6.4165 0.013763
rs11908477 20 59924759 G A 0.4461 1493 0.6009 -14.456 5.8683 0.013763
rs6492611 13 93142706 T C 0.2194 1493 0.0411 17.973 7.2962 0.013767
rs2966070 16 77834382 C A 0.2273 1430 0.8803 17.581 7.1375 0.013769
rs6486088 11 13127893 C A 0.3065 1486 0.9514 -15.741 6.3906 0.013772
rs4733206 8 30787906 T C 0.1983 1493 0.6845 18.054 7.3295 0.013773
rs9877031 3 185849219 C A 0.1782 1493 0.7908 18.832 7.6458 0.013776
rs971831 2 49332370 G A 0.3121 1493 0.0914 15.972 6.4851 0.013784
rs2216322 2 56374910 G A 0.2197 1493 0.3262 -17.712 7.192 0.013787
rs16914874 8 93287501 C A 0.0345 1493 0.0954 -38.729 15.71 0.013789
rs1755784 14 36700375 G A 0.3161 1493 0.4364 -15.391 6.25 0.013793
rs1480181 12 61434007 G A 0.2904 1493 0.9 15.899 6.4571 0.013804
rs158548 20 52643045 T C 0.4384 1493 0.4945 -14.711 5.9744 0.013806
rs16901163 8 127176405 G A 0.2019 1493 0.748 17.93 7.2826 0.013813
rs11050702 12 30321713 T C 0.3249 1493 0.2379 -15.692 6.3737 0.013816
rs5753912 22 32673529 T C 0.2488 1491 0.8353 -16.691 6.7796 0.013816
rs10175370 2 228465748 T C 0.3426 1493 1 -15.238 6.1896 0.013819
rs705207 1 34684463 G A 0.2656 1493 0.791 16.432 6.6753 0.013834
rs1471797 4 176924716 T C 0.2168 1492 0.6479 17.443 7.0862 0.013834
rs2429485 10 27688109 T C 0.3014 1493 0.7589 15.692 6.3753 0.013839
rs240969 6 111635808 T C 0.1135 1493 0.3665 23.111 9.3897 0.013842
rs9576661 13 39534217 G A 0.3436 1493 0.1514 -14.939 6.0694 0.013843
rs9371601 6 152790573 T G 0.3824 1493 0.4112 -14.712 5.9779 0.013852
rs2051359 21 19640558 G A 0.1983 1493 0.625 -18.268 7.423 0.013853
rs9460776 6 22699395 G A 0.2582 1437 0.0537 16.48 6.6966 0.013858
rs2287972 16 78143607 T C 0.4843 1493 0.1473 -14.198 5.7693 0.013859
rs13011555 2 115228540 T C 0.4076 1493 0.8723 14.746 5.9925 0.013865
rs2359367 3 23090051 T C 0.3734 1493 0.0466 -15.341 6.235 0.013875
rs817413 1 85625855 T G 0.2167 1493 0.8789 -17.506 7.1148 0.013876
rs11631886 15 57867081 T C 0.2703 1493 0.4704 -16.438 6.6811 0.013877
rs1939948 18 1248578 G A 0.4716 1478 0.2965 14.373 5.8423 0.013884
rs4509537 1 177671478 T C 0.4792 1493 0.2331 14.697 5.974 0.013885
rs2086748 2 145534243 G A 0.2823 1493 0.8481 16.103 6.5452 0.013885
rs6505173 17 28646057 G A 0.3918 1493 0.7448 14.865 6.0427 0.013893
rs7893477 10 2711041 G A 0.4095 1491 0.4536 -14.564 5.9206 0.013898
rs12216621 7 16262371 T C 0.2391 1493 0.7221 -16.853 6.851 0.013899
rs1865997 15 80491453 T C 0.4112 1493 0.3102 14.49 5.8907 0.013902
rs729633 16 54352290 G A 0.2328 1493 0.9423 -17.121 6.9602 0.013902
rs652334 1 112403295 G A 0.0851 1493 0.6199 25.732 10.451 0.013903
rs11073755 15 88523321 T C 0.4638 1493 0.4987 14.353 5.8351 0.013903
rs9564252 13 65952105 T C 0.1805 1493 0.3813 19.024 7.7343 0.013904
rs7959640 12 61409251 C A 0.29 1493 0.9499 -15.906 6.4667 0.013906
rs1796310 12 88210962 C A 0.3182 1491 0.0366 15.974 6.4946 0.013913
rs6933965 6 38895358 G A 0.3848 1493 0.7432 -14.782 6.0103 0.013914
rs10905599 10 6041923 T C 0.212 1493 0.1638 17.362 7.0595 0.013916
rs7256675 19 41460418 T C 0.0967 1473 0.1799 25.113 10.201 0.013922
rs1432547 2 56300279 G A 0.2837 1493 1 -16.023 6.5156 0.013923
rs7303712 12 31001854 G A 0.1462 1481 0.6032 -20.306 8.2582 0.013934
rs4364531 7 42020130 G A 0.3694 1493 0.505 -14.827 6.0299 0.013935
rs3782807 12 3345153 C A 0.3188 1493 0.0737 -15.141 6.158 0.013943
rs1706862 2 2517775 G A 0.4672 1493 0.4056 14.314 5.8221 0.013948
rs1074636 18 29407246 T C 0.3905 1493 0.2116 -15.047 6.1202 0.01395
rs6986423 8 4634415 T G 0.491 1493 0.9587 14.457 5.8807 0.013954
rs2414703 15 61904603 G A 0.0244 1493 1 -47.291 19.218 0.01396
rs10926185 1 240424857 T C 0.2301 1493 0.1247 -17.518 7.127 0.013973
rs9955026 18 52964872 G A 0.3061 1493 0.7147 -15.583 6.3404 0.013979
rs1123119 21 33892258 G A 0.4116 1493 0.2619 -14.892 6.059 0.01398
rs17784653 12 5634677 G A 0.2287 1493 1 -17.186 6.9927 0.013981
rs2162708 5 134603531 G A 0.4906 1493 0.8766 -14.404 5.8612 0.013989
rs3133846 11 120597136 T C 0.2907 1493 0.012 -16.439 6.6895 0.013992
rs12266240 10 30400396 T C 0.0395 1493 0.5005 36.783 14.954 0.013998
rs5750446 22 37902926 G A 0.2719 1493 0.896 16.255 6.6151 0.013999
rs10964854 9 21129246 G A 0.3922 1493 0.416 14.628 5.9529 0.014
rs2164905 8 4624983 G A 0.4886 1493 0.1085 -14.142 5.7556 0.014006
rs17566368 2 78516288 C A 0.1681 1493 1 19.301 7.8557 0.014013
rs6866207 5 116300347 C A 0.4742 1493 0.5334 14.328 5.8318 0.014013
rs4947041 6 110269388 G A 0.1256 1493 0.8138 21.874 8.9032 0.014018
rs9529782 13 71155658 C A 0.437 1491 0.5276 14.434 5.8753 0.014024
rs1365495 4 100734264 G A 0.4156 1493 0.7493 14.574 5.9329 0.014028
rs421439 21 20394231 G A 0.3419 1493 0.6875 -15.129 6.1588 0.014032
rs1750330 1 119493411 C A 0.4098 1491 0.3918 14.82 6.0333 0.014033
rs948298 18 3089522 T G 0.1946 1493 0.5088 18.398 7.4903 0.014042
rs7073871 10 98060917 G A 0.1025 1493 0.0475 23.171 9.4341 0.014047
rs12713034 2 49250971 G A 0.431 1493 0.1702 -14.835 6.0407 0.014058
rs12538214 7 155276541 G A 0.1969 1493 0.2518 17.867 7.2754 0.014059
rs8177636 10 6018594 T C 0.4546 1487 0.3204 -14.332 5.8362 0.014059
rs3918445 6 9582818 T C 0.4618 1493 0.7947 -14.414 5.8697 0.01406
rs8081931 17 9963969 T G 0.1447 1493 0.3457 -20.239 8.2422 0.014069
rs802741 6 128275171 T G 0.0797 1493 0.4808 -26.902 10.945 0.014072
rs2454505 3 11497325 T C 0.2224 1493 0.0071 -16.757 6.8253 0.014086
kgp10720518 4 69492319 G A 0.3714 1489 0.7814 -14.896 6.0676 0.014087
rs746917 8 2667530 T C 0.1762 1493 0.3262 -18.679 7.6091 0.014098
rs7767115 6 137822718 T C 0.285 1493 0.0489 15.57 6.343 0.014099
rs671958 8 2837777 C A 0.22 1493 0.2577 17.143 6.9838 0.0141
rs7997938 13 109011971 T C 0.29 1493 0.7536 15.822 6.4458 0.014101
rs12521066 5 77249424 G A 0.3289 1493 0.3482 15.542 6.3323 0.01411
rs935214 15 58554685 T C 0.0998 1493 0.1942 -24.492 9.9796 0.014118
rs6974067 7 150211193 G A 0.2177 1493 0.8792 -17.42 7.0982 0.014123
rs17775970 17 68185919 T C 0.3058 1493 0.4285 15.485 6.3098 0.014123
rs2579302 4 72069713 G A 0.1078 1493 0.6857 -23.101 9.4135 0.014125
rs7989550 13 59304823 T C 0.3161 1493 0.7198 -15.576 6.347 0.014128
rs10278615 7 27950576 T C 0.284 1493 0.4452 16.15 6.5817 0.01414
kgp3233762 18 50454613 T G 0.0338 1493 0.2376 -39.299 16 0.01414
rs822204 3 23002974 C A 0.1689 1492 0.0339 -19.797 8.0685 0.014142
rs12641765 4 94962497 T C 0.0804 1493 0.4818 26.797 10.91 0.014143
rs1243517 14 95300044 G A 0.2522 1493 0.7316 -16.678 6.7975 0.014143
rs4239427 18 20020458 T C 0.2525 1493 0.6814 -16.502 6.7255 0.014144
rs9898958 17 55242242 T G 0.1768 1488 0.4761 -19.136 7.8 0.014156
rs10491733 9 4483189 T C 0.4973 1493 1 14.413 5.875 0.014157
rs7153584 14 52405262 T G 0.0318 1493 0.6594 40.784 16.609 0.014165
rs7242089 18 55243164 T C 0.2438 1493 0.8883 16.738 6.8232 0.014165
rs7477958 10 67637474 T C 0.3074 1493 0.0126 15.121 6.1644 0.014172
rs217704 11 2003541 T C 0.4893 1493 0.4374 14.264 5.8154 0.014178
rs530008 20 914420 T G 0.3872 1489 0.548 14.698 5.9925 0.014178
rs949944 13 54285995 T C 0.1758 1493 0.0157 18.339 7.4782 0.014192
rs7205853 16 10527613 C A 0.1384 1492 0.1274 -21.319 8.6944 0.014204
rs4867771 5 174069956 T G 0.1202 1493 0.7135 22.038 8.9885 0.014214
rs701492 2 171702480 T C 0.2616 1493 0.7376 16.471 6.7182 0.014218
rs4748363 10 17247729 T G 0.1551 1467 0.2325 20.306 8.283 0.014223
rs11708501 3 172843082 G A 0.1768 1493 0.722 18.986 7.7445 0.014225
rs11720607 3 172843277 T G 0.1768 1493 0.722 -18.986 7.7445 0.014225
rs643394 6 126594267 G A 0.153 1493 0.6895 19.889 8.1135 0.014231
rs6722305 2 228498857 T G 0.1652 1492 0.1597 19.768 8.0645 0.014237
rs10757635 9 26931255 G A 0.22 1493 0.7634 17.452 7.12 0.014238
rs7196505 16 34516075 T C 0.2257 1493 0.1196 -17.593 7.1778 0.014244
rs2039520 6 8110994 T C 0.491 1493 0.836 14.356 5.8571 0.014246
rs1869002 11 3870463 G A 0.3068 1493 0.2235 -15.87 6.4755 0.014256
rs887854 16 5075542 G A 0.3486 1493 0.3329 14.914 6.0858 0.01426
rs1548982 14 87363716 T G 0.4116 1493 0.5568 -14.743 6.0163 0.014268
rs10027878 4 189876706 G A 0.1956 1493 0.2502 17.879 7.2968 0.014275
rs9419763 10 94788965 G A 0.0931 1493 0.7583 -24.632 10.043 0.014279
rs10400410 12 111193499 G A 0.0981 1493 0.3816 -24.499 9.9994 0.014283
rs11074952 16 11218606 G A 0.2758 1492 0.2184 -15.85 6.4696 0.014288
rs11600915 11 128341488 T C 0.1842 1493 0.5473 -18.42 7.5192 0.014295
rs167948 11 4473720 C A 0.4079 1493 0.8723 -14.605 5.962 0.014298
rs10103250 8 41951881 T C 0.1748 1493 0.4201 -18.75 7.654 0.014299
rs7651150 3 29918453 G A 0.1674 1493 0.0052 -19.992 8.1613 0.014302
rs720528 17 36845826 T C 0.3968 1493 0.3876 -14.542 5.9369 0.014309
rs7919387 10 85437823 T C 0.2652 1493 0.4651 16.464 6.7217 0.014312
rs9379978 6 27298629 G A 0.2555 1493 0.6341 16.389 6.6912 0.014313
rs2886695 3 20713455 T C 0.2358 1493 0.6666 -16.847 6.8793 0.014327
rs7091956 10 60351663 T C 0.22 1493 0.1996 17.069 6.9706 0.014336
rs352347 5 148725199 G A 0.4863 1492 0.6043 14.293 5.8372 0.014339
rs7908692 10 53645308 G A 0.3778 1493 0.0784 14.504 5.9236 0.014346
rs17422436 1 87834794 G A 0.3814 1493 0.9127 14.827 6.0558 0.014348
rs451871 16 85736429 T C 0.3292 1493 0.8147 15.248 6.228 0.014351
rs11744506 5 8067973 T G 0.4324 1493 0.9161 -14.494 5.9199 0.014355
rs7958520 12 103838430 T C 0.1386 1493 0.5888 -20.669 8.4428 0.01436
rs3816246 8 19682545 G A 0.2204 1493 0.7066 -17.259 7.0501 0.014362
rs3787445 20 4769834 C A 0.2374 1493 1 -16.899 6.903 0.014364
rs2935499 5 89590812 T C 0.4715 1493 0.436 -14.555 5.9463 0.014373
rs732523 12 47600843 T C 0.2924 1493 0.492 15.666 6.4003 0.014376
rs4823908 22 49425847 G A 0.1852 1493 0.548 18.677 7.6307 0.014383
rs7322318 13 95923688 T C 0.3006 1492 0.5381 15.553 6.3553 0.014397
rs6572349 14 22736248 T C 0.1249 1493 0.8136 -21.685 8.8624 0.014411
rs1891432 1 203877662 T C 0.357 1493 0.1587 -14.725 6.0182 0.014414
rs9821439 3 186791795 G A 0.3955 1493 0.2789 14.916 6.0962 0.014414
rs3935601 9 94508700 T C 0.4708 1492 0.533 -14.281 5.8375 0.014427
rs7968928 12 5411036 T C 0.4849 1493 0.3006 14.187 5.7989 0.014428
rs6965929 7 12029512 T C 0.0385 1493 1 37.365 15.259 0.014431
rs12571499 10 36626060 T C 0.1289 1493 0.1058 -20.989 8.5803 0.014437
rs2577373 10 118102986 G A 0.2837 1493 0.5664 16.071 6.5699 0.01444
rs1712813 11 114541603 G A 0.3599 1492 0.9106 15.003 6.1333 0.01444
rs2627964 3 722831 G A 0.0308 1492 1 -41.68 17.023 0.014444
rs17579337 4 38007559 G A 0.1186 1493 0.1371 -21.802 8.9135 0.014446
rs10762392 10 72319330 T C 0.2704 1492 0.4317 -16.014 6.5472 0.01445
rs997667 14 73465003 G A 0.3831 1493 0.8695 14.732 6.0244 0.014466
rs7512241 1 192946832 G A 0.1259 1493 0.7247 21.554 8.8155 0.014483
rs13004845 2 25959477 T C 0.3145 1493 0.9522 -15.455 6.3208 0.014484
rs4570175 8 144333315 G A 0.4417 1493 0.8338 14.503 5.9318 0.014485
rs7577696 2 32278782 G A 0.438 1493 0.156 -14.211 5.8125 0.014488
rs10898734 11 87278074 T C 0.4561 1493 0.8758 -14.387 5.8846 0.014492
rs2682095 11 6436704 G A 0.2734 1487 0.297 -15.937 6.519 0.014494
rs6748903 2 129599075 T C 0.204 1493 0.2651 17.567 7.1861 0.014501
rs838794 5 171242214 G A 0.4759 1493 0.7559 -14.318 5.857 0.014501
rs6047404 20 21352236 G A 0.2987 1493 0.0261 16.161 6.6112 0.014503
rs17106647 1 81998027 T C 0.0368 1493 0.4498 37.724 15.417 0.014504
rs9577734 13 113046933 G A 0.0241 1493 1 47.336 19.345 0.014504
rs10951463 7 36243435 G A 0.0787 1493 0.477 26.415 10.796 0.014514
rs11733801 4 83659628 T G 0.494 1493 0.6048 -14.459 5.9154 0.014515
rs2279359 11 44999605 G A 0.2167 1493 0.1279 17.091 6.9922 0.014515
rs7248778 19 52223121 G A 0.3236 1482 0.0851 15.072 6.1664 0.014516
rs503350 9 29594461 T C 0.367 1493 0.0659 14.541 5.9493 0.014519
rs9333211 10 15600737 T C 0.3151 1493 0.0933 15.803 6.4655 0.014519
rs7092729 10 23038083 T C 0.0405 1493 0.1709 -37.155 15.186 0.01452
rs4837728 9 122954405 T C 0.2244 1493 0.656 17.108 7.0008 0.014534
rs10226583 7 68358970 T G 0.4327 1493 0.3168 -14.299 5.8515 0.014538
rs2734833 11 113292920 G A 0.3292 1493 0.5982 -15.382 6.2947 0.014539
rs10818014 9 119990556 G A 0.1219 1493 0.182 21.543 8.8162 0.014541
rs1121249 3 22441261 T C 0.4809 1493 0.4071 14.524 5.9436 0.014543
rs7121394 11 134520403 T C 0.296 1483 0.7554 -15.812 6.4711 0.014548
rs16849064 2 197153880 T C 0.2013 1493 0.7476 17.987 7.3618 0.014553
rs10018606 4 58138412 G A 0.284 1493 0.2794 15.689 6.4217 0.01456
rs9496729 6 144005795 C A 0.4806 1493 0.1951 -14.611 5.981 0.014568
rs7620519 3 184306559 G A 0.204 1493 0.0311 17.313 7.0873 0.014575
rs752605 18 6597895 G A 0.4215 1491 0.7906 -14.592 5.9738 0.014581
rs2658862 11 131570794 G A 0.1942 1493 0.2821 -17.876 7.3187 0.014586
rs395564 6 111497379 G A 0.14 1493 0.8303 20.627 8.4455 0.014589
rs993398 10 26286941 G A 0.3476 1493 0.4583 14.915 6.107 0.014596
rs4880802 10 1280409 T G 0.3731 1493 0.4068 -14.996 6.1407 0.014602
rs7868521 9 36913074 T G 0.3945 1493 0.9568 14.659 6.0027 0.014605
rs1560058 5 111519740 T C 0.297 1493 0.9014 -15.66 6.4131 0.014608
rs2172712 1 165087492 G A 0.4307 1493 0.1396 -14.21 5.8193 0.014611
rs4343078 12 17993806 G A 0.3657 1493 0.7806 -14.945 6.1205 0.014617
rs514122 7 105406916 T C 0.1634 1493 0.5698 -19.243 7.8814 0.014625
rs2295769 6 2955802 T C 0.3121 1493 0.0806 15.133 6.1981 0.014627
rs10807744 7 71641264 T G 0.1882 1493 0.2355 -18.061 7.3978 0.014629
rs11997560 8 97366006 T C 0.4508 1493 0.1742 -14.675 6.0112 0.014634
rs11990181 8 30809614 T C 0.2125 1492 1 -17.547 7.1879 0.014637
rs7845383 8 88289450 T G 0.2204 1493 0.0834 16.919 6.9307 0.014638
rs4073987 10 84427307 T C 0.0898 1493 0.8744 25.16 10.296 0.01464
rs315552 1 84795283 T G 0.0817 1493 0.6061 26.372 10.793 0.014652
rs7337342 13 86555764 T G 0.0388 1493 0.1664 -37.821 15.482 0.014669
rs1108958 13 51822189 C A 0.1229 1493 0.3361 -22.141 9.0727 0.014671
rs743919 22 36510632 C A 0.1698 1493 0.8544 19.042 7.8033 0.014676
rs11106958 12 93697472 T C 0.1299 1493 0.6478 21.199 8.6872 0.014677
rs9894168 17 75901182 G A 0.2612 1493 1 -16.307 6.6829 0.01468
rs13216684 6 77547618 T G 0.2659 1493 0.3205 16.015 6.5631 0.014681
rs570098 11 63787389 T G 0.4749 1493 0.6038 -14.247 5.8388 0.014685
rs4536454 16 19117670 G A 0.4082 1493 0.1637 14.318 5.868 0.014688
rs1998249 10 102780638 C A 0.1673 1491 0.8524 -19.297 7.909 0.014693
rs1016665 7 140936468 T C 0.1618 1493 0.5039 19.654 8.0558 0.014696
rs1557368 21 28662012 T C 0.3177 1492 0.3105 15.2 6.2301 0.014696
rs1556466 13 91978455 T C 0.289 1493 0.2568 -15.569 6.3819 0.014708
rs1484315 1 102080843 T C 0.0646 1493 0.5169 -29.471 12.069 0.014712
rs9596086 13 49935307 T G 0.2277 1493 0.9414 17.062 6.9944 0.014712
rs8045920 16 61107891 T C 0.4119 1493 0.7894 -14.5 5.9442 0.014715
rs7831526 8 107115261 T C 0.1055 1493 1 -23.368 9.58 0.014718
rs17766479 6 70681382 G A 0.063 1493 0.2717 -29.96 12.27 0.014719
rs7597491 2 238571031 T C 0.2518 1493 0.5826 -16.64 6.822 0.014721
rs11783372 8 74402277 T G 0.3985 1493 0.1448 -14.926 6.1196 0.014724
rs6109703 20 13084085 G A 0.2552 1493 0.1956 16.152 6.6223 0.014726
rs2482806 1 182684087 C A 0.4511 1493 0.2295 14.629 5.9978 0.014727
rs16860376 2 13610655 T C 0.0298 1493 0.3806 -41.75 17.101 0.014727
rs12582688 12 62297301 T C 0.3316 1493 0.8609 15.261 6.2575 0.014733
rs6740252 2 8680931 G A 0.2794 1489 0.4026 -15.798 6.4781 0.014739
rs1211913 12 127244939 T C 0.4635 1493 0.5323 14.24 5.8395 0.014747
rs13016717 2 141717646 G A 0.1701 1493 0.8549 -19.021 7.8004 0.01475
rs7986836 13 79736248 T G 0.3165 1493 1 15.408 6.3187 0.01475
rs17090790 14 94881465 T C 0.4243 1493 0.3144 -14.686 6.0228 0.014751
rs899760 14 85548835 G A 0.2217 1493 0.3295 -17.019 6.98 0.014756
rs4552280 22 35131487 G A 0.2857 1493 0.2046 -15.592 6.3946 0.014759
rs16951012 18 44829782 C A 0.0459 1493 1 -34.223 14.022 0.01476
rs7832023 8 132370660 T G 0.2803 1493 0.5637 15.817 6.4874 0.014761
rs16959669 15 47825083 T C 0.0777 1493 0.5885 26.972 11.052 0.014767
rs7312635 12 31776650 G A 0.4836 1493 0.6788 -14.406 5.909 0.014768
rs11932534 4 64892027 T G 0.3768 1453 0.0163 14.512 5.9533 0.014783
rs7714044 5 125918041 T C 0.1155 1493 0.3099 -22.097 9.0656 0.01479
rs16893392 4 16363818 T C 0.0703 1493 1 -28.019 11.484 0.014791
rs2329426 5 27343904 T C 0.4836 1493 0.0172 -14.788 6.0674 0.014798
rs4616651 3 117239883 T C 0.3989 1493 0.5172 14.75 6.0522 0.014801
rs2836797 21 40345484 G A 0.3215 1493 1 -15.331 6.2902 0.014801
rs1864346 1 158736445 T C 0.3054 1493 0.6259 15.644 6.4188 0.014804
rs2049786 14 22091105 C A 0.4521 1493 0.2725 14.173 5.8154 0.014804
rs6933547 6 37969064 C A 0.3379 1493 0.0372 15.566 6.3872 0.014808
rs11627421 14 31167434 G A 0.2368 1493 0.6169 -16.732 6.8657 0.014811
rs10932040 2 204853697 T C 0.2093 1493 0.7547 17.676 7.2535 0.014812
rs2044642 2 177460699 T C 0.1474 1479 1 -20.336 8.3452 0.014815
rs11585763 1 165992161 T C 0.3175 1493 0.107 15.061 6.1804 0.014816
rs13041524 20 9110759 G A 0.0881 1493 1 -25.285 10.366 0.014817
rs612304 3 185251001 T C 0.0492 1493 1 33.188 13.606 0.014818
rs6130753 20 43738168 T C 0.2776 1493 0.0938 15.644 6.4199 0.014818
rs1491457 9 76596401 G A 0.1336 1493 1 -21.07 8.6467 0.01482
rs9322920 14 33664284 T C 0.4709 1493 0.8762 -14.372 5.8988 0.014831
rs6779678 3 149225903 G A 0.12 1491 0.6243 -22.213 9.1182 0.014846
rs309184 19 47636827 T G 0.2177 1493 0.4949 17.498 7.183 0.014848
rs11238722 10 44315371 G A 0.3952 1493 0.871 -14.594 5.9908 0.014849
rs13185608 5 93509688 T G 0.1236 1493 0.4724 -21.523 8.8356 0.014852
rs8093690 18 5852696 T C 0.2796 1493 0.7484 -16.01 6.5726 0.014853
rs605318 9 10311000 G A 0.2103 1493 0.6969 17.66 7.2499 0.014857
rs670668 11 114436944 G A 0.4923 1493 0.9175 -14.284 5.8644 0.014866
rs325355 5 27373862 T G 0.4809 1493 0.0096 -14.826 6.0873 0.014867
rs4072875 7 152431642 T C 0.2394 1493 0.0328 -16.304 6.694 0.014867
rs12548727 8 114520181 T C 0.2123 1493 0.8772 17.534 7.1992 0.014869
rs1486699 11 24800404 T C 0.0827 1493 0.4961 -25.735 10.556 0.014871
rs2235336 22 37958268 G A 0.3255 1493 0.7682 -15.198 6.2402 0.014872
rs4423406 16 85307012 T C 0.354 1493 0.5336 15.089 6.1959 0.014877
rs11857181 15 57712426 G A 0.321 1492 0.7667 -15.393 6.3207 0.014879
rs11158653 14 67658895 G A 0.1464 1493 0.407 20.017 8.2195 0.014882
rs8042355 15 71860846 G A 0.2254 1493 0.2992 -16.884 6.9331 0.014882
rs11680125 2 45312196 G A 0.3697 1493 0.4703 14.966 6.1459 0.014884
rs11208949 1 67159658 G A 0.1466 1491 0.1474 19.878 8.1628 0.014885
rs1560054 5 111519018 T C 0.2823 1493 0.4064 -16.072 6.6003 0.014891
rs12647624 4 64888674 C A 0.381 1491 0.1382 14.459 5.9381 0.014897
rs2000959 11 20658679 C A 0.3148 1493 0.8572 -15.441 6.3418 0.014902
rs7091875 10 23030282 G A 0.3114 1493 0.2774 -15.221 6.252 0.014906
rs2035945 4 77621705 G A 0.2569 1493 0.3784 -16.179 6.6457 0.014909
rs8047997 16 1313301 T C 0.3094 1448 0.3569 15.568 6.3954 0.014924
rs2242415 5 17225333 C A 0.3424 1488 0.328 -14.903 6.1224 0.014926
rs8080480 17 75839026 T C 0.4106 1493 0.9148 -14.503 5.9582 0.014929
rs11081005 18 3101470 T C 0.4886 1493 0.7958 14.25 5.8543 0.01493
rs6561366 13 47862887 C A 0.1628 1493 0.5688 19.533 8.0249 0.014933
rs1572495 1 162099301 G A 0.0747 1493 0.3449 26.815 11.006 0.014938
rs6936988 6 142975097 T C 0.1501 1492 0.7611 -19.948 8.1966 0.014945
rs6554726 5 12575182 G A 0.111 1482 0.2944 23.187 9.5278 0.014946
rs10884796 10 111268887 G A 0.4484 1493 0.7538 14.432 5.9302 0.014946
rs6035704 20 20805391 C A 0.4246 1493 0.5254 -14.58 5.992 0.014964
rs1233397 6 29545715 G A 0.2161 1488 0.146 -17.037 7.0026 0.014976
rs2526050 16 74080346 G A 0.3915 1493 0.1282 -14.353 5.8998 0.014986
rs10984757 9 122651883 T C 0.1209 1493 0.8072 22.039 9.0593 0.014987
rs10787751 10 118826441 T C 0.1581 1493 0.2438 19.899 8.18 0.014988
rs2163069 7 17067445 G A 0.3984 1491 0.7873 -14.652 6.0233 0.014989
rs1838114 13 19496434 T C 0.4581 1493 0.8349 -14.383 5.9124 0.014989
rs375435 6 42661404 T C 0.4856 1493 0.836 14.255 5.86 0.014992
rs2044473 2 129751723 T C 0.4866 1493 0.8766 -14.261 5.8633 0.015002
rs2837506 21 41581684 T C 0.0372 1493 1 -37.735 15.5 0.01501
rs12702933 7 1604320 G A 0.1728 1493 0.9279 18.871 7.7591 0.015011
rs2365941 3 61660267 T C 0.0308 1493 0.3978 41.958 17.235 0.015014
rs9935441 16 5020539 G A 0.4481 1493 1 14.356 5.9029 0.015015
rs10886439 10 121049565 C A 0.1932 1493 0.4061 -17.886 7.3545 0.015018
rs16999832 21 41844939 G A 0.1159 1493 0.8004 -22.241 9.1457 0.015022
rs4737396 8 74819410 T G 0.0764 1493 0.2666 -26.452 10.867 0.015023
rs9789497 2 8858736 T C 0.3972 1493 0.6269 -14.5 5.9639 0.015042
rs6506247 18 4780620 G A 0.1534 1493 0.3197 -19.567 8.0481 0.015047
kgp10888180 22 36219694 T G 0.1407 1492 0.2837 -20.866 8.5825 0.015047
rs10090994 8 59388531 T C 0.3905 1489 0.0123 -15.167 6.2385 0.015048
rs11585440 1 84028076 T C 0.3918 1493 0.9136 -14.648 6.0256 0.015058
rs11655336 17 45858836 T C 0.3016 1492 0.6675 15.65 6.438 0.015059
rs4279040 3 35170656 T C 0.1835 1493 0.1673 18.791 7.7303 0.015062
rs6800965 3 124263881 G A 0.3768 1493 0.6997 -14.814 6.094 0.015063
rs9354118 6 95147902 T C 0.0961 1493 0.2992 24.555 10.091 0.015063
rs4752028 10 118834991 T C 0.1567 1493 0.3268 19.923 8.1958 0.015063
rs2390886 13 103918481 G A 0.2428 1493 0.1595 -16.352 6.7271 0.015066
rs10513328 9 121074020 C A 0.4133 1493 0.9574 14.514 5.9713 0.015071
rs9919839 13 72174353 T C 0.0663 1493 0.4008 -29.059 11.945 0.015083
rs4785426 16 50493430 G A 0.2334 1493 0.7726 16.946 6.9724 0.015083
rs7463768 8 39397015 G A 0.204 1493 1 -17.714 7.2891 0.015088
rs6063413 20 48218161 C A 0.4923 1493 0.8766 -14.309 5.888 0.015089
rs2138826 4 8116202 G A 0.2076 1493 0.694 17.5 7.2009 0.015091
rs11124031 2 106020941 G A 0.219 1493 0.8207 -17.207 7.0808 0.015094
rs1957535 14 82075469 G A 0.4314 1493 0.916 14.384 5.9192 0.015094
rs4416733 7 3371961 T G 0.3402 1493 0.6867 -15.148 6.2335 0.015095
rs2165661 11 100142834 G A 0.2307 1493 0.8269 16.889 6.95 0.015098
rs12528102 6 2199634 T C 0.217 1493 0.4929 -17.152 7.0586 0.015101
rs2061632 1 240259800 T C 0.3878 1493 0.0292 15.087 6.2091 0.015107
rs12026930 1 115597836 G A 0.3536 1493 0.4622 15.071 6.2033 0.015116
rs4836809 9 122972617 C A 0.3285 1493 0.2649 14.967 6.1605 0.015116
rs12930149 16 76188497 G A 0.3624 1493 0.9553 14.863 6.118 0.015127
rs927744 1 216096763 T C 0.1644 1490 0.9248 -19.324 7.9548 0.01513
rs1525041 7 152736800 T G 0.1474 1493 0.7571 -20.039 8.2495 0.015134
rs4435039 11 118297391 G A 0.1407 1493 0.6685 20.661 8.5061 0.015142
rs1609841 1 208367614 G A 0.1527 1493 0.548 -19.666 8.0969 0.015147
rs10802523 1 247745313 T G 0.3955 1493 0.0656 14.958 6.1587 0.015148
rs1018664 10 14365504 T G 0.4836 1493 0.6788 -14.351 5.909 0.015157
rs28510101 7 56878413 C A 0.0261 1493 1 -44.678 18.379 0.015158
rs559080 1 244096047 T C 0.2582 1493 0.6365 -16.195 6.6693 0.015169
rs252671 5 128615051 T C 0.427 1493 0.4917 -14.283 5.882 0.015174
rs8120195 20 62136419 G A 0.1045 1493 0.6773 23.504 9.6795 0.015175
rs3120601 11 29887903 G A 0.1356 1493 1 20.852 8.5874 0.015176
rs4470444 3 122228252 T C 0.4367 1493 0.7927 -14.429 5.9426 0.015177
rs9312754 5 11088028 C A 0.091 1489 0.3494 25.164 10.353 0.015179
rs3750046 7 76959815 G A 0.3081 1493 0.3026 15.658 6.4489 0.01518
rs9561936 13 96360079 T G 0.4826 1493 0.6784 -14.183 5.8428 0.015204
rs1979980 5 98107067 C A 0.4943 1493 0.3255 14.448 5.9519 0.015207
rs16974390 15 54541750 T G 0.1567 1493 0.494 19.441 8.0099 0.01522
rs17109223 14 71771425 T C 0.1577 1493 0.5595 19.413 7.9988 0.015225
rs1618566 1 164607346 G A 0.3958 1493 0.417 -14.737 6.0725 0.015233
rs11852360 15 46216043 T C 0.2974 1493 0.9506 -15.615 6.4346 0.015234
rs8179813 2 41701800 T C 0.2249 1463 0.2605 17.535 7.2259 0.015235
rs10182570 2 166109634 C A 0.3382 1493 0.5251 15.194 6.2613 0.015237
rs3913010 6 34397920 G A 0.2096 1493 0.0727 17.932 7.3894 0.015238
rs6488304 12 10701992 G A 0.3995 1493 0.7463 -14.616 6.0231 0.015241
rs4727090 7 149267567 T C 0.3114 1493 0.2052 -15.654 6.4509 0.015243
rs11947273 4 92544404 T C 0.4796 1493 0.0779 14.607 6.0197 0.015246
rs11949558 5 17030640 G A 0.1785 1493 0.3321 -18.379 7.5749 0.015252
rs7242547 18 56167346 G A 0.2287 1493 0.0787 17.366 7.1577 0.015256
rs159933 5 151377281 T G 0.4769 1493 0.6409 -14.178 5.8443 0.015264
rs11016120 10 129982023 T C 0.2431 1487 0.778 -16.585 6.8363 0.015266
rs10183344 2 42423645 G A 0.4009 1493 0.1061 -14.239 5.8696 0.015271
rs7105155 11 39390707 G A 0.0251 1493 0.6145 -45.441 18.713 0.015272
rs923669 4 32270703 G A 0.1527 1493 0.0209 20.438 8.425 0.015273
rs4741996 9 4462265 G A 0.4046 1493 0.6675 14.602 6.0194 0.015273
rs7033700 9 124643095 T C 0.4638 1493 0.9172 14.307 5.8978 0.015273
rs17003488 4 79824233 C A 0.0385 1493 1 -37.052 15.259 0.015274
rs9898035 17 62259750 T G 0.2304 1493 0.5601 -17.053 7.0301 0.015276
rs10814284 9 3593961 G A 0.3533 1493 0.2574 -15.133 6.2387 0.015278
rs6439916 3 140020694 T C 0.3503 1493 0.3066 -15.137 6.2403 0.015281
rs12716460 5 93416733 G A 0.1299 1493 0.3613 20.95 8.6367 0.015281
rs2795634 1 34714693 T C 0.1825 1493 0.7285 -18.554 7.6491 0.015283
rs13006859 2 201135222 G A 0.1929 1493 0.9338 -18.032 7.4348 0.015293
rs10033652 4 82493067 T C 0.4434 1493 0.6749 -14.425 5.9475 0.015295
rs1777052 9 93130796 T C 0.133 1493 0.7359 20.878 8.6085 0.015298
rs7505228 18 4802486 G A 0.2428 1493 0.5736 -16.489 6.7992 0.0153
rs3845802 2 203740672 T G 0.4739 1493 0.0127 -14.751 6.0825 0.015301
rs4696886 4 7967683 T C 0.0754 1493 1 27.013 11.128 0.015305
rs11731798 4 139861418 T C 0.1373 1493 0.2283 -21.059 8.6841 0.015308
rs30888 16 63004430 G A 0.2462 1493 0.4431 16.366 6.7496 0.015317
rs7744152 6 139663885 T C 0.354 1493 0.8211 14.848 6.1233 0.015318
rs7800829 7 150217089 G A 0.055 1492 1 -31.325 12.906 0.015318
rs1507069 1 98616396 T G 0.4705 1493 0.8354 -14.314 5.9033 0.015319
rs1571801 9 124427373 T G 0.2575 1493 0.155 16.605 6.8487 0.015327
rs12936643 17 5812528 G A 0.4719 1493 1 14.269 5.8856 0.015336
rs11819970 11 131607351 T C 0.2016 1493 0.5743 -17.622 7.2691 0.015338
rs2522268 12 47408906 T C 0.3138 1493 0.0716 -14.994 6.1855 0.015347
rs719750 12 57326321 T C 0.2053 1493 0.579 -17.766 7.3291 0.015347
rs9457403 6 158980351 G A 0.3898 1493 0.2766 -14.391 5.9368 0.015349
rs9834116 3 186214151 C A 0.4729 1493 0.0775 13.939 5.7505 0.015352
rs2594332 15 87520246 T C 0.4537 1490 0.3211 14.517 5.9891 0.015353
rs7569084 2 65656969 T C 0.4575 1493 0.6766 14.373 5.9299 0.015355
rs2839190 21 47695220 G A 0.0285 1493 0.6299 -43.398 17.887 0.015355
rs10999888 10 53637163 T C 0.1561 1493 0.376 -19.383 7.9974 0.015365
rs7487116 12 19716384 T C 0.346 1493 0.0297 14.551 6.0039 0.015365
rs6866941 5 16231128 T C 0.3737 1493 0.1505 15.003 6.1907 0.015373
rs6465406 7 93903748 G A 0.3165 1493 0.2094 -15.059 6.2136 0.015373
rs17029286 3 18538587 G A 0.1407 1493 0.3353 -20.22 8.3435 0.015375
rs2317453 6 1038522 T C 0.1906 1493 0.5031 17.971 7.416 0.015382
rs7572654 2 17282048 T G 0.4575 1482 0.0412 -13.971 5.7655 0.015383
rs2074442 19 1074000 T A 0.2801 1487 0.797 -15.957 6.5855 0.01539
rs505923 6 86067547 T C 0.4712 1493 0.1076 13.965 5.7637 0.015397
rs1410244 1 167088473 C A 0.2497 1492 0.8901 16.414 6.7752 0.015404
rs10893081 11 123613030 T C 0.3058 1493 0.2226 -15.705 6.4825 0.01541
rs6666045 1 167024631 T C 0.3935 1493 0.7863 -14.504 5.9871 0.015415
rs637127 11 100718626 T G 0.2331 1493 1 16.827 6.9467 0.015424
rs11752643 6 32669373 T C 0.0194 1493 1 52 21.449 0.015435
rs7336496 13 59597413 T C 0.2843 1493 0.2275 16.024 6.616 0.015437
rs7871113 9 113944432 T C 0.0325 1493 1 40.323 16.633 0.015439
rs1726576 7 77001201 G A 0.4387 1493 1 14.338 5.9203 0.015443
rs9538098 13 59110222 G A 0.4722 1493 0.1322 14.539 6.0034 0.015444
rs294279 3 31128482 G A 0.4608 1492 0.4658 14.137 5.8379 0.015451
rs7586200 2 50031813 G A 0.0231 1493 1 -47.847 19.741 0.015459
rs7203064 16 83521443 T C 0.2641 1492 0.1832 -15.868 6.5531 0.01546
rs10781530 9 139885948 C A 0.278 1493 1 15.879 6.5584 0.01547
rs4790733 17 1533538 T C 0.2685 1490 0.3912 15.88 6.5591 0.015477
rs6978725 7 1887523 G A 0.0301 1493 0.3914 41.235 17.016 0.01548
rs10905858 10 10945862 G A 0.3526 1493 0.5335 15.004 6.1975 0.01548
rs11660952 18 77931598 T C 0.3687 1493 0.8676 14.777 6.1038 0.015482
rs7842 12 8211187 T C 0.3285 1493 0.8148 -15.093 6.2344 0.015484
rs564138 1 166721207 G A 0.2867 1493 0.7521 -15.789 6.5224 0.01549
rs13221723 7 98282950 T C 0.2964 1493 1 15.569 6.4317 0.01549
rs7106671 11 79172339 T C 0.2823 1493 0.4064 -15.977 6.6003 0.01549
rs1992744 13 69759676 G A 0.3001 1493 1 15.52 6.4118 0.015496
rs1556614 6 116080427 T C 0.4605 1493 0.2314 14.044 5.8026 0.015505
rs12216712 8 9895811 T G 0.0914 1493 0.8758 24.583 10.147 0.015508
rs10435432 7 138494176 G A 0.3764 1493 0.2474 14.453 5.9725 0.015521
rs2708861 7 48016717 T G 0.4818 1486 0.9586 14.298 5.9085 0.015525
rs4719687 7 22242535 T C 0.4544 1493 0.6764 -14.355 5.9323 0.015526
rs89599 5 7838085 T C 0.1976 1493 0.6251 17.97 7.4263 0.015532
rs7605347 2 26003230 G A 0.291 1493 1 -15.652 6.4693 0.015546
rs11926881 3 161540839 T G 0.1256 1493 0.0128 -22.163 9.1607 0.015549
rs2300290 12 15735442 G A 0.2441 1493 0.9441 -16.567 6.8479 0.015552
kgp3715692 17 20380453 T C 0.3297 1453 0.3734 15.504 6.409 0.015558
rs10134291 14 70474008 C A 0.2862 1492 0.8993 15.74 6.5066 0.015559
rs9977355 21 16495307 G A 0.3255 1493 0.0991 -15.499 6.4071 0.015562
rs3757791 7 127233068 T C 0.0228 1493 0.176 46.714 19.293 0.015564
rs9592236 13 63574139 T C 0.489 1493 0.5345 14.096 5.8271 0.015564
rs4673850 2 215381996 T C 0.1849 1493 0.8637 18.258 7.5481 0.015569
rs3758105 8 134559333 G A 0.0797 1493 0.8592 -26.138 10.795 0.015571
rs4842368 12 81369059 G A 0.0436 1492 0.5241 -35.298 14.579 0.015571
rs1394251 3 68708150 G A 0.2873 1493 0.8996 15.728 6.5025 0.015575
rs10999846 10 73240527 T C 0.3975 1493 0.6657 14.43 5.9663 0.01558
rs4859487 4 78237955 G A 0.4668 1493 0.3494 -14.418 5.9616 0.015583
rs1817178 15 47482212 G A 0.2056 1493 0.2057 17.292 7.151 0.015599
rs2286135 14 72169758 G A 0.437 1493 0.7526 -14.377 5.9456 0.0156
rs12886812 14 91199787 T C 0.352 1493 0.2335 -15.113 6.2499 0.015601
rs17140870 6 5571672 G A 0.067 1493 1 -28.482 11.767 0.015603
rs10972047 9 34310357 G A 0.1252 1493 0.3449 21.746 8.9936 0.015611
rs620806 7 105339137 G A 0.1919 1493 0.9335 18.067 7.4726 0.015614
rs9694615 8 21219361 T C 0.2498 1493 0.0383 16.864 6.9748 0.015615
rs7188200 16 89167094 T C 0.227 1491 0.7678 -16.895 6.9879 0.01562
rs4357160 6 149460966 T C 0.2294 1493 0.5104 -16.744 6.9261 0.015628
rs7226040 17 49620450 G A 0.4444 1493 0.0592 -13.947 5.7693 0.015632
rs2048230 17 19276199 G A 0.1005 1493 0.3147 23.976 9.9185 0.015635
rs7073789 10 19120169 G A 0.4936 1493 0.6788 14.117 5.8406 0.015644
rs1431454 17 68578940 T C 0.4638 1493 0.2984 -14.432 5.9709 0.015647
rs7460507 8 10969075 T C 0.4555 1493 0.7152 -14.323 5.926 0.01565
rs17049053 2 57910478 T C 0.0365 1493 0.1308 -37.101 15.336 0.015655
rs2412335 17 48854363 G A 0.4263 1493 0.9158 14.377 5.9487 0.015655
rs1157582 7 108875206 T G 0.285 1493 0.144 15.425 6.383 0.015668
rs9373790 6 105988260 T C 0.4833 1493 0.3788 -14.368 5.9456 0.01567
rs4742661 9 108807861 T C 0.1373 1493 0.3246 20.923 8.6588 0.015673
rs1294656 7 7311593 T C 0.4015 1493 0.7466 14.409 5.9629 0.015674
rs7333136 13 25184065 T C 0.2857 1491 0.7996 15.666 6.4838 0.015684
rs9604573 13 114542858 G A 0.2991 1493 0.8532 15.459 6.3985 0.015694
rs922356 1 60631000 G A 0.0948 1493 0.4488 23.978 9.9253 0.015697
rs6588558 1 55884720 T C 0.4568 1493 0.0951 14.569 6.031 0.015708
rs7441062 4 159295359 G A 0.2431 1493 0.6736 16.633 6.8861 0.015713
rs9894347 17 8646158 T C 0.4946 1493 0.4688 14.327 5.9314 0.015717
rs2486764 1 14806750 T C 0.379 1492 0.3224 14.824 6.1374 0.01572
rs9561545 13 95017593 C A 0.3701 1493 0.8678 -14.656 6.0684 0.01573
rs8099153 18 11775522 G A 0.079 1493 0.7239 26.179 10.829 0.015732
rs3902025 17 38119254 T G 0.4592 1482 0.7938 -14.25 5.9004 0.015733
rs9926580 16 20410547 T C 0.3225 1493 0.7671 15.108 6.256 0.015735
rs10993924 9 136943067 T C 0.2046 1491 1 -17.615 7.2941 0.015737
rs7577322 2 5283993 G A 0.3078 1493 0.3312 15.571 6.4477 0.015738
rs2159935 4 55521017 G A 0.4903 1493 0.717 14.259 5.9048 0.01574
rs13166990 5 101215710 T G 0.3309 1493 1 15.081 6.2449 0.015741
rs999297 11 60801310 C A 0.212 1493 0.439 -17.181 7.1148 0.015742
rs12478824 2 28731702 T C 0.2445 1493 0.4407 16.329 6.7621 0.015744
rs7947022 11 95377259 C A 0.0358 1493 0.7149 -38.08 15.754 0.015746
rs11882386 19 36428708 T C 0.0335 1493 0.2285 -38.844 16.071 0.015746
rs4076657 5 5290195 G A 0.4987 1493 0.605 -14.281 5.9146 0.015753
rs2049619 18 41144600 G A 0.4311 1488 0.4593 -14.502 6.0061 0.015753
rs17222290 12 47548864 G A 0.2837 1493 0.6109 15.629 6.473 0.015756
rs9673471 16 7683850 T C 0.1922 1493 0.1833 18.317 7.5867 0.015761
rs6707044 2 19490759 G A 0.2073 1493 0.8132 17.567 7.2758 0.015762
rs7095969 10 3706894 G A 0.3634 1493 0.7375 14.678 6.08 0.015769
rs7520067 1 213189294 C A 0.0342 1493 0.4144 39.699 16.428 0.01577
rs10195710 2 115932634 G A 0.4906 1493 0.1204 14.482 5.9988 0.015772
rs7787128 7 13297072 G A 0.1581 1493 0.8464 19.496 8.0758 0.015772
rs9650426 8 27827391 T C 0.287 1493 0.2552 15.444 6.3975 0.015773
rs10974390 9 4203214 G A 0.0589 1493 0.0574 -30.86 12.771 0.015775
rs4326344 8 31369158 T C 0.1246 1493 0.2368 21.15 8.7627 0.015796
rs9314465 8 2635152 T G 0.1457 1493 0.4677 19.911 8.2503 0.015803
rs4734130 8 107096458 G A 0.4367 1493 0.8747 -14.32 5.9345 0.015821
rs4668795 2 13167258 C A 0.2606 1493 0.5455 16.013 6.6365 0.015827
rs754636 9 25049507 T C 0.3567 1493 0.5351 14.921 6.1838 0.015828
rs177798 4 3644957 T C 0.4839 1492 0.8765 14.154 5.8663 0.01583
rs1026208 2 2723155 G A 0.0646 1493 0.1279 28.204 11.678 0.015832
rs6793102 3 42617654 T C 0.2627 1477 0.7882 16.101 6.6734 0.015832
rs802387 7 90632954 G A 0.4407 1493 0.2272 14.509 6.0134 0.015833
rs9403402 6 142959329 G A 0.1303 1493 0.5672 -20.883 8.6558 0.01584
rs936208 12 99205713 T C 0.3778 1493 0.0784 14.29 5.9236 0.015851
rs139085 22 44560873 T C 0.4267 1493 0.4919 14.456 5.9929 0.015855
rs8044309 16 11536429 C A 0.4709 1493 0.5678 14.307 5.931 0.015857
rs6872841 5 124407926 T C 0.3948 1493 0.9137 -14.464 5.9968 0.015868
rs4520933 18 59481081 T C 0.3851 1493 0.0331 14.167 5.874 0.015874
rs11626651 14 102183359 T C 0.3462 1486 0.606 -15.019 6.2282 0.015888
rs10842396 12 24860035 T C 0.4468 1493 0.1289 14.541 6.0301 0.015893
rs7307400 12 121925468 G A 0.078 1493 0.4705 26.141 10.831 0.015897
rs7169953 15 53217502 T C 0.2662 1493 1 -16.015 6.6417 0.015897
rs12937242 17 78268294 G A 0.1353 1493 0.9118 -20.661 8.5685 0.015897
rs11669431 19 54903416 C A 0.4588 1493 0.1181 14.511 6.0182 0.015901
rs4820294 22 38071043 G A 0.381 1492 0.3514 14.416 5.9792 0.015905
rs17138114 6 4379511 G A 0.0894 1493 0.7496 24.68 10.226 0.015906
rs11083925 19 48732817 C A 0.3335 1492 0.8614 15.033 6.2357 0.015917
rs12692701 2 164469186 T G 0.4123 1493 0.8308 14.335 5.9469 0.015927
rs8008050 14 106072470 G A 0.0372 1493 0.2638 38.122 15.799 0.015928
rs10160955 12 62793195 T C 0.1962 1493 0.4119 -18.034 7.4814 0.015932
rs4680877 3 30192418 G A 0.4618 1493 0.6026 -14.302 5.9336 0.015935
rs7980158 12 2865649 C A 0.1574 1493 0.1186 -19.052 7.9048 0.015943
rs1008173 1 243644497 G A 0.1949 1493 0.3655 -18.088 7.5049 0.015944
rs13332995 16 77407774 T C 0.2661 1492 0.2086 15.766 6.542 0.015953
rs1371835 3 29789353 C A 0.495 1493 0.7959 -14.207 5.8952 0.015954
rs2861754 2 68077707 G A 0.3202 1493 0.0496 15.581 6.4658 0.015965
rs679597 11 123597804 G A 0.3058 1493 0.1797 -15.646 6.4931 0.015967
rs1709942 3 106589586 T C 0.2505 1493 0.3712 -16.528 6.8591 0.015971
rs2739584 4 190777761 T C 0.3887 1492 0.6241 14.432 5.9896 0.015977
rs1272531 18 65864794 G A 0.2823 1493 0.3071 15.514 6.4389 0.015979
rs7354757 21 37695677 G A 0.4126 1493 0.3103 -14.179 5.8852 0.015981
rs7595040 2 50705043 G A 0.0808 1492 0.8618 25.922 10.749 0.015983
rs1606478 3 22966463 G A 0.3962 1493 0.0398 -14.873 6.1731 0.015984
rs2048610 3 117095341 G A 0.1972 1493 0.4618 -17.973 7.4601 0.015985
rs11041043 11 6851427 T C 0.2947 1493 0.6184 15.634 6.4898 0.015994
rs12651622 4 10792729 C A 0.1691 1493 0.1399 18.508 7.6829 0.015995
rs7718446 5 145749535 G A 0.288 1493 0.4878 -15.772 6.5473 0.015997
rs472656 6 109115347 C A 0.1859 1493 1 -18.208 7.5583 0.015998
rs1648477 9 93141541 T C 0.3228 1493 0.5947 -15.027 6.2384 0.016006
rs4894543 3 172034443 G A 0.4089 1493 0.748 -14.32 5.9452 0.016009
rs13091880 3 111646052 T C 0.4585 1493 0.4982 14.327 5.9482 0.016013
rs6495702 15 34956496 T C 0.1527 1493 0.8413 -19.602 8.1384 0.016014
rs8081176 17 78283987 T C 0.3104 1493 0.7169 -15.212 6.3159 0.016016
rs1585961 11 38664589 G A 0.0991 1493 0.8848 -23.635 9.8141 0.016029
rs6448587 4 28561990 C A 0.1962 1493 0.1633 17.492 7.2636 0.016033
rs11582225 1 163842143 T C 0.1752 1493 1 18.595 7.7219 0.016039
rs550781 15 46943877 T G 0.3311 1492 0.5992 -14.933 6.2017 0.016048
rs4846248 1 218047636 G A 0.2932 1480 0.4522 15.727 6.5318 0.016051
rs7541494 1 233178910 T C 0.134 1493 0.8232 -20.865 8.666 0.016053
rs7009231 8 56116863 G A 0.4272 1491 0.9578 -14.291 5.9355 0.016053
rs4865756 5 52313564 G A 0.3989 1493 0.914 14.469 6.0096 0.016054
rs4695318 4 47979063 C A 0.361 1493 0.9107 14.754 6.1279 0.016055
rs9586880 13 106184880 G A 0.4886 1493 0.6413 -14.058 5.8388 0.016055
rs2975732 8 10090680 T G 0.4883 1492 0.4375 14.3 5.9396 0.016061
rs1925537 10 20929319 T C 0.18 1492 0.0952 -18.017 7.4838 0.016063
rs9949651 18 59464151 G A 0.1668 1493 0.2263 18.675 7.757 0.016065
rs6980003 7 14350339 T G 0.0881 1493 0.5185 25.191 10.454 0.016068
rs7840491 8 53328331 T C 0.295 1493 0.1355 15.208 6.3174 0.016069
rs893401 2 197950058 G A 0.2972 1492 0.3529 -15.669 6.5091 0.016072
rs6458087 6 38901236 G A 0.3687 1493 0.5049 -14.526 6.0343 0.016072
rs3770832 2 36738630 C A 0.3808 1493 0.742 -14.63 6.0773 0.016073
rs7746227 6 40184628 G A 0.2405 1493 0.4791 -16.702 6.9391 0.016088
rs10838251 11 44311968 C A 0.3084 1493 0.0393 14.911 6.1951 0.016089
rs2065954 1 152321344 T G 0.1631 1493 0.8495 -19.21 7.9816 0.016092
newrs12568784 1 152323132 T G 0.1631 1493 0.8495 19.21 7.9816 0.016092
rs7561904 2 68050599 G A 0.3613 1482 0.4994 14.921 6.1999 0.016097
rs7038589 9 116081449 G A 0.134 1493 0.3167 21.039 8.7429 0.016109
rs2216054 16 50600877 T C 0.0241 1493 1 46.597 19.346 0.016115
rs2409730 8 11060638 C A 0.3326 1493 0.0412 14.608 6.071 0.016118
rs2747554 20 32299042 C A 0.4548 1493 0.3475 14.014 5.8251 0.016135
rs2876006 6 6114382 T G 0.2339 1490 0.7725 -16.795 6.9812 0.016142
rs16958438 16 68901415 G A 0.1932 1493 0.0965 -17.509 7.2785 0.016149
rs649363 13 21559287 G A 0.1842 1493 0.9315 -18.208 7.5692 0.01615
rs11256576 10 10405808 T C 0.4424 1493 0.1422 -14.504 6.0296 0.016154
rs12767327 10 83813700 T G 0.2585 1493 0.7871 16.07 6.681 0.016156
rs7126554 11 82066388 T C 0.2892 1435 0.369 15.697 6.5259 0.016159
rs8029746 15 59743010 G A 0.2631 1484 0.6879 -16.028 6.6641 0.016165
rs765450 3 8752296 G A 0.1581 1493 0.5608 -19.521 8.117 0.016176
rs11786272 8 11496032 C A 0.2009 1493 0.5724 -17.488 7.272 0.016179
rs6700061 1 220098329 T C 0.072 1493 0.8466 27.256 11.323 0.01618
rs13204501 6 129987492 T C 0.2562 1493 0.5411 -16.32 6.7865 0.016181
rs13133642 4 38366090 T C 0.2944 1493 0.081 -15.866 6.5976 0.016182
rs7811329 7 38512542 T C 0.2046 1493 0.4265 17.704 7.3627 0.016192
rs7970994 12 92917434 T G 0.3258 1493 0.0067 -14.553 6.0523 0.016194
rs7374615 3 106647916 G A 0.3744 1493 0.185 -14.851 6.1769 0.016203
rs4876218 8 1304128 G A 0.4622 1493 0.6395 -14.255 5.9289 0.016205
rs1497457 5 2799759 G A 0.3319 1493 0.1991 -15.257 6.3466 0.016217
rs10836728 11 37361820 T G 0.4749 1493 0.2762 -14.343 5.9665 0.016222
rs4726744 7 144842546 T C 0.2997 1493 0.6223 -15.313 6.3702 0.016223
rs4758322 11 8304015 T C 0.3175 1493 0.2568 14.945 6.2174 0.016226
rs9933986 16 2986233 T G 0.2656 1493 0.8946 -16.018 6.6638 0.016228
rs4611524 17 61591652 T C 0.3711 1493 0.6573 14.708 6.1187 0.016228
rs4697062 4 24483311 T C 0.4434 1493 0.7934 -14.16 5.8911 0.01623
rs12202002 6 135134270 G A 0.1922 1493 0.2782 -18.195 7.5698 0.016235
rs12992463 2 22551105 C A 0.4802 1493 0.534 14.248 5.928 0.016239
rs1374131 5 124322471 G A 0.0462 1493 0.0115 32.417 13.475 0.016244
rs4979527 9 118189520 T G 0.4598 1493 0.6023 -14.059 5.8499 0.016245
rs2446662 12 84912500 T C 0.2307 1493 0.0685 -16.368 6.8109 0.016252
kgp10926783 9 90526316 C A 0.3078 1441 0.2935 -15.329 6.3786 0.016253
rs3890267 7 46511393 G A 0.1695 1493 0.9269 18.849 7.8435 0.016254
kgp10292448 7 46511634 T C 0.1695 1493 0.9269 18.849 7.8435 0.016254
rs10837011 11 38586444 G A 0.3436 1493 0.2515 -15.09 6.2796 0.016262
rs17097403 11 101934867 G A 0.0633 1493 0.1868 -28.466 11.836 0.016275
rs819367 7 17110253 T C 0.2642 1491 0.9469 16.046 6.6783 0.016276
rs734560 6 166889994 G A 0.2689 1493 0.211 16.188 6.7379 0.016281
rs806508 6 46519210 T C 0.0234 1493 1 -47.146 19.607 0.016294
rs6502579 17 17218859 T C 0.1363 1493 0.5837 20.427 8.5037 0.016297
rs6725667 2 19524172 T G 0.1889 1493 0.2376 -18.314 7.6241 0.016303
rs11666272 19 47658320 T C 0.213 1493 0.7574 17.322 7.2115 0.016304
rs2731840 5 106761136 T C 0.2264 1493 0.1037 17.236 7.1765 0.016318
rs3858475 11 35588932 T C 0.287 1493 0.658 15.692 6.534 0.016324
rs667875 6 6019942 G A 0.3811 1493 0.6216 -14.621 6.0883 0.016326
rs7858308 9 89922889 T G 0.3938 1493 0.871 14.404 5.9979 0.016326
rs2288409 19 52723584 T C 0.0881 1493 1 -24.918 10.366 0.016331
rs305959 19 41675162 T C 0.1839 1493 0.3006 -18.471 7.6923 0.016338
rs796820 10 26873049 G A 0.359 1493 0.7787 -14.642 6.0984 0.016351
rs9687393 5 3845683 G A 0.4953 1493 0.4078 14.26 5.9394 0.016353
rs6807238 3 61459331 G A 0.1969 1493 0.8063 -17.8 7.4138 0.016356
rs1887899 6 47845813 T G 0.346 1493 0.7315 -14.749 6.143 0.016356
rs1383147 15 98685104 G A 0.3141 1493 0.9521 15.172 6.3196 0.016357
rs9565812 13 83388885 T C 0.2113 1493 0.5874 -17.154 7.1451 0.016361
rs16958383 16 68857000 G A 0.136 1493 0.027 19.984 8.3239 0.016361
rs7222365 17 46941817 T C 0.0522 1493 0.1186 -31.042 12.918 0.016363
rs7900654 10 2679240 T C 0.3791 1493 0.2715 -14.754 6.1456 0.016364
rs2725664 8 5452537 T G 0.1668 1493 1 18.933 7.8871 0.016374
rs5758965 22 43226599 C A 0.4966 1493 0.3253 13.918 5.7978 0.016374
rs10069900 5 160917953 G A 0.3145 1493 0.9044 -15.22 6.3405 0.016375
rs11992210 8 145290260 T C 0.4377 1493 0.563 14.326 5.9682 0.016379
rs11084402 19 56093365 T C 0.1698 1493 0.783 -18.865 7.8593 0.016382
rs13243699 7 68068890 T C 0.2421 1493 0.1582 16.778 6.9905 0.016391
rs10825903 10 52160862 G A 0.1806 1487 0.0138 17.785 7.4101 0.016391
rs4979125 9 115265330 T C 0.2706 1493 0.1314 15.557 6.4823 0.016396
rs7095324 10 17250900 T G 0.3593 1493 0.8221 -14.641 6.1004 0.016396
rs4233772 2 184341553 G A 0.05 1489 0.2642 -31.838 13.254 0.016406
rs4252114 6 161143190 T C 0.3214 1492 0.7666 -15.17 6.3216 0.016408
rs6491283 13 28977739 G A 0.0174 1493 1 -54.296 22.606 0.016416
rs11572177 10 96797270 T C 0.3349 1493 0.7274 15.007 6.2543 0.01642
rs10994209 10 61877706 G A 0.3784 1493 0.3499 14.713 6.1319 0.016423
rs721227 9 118179485 C A 0.3697 1493 0.6172 14.701 6.1279 0.016438
rs10165268 2 49700419 T G 0.4692 1493 0.6033 14.015 5.8423 0.016442
rs180416 12 47169518 G A 0.214 1493 0.1908 -16.888 7.0399 0.016443
rs1547977 7 104268155 T G 0.2405 1493 0.3216 -16.708 6.9652 0.016449
rs10468741 18 3401411 G A 0.2847 1493 0.4087 15.791 6.5833 0.016454
rs1889877 6 69729678 G A 0.4575 1493 0.6766 14.224 5.9299 0.016455
rs12933996 16 53976662 G A 0.3392 1493 0.2987 -14.676 6.1188 0.016463
rs14291 2 36810586 T C 0.4159 1493 0.6317 -14.197 5.9194 0.016467
rs604965 16 57521274 T C 0.3516 1493 0.6915 -14.676 6.1194 0.016473
rs2500102 1 183811931 G A 0.203 1493 0.8104 17.455 7.2783 0.016475
rs17717415 16 77854334 G A 0.1527 1493 0.765 19.668 8.202 0.016484
rs7334874 13 110770593 T C 0.1812 1490 0.4847 18.142 7.5653 0.016485
kgp10535429 13 35877256 G A 0.1303 1493 0.3029 20.637 8.6058 0.016486
rs3807797 7 77659241 C A 0.1875 1493 0.0748 -17.637 7.3549 0.016487
rs6970379 7 17126744 G A 0.2614 1486 0.8404 -16.043 6.6903 0.01649
rs7775386 6 132157149 T C 0.151 1493 0.9196 -19.718 8.2231 0.016491
rs12670058 7 137946207 G A 0.3152 1477 0.5466 15.129 6.3094 0.016492
rs8046487 16 88161416 G A 0.1122 1493 0.009 23.082 9.6265 0.016495
rs10430982 11 40875131 G A 0.2408 1493 0.0159 15.964 6.6584 0.016503
rs17029662 4 100847105 G A 0.2884 1493 0.4878 15.7 6.5481 0.016504
rs7319102 13 58252801 G A 0.1698 1493 0.4085 18.98 7.9164 0.016504
rs1595005 18 1278665 T C 0.4519 1445 1 14.373 5.9949 0.016506
rs10859318 12 92865332 T C 0.1748 1493 0.4201 -18.349 7.654 0.016514
rs2032546 6 166975390 T C 0.2592 1493 0.9463 16.045 6.6931 0.016516
rs10512382 9 110460993 T C 0.357 1493 0.0909 -15.031 6.2702 0.016518
rs12315215 12 131069730 T C 0.1025 1493 1 -23.268 9.7063 0.016523
rs4823421 22 45319317 T C 0.284 1493 0.8486 -15.568 6.4949 0.01653
rs6017486 20 43724879 G A 0.289 1493 0.0321 15.106 6.3026 0.016537
rs2041822 14 77598375 G A 0.2448 1493 0.2626 -16.626 6.9366 0.016539
rs3002652 1 183830469 G A 0.3406 1493 0.4538 14.702 6.1342 0.016542
rs2158485 7 16366339 T C 0.0539 1493 1 -31.2 13.005 0.016544
rs10858638 12 88149750 T C 0.3252 1493 0.5167 -15.16 6.3254 0.016545
rs11213627 11 110737891 C A 0.4468 1493 0.6375 14.251 5.9467 0.016553
rs2834417 21 35603162 T C 0.4042 1493 0.4521 -14.2 5.9258 0.016563
rs9688095 5 151792075 T C 0.2746 1493 0.6967 -15.861 6.6193 0.016565
rs2794834 1 237979535 T C 0.2103 1493 0.8152 -17.337 7.2352 0.016567
rs6492444 13 90355675 T C 0.3215 1490 0.7218 15.018 6.2674 0.016567
rs6082807 20 2327695 G A 0.3312 1493 0.0409 15.369 6.4139 0.016568
rs566352 18 6923291 G A 0.3968 1492 0.9139 14.366 5.9956 0.016571
rs7836759 8 28977112 C A 0.3376 1493 0.8172 -14.836 6.1924 0.016583
rs12630408 3 147175324 T C 0.1145 1493 0.3061 -22.433 9.3635 0.016587
rs1993716 5 7832387 C A 0.3513 1493 0.7765 14.677 6.1265 0.016587
rs10991225 9 107104909 T C 0.0646 1493 0.5169 -28.944 12.07 0.016587
rs10913043 1 175612924 G A 0.1032 1493 0.4858 -23.374 9.7568 0.016593
rs1992205 8 4684203 C A 0.4672 1493 1 -14.096 5.8844 0.016597
rs6968084 7 112097121 T C 0.144 1493 0.6743 -19.924 8.3176 0.016602
rs1905416 12 33543220 T C 0.3429 1493 0.5657 -14.942 6.2379 0.016604
rs9511368 13 19635339 T C 0.4645 1492 0.3764 -14.281 5.9618 0.016604
rs11633371 15 89356832 T G 0.4819 1493 0.5007 14.206 5.9305 0.016604
rs9852867 3 189969372 T G 0.4243 1493 0.427 -14.386 6.0059 0.016608
rs12451218 17 13849232 T C 0.4357 1493 0.7127 14.116 5.8933 0.016612
rs12901682 15 78833223 C A 0.0171 1493 1 54.706 22.819 0.016615
rs11989414 8 14636322 T G 0.0107 1493 1 -68.608 28.619 0.016621
rs10859565 12 78278468 G A 0.2716 1493 0.9478 15.842 6.6146 0.016622
rs7728496 5 52867330 T G 0.2267 1493 0.338 -17.015 7.1051 0.016631
rs8001296 13 106363330 T C 0.1182 1493 0.2132 -21.428 8.9484 0.016638
rs856534 10 94810665 G A 0.3928 1493 0.9136 -14.425 6.0244 0.016647
rs9445025 6 93530757 T C 0.2321 1493 0.8846 -16.699 6.9742 0.016648
rs7435327 4 139497265 G A 0.152 1493 0.7633 19.505 8.1466 0.016654
rs2594803 8 55201740 G A 0.1949 1493 0.5647 17.625 7.3614 0.016654
rs10472638 5 28513267 T C 0.3336 1493 0.7272 14.846 6.2011 0.016661
rs3992620 5 118530872 G A 0.0636 1493 0.1908 28.306 11.812 0.016664
rs6088244 20 32110204 T C 0.4642 1493 0.298 -13.903 5.8077 0.016669
rs6868704 5 97468211 T C 0.2813 1493 0.8983 15.611 6.5214 0.016674
rs2862945 2 82761799 T C 0.2264 1493 0.3371 16.591 6.9312 0.01668
rs12493802 3 53278241 T C 0.4283 1493 0.9579 14.222 5.9416 0.01668
rs9932186 16 60314656 T G 0.2143 1493 0.2817 17.39 7.2662 0.016699
rs5020375 4 122559883 T C 0.4397 1493 0.3444 -13.982 5.8424 0.0167
rs1435489 18 1317042 T G 0.4109 1493 0.7487 -14.227 5.9445 0.0167
rs4684420 3 4607085 G A 0.2826 1493 1 -15.613 6.5242 0.016707
rs13272100 8 111181468 C A 0.4046 1488 0.1617 -14.579 6.0921 0.016707
rs915047 13 108850691 G A 0.1527 1493 0.369 19.783 8.267 0.01671
rs1585962 11 38664557 T C 0.1016 1477 0.8863 23.502 9.821 0.016711
rs17702267 18 59584497 G A 0.1504 1493 0.6137 19.544 8.1674 0.016715
rs6080725 20 17490410 T C 0.269 1448 0.2848 15.766 6.5891 0.016723
rs905569 3 113958599 T C 0.2693 1493 0.8436 15.792 6.6002 0.016725
rs200148 6 143345696 G A 0.4233 1493 0.4269 -14.077 5.8832 0.016725
rs16858853 1 233342220 T C 0.1403 1493 0.2835 -20.539 8.5841 0.016727
rs2277725 18 77694168 T G 0.4273 1493 0.4282 -14.353 5.9989 0.01673
rs1111912 8 103165042 G A 0.4983 1493 0.8767 14.084 5.8867 0.016732
rs7540516 1 206986545 C A 0.2324 1493 0.1465 -16.318 6.8209 0.016739
rs10933480 2 159263645 T C 0.2518 1493 0.1693 15.895 6.6442 0.016744
rs6485450 11 43740422 T C 0.0575 1469 0.0128 -31.322 13.08 0.016744
rs2188814 7 109881210 T C 0.0489 1493 0.002 31.133 13.002 0.016747
rs4252435 7 142622714 G A 0.0995 1493 0.5619 -23.718 9.9147 0.016749
rs4965176 15 97864563 T C 0.1015 1493 0.3185 22.958 9.5977 0.016755
rs224055 10 64496870 G A 0.3989 1493 0.7874 -14.295 5.9761 0.016758
rs4490561 5 101118483 G A 0.4732 1493 0.678 -14.149 5.9157 0.016764
rs4846118 1 12626549 T C 0.1256 1453 0.2315 21.153 8.844 0.016768
rs17151466 7 127506080 T C 0.315 1492 0.3077 15.344 6.4159 0.016777
rs1459157 4 173739244 T C 0.3409 1493 0.5646 14.938 6.2464 0.016778
rs11233953 11 83930211 G A 0.0877 1493 0.1935 -25.278 10.56 0.016778
rs13389823 2 242955426 G A 0.3812 1490 0.0036 -13.963 5.8389 0.016783
rs6082442 20 2205138 T C 0.3302 1493 0.7255 14.86 6.2138 0.016784
rs16867225 2 181041286 G A 0.0496 1493 0.7815 -32.245 13.471 0.016788
rs2635034 1 164635818 G A 0.0443 1490 0.7646 34.117 14.253 0.016789
rs7737876 5 68179333 C A 0.2763 1493 0.0523 15.322 6.4075 0.01679
rs7197903 16 78614508 T C 0.1654 1493 0.5736 18.754 7.8431 0.016798
kgp1838611 19 8901152 C A 0.1142 1493 0.2488 21.752 9.0971 0.016798
rs7159063 14 66983034 T C 0.0604 1490 0.3618 29.932 12.507 0.016804
rs7622316 3 29710221 T C 0.0385 1493 1 36.521 15.26 0.016805
rs1626670 7 2268970 G A 0.364 1493 0.2636 14.381 6.0151 0.016809
rs1549204 5 147271465 C A 0.0864 1493 0.1913 24.565 10.265 0.016812
rs4969376 17 79052815 G A 0.2431 1493 0.439 16.197 6.7747 0.016813
rs4906484 14 44075919 T C 0.1956 1490 0.5645 17.872 7.4753 0.016814
rs6471687 8 59104101 G A 0.0335 1493 1 -39.258 16.405 0.016815
rs7010867 8 2671510 T C 0.2515 1493 0.0858 -15.83 6.6215 0.016817
rs12080747 1 102085498 G A 0.0656 1493 0.3999 28.7 11.995 0.016828
rs13149529 4 157324100 T C 0.4166 1493 0.79 -14.3 5.9821 0.016829
rs10069690 5 1279790 T C 0.274 1482 0.2668 -15.508 6.4877 0.01683
rs538181 8 27476815 G A 0.4732 1493 0.2536 14.277 5.9728 0.016832
rs7034696 9 18804130 T C 0.2208 1488 0.8802 17.017 7.1195 0.016839
rs8058797 16 77816078 T C 0.1514 1493 0.1894 -19.245 8.0516 0.01684
rs11258916 10 14217262 T C 0.0164 1493 1 -55.653 23.264 0.01685
rs12369172 12 54920566 T C 0.3503 1493 0.7762 -14.65 6.13 0.016852
rs9696070 9 89230779 T C 0.3791 1493 0.41 -14.314 5.9894 0.016855
rs953536 9 114489887 T C 0.4782 1493 0.5337 14.171 5.93 0.016859
rs1873532 4 23806778 C A 0.428 1493 0.1388 -14.472 6.0559 0.016864
rs17574546 15 38902476 C A 0.1875 1493 1 17.996 7.5311 0.016869
rs2282635 18 2921444 T C 0.2783 1493 0.1218 15.343 6.4211 0.01687
rs10239387 7 42604257 G A 0.1678 1493 0.3542 -18.557 7.7662 0.016872
rs8003187 14 104865071 G A 0.3218 1493 0.3745 -14.85 6.2156 0.016885
rs7699563 4 118558928 C A 0.0328 1493 0.6717 -39.177 16.382 0.016888
rs738499 22 41777100 T G 0.2837 1493 0.2788 15.802 6.6145 0.016896
rs419816 5 52571758 T C 0.1276 1493 1 -21.045 8.8093 0.016897
rs1893503 18 71082402 G A 0.4762 1493 0.5335 -14.172 5.9322 0.016898
rs6665999 1 218932807 G A 0.1376 1493 0.1268 20.793 8.7039 0.016899
rs7812995 8 74453600 G A 0.4384 1493 0.7526 -14.078 5.8933 0.016905
rs11223936 11 134548813 G A 0.4607 1490 0.8757 14.064 5.8874 0.016905
rs6894584 5 149152691 T C 0.2585 1493 0.7871 -15.959 6.681 0.016908
rs2276410 11 123592239 C A 0.3858 1493 0.9564 -14.392 6.0256 0.016916
rs801169 5 140115433 G A 0.204 1493 0.9365 17.446 7.3042 0.016918
rs9325821 8 17610093 G A 0.0375 1493 0.7198 -37.259 15.585 0.016922
rs12620138 2 41765955 G A 0.2388 1493 0.0154 16.995 7.1157 0.016924
rs1630896 6 111973750 C A 0.3915 1493 0.356 14.55 6.0923 0.016925
rs4833837 4 123536963 G A 0.3366 1493 0.3244 15.048 6.301 0.016931
rs616545 1 183298150 G A 0.3275 1493 1 -14.946 6.2584 0.016933
rs10863825 1 210577134 T C 0.1152 1493 0.3083 21.669 9.0734 0.016933
rs1363121 5 155072951 T G 0.2398 1493 0.3564 16.635 6.9657 0.016933
rs1360251 13 79734887 T C 0.3222 1493 0.5939 15.122 6.3321 0.016934
rs4759393 12 123282532 G A 0.0831 1493 0.4994 -25.199 10.542 0.016936
rs7816614 8 5344373 T C 0.2528 1493 0.3376 -16.35 6.8469 0.01694
rs11997699 8 138286806 T C 0.3026 1492 0.1983 -15.018 6.2892 0.016942
rs12963958 18 59569880 T C 0.2023 1493 0.3774 17.679 7.4041 0.016951
rs11677065 2 69013007 T C 0.4468 1493 0.1574 -14.378 6.0216 0.016954
rs7911765 10 128429139 T C 0.3935 1493 0.2334 14.582 6.1074 0.016957
rs6675067 1 76088392 C A 0.2388 1493 0.6181 -16.571 6.9405 0.016958
rs2191110 19 30675148 G A 0.307 1490 0.8076 -15.259 6.3915 0.01697
rs6555331 5 5154458 T C 0.4987 1493 0.0786 14.356 6.0135 0.016975
rs9827586 3 154825385 G A 0.4086 1493 0.6298 -14.167 5.9344 0.016978
rs10120688 9 22056499 G A 0.4615 1493 0.2979 13.875 5.8122 0.016979
rs1218762 16 3405986 G A 0.2669 1493 0.8427 -15.801 6.6198 0.016989
rs6491403 13 98866841 G A 0.4662 1493 0.1071 13.764 5.7669 0.017001
rs455494 1 30758928 G A 0.287 1493 0.7045 15.415 6.4594 0.017013
rs1627086 12 41519749 G A 0.439 1492 0.7525 -14.195 5.9487 0.017019
rs10756949 9 18224660 T C 0.3573 1493 0.3672 14.807 6.2062 0.017038
rs1896634 5 132511553 T C 0.2368 1493 0.8302 16.441 6.891 0.017041
rs1419107 10 132839543 T C 0.3912 1493 0.8706 -14.324 6.0039 0.017042
rs16943453 15 61286998 T G 0.1567 1493 0.9221 -19.254 8.0705 0.017045
rs729269 7 154512110 G A 0.2187 1493 0.8797 16.994 7.1234 0.017046
rs11010375 10 36328422 T G 0.3372 1493 0.0322 -15.254 6.3938 0.017046
rs12028043 1 155132836 G A 0.3697 1493 0.0759 -14.19 5.9484 0.017056
rs13097413 3 176615819 G A 0.4561 1493 0.5666 13.963 5.8532 0.017056
rs17862811 2 52102327 G A 0.2612 1493 0.5464 -16.082 6.7416 0.017059
rs7002486 8 29541902 T C 0.4863 1493 0.1952 -14.266 5.9804 0.017062
rs12577364 11 28658030 G A 0.3593 1493 0.0114 -15.107 6.3335 0.017064
rs6781182 3 34212166 T C 0.2759 1493 0.8969 15.714 6.588 0.017065
rs2490573 9 78989528 G A 0.432 1493 0.5268 -14.016 5.8772 0.017086
rs6588248 1 67652984 T G 0.4956 1487 0.1078 13.76 5.7698 0.017088
rs9603703 13 40799522 T C 0.3088 1493 0.7618 -15.094 6.3297 0.017097
rs17109804 12 71945572 G A 0.1484 1493 0.7593 19.796 8.302 0.017102
rs322172 17 25659288 G A 0.3188 1493 0.9525 15.04 6.3084 0.017119
rs7695763 4 96977876 T C 0.1946 1485 1 -17.754 7.4468 0.01712
rs4900876 14 49423399 T C 0.1393 1493 1 20.215 8.4794 0.017127
rs7096316 10 108216760 G A 0.1423 1493 0.7502 20.16 8.4567 0.017128
rs6714212 2 203056987 G A 0.4374 1493 0.6364 -14.024 5.8843 0.017161
rs6576498 15 26223788 G A 0.0352 1493 0.7046 -37.898 15.888 0.017165
rs2956830 8 50445456 T C 0.0764 1493 0.5823 -26.165 10.969 0.017168
rs4894396 3 138903294 G A 0.3058 1493 0.1613 14.921 6.2616 0.017177
rs10062711 5 93348659 G A 0.1296 1493 0.6463 -20.714 8.6933 0.017184
rs2315942 3 55855820 G A 0.275 1493 1 15.666 6.5752 0.017195
rs12812965 12 1163518 T G 0.2565 1491 0.0665 -15.642 6.5653 0.017197
rs7833204 8 83312232 G A 0.3597 1493 0.7364 -14.517 6.0935 0.017199
rs3741367 11 66083129 T C 0.3992 1493 0.4502 14.145 5.9375 0.017201
rs1385337 18 43297843 T C 0.1768 1493 0.3735 -18.58 7.7992 0.017207
rs6693954 1 204132638 T A 0.2736 1493 1 15.685 6.5841 0.01721
rs2305042 18 57053846 C A 0.2197 1493 0.291 -16.67 6.9979 0.017212
rs10437418 10 19535852 G A 0.4417 1493 0.753 -14.149 5.94 0.017216
rs4717860 7 73416168 T C 0.2497 1488 0.6779 16.104 6.7607 0.017218
rs2899613 15 58347260 T C 0.4447 1493 0.7533 -14.139 5.9357 0.017219
rs3919704 14 43696331 T C 0.3938 1492 0.233 -14.558 6.112 0.017224
rs726395 7 15734715 T G 0.4816 1493 0.3247 13.818 5.8015 0.017226
rs2796441 9 84308948 G A 0.3851 1493 0.3253 14.568 6.1165 0.017231
rs819198 8 23742960 T C 0.49 1493 0.6413 -13.904 5.8381 0.017242
rs802718 6 128289511 G A 0.0867 1493 0.4114 25.169 10.559 0.017243
rs6753039 2 35347774 T C 0.2264 1493 0.8825 16.759 7.0371 0.017244
rs6551219 3 27666362 T C 0.4595 1493 0.4661 -14.17 5.9503 0.017247
rs9527675 13 58215142 G A 0.3024 1493 0.0574 14.864 6.2418 0.017248
rs12960776 18 70333867 T C 0.4846 1493 0.6414 13.91 5.8413 0.017249
rs7111236 11 128333503 T C 0.4883 1493 0.4075 -13.841 5.8121 0.01725
rs7542551 1 177680031 G A 0.3543 1493 0.5717 -14.736 6.1886 0.017256
rs7013150 8 97369332 T C 0.4531 1493 0.0946 -14.371 6.0352 0.017257
rs4934434 10 90747169 C A 0.4059 1493 0.5917 -14.138 5.9384 0.017277
rs6442253 3 11474238 T C 0.1765 1493 0.9291 -18.315 7.6936 0.017289
rs10010241 4 166123245 T C 0.2472 1493 0.8347 16.269 6.8345 0.01729
rs10795068 10 3782419 G A 0.2632 1493 0.0451 16.314 6.8532 0.01729
rs7901112 10 73241440 G A 0.4672 1493 0.795 -14.064 5.9083 0.017295
rs10768645 11 40915339 G A 0.0657 1492 0.8314 28.112 11.799 0.017295
rs1955318 1 56133634 G A 0.4069 1493 0.2601 -14.019 5.8897 0.017303
rs11160664 14 102131545 T C 0.4464 1492 0.3732 -13.891 5.8361 0.017303
rs12946220 17 51781250 T C 0.4092 1493 0.2394 14.003 5.8834 0.017306
rs11130613 3 58105995 C A 0.2796 1493 0.1084 -15.913 6.6857 0.017309
rs11862742 16 13489399 G A 0.2642 1493 0.352 -16.052 6.7443 0.017311
rs6983078 8 134871987 G A 0.3208 1493 0.285 14.761 6.2023 0.017313
rs2271942 3 151535422 G A 0.1956 1493 0.7424 17.548 7.3735 0.017317
rs10461271 4 161131305 T C 0.3121 1493 0.6298 15.188 6.3817 0.017319
rs7747094 6 106189232 G A 0.1875 1493 0.3956 -18.123 7.6154 0.017323
rs7552857 1 176429364 G A 0.1028 1493 1 -23.073 9.6959 0.017329
rs5647 2 163005158 G A 0.0131 1493 0.2223 -60.331 25.329 0.017329
rs9451764 6 92426566 T C 0.136 1493 0.7412 -20.304 8.5331 0.017341
rs11263535 11 69533129 G A 0.2106 1493 1 -17.143 7.2048 0.017343
rs3896439 1 4668670 G A 0.0382 1493 0.7212 -36.822 15.461 0.017346
rs967329 3 61447968 G A 0.145 1493 0.5319 -20.027 8.417 0.017346
rs4307603 1 50598368 T C 0.2595 1493 0.0927 -15.603 6.5578 0.017347
rs9309196 2 50992109 G A 0.3145 1493 1 -15.062 6.3307 0.017348
rs9978154 21 36122553 G A 0.2656 1493 0.9471 -15.8 6.6409 0.017348
rs12404332 1 105175991 G A 0.1276 1493 0.103 21.415 9.0013 0.017354
rs7986686 13 70375338 C A 0.4853 1493 0.6785 -14.064 5.9117 0.017357
rs1648136 11 109883416 T C 0.3145 1493 0.8102 -15.108 6.3505 0.017358
rs2238508 16 24306170 G A 0.21 1493 0.5856 -17.285 7.2659 0.017364
rs509687 6 113700723 G A 0.0325 1493 0.6674 39.187 16.458 0.017369
rs7070570 10 67864604 G A 0.2512 1493 0.4099 -15.942 6.7018 0.017373
rs2798641 6 109268050 T C 0.209 1493 0.1828 16.881 7.0969 0.017377
rs16908717 8 139271002 T C 0.126 1492 0.2915 -20.783 8.7377 0.017383
rs2165666 4 187461706 G A 0.2455 1493 0.4422 -16.406 6.8978 0.017384
rs6883772 5 158131574 T C 0.358 1493 0.6124 14.47 6.084 0.017387
rs3848451 17 68359507 C A 0.4692 1493 0.7164 14.063 5.9132 0.017393
rs6923916 6 132733418 G A 0.1487 1493 0.2602 -19.948 8.3877 0.017396
rs13228166 7 47894326 G A 0.419 1493 0.2024 -13.925 5.8561 0.01741
rs16947542 16 49547497 T C 0.1956 1493 0.511 -17.46 7.3425 0.01741
rs1445367 3 144993940 G A 0.2647 1481 0.1417 15.591 6.5565 0.017411
rs9789183 18 5877869 T C 0.496 1493 0.2143 -14.198 5.972 0.017432
rs1845228 18 1215776 C A 0.3635 1458 0.7341 14.661 6.1669 0.017434
rs775246 12 57975155 C A 0.2451 1493 0.4012 -16.047 6.7499 0.017439
rs6115039 20 2562654 G A 0.1256 1493 0.8138 21.165 8.9032 0.017441
rs13280653 8 8448429 C A 0.2572 1493 0.042 15.56 6.5455 0.017442
rs1388452 1 101851347 T C 0.0623 1493 0.6545 29.157 12.254 0.017443
rs7078160 10 118827560 G A 0.1517 1493 0.1589 19.84 8.3469 0.017455
rs6852056 4 92452205 G A 0.3542 1492 0.3657 14.768 6.2133 0.01746
rs12436592 14 27402787 T C 0.2046 1493 0.8737 -17.355 7.3015 0.017461
rs17113403 14 43203107 T C 0.205 1493 0.3029 17.533 7.3768 0.017467
rs8033883 15 75257488 G A 0.2067 1444 0.0101 -17.013 7.1583 0.01747
kgp3085075 13 19199254 T C 0.2391 1491 0.67 16.473 6.9315 0.017473
rs6559328 9 91581627 C A 0.3493 1493 0.8201 -14.598 6.1426 0.017474
rs9819195 3 51373707 G A 0.0268 1493 0.2862 42.671 17.938 0.017475
rs6773658 3 71612149 T C 0.2981 1493 0.6207 -15.37 6.4679 0.017485
rs315468 17 29961261 G A 0.1614 1484 0.2924 18.791 7.9077 0.017489
rs612720 17 46918204 G A 0.4504 1493 0.7539 13.966 5.8774 0.017491
rs1555732 10 9590060 T C 0.4072 1493 0.8302 -14.253 5.9982 0.017496
rs11015915 10 19013396 G A 0.056 1492 0.6214 30.669 12.896 0.017504
rs2066284 1 201143774 T C 0.2703 1493 0.3587 -15.526 6.5355 0.017514
rs7832722 8 10965442 G A 0.3717 1493 0.6577 14.525 6.1141 0.017514
rs3935435 1 6572175 G A 0.2295 1464 0.3758 16.5 6.9454 0.017517
rs13218926 6 2947783 G A 0.3509 1492 0.9095 -14.591 6.1423 0.017523
rs847914 7 12534936 T C 0.4444 1492 0.5292 14.175 5.9672 0.017528
rs11636028 15 80605705 G A 0.3101 1493 0.2045 -14.839 6.2474 0.017539
rs10828431 10 23623523 G A 0.0914 1493 0.0274 23.497 9.8927 0.01754
rs6103267 20 42012681 G A 0.451 1489 0.1292 -14.338 6.0365 0.017541
rs4302179 2 238851442 G A 0.4454 1493 0.4023 14.191 5.9749 0.017542
rs7749495 6 12240805 G A 0.3486 1493 1 -14.645 6.1662 0.017544
rs1708144 3 22964868 G A 0.3925 1493 0.0342 -14.7 6.1899 0.017558
rs8041309 15 90587712 T G 0.1735 1493 0.8567 18.369 7.7355 0.017566
rs1507722 18 1322681 T C 0.4655 1492 0.4988 13.863 5.8381 0.017568
rs9292722 5 38852259 T C 0.285 1493 0.1626 -15.741 6.6288 0.017569
rs9388472 6 126471447 T C 0.2411 1493 0.7772 16.235 6.8371 0.017573
rs754943 2 142488678 T C 0.3148 1493 0.9522 15.035 6.3319 0.017577
rs2129589 18 69703344 G A 0.2967 1493 0.2148 15.524 6.5386 0.01759
rs6839690 4 139856728 T G 0.1403 1493 0.1325 -20.497 8.6336 0.017591
rs528472 9 138580847 T C 0.2676 1493 1 -15.745 6.6318 0.017592
rs1862499 19 47549791 G A 0.4159 1493 0.3115 13.958 5.8795 0.017596
rs1105180 10 15540722 T C 0.2818 1492 0.1246 15.828 6.6674 0.017601
rs664422 1 183325722 T C 0.4086 1493 0.7077 14.107 5.9426 0.017602
rs11720285 3 57961370 C A 0.2709 1493 0.6002 -15.808 6.659 0.017602
rs7905 6 33032975 T C 0.2096 1491 1 -17.165 7.2308 0.017603
rs10212434 3 56432160 T G 0.4374 1493 0.2472 14.279 6.0152 0.017604
rs7278458 21 23333160 T C 0.4816 1493 0.7955 -13.899 5.8553 0.017605
rs1977288 10 96307738 T C 0.3436 1493 0.4915 -14.816 6.2414 0.017608
rs542998 11 63487386 T C 0.1708 1493 0.0222 19.097 8.0452 0.017609
rs6562141 13 61502050 G A 0.1018 1493 0.478 22.839 9.6219 0.017615
rs11064737 12 119740407 T C 0.214 1493 0.1661 17.319 7.2972 0.017627
rs9311384 3 46103974 T C 0.2656 1493 1 15.788 6.6523 0.017628
rs6770546 3 168465419 G A 0.0676 1493 0.5419 -27.553 11.598 0.017628
rs13066393 3 729510 T C 0.0312 1492 1 -40.244 16.941 0.017632
rs1544087 10 130328926 T C 0.4153 1493 0.873 -14.112 5.9465 0.017637
rs7047611 9 17585896 G A 0.3332 1493 0.7711 -14.845 6.2558 0.017645
rs6763260 3 190176528 T C 0.3211 1481 0.2331 14.744 6.2135 0.017646
rs6883722 5 155875529 G A 0.1815 1493 0.2971 -17.845 7.5204 0.017651
rs6677767 1 111022475 T C 0.3858 1493 0.209 14.081 5.9343 0.017652
rs12578664 12 34256210 T G 0.0536 1492 7e-04 -29.458 12.403 0.017653
rs10886471 10 121149403 T C 0.4719 1493 0.6404 13.869 5.8464 0.017682
rs16921482 8 56152930 T C 0.2924 1491 0.9501 -15.32 6.4582 0.017685
rs190480 5 66133356 T C 0.4739 1493 0.324 13.771 5.8055 0.017686
rs12578621 12 73567377 G A 0.1404 1474 0.281 19.945 8.4085 0.017689
rs10508727 10 28025771 T C 0.0529 1493 0.0067 -29.941 12.611 0.017695
rs11184894 1 106945362 G A 0.1778 1493 0.9294 18.266 7.701 0.017696
rs1950730 14 50875828 T C 0.2873 1493 0.1295 -15.71 6.6233 0.017696
rs2359795 14 75912479 T C 0.431 1493 0.8329 -14.11 5.9487 0.017696
rs6855627 4 87898302 G A 0.0311 1493 0.3979 40.712 17.15 0.017712
rs6509997 19 30650863 G A 0.3298 1492 0.815 -14.871 6.2706 0.017717
rs1444405 15 63544106 G A 0.3436 1493 0.8633 14.625 6.1672 0.017722
rs2891889 14 87311322 T C 0.4163 1493 0.5584 -14.239 6.0044 0.017723
rs7219493 17 73044188 T C 0.1078 1493 0.8927 -22.398 9.446 0.01773
rs6773406 3 13666263 G A 0.3004 1493 0.7585 15.254 6.4334 0.017734
rs12307895 12 47150176 T C 0.1969 1493 0.1406 17.18 7.2456 0.017739
rs3860922 9 86048883 T G 0.0687 1493 1 27.513 11.593 0.01774
rs12564818 1 30155341 G A 0.2153 1493 0.8786 16.911 7.1327 0.017743
rs1706864 2 2519911 G A 0.4732 1493 0.324 -13.766 5.8063 0.017748
rs17009641 4 126351995 G A 0.1869 1493 0.1051 17.483 7.3744 0.017749
rs7100118 10 26176051 G A 0.3577 1493 0.2602 14.315 6.0388 0.017765
rs804282 8 11611743 T G 0.497 1493 0.9587 13.934 5.8789 0.017779
rs916856 7 27936243 T C 0.3952 1493 0.2555 -14.024 5.9171 0.017782
rs701615 1 208658283 T C 0.1145 1493 0.8984 -21.824 9.2081 0.017785
rs2482838 10 30433291 G A 0.0579 1493 0.6314 -29.582 12.47 0.017785
rs6586147 10 90446730 G A 0.0904 1493 0.7533 -24.166 10.187 0.017787
rs10455146 6 85089511 T G 0.1497 1493 0.0664 20.01 8.4432 0.017789
rs2071771 22 40415140 T C 0.284 1493 0.5247 15.571 6.5707 0.017796
rs6831421 4 138349799 G A 0.3965 1493 0.7456 -14.161 5.9756 0.017798
kgp8153796 5 12623939 T C 0.1085 1493 0.5923 -22.576 9.5267 0.017799
rs2278642 1 239867143 T G 0.4474 1493 0.6377 14.087 5.945 0.017806
rs10096610 8 10289663 T C 0.137 1493 0.1256 -19.848 8.3763 0.01781
rs4697799 4 10872167 T G 0.1795 1493 0.1605 17.813 7.5177 0.017812
rs6438869 3 124728626 G A 0.3342 1493 0.45 14.902 6.2894 0.017818
rs12678345 8 88792344 C A 0.2669 1493 0.5087 15.875 6.7001 0.017821
rs16934512 9 16358278 C A 0.4267 1493 0.2042 -13.837 5.8401 0.017826
rs10776856 9 138837113 T C 0.4812 1493 0.3508 -13.754 5.8056 0.017827
rs2827841 21 24462002 C A 0.4893 1493 1 13.925 5.8775 0.017827
rs11080110 17 25566997 T C 0.3547 1493 0.3656 14.369 6.0654 0.017834
rs7512482 1 2146966 T C 0.1638 1493 0.6366 18.939 7.9946 0.017837
rs1523171 4 31950589 C A 0.1962 1493 0.6226 -17.647 7.4491 0.017838
rs11789677 9 87238610 G A 0.2401 1493 0.9435 16.317 6.888 0.017841
rs2833876 21 33917903 G A 0.1056 1491 0.0274 -22.015 9.2933 0.017844
rs10913052 1 175630097 T C 0.3741 1465 0.163 14.852 6.2698 0.017846
rs7960270 12 64486285 T C 0.1236 1493 0.5521 20.993 8.8625 0.017847
rs1696320 12 123269814 G A 0.1219 1493 0.3348 21.011 8.8699 0.017848
rs10511084 3 85570561 G A 0.3557 1493 0.6115 14.634 6.178 0.017849
rs9720889 8 145286483 G A 0.435 1493 0.5985 -14.137 5.9684 0.017851
rs7204489 16 57134338 G A 0.0191 1493 0.4201 50.369 21.246 0.01786
rs7322775 13 106365014 T G 0.1149 1493 0.0408 -21.238 8.9671 0.017864
rs11070178 15 39542522 G A 0.2093 1493 0.0721 16.708 7.0545 0.017866
rs4695937 4 175552622 T C 0.4032 1493 1 14.171 5.9838 0.017873
rs282413 5 73236235 G A 0.3841 1493 0.477 -14.163 5.9807 0.017875
rs1740721 10 34189978 G A 0.49 1493 0.1085 13.628 5.7549 0.017878
rs4921195 5 161111588 T C 0.2003 1493 0.4189 -17.193 7.26 0.017879
rs2720493 8 17383689 C A 0.4534 1493 0.6763 13.892 5.8667 0.017889
rs667892 1 34189552 T C 0.2483 1492 0.1874 -16.386 6.9203 0.017892
rs1053414 9 36211827 T C 0.0847 1493 0.0922 -24.393 10.293 0.017897
rs2280493 17 9764613 G A 0.1504 1493 0.685 -19.594 8.2753 0.017898
rs3934923 1 111785467 T C 0.3636 1492 0.5383 -14.34 6.057 0.017909
rs6453619 6 73743509 C A 0.214 1493 0.9387 -16.928 7.1509 0.017917
rs4686323 3 983297 G A 0.2835 1492 0.6103 15.312 6.4679 0.017918
rs9321634 6 138222510 T G 0.364 1493 0.8669 14.486 6.1192 0.017922
rs4760919 12 71649818 G A 0.0539 1493 1 -30.816 13.006 0.017925
rs2457350 6 20084591 T G 0.2572 1491 0.1986 15.661 6.6165 0.017934
rs1251079 1 76189445 T C 0.429 1493 0.2451 13.83 5.8439 0.017958
rs7894368 10 129778431 G A 0.3185 1493 0.7657 -14.856 6.2781 0.017963
rs10857415 4 144829906 T C 0.3535 1492 0.157 14.281 6.0353 0.017974
rs722615 3 5899967 T C 0.2942 1492 0.5747 -15.384 6.502 0.017978
rs12443360 15 91909875 T C 0.1962 1491 0.04 -17.047 7.2061 0.017997
rs7105374 11 76863872 G A 0.4136 1493 0.0619 13.774 5.8227 0.018004
rs985184 16 61117063 G A 0.4112 1493 0.336 -14.305 6.0476 0.018008
rs10167316 2 159237284 T C 0.3697 1493 0.8677 14.432 6.1013 0.018011
rs9856794 3 164380029 T C 0.2585 1493 0.6854 15.776 6.6695 0.018011
rs9364605 6 162006836 T C 0.1949 1493 0.4092 -17.339 7.3306 0.018015
rs822373 3 186471186 G A 0.4193 1493 0.5236 14.202 6.0046 0.018017
rs11841745 13 21583572 G A 0.0553 1493 0.452 30.089 12.711 0.018029
rs9377661 6 105091850 T C 0.1614 1493 0.0441 19.404 8.2056 0.01804
rs301289 5 82606235 T C 0.1514 1493 0.3152 -19.137 8.0924 0.018042
rs8039069 15 87131541 G A 0.0455 1493 0.5448 33.044 13.961 0.018042
rs6791786 3 167050814 G A 0.352 1493 0.9097 -14.516 6.1391 0.018053
rs10271879 7 151639562 T C 0.0817 1493 0.488 -25.096 10.604 0.018056
rs7599452 2 153817179 T C 0.0911 1493 0.8753 24.047 10.161 0.018057
rs850908 2 186220642 C A 0.1929 1493 6e-04 16.836 7.1207 0.01806
rs853806 5 67755091 G A 0.363 1493 0.6148 14.538 6.149 0.018066
rs29664 5 151379310 T C 0.2133 1493 0.2473 -17.221 7.2844 0.018071
rs4719207 7 71550079 T C 0.2137 1493 0.5385 -16.808 7.1096 0.018071
rs17173197 7 151268920 T C 0.4153 1488 0.393 -13.957 5.9034 0.018072
rs2892667 13 94456939 G A 0.3188 1493 0.7207 14.822 6.2698 0.018076
rs2542509 2 71589743 G A 0.2987 1493 0.0639 15.549 6.5778 0.018083
rs1970817 16 10575824 C A 0.4605 1493 0.3764 13.771 5.8255 0.018086
rs10884066 10 83794963 T C 0.2812 1492 0.4812 15.603 6.601 0.018088
rs6603006 15 84594067 T C 0.2512 1493 0.8364 -16.068 6.7974 0.018089
rs12581704 12 94192252 G A 0.063 1493 0.6575 28.375 11.993 0.018096
rs1189449 13 95705692 T C 0.3744 1493 0.6587 -14.43 6.105 0.018097
rs10886126 10 119520842 T C 0.1916 1493 0.5595 -17.783 7.5236 0.018099
rs9651453 10 106207209 T G 0.3299 1493 1 -14.771 6.2498 0.018109
rs1439877 2 188944218 G A 0.2642 1493 0.8943 -15.772 6.6739 0.018116
rs4707941 6 72473612 G A 0.2626 1493 0.9467 -15.795 6.684 0.018121
rs246230 16 16132880 T C 0.1404 1492 1 20.009 8.4671 0.018121
rs823302 3 195104741 T C 0.417 1493 0.7097 -14.007 5.9274 0.018122
rs2169394 4 179458843 T C 0.1848 1491 0.0586 -17.445 7.3829 0.018131
rs9909665 17 30056938 T C 0.3024 1493 0.9511 -15.096 6.3885 0.018132
rs2833836 21 33814533 T G 0.1065 1493 0.4132 -22.253 9.4181 0.018136
rs16837959 2 202531624 G A 0.1698 1493 0.5819 18.351 7.7667 0.018139
rs4794796 17 37061038 T C 0.3125 1493 0.8568 -15.01 6.3528 0.01814
rs2575960 13 53199837 T C 0.4789 1493 0.3782 13.731 5.8115 0.018143
rs9615376 22 46919541 T C 0.2513 1492 0.054 16.42 6.9497 0.018144
rs1478497 5 63077057 C A 0.3215 1493 0.0751 15.216 6.4404 0.018151
rs8067139 17 52976319 C A 0.0928 1493 0.2162 -23.527 9.9587 0.018154
rs1202822 1 58346207 C A 0.1634 1493 1 -18.755 7.9391 0.018156
rs2270662 17 35219205 T C 0.4769 1493 0.1774 14.148 5.989 0.018158
rs8015425 14 69841362 G A 0.4565 1493 0.0678 -14.279 6.0446 0.01816
rs11933482 4 7597712 G A 0.3281 1492 0.1586 15.069 6.3795 0.018176
rs11136436 8 1804388 G A 0.2967 1493 0.6199 15.293 6.4744 0.018176
rs992325 1 168957076 G A 0.074 1493 0.7054 26.363 11.151 0.018178
rs6429140 1 239768800 G A 0.2043 1493 0.5772 17.072 7.2284 0.018186
rs638944 1 55341915 T G 0.4544 1492 0.6765 -13.853 5.8661 0.018196
rs7967439 12 57279756 G A 0.3416 1493 0.421 14.782 6.2594 0.018199
rs10188117 2 160290519 G A 0.0981 1493 0.242 23.683 10.02 0.018204
rs12047658 1 102827931 T G 0.0097 1493 1 -70.988 30.034 0.018207
rs1355167 4 126216229 T C 0.3858 1493 0.7848 14.187 6.0087 0.018221
rs9439752 1 30114164 T G 0.2338 1493 0.1931 16.683 7.066 0.018225
rs16876761 4 25083127 T C 0.0285 1493 1 -41.756 17.669 0.018227
rs13425985 2 3706812 G A 0.0834 1493 0.3943 24.767 10.482 0.018244
rs1450704 14 88349067 C A 0.2015 1491 0.6876 17.174 7.2753 0.018245
rs8025960 15 79096673 G A 0.2722 1464 0.1294 -15.399 6.5236 0.018253
rs7464984 8 123456890 G A 0.294 1493 0.6625 -15.313 6.4879 0.018265
rs9553986 13 27869278 T C 0.1906 1493 0.0533 -17.211 7.2924 0.018272
rs8096931 18 73548318 G A 0.1802 1493 1 18.051 7.6484 0.018273
rs11126836 2 27273128 T C 0.4273 1485 0.1849 -14.295 6.0574 0.018275
rs17189180 13 94383344 C A 0.2709 1493 0.6942 15.688 6.6476 0.018276
rs10838398 11 45014551 G A 0.1598 1493 0.4995 -19.111 8.0981 0.018277
rs7190647 16 7616856 G A 0.0931 1487 0.1656 24.35 10.309 0.018279
rs1575330 1 168913482 G A 0.073 1493 0.2479 -26.22 11.101 0.018281
rs828154 4 17062952 G A 0.2706 1493 0.1156 15.934 6.7522 0.018282
rs9400994 6 117565453 G A 0.3326 1493 0.2002 14.471 6.1328 0.018292
rs928111 13 111016886 C A 0.2344 1493 0.7732 16.296 6.9063 0.018292
rs7534801 1 244916619 G A 0.2411 1493 0.724 16.281 6.9 0.018293
rs6567326 18 60840608 T G 0.1598 1493 0.5633 -18.777 7.9575 0.018294
rs10881069 12 47582724 T C 0.42 1493 0.8734 14.006 5.9358 0.018296
rs2250079 1 237931094 T C 0.4524 1493 0.6387 13.839 5.865 0.018298
rs8101041 19 56326058 G A 0.0908 1493 0.7549 -24.027 10.174 0.018304
rs1594963 18 41075059 T C 0.151 1493 1 -19.35 8.2016 0.018311
rs11662575 18 41083535 T G 0.151 1493 1 19.35 8.2016 0.018311
rs4870966 8 127293801 G A 0.3456 1493 0.9544 14.552 6.1685 0.018317
rs16939127 8 76573834 T C 0.2026 1493 0.2626 -17.501 7.4185 0.018318
rs133945 22 33402843 T C 0.4786 1492 1 13.869 5.8789 0.01832
rs1428702 5 120757262 T C 0.3409 1493 0.645 14.713 6.237 0.018322
rs586364 6 86073707 G A 0.2703 1493 0.0151 -15.119 6.4091 0.018322
rs880580 19 30670438 G A 0.2434 1487 0.622 -16.311 6.9144 0.018328
rs4716442 7 155175544 T C 0.2001 1487 0.7459 -17.45 7.3977 0.018331
rs2043260 7 38657224 T C 0.417 1493 0.2212 -13.831 5.8638 0.01834
rs1564974 2 240436304 T G 0.434 1493 0.2686 13.774 5.8396 0.018341
rs1151790 7 155629975 T C 0.2629 1493 0.256 -15.499 6.5712 0.018341
rs13324208 3 169071370 T C 0.3757 1493 0.1854 14.057 5.9601 0.018347
rs594858 11 99498121 G A 0.1309 1493 0.2544 20.876 8.8517 0.01835
rs13150823 4 16064648 T C 0.2224 1493 0.0109 -16.126 6.8377 0.018357
rs4473177 16 83069709 T C 0.2696 1493 0.0025 -15.017 6.3678 0.018361
rs2441703 8 102145463 G A 0.2964 1491 0.238 -15.434 6.5447 0.018363
rs6022045 20 51305288 T C 0.4269 1492 0.2236 -14.243 6.04 0.018368
rs13095041 3 79897447 T G 0.3235 1493 0.4784 14.944 6.3378 0.018376
rs7200676 16 89168911 T C 0.2394 1491 0.6697 -16.343 6.931 0.018379
rs4940617 18 61910040 T C 0.4313 1492 0.1262 13.718 5.8188 0.018396
rs17158529 7 83659577 T C 0.0459 1493 1 33.092 14.024 0.018399
rs9572485 13 71111210 G A 0.296 1493 0.4948 15.306 6.4936 0.018419
rs948348 18 7377381 G A 0.3345 1492 0.9536 14.699 6.2359 0.018419
rs6965213 7 28018689 G A 0.1983 1493 0.8074 -17.312 7.3449 0.018422
rs944605 9 133415084 G A 0.3885 1493 0.0913 13.896 5.8957 0.018422
kgp2523974 18 38792674 G A 0.1447 1493 1 -19.688 8.3531 0.018424
rs10772511 12 12039551 G A 0.4722 1493 0.9586 13.88 5.8891 0.018427
rs687582 13 44507689 T C 0.2904 1493 0.0685 -15.628 6.6312 0.018433
rs7669287 4 1159680 G A 0.1906 1493 0.1801 -17.943 7.6137 0.018439
rs634371 6 69766509 G A 0.4692 1493 0.9586 13.879 5.8893 0.018442
rs10877760 12 62282739 T C 0.3172 1493 0.5109 -14.738 6.2538 0.018442
rs3109399 3 182411955 T C 0.44 1493 0.208 13.72 5.8222 0.018451
rs780401 5 87540210 T C 0.2431 1493 0.261 16.378 6.9504 0.018451
rs13187441 5 33853082 G A 0.3386 1493 0.9539 14.647 6.2158 0.018453
rs10757288 9 22159416 T C 0.4769 1493 0.9174 -13.881 5.8914 0.018464
rs6084919 20 538247 T C 0.2844 1491 0.6563 -15.268 6.4799 0.018465
rs993376 12 17795398 T C 0.365 1493 0.7378 14.307 6.0725 0.018467
rs12655291 5 78124029 T C 0.1624 1493 0.6341 -18.638 7.9105 0.018468
rs9316642 13 54195972 T C 0.4367 1493 0.9581 -13.962 5.9264 0.018474
rs2044294 4 36991491 T C 0.1855 1493 0.6078 17.932 7.6113 0.018476
rs639622 1 112410433 G A 0.0877 1493 0.8711 -24.377 10.338 0.018482
rs7431876 3 70246225 T C 0.2411 1493 0.4371 16.346 6.9386 0.018486
rs11733408 4 10709812 C A 0.1624 1493 0.5688 18.912 8.0284 0.01849
rs10073251 5 105830691 C A 0.4096 1493 0.0868 -14.398 6.1122 0.018491
rs10998222 10 70246874 G A 0.0509 1493 0.0515 30.577 12.968 0.018491
rs6431957 2 5540419 T C 0.3279 1493 0.5186 14.61 6.2035 0.018515
rs1043806 1 147229299 G A 0.2342 1492 0.071 16.746 7.1109 0.018524
rs11636712 15 39081781 G A 0.4082 1493 0.0865 13.764 5.8446 0.018528
rs555267 18 40992698 T G 0.3496 1493 0.0529 -14.89 6.3231 0.018528
rs13259216 8 8673601 C A 0.444 1492 0.319 13.743 5.8365 0.018537
kgp6350485 11 37812598 T C 0.2517 1488 0.1908 15.656 6.6487 0.018538
rs1954195 14 86978489 T C 0.0392 1493 0.4935 35.379 15.012 0.018543
rs632057 6 139834012 T G 0.3118 1493 0.2784 -14.722 6.2532 0.018558
rs9636382 2 239857995 T G 0.4002 1493 0.8295 14.073 5.9778 0.018562
rs9784833 6 156200568 T C 0.1411 1492 1 -19.903 8.455 0.018572
rs1250114 4 1224648 G A 0.1562 1492 0.768 -18.976 8.0612 0.018573
rs4906076 14 101685389 T C 0.4782 1493 0.6041 -13.94 5.9219 0.018575
rs17549779 12 30282288 T G 0.3798 1493 0.5099 14.372 6.1055 0.018576
rs12058310 1 187602253 T G 0.312 1492 0.6729 14.84 6.3044 0.018577
rs2760530 1 192538496 T G 0.2669 1493 0.6917 -15.716 6.6768 0.018581
rs6040369 20 11107386 G A 0.3488 1491 0.6899 14.442 6.1355 0.018581
rs4719155 7 71107224 G A 0.2426 1492 0.573 -16.013 6.803 0.018583
rs11810781 1 158729713 T C 0.2184 1493 0.6498 16.638 7.0688 0.018586
rs6009408 22 49461764 T C 0.1578 1492 0.9224 19.021 8.0825 0.018602
rs10829728 10 132151982 T C 0.4712 1493 0.1769 14.102 5.9922 0.018603
rs9314809 9 76207300 G A 0.3208 1493 0.8122 14.75 6.2682 0.018612
rs10914746 1 34039844 G A 0.274 1493 0.6965 15.417 6.5516 0.018618
rs7087274 10 10926211 G A 0.4326 1492 0.2251 13.737 5.838 0.018621
rs13012143 2 141764693 T C 0.2358 1493 0.8294 -16.338 6.9434 0.018623
rs12041707 1 104989780 G A 0.0469 1493 0.5635 32.478 13.791 0.018629
rs1457925 21 28942922 G A 0.3172 1493 0.2828 15.061 6.4013 0.018632
rs722936 4 90971800 C A 0.1346 1493 0.183 19.903 8.4597 0.018637
rs12879135 14 96062023 G A 0.1079 1492 0.4211 22.546 9.5833 0.01864
rs4246599 2 88464926 G A 0.1119 1493 0.0902 -22.428 9.5335 0.018646
rs1321109 1 115571916 G A 0.3664 1493 0.4352 -14.493 6.1607 0.018647
rs6920208 6 21386879 G A 0.4146 1493 0.9575 -14.034 5.9657 0.018648
rs159242 17 32767554 T C 0.1711 1493 0.465 18.549 7.8851 0.018652
rs2569949 3 144146945 T C 0.4307 1493 0.9579 -13.967 5.9376 0.018655
rs10783815 12 57616013 G A 0.3185 1493 0.3402 -15.023 6.3865 0.018657
rs2292434 4 189371244 G A 0.1163 1492 0.1641 21.153 8.9929 0.018661
rs11220329 11 125924669 T C 0.1932 1493 0.8681 -17.56 7.4651 0.018661
rs877439 3 167799902 T C 0.4514 1493 0.21 -14.116 6.0011 0.018662
rs4698732 4 14338342 T C 0.3543 1493 0.258 14.665 6.2352 0.01867
rs7759304 6 81055396 G A 0.1581 1493 1 18.947 8.0554 0.018671
rs2284469 21 32500727 T C 0.4625 1493 0.9585 13.84 5.8843 0.018671
rs12448946 16 82506093 G A 0.4508 1493 0.7145 -13.811 5.8727 0.018691
rs1061599 18 212756 C A 0.2441 1493 0.058 -16.499 7.016 0.018695
rs4772877 13 108029349 G A 0.353 1493 0.865 14.491 6.1627 0.018701
rs2434214 5 73293204 T C 0.2178 1492 0.6484 -16.633 7.0739 0.018705
rs16826817 2 186272059 T C 0.3607 1493 0.2621 14.597 6.2079 0.018708
rs1031261 2 32865521 G C 0.116 1492 0.5275 21.791 9.2677 0.01871
rs2291098 6 168629381 T C 0.2291 1493 0.4201 -16.256 6.9138 0.01871
kgp8880772 3 96959048 T C 0.0342 1493 1 -38.265 16.259 0.018712
rs11127090 2 88539371 C A 0.15 1493 1 -19.363 8.236 0.01872
rs7521824 1 157102939 T C 0.1182 1493 0.6187 -21.237 9.0331 0.018721
rs11633719 15 80473867 T C 0.296 1493 0.5765 -15.242 6.483 0.018723
rs3863373 12 71288396 C A 0.36 1493 0.5003 14.52 6.1762 0.018726
rs5752973 22 30264274 G A 0.4347 1493 1 -13.927 5.9245 0.018734
rs6721103 2 6891670 T C 0.0311 1493 1 -39.9 16.957 0.018735
rs719535 9 119476270 T C 0.2123 1493 0.3537 17.096 7.2727 0.018738
rs12571505 10 37099723 G A 0.2659 1493 0.9472 15.612 6.6413 0.018738
rs241305 1 228937821 T C 0.3908 1493 0.1149 -14.456 6.1496 0.018739
rs948923 18 71625040 T C 0.3958 1493 0.2133 14.357 6.1076 0.018739
rs12494596 3 94275549 T C 0.3191 1490 0.0369 -15.223 6.4771 0.018756
rs11764365 7 47447541 G A 0.461 1434 0.7102 -14.234 6.056 0.018756
rs2862943 2 82760396 T C 0.3108 1493 0.4321 -14.756 6.2783 0.018757
rs7701823 5 16054101 T C 0.0167 1493 0.3411 53.111 22.577 0.01876
rs7013471 8 8687325 G A 0.4575 1493 0.8758 -13.824 5.8819 0.01876
rs7171171 15 38907041 G A 0.1899 1493 0.9331 17.628 7.5004 0.01876
rs10076398 5 55135283 T C 0.2368 1493 0.8861 16.284 6.9294 0.018773
rs1892993 11 134549478 T C 0.3145 1493 0.063 15.237 6.4839 0.018776
rs929090 22 44313849 G A 0.4849 1493 0.7168 -13.883 5.908 0.018777
rs17268740 4 92114903 G A 0.2041 1492 0.2998 -17.388 7.3997 0.01878
rs1593410 8 75599357 G A 0.3338 1492 0.0362 -15.056 6.4076 0.018789
rs3802873 11 117776471 T C 0.2914 1493 0.1885 -15.456 6.578 0.018791
rs16849322 3 103485884 G A 0.0881 1493 0.5185 -24.588 10.455 0.018792
rs9619574 22 36259560 G A 0.0717 1493 1 -26.814 11.402 0.018792
rs2229085 5 108133967 G A 0.1962 1493 0.4119 17.578 7.4814 0.018793
rs2767428 10 134582521 G A 0.0553 1493 0.1278 -29.522 12.554 0.018801
rs7453029 6 92367643 T C 0.1825 1493 0.1939 -18.178 7.7375 0.018809
rs217727 11 2016908 G A 0.178 1489 0.6577 -18.178 7.7379 0.018815
rs7635053 3 66835382 C A 0.3382 1493 0.8624 -14.619 6.2235 0.01882
rs10841782 12 21424137 T C 0.0596 1493 0.8156 -29.336 12.477 0.018821
rs369910 6 92330487 T C 0.1591 1493 0.3852 19.089 8.1264 0.018823
rs6097480 20 52176560 G A 0.2626 1491 0.789 -15.623 6.6512 0.018829
rs2249048 20 21457672 C A 0.3218 1493 0.6786 14.688 6.2533 0.018835
rs9855848 3 112251775 T C 0.3145 1493 1 14.869 6.3307 0.01884
rs12133012 1 89302955 T C 0.3295 1493 0.0402 14.29 6.0845 0.018847
rs12695333 3 116457044 T C 0.2254 1493 0.6043 -16.628 7.08 0.018848
rs781345 14 52835643 T G 0.2451 1493 0.6747 -15.937 6.786 0.01885
rs198793 5 22664717 G A 0.0434 1485 0.356 -33.568 14.28 0.018853
rs9668173 12 92963510 G A 0.1266 1493 0.0611 -20.249 8.6226 0.018856
rs2254419 10 134623959 T C 0.3497 1490 0.3328 -14.29 6.0857 0.01887
rs1412702 10 36978306 G A 0.2174 1493 0.7609 16.801 7.1553 0.018872
rs11729909 4 83682200 G A 0.0396 1490 1 -35.461 15.089 0.018877
rs7272481 20 19162559 G A 0.1212 1493 0.274 -21.459 9.1396 0.018881
rs172221 6 89751272 G A 0.2686 1493 0.3238 15.763 6.7139 0.018884
rs7462991 8 17934029 T C 0.0838 1491 0.5006 25.145 10.7 0.018884
kgp7322281 5 84901108 T C 0.1725 1493 0.7172 -18.352 7.817 0.018887
rs9924860 16 23897059 C A 0.4682 1493 0.1458 -14.088 6.001 0.01889
rs17668565 5 92154579 T C 0.4692 1493 0.161 -14.074 5.9952 0.018897
rs12505423 4 188295836 G A 0.3818 1493 0.8695 14.157 6.0324 0.01893
rs4968855 17 66234938 G A 0.4256 1493 0.7112 -13.871 5.9106 0.018936
rs10220383 14 48312877 G A 0.4384 1493 0.2697 -14.099 6.0078 0.01894
rs1011056 10 125370973 G A 0.3446 1493 0.9088 14.527 6.1907 0.018943
rs7677751 4 55124460 T C 0.1557 1493 0.4322 -18.821 8.0212 0.018952
rs474465 6 18458637 T C 0.2401 1493 0.5708 16.016 6.8254 0.018953
rs2932971 4 23818884 T C 0.2354 1493 0.8296 -16.293 6.9438 0.018955
rs3751582 15 26806064 T C 0.2632 1493 0.4234 15.822 6.7433 0.018962
rs9490211 6 121689168 C A 0.0144 1493 1 58.203 24.784 0.018963
rs6939078 6 47845151 T C 0.3449 1493 0.6068 -14.401 6.1379 0.018967
rs11729306 4 155914904 T C 0.3265 1493 0.4107 14.855 6.3314 0.018968
rs6703180 1 180138800 G A 0.2994 1493 0.0417 -15.463 6.591 0.018969
rs6762388 3 27664144 T C 0.4866 1493 0.5342 13.905 5.9269 0.018969
rs10516727 4 85640591 G A 0.185 1492 1 -17.743 7.5629 0.018972
rs3910297 10 80458157 T G 0.0328 1493 1 -38.881 16.558 0.018975
rs1323194 13 102518690 G A 0.3871 1493 0.2301 13.924 5.935 0.018975
rs1251575 1 76557784 G A 0.2867 1493 0.0575 14.866 6.3366 0.018976
rs7752528 6 22516569 T C 0.4943 1493 0.0976 -13.489 5.7497 0.018979
rs7025292 9 137864163 T C 0.0298 1492 1 -40.629 17.304 0.018985
rs13094869 3 108753936 T C 0.0244 1493 0.5943 44.491 18.95 0.018996
rs4131756 12 24313569 G A 0.1095 1493 0.1833 -21.68 9.2428 0.018997
rs2239200 12 120538651 T C 0.0911 1493 0.0268 23.231 9.9047 0.019002
rs8028295 15 80754984 T C 0.4293 1493 0.7116 13.843 5.9018 0.019002
rs10061598 5 63077992 T C 0.3198 1493 0.0497 15.161 6.4643 0.019008
rs2279584 5 52257301 T C 0.0931 1493 1 -23.674 10.085 0.019009
rs4711522 6 37954692 G A 0.3145 1493 0.1055 15.158 6.4628 0.019009
rs4520720 13 58024619 G A 0.1447 1493 0.0464 19.081 8.1355 0.019009
rs2044225 7 3972185 T C 0.3038 1493 0.0143 -14.517 6.1898 0.01901
rs1218343 10 14311615 T C 0.4766 1493 0.6043 13.698 5.8408 0.019011
rs7776097 6 136127782 T C 0.0248 1493 1 -44.829 19.098 0.01902
rs10744816 12 114714266 T C 0.4715 1493 0.9586 -13.813 5.89 0.019021
rs17258448 9 34237480 G A 0.2446 1492 0.1614 -16.338 6.9667 0.019022
rs11689401 2 86167678 G A 0.2053 1493 0.8121 17.115 7.2987 0.019027
rs915267 10 1976876 G A 0.4434 1493 0.7138 -13.796 5.8832 0.01903
rs10235151 7 150324570 T C 0.3215 1493 0.7668 14.682 6.2614 0.019033
rs4485963 5 161893436 T C 0.1537 1493 0.6185 -18.958 8.0849 0.019036
rs511704 2 45151055 T C 0.2421 1493 0.2905 15.858 6.7632 0.019037
rs7623819 3 111124619 T C 0.147 1493 0.6808 -19.354 8.254 0.019039
rs13221935 7 122679919 G A 0.287 1493 0.5273 -15.097 6.4386 0.019039
rs966168 13 72401045 T C 0.2729 1493 0.7946 15.514 6.6166 0.019043
rs7100677 10 27681526 G A 0.2589 1493 0.686 -15.638 6.6697 0.019048
rs1424032 16 62967153 G A 0.1946 1493 0.4576 -17.225 7.3476 0.019062
rs2214628 7 88613111 T C 0.3258 1493 0.0451 15.096 6.4395 0.019063
rs592242 10 80442471 T G 0.2682 1493 1 15.549 6.6327 0.019063
rs3935311 11 79213474 G A 0.365 1493 0.4346 -14.154 6.038 0.019071
rs11245126 10 128430469 T G 0.3945 1493 0.1936 14.334 6.115 0.019073
rs5993719 22 19582961 G A 0.2224 1493 0.369 -16.358 6.9785 0.019077
rs1496182 8 107024505 T C 0.4273 1492 0.5608 13.817 5.8947 0.019081
rs11029127 11 26091038 T C 0.143 1493 1 -19.69 8.4002 0.019081
rs1034323 6 30368635 T C 0.3875 1493 0.3001 13.935 5.9454 0.019089
rs9852144 3 187842721 T C 0.1484 1493 0.9187 -19.406 8.2799 0.019091
rs6461374 7 18281894 G A 0.294 1493 0.3833 14.939 6.3743 0.019093
rs16837770 2 155366857 G A 0.2284 1493 0.7138 16.484 7.0334 0.019096
rs7225975 17 11698144 T C 0.1802 1493 0.4835 -18.09 7.7189 0.019096
rs1904967 11 38683984 T C 0.1601 1493 1 -18.78 8.0133 0.019099
rs5030335 11 32408693 G A 0.1279 1493 0.0488 20.093 8.5736 0.019101
rs10784926 12 71953082 G A 0.224 1493 0.6025 16.631 7.0967 0.019102
rs11807 1 110260742 T C 0.1718 1493 0.9275 -18.288 7.8042 0.01911
rs10986181 9 126801596 T C 0.0904 1493 0.1537 -23.516 10.026 0.019115
rs11945319 4 86691595 G A 0.1042 1493 0.269 -22.225 9.4845 0.019116
rs1570411 10 10240975 T C 0.4688 1493 0.7554 13.848 5.9097 0.019118
rs7514041 1 77964269 G A 0.3634 1493 0.7797 -14.37 6.133 0.019124
rs1999240 10 26463130 C A 0.4009 1493 0.3888 13.884 5.9254 0.019125
rs6773558 3 150378858 T C 0.3597 1493 0.1961 -14.095 6.0159 0.01913
rs3131754 1 58143696 G A 0.1256 1493 0.0246 -21.393 9.1309 0.019136
rs16924684 8 60063190 T C 0.1162 1493 0.705 21.62 9.228 0.019137
rs11064121 12 769122 T C 0.1557 1493 0.0486 19.486 8.3174 0.019141
rs4358459 4 55133726 T G 0.1336 1493 1 20.257 8.6467 0.019144
rs13439078 8 84436615 C A 0.4451 1493 0.6003 -13.744 5.867 0.019148
rs2241057 2 72361960 G A 0.1413 1493 0.3382 20.014 8.5437 0.01915
rs371380 1 158159393 G A 0.4618 1493 0.3763 -13.641 5.8231 0.019151
rs6926668 6 20467578 G A 0.2468 1493 0.6262 -16.067 6.8595 0.019163
rs12234594 7 149344332 G A 0.2431 1493 0.6224 15.925 6.799 0.019165
rs7070394 10 81767388 G A 0.3842 1490 0.8696 -14.187 6.0576 0.019176
rs4698165 4 16922182 T C 0.3014 1493 0.14 14.701 6.277 0.01918
rs9796292 13 114740938 G A 0.3359 1493 0.3242 -14.377 6.1389 0.019182
rs4387807 2 166146520 C A 0.2522 1493 0.6311 -15.947 6.8097 0.019193
rs365804 5 159192346 T C 0.1752 1493 0.2819 17.836 7.6168 0.019197
rs13101978 4 38333458 T A 0.4015 1493 0.0273 -14.45 6.171 0.019202
rs11258947 10 14260500 G A 0.4216 1493 0.6712 14.009 5.9827 0.019203
rs7579535 2 1150095 C A 0.1017 1490 1 22.812 9.7424 0.019205
rs12700609 7 25380101 T C 0.1226 1493 0.3359 -21.26 9.0801 0.019212
rs8111608 19 15143453 G A 0.3315 1490 0.1285 -14.336 6.1229 0.019214
rs7206177 16 88157291 T C 0.1134 1491 0.0011 22.636 9.6681 0.019215
rs4948582 10 44435246 T C 0.3135 1493 0.857 -14.859 6.3466 0.019222
rs2337124 15 29855411 C A 0.2869 1492 0.4112 -15.381 6.5699 0.019225
rs6471171 8 134922680 C A 0.3121 1493 0.3661 14.664 6.2639 0.019232
rs7744798 6 162683876 T C 0.2679 1493 0.7922 -15.473 6.6097 0.019233
rs6743164 2 52178661 T C 0.2384 1493 0.8309 16.187 6.9149 0.019238
rs10773337 12 127402542 G A 0.2086 1493 0.2727 -16.681 7.126 0.019239
rs10249436 7 146266525 C A 0.2629 1493 0.8412 15.674 6.6959 0.01924
rs4773467 13 89978834 G A 0.1611 1493 0.9239 -18.686 7.9827 0.01924
rs17269208 13 98844474 G A 0.3091 1493 0.3322 15.08 6.4422 0.019243
rs4508407 16 83145350 G A 0.3439 1493 0.5663 -14.592 6.2338 0.019245
rs806323 13 50847315 C A 0.3088 1493 0.3322 15.076 6.4409 0.019252
rs10780305 9 81978708 G A 0.4002 1493 0.5531 -14.148 6.0453 0.019263
rs6750016 2 29302832 T C 0.4953 1493 0.7171 -13.677 5.844 0.019269
rs1526359 8 5346663 T C 0.3318 1492 0.3208 14.412 6.1584 0.019272
rs17097532 14 24267859 T C 0.1236 1493 0.4048 21.13 9.0293 0.019275
rs875780 9 37647741 G A 0.2679 1493 0.5525 15.655 6.6896 0.019276
rs1857512 1 110993349 G A 0.1564 1493 0.169 19.289 8.243 0.019282
rs2236561 14 52417780 G A 0.3751 1493 0.0175 -14.662 6.2657 0.019283
rs10075636 5 2479446 T C 0.2847 1493 0.4459 15.078 6.4438 0.019289
rs17160536 7 31816928 T G 0.0104 1493 0.1456 65.939 28.157 0.019299
rs9316670 13 54414564 G A 0.1738 1493 0.0239 17.608 7.5258 0.019299
rs4907384 8 142715381 G A 0.4819 1493 0.0698 14.089 6.0217 0.0193
rs7757134 6 110685093 G A 0.1698 1493 0.5204 -18.477 7.8972 0.019301
rs2282893 7 21502073 G A 0.2318 1493 0.2753 -16.048 6.8591 0.019302
rs11061521 12 131900390 C A 0.2512 1493 0.1694 -16.134 6.8971 0.019321
rs1405965 2 49737819 G A 0.2944 1493 0.1908 -14.819 6.3353 0.019326
rs4651223 1 184580250 T C 0.297 1493 0.6648 15.122 6.4649 0.01933
rs2503647 6 92786021 T C 0.2924 1493 0.7074 15.19 6.4939 0.019331
rs10110252 8 17380076 T C 0.4548 1493 0.8346 13.753 5.8795 0.019332
rs11628716 14 81829172 G A 0.3868 1493 0.4782 -13.972 5.9738 0.019342
rs9400614 6 113680516 T C 0.4997 1493 0.9588 13.749 5.8787 0.019346
rs2051113 10 132822263 T C 0.3513 1493 0.0995 14.084 6.0221 0.019346
rs1979796 6 92493227 C A 0.3035 1491 0.2704 -15.133 6.4709 0.019352
rs2671278 13 61471698 T C 0.2915 1492 0.3802 14.946 6.3907 0.019354
rs9320737 6 120523112 T C 0.3894 1492 0.2766 14.299 6.1144 0.019356
rs2575514 4 42797768 C A 0.3041 1493 0.3283 -14.742 6.3045 0.019366
rs4613514 4 144882744 G A 0.3469 1479 0.1358 14.202 6.074 0.019377
rs7905625 10 36632539 T C 0.1467 1493 0.1488 -19.058 8.1512 0.019382
rs4659556 1 240124315 T C 0.3202 1493 0.1539 -14.452 6.1813 0.019386
rs1583451 4 133577811 T C 0.0104 1493 1 -68.027 29.07 0.019388
rs10921043 1 191887735 T C 0.4494 1493 0.1166 -14.101 6.0315 0.019391
rs10763899 10 19536557 G A 0.4394 1493 0.5996 13.931 5.959 0.019394
rs1124742 5 76718187 G A 0.3406 1493 0.7732 14.425 6.1704 0.019398
rs11041941 11 1961869 T C 0.4411 1493 0.6746 13.909 5.95 0.019407
rs9301172 13 107560057 T G 0.3701 1493 0.6175 -14.125 6.0425 0.019408
rs11871181 17 54957775 G A 0.3272 1493 0.1959 14.387 6.1548 0.01941
rs2223080 21 29801854 G A 0.3999 1493 0.2808 -13.815 5.9101 0.019411
rs465838 19 6944843 G A 0.3016 1492 1 14.956 6.3984 0.019412
rs6461639 7 22186955 T C 0.3741 1493 0.4072 -14.348 6.1384 0.019413
kgp12453383 7 122427731 G A 0.1946 1477 0.7399 -17.374 7.433 0.019417
rs6837278 4 91069888 G A 0.1648 1493 0.7779 -18.436 7.8874 0.019419
rs1850744 4 9790712 T C 0.0311 1493 0.3979 -40.125 17.151 0.019421
rs2049283 3 182547256 T G 0.2528 1493 1 -15.803 6.7613 0.019426
rs4904019 14 82126408 T C 0.1306 1493 0.3618 -20.639 8.8313 0.019434
rs10090311 8 29671207 T G 0.4943 1493 0.4376 -13.872 5.9355 0.019437
rs6953733 7 3765004 G A 0.1096 1492 0.6917 -22.127 9.4692 0.019451
rs1575894 13 48106733 C A 0.0395 1493 1 -35.291 15.089 0.019451
rs670215 18 65561012 G A 0.1075 1493 0.4987 22.408 9.5895 0.019451
rs7276043 21 42085920 T C 0.1216 1493 0.1811 21.407 9.1617 0.01946
rs1135029 11 72289291 T C 0.3948 1493 0.4483 13.894 5.9471 0.019476
rs12490645 3 53228919 G A 0.2428 1493 0.7249 -16.088 6.8863 0.019478
rs2252998 6 51222894 G A 0.4792 1493 0.9587 -13.749 5.885 0.019479
rs6480851 10 54186382 G A 0.2301 1493 0.6091 16.424 7.0306 0.019486
rs9816458 3 191432232 G A 0.2197 1493 0.0972 -16.224 6.9452 0.019489
rs4992074 7 100679809 T C 0.1294 1491 0.0496 -19.924 8.5292 0.01949
rs17037272 12 105907310 T C 0.0914 1493 0.4343 23.54 10.068 0.01949
kgp5655657 13 112352426 G A 0.1902 1493 0.4495 -17.67 7.5648 0.019498
rs1757063 10 12873352 G A 0.2699 1493 0.2125 -15.714 6.7275 0.0195
rs7434744 4 9672688 C A 0.0375 1493 0.7198 36.44 15.586 0.019502
rs10477700 5 128592181 T C 0.4226 1493 0.5959 13.785 5.9015 0.019503
rs10957671 8 74450320 T G 0.4504 1492 1 -13.788 5.9032 0.019504
rs530587 11 126064439 G A 0.3161 1493 0.811 14.802 6.3371 0.019506
rs851320 2 19420316 G A 0.1745 1493 0.8575 18.132 7.7634 0.019515
rs7282252 21 19266609 C A 0.0224 1493 1 -46.803 20.022 0.019517
rs10966811 9 25233484 G A 0.4019 1493 0.8717 -14.029 6.0071 0.019518
rs7788959 7 134296821 T C 0.0288 1493 1 41.083 17.576 0.019522
rs17292128 4 62851157 T C 0.1598 1493 0.6296 -18.863 8.0776 0.019532
rs10432708 2 29534329 T C 0.4956 1493 0.7959 13.766 5.895 0.019533
rs3232 10 12938754 T C 0.2853 1493 0.899 -15.224 6.5193 0.019535
rs11149905 16 76509237 G A 0.1189 1493 0.0027 20.363 8.7202 0.019536
rs2417760 12 19254633 T G 0.0131 1493 1 -60.738 25.989 0.019545
rs1008805 15 51549599 G A 0.4468 1493 0.3462 13.625 5.8355 0.019549
rs2276195 18 52896509 G A 0.296 1493 0.0404 15.443 6.6139 0.01955
rs10820273 9 105518491 G A 0.3925 1493 0.7861 -14.1 6.039 0.019551
rs9572255 13 35313827 T C 0.2394 1493 0.887 -16.112 6.9013 0.019561
rs2197415 10 9062856 T G 0.4314 1493 1 -13.838 5.9273 0.019566
rs10210497 2 26029485 T G 0.2934 1493 1 15.068 6.4545 0.019567
rs729592 8 50315105 C A 0.1708 1493 0.4111 18.026 7.7219 0.019575
rs7165127 15 60570003 G A 0.1708 1493 0.6479 18.109 7.758 0.019586
rs17409360 2 146006855 G A 0.3459 1489 0.3902 -14.61 6.2591 0.019589
rs4377151 16 52803515 G A 0.4451 1493 1 -13.786 5.9066 0.019594
rs4862860 4 189022420 G A 0.1368 1491 0.4434 -20.189 8.6499 0.019598
rs8064459 17 41586685 G A 0.4869 1493 0.7956 -13.765 5.8986 0.019616
rs1407233 6 54017126 T G 0.2776 1488 0.4378 -15.52 6.6506 0.019618
rs11263775 17 34968289 G A 0.3339 1493 0.7712 14.474 6.2026 0.01962
rs2429499 10 27700887 G A 0.2738 1492 0.7945 15.32 6.5653 0.019621
rs4859484 4 78211866 G A 0.1862 1493 0.1468 17.953 7.6939 0.019624
rs6513576 20 59919026 T C 0.1879 1493 0.2714 -17.805 7.6305 0.019624
rs7212433 17 30083687 T C 0.4106 1493 0.2394 -13.715 5.8777 0.019627
rs7550282 1 163902358 T C 0.1835 1493 0.0839 -18.122 7.7664 0.019628
rs7302440 12 60359949 G A 0.2867 1493 0.4871 -15.295 6.5549 0.019633
rs7618830 3 182826316 G A 0.222 1493 0.0989 -16.132 6.9141 0.019636
rs6011715 20 61909041 G A 0.4792 1493 0.7167 13.787 5.9088 0.019637
rs770898 6 83065888 G A 0.3172 1493 0.8577 -14.771 6.3312 0.019645
rs1923474 6 39938471 T C 0.2512 1493 0.5828 15.689 6.7253 0.019655
rs492474 1 216112208 T G 0.2016 1493 0.7477 17.17 7.3603 0.01966
rs16934357 9 37676472 T C 0.2894 1493 0.6148 15.007 6.4338 0.019673
rs298147 1 60838146 T C 0.4253 1493 0.3144 -14.049 6.0232 0.019674
rs16858988 2 171702960 G A 0.1731 1493 1 -18.133 7.7745 0.019682
rs1558579 7 30198259 G A 0.0998 1493 0.1942 23.274 9.9796 0.019693
rs4440495 6 107906652 G A 0.1762 1493 0.722 18.073 7.7498 0.019698
rs2302339 7 30795288 G A 0.3264 1486 0.2153 -14.388 6.1698 0.0197
rs7320571 13 94458949 T C 0.3151 1493 0.8572 -14.7 6.3038 0.019704
rs218388 1 37641047 T C 0.0583 1493 0.8139 -29.397 12.595 0.019705
rs10868554 9 89924306 G A 0.2328 1493 0.8848 16.17 6.9341 0.019707
rs10099744 8 140068246 G A 0.0543 1493 0.3143 -30.685 13.147 0.019708
rs16982041 19 48880183 T C 0.1691 1493 0.7124 18.385 7.8843 0.019708
rs561261 17 719452 G A 0.3945 1493 0.6648 -14.096 6.0452 0.019717
rs17808669 12 73443445 T C 0.4236 1493 0.3967 13.705 5.878 0.019722
rs1697 3 128356852 T C 0.3567 1493 0.1278 -14.592 6.2586 0.019723
rs1549508 9 93225765 T C 0.4608 1493 0.405 13.589 5.8288 0.019732
rs8063188 16 87028808 C A 0.1133 1492 0.3657 21.911 9.3984 0.019735
kgp11003349 2 66457873 T C 0.0717 1493 0.6961 -26.742 11.46 0.019737
rs1572744 9 2115271 G A 0.1604 1493 0.7012 18.766 8.0499 0.019739
rs11775425 8 125180387 G A 0.1886 1493 0.8658 17.465 7.492 0.019743
rs7820953 8 5739913 G A 0.3928 1493 0.8282 14.063 6.0329 0.019753
rs853170 5 142537474 T C 0.2753 1493 0.6497 15.432 6.6204 0.019755
rs1436298 2 126172619 G A 0.1443 1493 0.6753 -19.377 8.3129 0.019759
rs7614915 3 7620382 T C 0.2589 1493 0.3805 -15.821 6.788 0.019764
rs1467676 9 127602518 G A 0.4193 1493 0.0996 -13.583 5.8277 0.019764
rs1556478 10 90983629 T C 0.2863 1493 0.4104 14.979 6.4267 0.019765
rs12547340 8 1149028 T G 0.2233 1489 0.6547 16.581 7.1139 0.019766
rs9508 1 28564279 G A 0.2914 1493 0.1678 14.794 6.3475 0.019772
rs10421102 19 12911425 T C 0.0305 1493 1 39.953 17.127 0.019773
rs11774692 8 131778235 T C 0.2575 1493 0.8924 15.623 6.7038 0.019778
rs2287179 7 92080395 G A 0.0221 1493 0.5203 -46.311 19.854 0.019779
rs1027388 11 40619828 T G 0.4518 1493 0.3212 -13.934 5.9795 0.019786
rs12480191 20 15645274 G A 0.0419 1493 0.108 -34.906 14.966 0.019794
rs11838796 13 71867533 C A 0.1457 1493 0.6772 19.536 8.3843 0.019801
rs11861875 16 60544428 G A 0.144 1493 0.6743 -19.381 8.3176 0.019802
rs6578494 11 4454913 T G 0.2853 1493 0.8491 15.116 6.4872 0.019803
rs4817363 21 32218481 T G 0.3326 1493 0.3817 14.703 6.3104 0.019808
rs544991 1 34189429 T C 0.2485 1493 0.1663 -16.128 6.9228 0.01982
rs4837876 9 124295569 T C 0.4983 1493 0.5345 13.569 5.8243 0.019821
rs7776495 7 154077301 T C 0.4056 1493 0.4523 14.08 6.0443 0.019836
rs1113946 14 31040415 T C 0.1979 1493 0.4632 17.006 7.3007 0.019841
rs1347648 15 80558947 G A 0.4359 1490 0.8744 13.826 5.9356 0.019842
rs7979030 12 89546754 T G 0.2224 1493 0.331 16.67 7.1567 0.019846
rs29849 5 151463491 T G 0.3483 1493 1 -14.357 6.1644 0.019854
rs10265101 7 103353742 G A 0.4451 1493 0.3198 13.947 5.9883 0.019854
rs7103374 11 123631872 G A 0.3128 1493 0.306 -14.964 6.425 0.01986
rs12771158 10 62063473 T C 0.1202 1493 0.4624 21.27 9.1329 0.019863
rs11535679 12 123957640 G A 0.1942 1493 0.9341 -17.261 7.4118 0.019863
rs8115491 20 40847486 T C 0.1882 1493 0.5537 -17.646 7.5771 0.019864
rs4587171 6 56670263 G A 0.1976 1493 0.9349 -17.149 7.3635 0.019865
rs428052 5 33585401 G A 0.3861 1493 0.1728 -13.806 5.9284 0.019871
rs9960735 18 418106 T C 0.4193 1493 0.0996 13.571 5.8277 0.019871
rs2359991 14 76406124 T C 0.2227 1493 1 -16.436 7.0583 0.019877
rs765685 1 66965475 G A 0.4702 1493 0.6401 13.794 5.9239 0.019881
rs10838245 11 5535529 T G 0.2274 1493 0.7687 -16.257 6.9817 0.019882
rs7045203 9 18947253 T C 0.1768 1493 0.6573 -17.826 7.6559 0.019887
rs918130 12 22310453 T C 0.4705 1493 0.9173 13.727 5.8953 0.019888
rs2078693 14 107246846 T C 0.292 1493 0.1176 14.736 6.3293 0.019899
rs12150176 17 9764547 T C 0.214 1493 0.2184 16.955 7.2822 0.019901
rs4885325 13 53171317 T C 0.4738 1490 0.6403 -13.633 5.8554 0.019902
rs4782805 16 83538170 T C 0.3295 1493 0.1982 14.309 6.1467 0.019912
rs7609906 3 68965552 G A 0.2319 1492 0.4238 16.032 6.8869 0.019915
rs12657816 5 108645525 T C 0.3892 1493 1 -14.022 6.0235 0.019921
rs4691458 4 159055765 T C 0.0388 1493 0.7235 -35.746 15.342 0.019922
rs4259746 10 23622202 G A 0.4324 1493 0.5273 13.687 5.88 0.019926
rs4878790 9 38357065 G A 0.4109 1493 0.7892 -13.952 5.9941 0.019931
rs4923554 11 28676838 G A 0.3322 1493 0.0086 -15.037 6.4604 0.019932
kgp6569153 16 66978228 G A 0.1695 1493 0.3574 -18 7.7334 0.019937
rs1740720 10 34186405 G A 0.365 1493 0.4346 -14.053 6.038 0.019939
rs17446744 3 111951184 G A 0.3061 1493 0.1277 15.14 6.505 0.019942
rs2070786 21 42842203 T C 0.3757 1493 0.9121 14.087 6.0526 0.019946
rs10211241 2 200567136 T C 0.3794 1493 0.8691 14.123 6.0682 0.019948
rs13107491 4 27383785 G A 0.2411 1493 0.621 -16.088 6.9128 0.019952
rs8055868 16 23348251 G A 0.0794 1493 0.5929 -25.075 10.765 0.019955
rs17631265 4 150766017 T C 0.1567 1493 0.0773 -18.367 7.8928 0.019962
rs6968572 7 8356809 C A 0.492 1493 0.3515 -13.842 5.9486 0.019964
rs2410685 8 21233872 T G 0.4089 1493 0.748 -13.834 5.9452 0.019966
rs1582073 9 98420881 G A 0.4498 1493 0.4644 13.608 5.8477 0.019966
rs17279860 15 69018959 T A 0.2525 1493 0.9453 -15.761 6.7733 0.019966
rs13336428 16 1532463 G A 0.4143 1493 0.9575 -13.857 5.9547 0.019966
rs7617884 3 72200540 T G 0.2046 1493 0.7505 17.025 7.3166 0.019968
rs9983789 21 29739928 G A 0.14 1493 0.3324 19.438 8.3534 0.019968
rs10057 14 75937022 G A 0.3242 1493 0.067 -14.966 6.4318 0.01997
rs6544527 2 42494273 T C 0.4481 1493 0.2953 -13.553 5.8246 0.019976
rs2900975 2 71920075 G A 0.3272 1493 0.6809 -14.648 6.2953 0.019978
rs4568821 1 239466347 G A 0.3349 1493 0.9537 -14.464 6.2167 0.01998
rs16881855 6 72518644 G A 0.2802 1490 0.3688 -15.062 6.4734 0.019982
rs4445256 8 115034776 T G 0.4856 1493 0.1472 13.421 5.7684 0.019983
rs13361467 5 91782212 T C 0.2502 1493 0.1676 16.076 6.9098 0.019988
rs1038727 11 1681001 G A 0.1822 1493 0.9308 -17.681 7.5998 0.01999
rs40222 16 3489644 T C 0.2264 1493 1 -16.34 7.0236 0.019992
rs278709 9 89833267 G A 0.2592 1493 0.2002 15.333 6.5907 0.019993
rs9364458 6 168879958 T C 0.1058 1493 0.0989 -21.73 9.3404 0.019996
rs4149551 2 240921463 T C 0.3346 1493 0.9536 -14.502 6.2338 0.019999
rs10801891 1 88906024 G A 0.2374 1493 0.8302 16.118 6.9287 0.020003
rs2622626 4 89066715 C A 0.4889 1492 0.7559 13.612 5.8514 0.020008
rs1912745 4 144878737 T C 0.3518 1474 0.3917 -14.223 6.1142 0.020008
rs926938 1 115239816 G A 0.4913 1488 0.8763 -13.735 5.9046 0.020012
rs6553000 4 187421850 G A 0.2284 1493 0.6076 -16.392 7.047 0.020012
rs2501636 6 92518321 G A 0.3034 1493 0.3273 15.06 6.4745 0.020013
rs1599281 6 56789311 T G 0.2114 1490 0.9381 16.739 7.1966 0.020017
rs2348033 7 7341918 G A 0.136 1493 0.8256 20.018 8.6065 0.020022
rs7329434 13 71311007 T C 0.3453 1493 1 14.364 6.1759 0.020027
rs4866100 5 18396384 C A 0.3904 1473 0.5472 -13.967 6.0055 0.020031
rs9530614 13 77527707 G A 0.3895 1493 0.4146 13.859 5.959 0.020031
rs16980240 20 19222336 T C 0.1323 1493 0.3093 -20.466 8.7997 0.020031
rs9901567 17 8614578 G A 0.2535 1493 0.7325 -15.78 6.7856 0.020042
rs6829634 4 45612701 G A 0.3362 1493 0.4513 14.601 6.28 0.020072
rs12002003 9 16196717 G A 0.136 1493 0.185 20.303 8.733 0.020077
rs2879165 17 42361360 T C 0.3885 1493 0.9566 -13.993 6.0188 0.020078
rs172318 6 130071629 T G 0.2813 1493 0.8983 15.161 6.5214 0.02008
rs611596 1 89721862 T C 0.2175 1492 0.2544 -16.322 7.0207 0.020081
rs17092380 14 95920382 T C 0.0127 1493 0.2121 -59.654 25.637 0.020084
rs4759380 12 3130938 G A 0.1872 1493 0.0105 16.925 7.2808 0.020094
rs9471976 6 42920549 T G 0.4448 1459 0.0227 14.341 6.1696 0.0201
rs10036878 5 51182660 G A 0.1708 1493 0.7841 18.075 7.7762 0.020104
rs7795874 7 38791112 T C 0.2338 1493 0.4272 -15.966 6.869 0.020104
rs7014570 8 10172841 T G 0.1085 1493 0.789 22.066 9.4933 0.020104
rs6553853 4 175936490 C A 0.1782 1493 0.7241 -17.935 7.7162 0.020106
rs2588209 8 17384262 G A 0.3473 1493 0.4937 -14.211 6.1142 0.020113
rs7822138 8 137343147 G A 0.2954 1493 0.852 14.918 6.4186 0.020117
rs271978 20 58031052 G A 0.4786 1493 0.0381 13.307 5.7261 0.02013
rs257223 5 97421946 T C 0.418 1493 0.4564 -13.7 5.8954 0.020131
rs1255784 14 64000774 T C 0.1383 1493 0.8281 -19.853 8.5433 0.020136
rs1887091 10 14535113 T C 0.4886 1493 0.4374 -13.513 5.8157 0.020149
rs970907 7 51068073 G A 0.3536 1493 0.365 14.1 6.0687 0.020155
rs10028441 4 88290265 G A 0.3064 1493 1 14.803 6.3714 0.020157
rs11572654 1 216922557 T C 0.1668 1493 0.2633 18.596 8.004 0.02016
rs11738420 5 134652996 G A 0.2709 1493 0.1324 15.061 6.4828 0.020166
rs6979491 7 145732003 T C 0.1808 1493 0.382 -17.521 7.5416 0.020168
rs17536346 18 35667915 G A 0.1906 1493 0.1314 17.727 7.6309 0.020175
rs6035868 20 21375826 T C 0.3838 1493 0.2082 -14.269 6.1427 0.02018
rs4072459 8 144807456 T C 0.2323 1481 0.0133 15.666 6.744 0.020185
rs13168447 5 124146768 T G 0.4548 1493 0.4977 13.825 5.9519 0.020188
rs7159390 14 35715411 G A 0.368 1493 0.5047 14.272 6.1442 0.020191
rs1432444 10 90436201 T C 0.3858 1493 0.7022 13.937 6.0003 0.020194
rs4674677 2 223529658 G A 0.325 1489 0.3153 -14.402 6.2007 0.020196
rs2716601 16 74076252 G A 0.3821 1493 0.2282 -13.822 5.951 0.020203
rs4400213 6 40699732 G A 0.3583 1493 0.0243 13.82 5.9504 0.020207
rs985631 11 132982714 T C 0.4354 1493 0.7125 13.83 5.955 0.020209
rs1658347 3 58049391 C A 0.1085 1493 0.2831 -22.28 9.5946 0.020223
rs1320077 10 1618731 G A 0.3182 1493 0.2836 14.443 6.2199 0.020232
rs789774 15 36219977 G A 0.4114 1473 0.1463 13.69 5.896 0.020234
rs6570390 6 140565473 T C 0.3419 1493 0.5652 -14.494 6.2421 0.020235
rs17294094 19 48720926 G A 0.4575 1493 0.5316 13.806 5.9462 0.020238
rs2806371 6 109221846 G A 0.4126 1493 0.5938 -13.949 6.0076 0.020239
rs10199714 2 52326591 G A 0.4688 1492 0.1317 -13.954 6.01 0.020241
rs1875526 5 160556882 G A 0.1708 1493 0.5226 -17.971 7.7399 0.020242
rs9553516 13 25611802 C A 0.0593 1493 0.356 28.545 12.284 0.020249
rs7932330 11 116555207 G A 0.082 1493 0.3013 24.498 10.543 0.020256
rs1456459 4 155927800 G A 0.1644 1493 1 -18.408 7.929 0.020258
rs2280310 2 69040500 G A 0.1979 1493 0.935 17.09 7.3619 0.020263
rs2242652 5 1280028 G A 0.2227 1493 0.1353 16.077 6.9256 0.020265
rs7749629 6 43714001 T C 0.4135 1491 0.8309 -13.811 5.9495 0.020266
kgp8348605 8 93374103 T C 0.0171 1493 0.3523 51.979 22.372 0.02027
rs1579599 2 212236141 G A 0.3535 1492 0.0892 -14.598 6.2889 0.020271
rs4877203 9 83719971 T G 0.2602 1493 0.8402 15.592 6.7172 0.020273
rs1695960 1 55983525 G A 0.1852 1493 0.4398 -17.752 7.6481 0.020283
rs6510931 19 6933731 T C 0.49 1493 0.3788 -13.479 5.8075 0.020288
rs2629755 12 104492003 G A 0.1289 1493 1 -20.386 8.7836 0.020289
rs4553616 16 13212445 T C 0.0335 1491 0.0051 36.248 15.604 0.020289
rs3747806 7 87106702 G A 0.0241 1493 0.2101 -43.689 18.807 0.020292
rs6993060 8 25231756 G A 0.4548 1493 0.2302 -13.91 5.9933 0.020294
rs11065631 12 110778383 G A 0.0904 1493 0.1154 24.262 10.444 0.020295
rs1373989 5 53975846 T G 0.0452 1493 0.0701 -33.576 14.454 0.020297
rs10513611 3 164101429 G A 0.2458 1493 0.3292 -16.037 6.9105 0.020304
rs7706715 5 38792486 C A 0.3419 1493 0.275 -14.168 6.1051 0.020305
rs2069974 14 95053572 G A 0.4317 1493 0.2679 13.56 5.8431 0.020305
rs8012882 14 44207416 C A 0.3021 1493 0.3266 -15.039 6.4806 0.020306
rs8021858 14 94940717 G A 0.3818 1493 0.6221 13.94 6.0069 0.020307
rs4898835 14 54731768 G A 0.356 1493 0.3372 -14.052 6.0554 0.020311
rs2659046 17 79145891 G A 0.1644 1493 0.5727 18.536 7.9878 0.020314
rs567691 9 33439829 T C 0.1333 1493 0.6542 20.194 8.7033 0.020325
rs6979192 7 29863135 G A 0.4153 1493 0.9575 -13.814 5.9546 0.020347
rs1879454 15 81377717 C A 0.1574 1493 0.5581 18.565 8.0025 0.020347
rs1787864 18 13835001 G A 0.4665 1493 0.2749 -13.86 5.9745 0.020348
kgp2275913 1 32438515 T C 0.0482 1493 0.2541 -32.356 13.935 0.020349
rs1202209 6 20180235 T G 0.4802 1493 0.7558 -13.695 5.9039 0.02036
rs6719569 2 14374195 T C 0.0455 1493 0.1221 31.933 13.754 0.020361
rs10940369 5 53572117 T C 0.3309 1493 0.599 14.378 6.1982 0.020361
rs2422006 5 161056055 T C 0.189 1492 0.4469 -17.221 7.4242 0.020361
rs7581340 2 32337391 T C 0.4263 1493 0.125 -13.503 5.822 0.02038
rs16842843 2 210229386 C A 0.0799 1489 0.376 -24.77 10.67 0.02038
rs5994466 22 32518130 T C 0.3376 1493 0.9538 14.426 6.2202 0.02038
rs7594160 2 213665065 C A 0.0817 1493 0.2983 24.509 10.558 0.020387
rs4920514 1 18881334 G A 0.0502 1493 0.1754 -31.772 13.688 0.02039
rs7847656 9 27644077 T C 0.1212 1493 0.3954 -21.127 9.1101 0.020392
rs7633973 3 111087564 T C 0.1688 1493 0.8537 -18.246 7.8684 0.020402
rs16988240 4 35870854 G A 0.0164 1492 1 54.019 23.274 0.020402
rs1712719 14 43173574 G A 0.0797 1493 0.4808 25.407 10.947 0.02041
rs705471 10 3667726 G A 0.3861 1493 0.4446 -14.137 6.0972 0.020412
rs17683610 2 41279956 T C 0.287 1493 0.4867 -15.2 6.5557 0.020414
rs932299 22 27661009 T G 0.433 1493 0.8331 13.702 5.9097 0.020418
rs6593686 1 96296426 G A 0.0856 1489 0.5057 -24.15 10.406 0.020419
rs200687 21 24739422 G A 0.2736 1493 0.4744 -15.422 6.6517 0.020421
rs5755790 22 36006732 G A 0.4421 1493 0.0744 13.399 5.7789 0.020421
rs7812866 8 37750289 C A 0.4963 1493 0.4377 13.76 5.9351 0.020425
rs2052003 17 12586332 C A 0.2877 1493 0.7524 -14.979 6.461 0.020429
rs9419569 10 133541881 C A 0.2796 1493 1 15.162 6.5398 0.02043
rs17074059 8 5423742 G A 0.3076 1492 0.8553 14.717 6.3486 0.020438
rs1477615 5 101395497 G A 0.3513 1493 0.9547 14.243 6.1444 0.020448
rs2595004 3 11406721 T C 0.1705 1493 1 18.114 7.8159 0.020471
kgp418908 5 100311353 G A 0.1129 1493 0.3651 21.8 9.4073 0.020485
rs10238918 7 31377369 T G 0.3178 1493 0.0233 14.198 6.1273 0.020491
rs1853572 13 35523614 G A 0.0486 1493 0.081 30.857 13.305 0.020497
rs1148328 13 35652806 G A 0.0486 1493 0.081 30.857 13.305 0.020497
rs12490036 3 195816195 T C 0.4809 1493 0.4682 13.753 5.9355 0.020501
rs273967 7 137590808 G A 0.4354 1493 0.958 -13.741 5.9305 0.020501
rs1403222 7 150253913 G A 0.4089 1493 0.487 13.968 6.0285 0.020505
rs967543 11 19924341 T G 0.0958 1493 0.8814 -23.091 9.9663 0.020508
rs16884641 5 55212446 T G 0.2528 1493 0.732 -15.582 6.7256 0.020514
rs10944796 6 66133281 T C 0.3443 1493 0.4917 -14.192 6.1255 0.020516
rs9574546 13 80628138 C A 0.3691 1493 0.5786 14.208 6.1326 0.020518
rs1255627 14 63965944 G A 0.1464 1493 0.6784 19.143 8.263 0.02052
rs12494894 3 158596415 G A 0.3824 1493 0.7014 -13.926 6.0114 0.020523
rs505347 6 103600715 G A 0.4555 1493 0.1592 13.919 6.0086 0.020527
rs7630289 3 159380949 G A 0.0141 1493 0.2535 56.752 24.477 0.020534
rs1037405 4 82347502 G A 0.143 1493 0.5263 -19.62 8.4701 0.020537
rs11897805 2 40725202 G A 0.3898 1493 0.8704 -13.983 6.0368 0.02054
rs4971860 2 49722210 C A 0.3094 1493 0.4676 -14.577 6.293 0.02054
rs2938609 6 39700434 G A 0.4056 1493 0.5553 -13.749 5.9358 0.020541
rs6758088 2 26036036 G A 0.293 1493 0.9007 14.972 6.464 0.020548
rs1711782 13 60101738 G A 0.1778 1493 0.5352 17.957 7.7547 0.020576
rs757359 7 75367376 T C 0.362 1493 0.7367 14.08 6.0808 0.020586
rs186403 4 73740674 T C 0.1993 1493 0.8077 -16.96 7.3248 0.02059
rs4886097 13 59243612 T C 0.2693 1493 0.5993 -15.439 6.6682 0.020596
rs4777488 15 64914284 T C 0.3322 1493 0.3217 14.63 6.3186 0.020596
rs9849137 3 59413111 G A 0.0479 1493 0.3839 -31.446 13.571 0.020607
rs1547910 3 182731930 T C 0.0666 1493 0.2977 26.891 11.605 0.020613
rs888979 5 153796875 G A 0.2642 1493 0.5063 -15.558 6.7206 0.020619
rs4975616 5 1315660 G A 0.4421 1493 0.1568 -13.95 6.0263 0.020623
rs10472487 5 22820390 T C 0.218 1493 0.82 -16.525 7.1393 0.020634
rs1931349 13 108845598 T C 0.2629 1493 0.6401 15.553 6.7193 0.020634
rs11837160 12 47498718 G A 0.4384 1493 0.1412 13.442 5.8077 0.02064
rs6041870 20 13092482 T C 0.2733 1493 0.8963 15.289 6.6059 0.02064
kgp5057839 4 158936705 T C 0.0345 1493 1 -37.497 16.188 0.020656
rs2327538 6 12224531 T C 0.4772 1493 0.4069 13.461 5.817 0.020666
rs883698 4 77915665 G A 0.4531 1493 0.8756 -13.623 5.8871 0.020667
rs10271991 7 76956774 T C 0.4776 1493 0.8764 -13.576 5.867 0.020674
rs10047930 14 59461017 T C 0.434 1493 0.1878 -13.476 5.8242 0.020675
rs9993234 4 114635433 T C 0.2217 1493 0.653 -16.465 7.1159 0.020677
rs2360969 2 208372996 T C 0.3707 1493 0.9558 14.051 6.0725 0.020679
rs2145048 6 36557580 C A 0.2425 1493 0.778 -15.789 6.8239 0.020682
rs486012 3 9041299 T C 0.4628 1493 0.0542 13.983 6.0443 0.020698
rs578043 10 110938966 G A 0.1919 1493 0.6166 -17.139 7.4086 0.020698
rs9933734 16 84069394 G A 0.3634 1493 0.4013 14.293 6.1783 0.020702
rs2485773 13 38970825 G A 0.2096 1493 0.3107 16.477 7.1225 0.020706
rs7201758 16 8572158 C A 0.206 1493 0.4762 -16.639 7.1927 0.020706
rs279728 20 45080421 T C 0.1095 1489 1 -21.862 9.4507 0.020707
rs10501472 11 80325998 G A 0.1695 1493 0.4085 18.32 7.9195 0.020709
rs11150117 16 78983840 T C 0.1989 1493 1 17.018 7.3571 0.020717
rs6739976 2 42570425 C A 0.4695 1493 0.9586 -13.593 5.8769 0.020725
rs4747852 10 10364529 T G 0.4588 1493 0.5319 -13.747 5.9434 0.020729
rs2887311 2 3190384 T C 0.0851 1493 1 -24.406 10.543 0.020736
rs1253698 14 52398274 T G 0.4685 1493 0.8762 13.641 5.8982 0.020737
rs11034859 11 38592842 C A 0.3406 1493 0.2054 14.575 6.3022 0.020739
rs7844806 8 88289035 G A 0.2374 1493 0.2241 -15.705 6.7909 0.020742
rs17714308 8 116281423 G A 0.3915 1493 0.8706 -13.949 6.0317 0.020744
rs4809813 20 49493870 G A 0.2676 1493 0.895 15.311 6.6205 0.020746
rs2329127 13 80245630 T C 0.0278 1493 1 -41.346 17.865 0.02076
rs17061353 13 62985473 T C 0.1882 1493 0.8654 -17.328 7.494 0.020764
rs5751901 22 24992266 T C 0.4099 1493 0.9148 -13.783 5.9612 0.020768
rs10064140 5 75562798 T C 0.3071 1493 0.162 -14.999 6.4873 0.020775
rs7220560 17 14386948 G A 0.3164 1492 0.9048 14.637 6.3312 0.020781
rs1604912 7 138692417 T C 0.3158 1493 0.7647 -14.671 6.3457 0.020784
rs7597320 2 142776441 G A 0.3657 1493 0.1182 13.811 5.9745 0.020795
rs6744275 2 189330900 T C 0.0271 1493 0.2963 -41.276 17.84 0.0208
rs10185750 2 189337945 G A 0.0271 1493 0.2963 -41.276 17.84 0.0208
rs10455270 6 73907138 T C 0.1999 1493 0.3745 16.785 7.2615 0.020803
rs2703546 17 77123229 C A 0.2638 1488 1 -15.454 6.6858 0.020805
rs27628 5 50230371 C A 0.2321 1493 0.0199 16.597 7.1807 0.020811
rs10897946 11 81987786 G A 0.2845 1492 0.0487 15.453 6.6856 0.020812
rs2073514 6 16659539 T C 0.4923 1493 0.9175 13.555 5.8644 0.020813
rs11821922 11 131619360 C A 0.1132 1493 0.7966 -21.359 9.2413 0.020816
rs237196 16 26563363 G A 0.3125 1493 0.6298 -14.547 6.2939 0.020819
rs12966492 18 34152067 T C 0.4461 1493 0.0596 -13.333 5.7689 0.020822
rs4786419 16 1510132 G A 0.4541 1493 0.8346 13.592 5.881 0.020825
rs12667405 7 151653797 G A 0.1242 1493 0.6341 20.451 8.8489 0.020828
rs13091887 3 110065332 G A 0.423 1493 0.4584 -13.608 5.8884 0.020831
rs1651895 19 866018 G A 0.2515 1491 0.7835 -15.713 6.7995 0.020835
rs12489351 3 1495993 T G 0.137 1493 0.0617 19.253 8.3311 0.020836
rs164966 3 8615277 G A 0.1996 1493 0.746 -17.066 7.3851 0.020838
rs10140657 14 52892612 G A 0.1991 1492 0.7457 -16.936 7.3289 0.020838
rs4776797 15 66875404 G A 0.4069 1493 0.284 14.013 6.0637 0.020839
rs9505270 6 7743663 G A 0.2622 1493 0.3165 -15.234 6.5928 0.020846
rs6673963 1 241958977 T C 0.426 1493 0.6339 13.815 5.9787 0.020849
rs11794152 9 23345347 G A 0.3892 1493 0.5492 14.037 6.0751 0.020855
rs10996757 10 67641201 G A 0.3905 1493 0.1028 13.615 5.8931 0.020869
rs2072449 12 8210637 G A 0.3118 1493 0.1033 14.338 6.2062 0.020869
rs4860106 4 62850522 G A 0.4159 1493 0.9575 13.75 5.9519 0.020877
rs33797 3 45302410 T C 0.3382 1493 0.7287 14.27 6.1772 0.02088
rs16852539 3 168381002 T C 0.0717 1493 0.8454 -26.227 11.345 0.020902
rs9839852 3 153175351 T C 0.2351 1493 0.0723 15.634 6.769 0.020907
rs17654474 19 18038782 G A 0.346 1493 0.3032 -14.065 6.0897 0.020909
rs3748682 1 38279987 T C 0.2272 1488 0.104 15.839 6.8587 0.020926
rs7563563 2 3201417 G A 0.0854 1493 0.7391 -24.126 10.439 0.020932
rs17790410 7 2220092 G A 0.1742 1493 0.787 17.808 7.7121 0.020936
rs9830592 3 104631603 C A 0.436 1493 0.494 13.803 5.9776 0.020941
rs12216580 7 51051491 T C 0.3634 1493 0.1308 -13.822 5.9861 0.020945
rs727428 17 7537792 T C 0.4072 1493 0.7889 13.754 5.9568 0.020948
rs2861934 11 40640360 C A 0.4203 1493 0.1845 -13.982 6.0558 0.02095
rs11765023 7 128101609 G A 0.297 1493 0.2394 -15.074 6.5288 0.020952
rs10488456 7 134438524 G A 0.1869 1493 0.1471 -17.062 7.39 0.020953
rs3858461 11 32494962 T C 0.4501 1493 0.9583 13.617 5.898 0.020958
rs6600813 4 71218054 T C 0.2468 1493 0.7807 15.665 6.7855 0.020967
rs10241406 7 107938376 G A 0.2384 1493 0.154 -15.619 6.7658 0.020968
rs1675574 12 88177791 T C 0.3164 1492 0.0311 -15.011 6.5028 0.020974
rs2371470 3 28971865 G A 0.4357 1493 0.2925 -13.868 6.0079 0.020978
rs17227267 19 34069736 T C 0.2267 1493 0.8251 16.243 7.0365 0.020979
rs2024408 7 38432937 T C 0.4752 1493 0.8357 -13.613 5.8972 0.020982
rs7920455 10 36345362 G A 0.2676 1493 0.0987 15.66 6.7842 0.020986
rs6039023 20 8043837 G A 0.289 1493 0.014 15.457 6.6965 0.020987
rs616040 9 10295912 T G 0.1986 1493 0.8708 -16.948 7.3433 0.021003
rs1614133 17 34405314 T C 0.4411 1493 0.2705 13.457 5.831 0.021009
rs7241677 18 73574403 G A 0.4886 1493 0.7171 -13.493 5.8465 0.021009
rs10963559 9 18291313 G A 0.4635 1493 0.1315 13.867 6.009 0.021015
rs1487624 4 38367538 G A 0.4953 1493 0.255 -13.762 5.9639 0.021023
rs887535 9 132963129 G A 0.0636 1493 0.5141 -28.059 12.149 0.021024
rs1040173 2 146120511 T C 0.4558 1493 0.3751 -13.444 5.8268 0.021041
rs1931757 10 96229166 T C 0.3419 1493 0.4207 -14.446 6.2611 0.021041
rs831179 5 16384646 G A 0.4531 1493 0.192 13.386 5.8019 0.021044
rs6095526 20 48068872 C A 0.0268 1493 0.0864 40.918 17.719 0.021044
rs4946672 6 105991031 G A 0.4863 1493 0.325 13.741 5.9557 0.021045
rs5761655 22 27038853 G A 0.3908 1493 0.5146 -13.769 5.9683 0.021056
rs11875 12 16516994 G A 0.0703 1493 1 26.521 11.486 0.021058
rs489161 11 74999953 G A 0.2123 1493 1 16.574 7.1847 0.021061
rs12094249 1 245612896 G A 0.2761 1492 0.4004 -15.334 6.6471 0.021063
rs6536306 4 159266567 T C 0.1631 1493 0.7043 18.458 8.0015 0.021067
rs11937288 4 189870956 C A 0.4404 1493 0.248 13.864 6.0101 0.021067
rs1506007 21 24551609 G A 0.0997 1489 0.0288 21.987 9.5318 0.02107
rs1566485 4 78542597 C A 0.4397 1493 0.172 -13.405 5.8116 0.021077
rs7659146 4 152053302 G A 0.0512 1493 1 -30.888 13.379 0.021077
rs17787267 16 5358834 T C 0.2033 1493 0.7492 16.924 7.3375 0.02108
rs10864392 1 9250991 T C 0.4404 1493 0.1281 -13.383 5.8022 0.021081
rs648930 11 75309145 G A 0.3256 1474 0.5142 -14.407 6.2464 0.021087
rs17780422 8 72054930 T C 0.2716 1493 0.8961 -15.203 6.5922 0.021099
rs2810068 14 54030396 G A 0.3004 1493 0.7118 14.695 6.3722 0.021101
rs10822056 10 64514111 T C 0.4632 1493 0.3227 13.405 5.8132 0.021112
rs4675623 2 207545346 C A 0.1594 1493 0.6991 -18.403 7.9807 0.021115
rs9837420 3 174757260 G A 0.222 1493 0.9404 -16.279 7.0598 0.021116
rs4945471 11 80714305 T G 0.1447 1493 0.6006 19.419 8.4219 0.021123
rs2548020 5 33842268 G A 0.3918 1493 0.6643 -13.952 6.0513 0.021127
rs3097956 10 132748661 T C 0.3814 1493 0.701 -13.864 6.0132 0.02113
rs3127255 10 103370234 T C 0.3493 1493 0.4591 -14.06 6.0981 0.021133
rs1545080 12 92957233 G A 0.1554 1490 0.1143 18.288 7.932 0.021134
rs6585743 10 85741728 G A 0.4297 1493 0.4289 13.821 5.9947 0.021137
rs2840426 8 5874901 T C 0.3701 1493 0.1827 14.278 6.1936 0.021149
rs2081364 2 163798127 T C 0.2813 1493 0.654 15.16 6.576 0.02115
rs11136431 8 1791433 T C 0.4833 1493 0.7958 13.595 5.8973 0.02115
rs7852109 9 12200957 G A 0.2351 1493 0.2215 -15.716 6.8177 0.021154
rs958648 8 11103895 G A 0.4501 1493 0.1914 -13.381 5.8047 0.021157
rs6032835 20 1079305 T G 0.1537 1493 0.6917 18.684 8.1055 0.021158
rs13280030 8 108446403 G A 0.134 1493 0.7389 -19.804 8.5912 0.02116
rs11040910 11 6551674 T C 0.3516 1493 0.0535 13.827 5.9985 0.021161
rs10506217 12 43131208 T C 0.0854 1493 0.029 23.492 10.182 0.021164
rs11054074 12 7624073 T C 0.3952 1493 0.449 -13.985 6.0674 0.021167
rs1971802 2 212238541 G A 0.3379 1487 0.2238 14.592 6.331 0.021177
rs12424237 12 65548587 G A 0.0854 1493 0.6216 24.393 10.574 0.021177
rs1420813 14 87476592 C A 0.4038 1491 0.1971 -13.57 5.8881 0.021182
rs3745760 19 48205725 T C 0.2075 1487 0.2366 -16.992 7.3729 0.021185
rs10747922 12 61539128 T C 0.4251 1488 0.1241 14.017 6.0821 0.021188
rs6874603 5 120804862 G A 0.2877 1493 0.4121 -14.794 6.4195 0.021189
rs972730 3 167646960 G A 0.4742 1493 0.678 13.476 5.8473 0.02119
rs1867971 10 71145486 G A 0.2411 1493 0.724 -15.901 6.9 0.021198
rs2286025 12 48359984 T C 0.1045 1493 0.7831 -22.065 9.5755 0.021207
rs1457759 5 113616993 T G 0.0723 1493 0.8479 -26.072 11.305 0.021209
rs963876 13 106379151 G A 0.1306 1493 0.0874 -19.647 8.5268 0.021212
rs888930 19 4288332 G A 0.3768 1493 0.0779 13.652 5.9255 0.021221
rs2170033 5 26877871 G A 0.2071 1492 0.0274 -17.199 7.4649 0.021223
rs12046172 1 91325323 T G 0.3962 1493 0.3578 13.667 5.9322 0.021227
rs1351313 3 140014763 C A 0.4983 1493 0.2773 -13.73 5.9593 0.021229
rs3783167 13 41323397 T C 0.1638 1493 0.9247 18.327 7.9552 0.021236
rs2158077 17 13261441 G A 0.4193 1493 0.3665 13.551 5.8823 0.021237
rs10832804 11 17599093 T C 0.4002 1493 0.6666 13.733 5.9612 0.02124
rs877896 14 77720741 T C 0.3433 1493 0.2511 14.039 6.094 0.021241
rs5769373 22 49411595 G A 0.3954 1491 0.7865 13.913 6.0397 0.021243
rs9434723 1 9292282 G A 0.1336 1493 0.5768 -19.747 8.5723 0.021247
rs7133188 12 64711766 T C 0.4099 1493 0.8306 13.712 5.953 0.021261
rs1399490 7 9819610 T C 0.1387 1492 0.2776 19.285 8.3728 0.021262
rs7200494 16 6957157 T C 0.2174 1493 0.323 -16.193 7.0306 0.021268
rs1370031 3 154806647 G A 0.2324 1493 0.8846 16.06 6.9738 0.021288
kgp920576 17 39816480 G A 0.3781 1493 0.2959 -13.758 5.9747 0.021298
rs2875622 13 72317292 G A 0.1199 1493 0.3263 -21.116 9.1704 0.021303
rs473195 10 30470826 T C 0.3102 1483 0.762 14.758 6.4098 0.021308
rs8007901 14 101130576 T C 0.0904 1493 0.3468 -23.29 10.107 0.021315
rs1844346 4 92867432 T C 0.3258 1493 1 -14.435 6.2702 0.021329
rs1264471 8 102428258 T G 0.1862 1493 0.6703 17.472 7.5899 0.021331
rs11625908 14 49633460 T G 0.2331 1493 0.885 -15.962 6.9337 0.021331
rs13243108 7 150351990 G A 0.2341 1493 0.3486 -16.172 7.0248 0.021332
rs1132340 13 31338462 G A 0.0683 1493 0.4121 -26.487 11.496 0.021339
rs2117655 15 88428702 C A 0.3726 1492 0.4062 -13.834 6.0098 0.02134
rs1037124 15 80731815 G A 0.1829 1493 0.6653 -17.601 7.6467 0.021346
rs943715 13 27414853 T C 0.2599 1493 0.893 15.38 6.6819 0.021348
rs9819444 3 165669181 C A 0.1396 1493 0.2351 19.84 8.6197 0.02135
rs3006842 10 26636901 G A 0.4746 1493 0.8763 13.502 5.8664 0.021355
rs6134513 20 12311079 G A 0.2538 1493 0.034 -15.113 6.5662 0.021357
rs11165867 1 97878068 T C 0.1591 1493 0.8464 -18.561 8.0646 0.02136
rs2126852 4 76406846 T C 0.2612 1493 0.5916 -15.275 6.637 0.021362
rs255252 5 67965921 T G 0.0131 1493 1 59.869 25.99 0.021363
rs1947990 5 161934450 T C 0.3034 1493 0.5404 -14.828 6.4431 0.021367
rs1476958 16 9686343 G A 0.2344 1493 0.1497 -15.664 6.8062 0.02137
rs17090504 4 62410156 T G 0.3701 1493 0.1489 -14.275 6.2029 0.021372
rs4343209 14 99216959 G A 0.3968 1493 0.8711 -13.854 6.0199 0.021373
rs932541 20 16455774 T G 0.2498 1493 0.4907 -15.477 6.7253 0.021377
rs10158713 1 248687952 T C 0.1296 1493 0.301 20.43 8.8776 0.021378
rs8079279 17 5993315 G A 0.2431 1493 0.8329 15.703 6.8236 0.021378
rs29394 4 114197064 T C 0.0532 1493 0.6072 -29.916 12.989 0.021384
rs6078503 20 12269409 G A 0.1644 1493 0.7774 -18.157 7.8906 0.021387
rs851983 6 152024415 G A 0.3985 1493 0.5176 -13.688 5.949 0.021393
rs267509 3 6496362 C A 0.3252 1493 0.2885 -14.226 6.1829 0.021397
rs6943841 7 11544610 T C 0.3145 1493 0.5482 -14.681 6.3805 0.021398
rs13182402 5 125918148 G A 0.1242 1493 0.6341 -20.358 8.8489 0.021414
rs2024389 16 9678024 T G 0.4427 1493 0.8751 -13.631 5.925 0.021416
rs7268140 20 49407107 G A 0.2217 1493 0.2939 16.5 7.1726 0.021421
rs9359645 6 85992024 G A 0.3402 1493 0.5643 14.149 6.1506 0.021423
rs11928555 3 147246362 G A 0.1259 1493 0.6377 -20.528 8.9239 0.021428
rs4822549 22 25231422 G A 0.1836 1492 0.3007 17.708 7.6981 0.021432
rs3125902 1 68904266 T C 0.3898 1493 0.1277 -13.582 5.9045 0.021433
rs842960 16 85743064 G A 0.2368 1493 0.8861 -15.939 6.9294 0.021433
rs850188 6 8561815 C A 0.2879 1492 0.3442 -14.748 6.4117 0.02144
rs4369346 10 61871598 G A 0.3811 1493 0.3511 -14.085 6.1237 0.02144
rs10495432 1 239475761 G A 0.2867 1493 0.6583 15.027 6.5332 0.021446
rs11720464 3 101968917 G A 0.1383 1493 0.5872 -19.43 8.448 0.021454
rs2459396 15 51688996 C A 0.3731 1493 0.9119 13.94 6.0613 0.021456
rs12645809 4 80948670 T C 0.192 1492 0.8024 -17.231 7.4921 0.021457
rs4337506 2 49428225 T C 0.491 1492 0.3256 13.346 5.8035 0.021465
rs1474520 19 51530693 G A 0.2411 1493 0.3584 15.986 6.9517 0.021468
rs16929266 10 73487127 G A 0.1956 1493 0.622 16.92 7.358 0.021471
rs16843536 2 159857642 G A 0.0244 1493 0.2191 -43.021 18.692 0.021475
rs6940860 6 37727508 T C 0.4595 1493 0.7548 13.608 5.9178 0.021475
rs728990 6 113579358 T G 0.4653 1485 0.8758 -13.56 5.8968 0.021475
rs9548374 13 39077255 T C 0.3905 1493 0.2768 13.642 5.9332 0.021488
rs2275444 1 193051685 G A 0.2411 1493 0.4793 15.635 6.8002 0.021494
rs11080058 17 26742060 G A 0.288 1493 0.85 14.954 6.5041 0.021497
rs6000059 22 36409990 T C 0.0727 1493 0.8492 -25.968 11.285 0.021498
rs358684 1 91456926 G A 0.221 1493 0.4085 -16.461 7.1599 0.021506
rs4790372 17 2754856 T G 0.2934 1493 0.2118 -15.083 6.5615 0.021519
rs7095877 10 14434447 G A 0.1169 1493 0.5298 -20.835 9.0636 0.02152
rs7092674 10 85966873 T G 0.4906 1493 0.6047 13.601 5.9167 0.021521
rs4793101 17 42484001 T C 0.4232 1491 0.9577 13.678 5.9504 0.021525
rs12478937 2 107869470 T G 0.1992 1491 0.3309 -16.716 7.2721 0.021529
rs2569948 3 144146926 T G 0.4642 1493 0.716 13.601 5.9173 0.021533
rs9436174 1 59321745 C A 0.356 1493 0.8216 -14.141 6.1526 0.021536
rs223607 6 143706420 T G 0.4283 1493 0.874 13.675 5.9497 0.021538
rs11751348 6 20335060 G A 0.2552 1493 1 15.487 6.7381 0.021541
rs4128605 6 166615186 T C 0.4849 1488 0.8356 13.489 5.869 0.021541
rs989343 3 66854987 T G 0.4558 1493 0.6767 13.628 5.9294 0.021543
rs240065 22 22296119 T C 0.2147 1493 0.539 16.301 7.0927 0.021545
rs771410 1 34723163 G A 0.1815 1493 0.663 -17.636 7.6737 0.021547
rs1960641 2 159117099 T C 0.366 1493 0.4354 13.871 6.0354 0.021547
rs10487851 7 107992582 T C 0.3559 1475 0.9547 14.196 6.1771 0.021554
rs7610877 3 30271708 G A 0.3892 1493 0.3277 -13.67 5.9485 0.02156
rs1419286 1 119468760 T C 0.4471 1493 0.2951 13.767 5.9913 0.021572
rs17058849 9 76038127 G A 0.0214 1493 1 47.067 20.465 0.021572
kgp7198375 2 162125294 C A 0.075 1493 0.3472 -25.277 10.991 0.021573
rs12433558 14 41879071 G A 0.224 1493 0.5031 16.338 7.1106 0.021577
rs2268625 14 76439634 T C 0.1721 1493 0.3173 -17.636 7.6754 0.021577
rs7602964 2 41540966 T G 0.3734 1493 0.4721 -13.814 6.0122 0.021578
rs17042584 3 5493089 T G 0.2723 1493 0.7444 15.098 6.571 0.021578
rs12127474 1 187557096 T C 0.1484 1493 0.151 18.63 8.109 0.021595
rs893293 3 127323830 T C 0.2194 1493 0.0233 15.839 6.8945 0.0216
rs619289 20 42294613 T C 0.1604 1493 0.6307 18.265 7.9505 0.0216
rs8089600 18 7378122 G A 0.3516 1493 0.8204 14.182 6.1735 0.021601
rs2686534 3 5525968 G A 0.4468 1493 1 -13.568 5.9063 0.021605
rs1862720 16 79492263 C A 0.3493 1493 0.4951 -14.279 6.2159 0.02161
rs10118881 9 84029999 T C 0.1919 1493 0.6166 -17.018 7.4086 0.021612
rs2410025 8 12973575 C A 0.1983 1493 0.625 17.051 7.423 0.021615
rs2443549 5 79833821 G A 0.062 1493 0.8237 -27.91 12.14 0.021621
rs11734812 4 37868667 T C 0.4756 1493 0.5686 13.609 5.9249 0.021627
rs13006333 2 186267921 T G 0.4046 1493 0.485 -13.616 5.9283 0.021633
rs558813 11 129722553 T C 0.1671 1493 0.2639 17.809 7.754 0.021636
rs11126290 2 70943629 T C 0.2338 1493 0.7182 -15.863 6.9071 0.021639
rs1125692 16 77907885 T C 0.288 1493 0.2307 -15.137 6.5913 0.021651
rs6994325 8 72764061 T G 0.1708 1493 0.9272 17.899 7.7945 0.021654
rs1241906 14 84142036 T C 0.4551 1493 0.2107 13.77 5.9967 0.021658
rs7523 14 73686944 G A 0.1936 1493 0.4558 -17.249 7.5122 0.021672
rs7803407 7 53551618 G A 0.0663 1493 0.1437 26.581 11.567 0.021684
rs1644733 19 10129262 T C 0.4735 1493 0.7953 -13.553 5.9033 0.021685
rs7200316 16 5920064 T G 0.2656 1493 0.5504 -15.143 6.5959 0.021686
rs7189221 16 84423060 G A 0.3888 1493 0.6244 13.921 6.064 0.021697
rs3808353 7 1132972 G A 0.135 1493 0.8249 -19.683 8.5742 0.0217
rs12514259 5 108784799 T C 0.3456 1493 0.6473 -14.266 6.2146 0.021701
rs9831518 3 118395847 G A 0.1199 1493 0.0263 20.15 8.7778 0.021703
rs12309873 12 110083225 G A 0.3078 1493 0.8554 14.567 6.346 0.021703
rs2175789 1 227354535 T C 0.1507 1493 0.2661 19.139 8.3377 0.021705
rs17793829 14 91022185 T C 0.1966 1493 0.8062 -16.914 7.3685 0.021706
rs872669 4 92141455 C A 0.4012 1493 0.5535 -13.642 5.9441 0.021727
rs12758374 1 78590255 C A 0.4277 1493 0.1534 13.892 6.0529 0.021728
rs2384776 19 746206 T C 0.2745 1492 0.6032 -15.223 6.6333 0.021733
rs17120117 1 99703278 T C 0.0834 1493 0.2329 23.976 10.438 0.021737
rs6734593 2 196506802 T C 0.1788 1493 0.0218 17.075 7.441 0.021748
rs740600 10 118651882 T C 0.2602 1493 0.5451 -15.495 6.7528 0.021759
rs10803285 1 14830984 C A 0.4682 1493 0.6778 -13.58 5.9188 0.021769
rs526344 11 72003767 C A 0.4585 1483 0.4028 -13.444 5.8599 0.021773
rs1192457 6 62673145 G A 0.2649 1493 0.2875 -15.055 6.562 0.021774
rs4938602 11 118846466 G A 0.4789 1493 0.254 -13.697 5.9702 0.021777
rs12634229 3 112376308 T C 0.0717 1493 0.1761 -25.667 11.178 0.021781
rs4254089 11 128366221 T C 0.2736 1493 0.696 -15.029 6.5511 0.021785
rs895156 17 74541883 C A 0.2552 1493 0.4147 -15.623 6.8105 0.021792
rs7372712 3 38686192 T C 0.1899 1493 0.064 16.77 7.3112 0.021802
rs1509019 1 163188476 G A 0.4411 1493 0.1896 -13.34 5.8156 0.021805
rs12541772 8 51230812 C A 0.3729 1459 0.6146 -14.166 6.1758 0.021807
rs1523478 3 191323910 T C 0.2572 1493 0.4162 15.243 6.6458 0.02181
rs8113270 19 56994784 T C 0.2833 1493 0.1111 15.274 6.6591 0.02181
rs3095034 7 112135207 T C 0.15 1493 0.4164 19.093 8.3242 0.021812
rs2138555 10 64220494 G A 0.3831 1493 0.9129 -13.836 6.0329 0.02182
rs1016495 22 28288136 T C 0.1386 1493 0.9139 19.471 8.49 0.021822
rs6005590 22 28115594 G A 0.1021 1493 0.3962 -22.534 9.8255 0.021823
rs12050350 14 81417771 T C 0.2374 1493 0.3526 -16.04 6.9943 0.021828
rs17007931 2 29578068 T G 0.1641 1493 0.9248 18.236 7.9518 0.021833
rs7288902 22 37114696 G A 0.0887 1493 0.0766 -24.243 10.563 0.021838
rs7863341 9 128449085 T C 0.4256 1493 0.9578 -13.609 5.9348 0.021846
rs12368048 12 52284668 C A 0.2468 1491 0.5773 -15.518 6.7672 0.021846
rs1351091 3 162216666 T C 0.4544 1493 0.6018 13.621 5.9404 0.021852
rs1602204 13 82378976 G A 0.4916 1493 0.4075 13.323 5.8106 0.021852
rs1327126 1 115973920 T C 0.4327 1493 0.6732 13.674 5.9636 0.021853
rs12941866 17 34900120 G A 0.491 1493 0.3253 -13.649 5.9531 0.021858
rs921691 4 177360669 G A 0.209 1493 0.0282 -17.057 7.4395 0.021859
rs7923151 10 89463460 G C 0.3871 1493 0.9565 -13.837 6.0349 0.02186
rs6750193 2 240736739 G A 0.1068 1493 0.6842 21.951 9.5748 0.021872
rs1992981 4 27719790 G A 0.0951 1493 0.2914 -22.641 9.8759 0.021873
rs1039888 2 239533669 G A 0.203 1493 0.5756 -16.617 7.2486 0.021878
rs7215931 17 30099125 G A 0.2554 1492 1 15.45 6.7395 0.021879
rs11923484 3 28823801 G A 0.4397 1493 0.793 -13.611 5.9376 0.021885
rs709409 16 13930147 T G 0.0586 1493 0.8141 -28.83 12.566 0.021885
rs427554 17 8802655 G A 0.1102 1493 1 -21.506 9.3821 0.021889
rs6732860 2 184524587 G A 0.2609 1493 0.0439 -14.934 6.5153 0.0219
rs11218946 11 122936483 G A 0.0151 1493 0.2858 -54.39 23.709 0.021902
rs4434196 4 162439632 G A 0.1527 1493 0.6888 18.604 8.1176 0.021915
rs919936 2 205997457 G A 0.3868 1493 0.4132 13.671 5.9655 0.021927
rs3816900 15 40302243 T C 0.4163 1493 0.9152 13.627 5.9464 0.021927
rs723333 1 47099346 C A 0.0131 1493 1 59.611 25.99 0.021932
rs631368 1 47121502 T C 0.0131 1493 1 59.611 25.99 0.021932
rs6006267 22 30216982 C A 0.4873 1493 0.8359 -13.506 5.8944 0.021943
rs9287630 2 239437342 C A 0.0328 1493 0.0713 -36.814 16.052 0.021944
rs683097 1 78666990 T G 0.1976 1493 0.0724 -17.315 7.557 0.021945
rs6765537 3 14755572 G A 0.4404 1493 0.1151 13.849 6.0442 0.021946
rs4726101 7 151513282 G A 0.4987 1493 0.679 13.533 5.9066 0.021951
rs10849659 12 119846661 T G 0.201 1490 0.8087 -16.859 7.3584 0.021956
rs7156008 14 63509861 T C 0.1942 1493 0.9341 16.981 7.4118 0.021956
rs11993663 8 10032894 C A 0.3182 1493 0.6762 -14.537 6.3451 0.021959
rs4310401 1 80656114 G A 0.4374 1493 0.9162 13.591 5.9324 0.021961
rs6498119 16 10991878 T C 0.0519 1493 1 30.303 13.215 0.021962
rs1891472 6 112591906 T C 0.4086 1493 0.3626 13.522 5.9022 0.021963
rs4702704 5 10591672 G A 0.4139 1493 0.7898 13.711 5.9851 0.021968
rs1056560 12 107385610 C A 0.433 1493 0.7122 -13.65 5.9584 0.021969
rs7674677 4 8097469 G A 0.2659 1493 0.5958 15.346 6.6989 0.021972
rs11746659 5 3338013 T C 0.3182 1493 0.8116 -14.401 6.2864 0.021975
rs1550734 8 80619879 G A 0.3587 1493 0.736 -13.966 6.0965 0.021975
rs12467438 2 215394416 G A 0.4384 1493 0.462 13.428 5.8617 0.021976
rs4364955 10 3950446 T C 0.1608 1493 0.124 -18.717 8.1705 0.021976
rs2260645 4 39482684 C A 0.209 1493 0.7547 16.484 7.1961 0.021978
rs2875746 17 46055347 G A 0.2361 1493 0.3901 -16.025 6.9957 0.021983
rs7076979 10 85802965 T G 0.2505 1493 0.0978 15.193 6.6327 0.021985
rs1417999 9 104110677 G A 0.3372 1493 0.9539 -14.244 6.2186 0.021986
rs12363780 11 12543952 G A 0.3473 1493 0.1711 -13.885 6.0616 0.021987
rs13236357 7 8363127 G A 0.4702 1493 0.6401 13.567 5.9239 0.022012
rs13259685 8 69837546 G A 0.2743 1493 0.4357 -15.235 6.6528 0.022023
rs4654361 1 29013516 G A 0.3771 1493 0.6998 -13.801 6.027 0.022028
rs651743 1 18268281 G A 0.3078 1493 0.4299 14.419 6.297 0.022029
rs2295794 9 35700150 T C 0.3992 1493 1 13.728 5.9953 0.022029
rs7129430 11 22828470 G A 0.434 1493 0.958 -13.553 5.9186 0.02203
rs1323950 13 35504951 G A 0.0489 1493 0.0833 -30.41 13.269 0.022032
rs10786634 10 103164342 T G 0.4468 1493 1 -13.523 5.9063 0.02204
rs3971 20 5849913 G A 0.2512 1493 0.63 -15.62 6.8219 0.022041
rs7019227 9 85639259 G A 0.4762 1493 0.2333 -13.26 5.7915 0.02205
rs10141127 14 87773053 C A 0.4337 1493 1 -13.562 5.9237 0.022051
rs13165201 5 111538602 T G 0.3607 1493 0.9107 14.025 6.1259 0.022053
rs6814067 4 109704907 T G 0.4956 1493 0.5693 -13.551 5.919 0.022058
kgp10945711 4 169850155 C A 0.119 1492 0.5364 20.971 9.1603 0.022059
rs823639 9 114542451 T C 0.4658 1493 0.876 13.512 5.9024 0.022068
rs1766142 14 36696327 C A 0.431 1493 0.1543 13.328 5.822 0.022068
rs9910686 17 71062115 T C 0.181 1492 0.0662 17.917 7.8269 0.022071
rs6477436 9 9977113 G A 0.0911 1493 0.8753 23.283 10.162 0.022072
rs4238042 12 115377894 G A 0.0556 1493 0.083 -30.01 13.098 0.022072
rs10840701 12 17546948 T C 0.22 1493 0.5471 16.362 7.1482 0.022079
rs1926264 1 69900116 T G 0.3034 1493 0.9026 -14.654 6.4019 0.022081
rs4910031 11 11922325 T C 0.4953 1486 0.5685 13.377 5.8441 0.022085
rs11693262 2 47278610 T C 0.1765 1493 0.423 -17.45 7.6238 0.022086
rs9941345 16 77402702 C A 0.2428 1493 0.1595 15.397 6.7271 0.022089
rs2850526 18 71616874 T C 0.4729 1493 0.0548 13.816 6.0363 0.022089
rs9301947 13 94916026 T C 0.1638 1493 0.4498 17.988 7.8592 0.022092
rs2303578 15 44849698 G A 0.0161 1493 0.3188 -52.704 23.01 0.022111
rs12402021 1 226683251 T C 0.3456 1493 0.3032 14.329 6.2617 0.022119
rs10897677 11 80520649 T C 0.1343 1493 0.0574 -20.234 8.8424 0.022119
rs12553320 9 76767313 T C 0.3761 1493 0.6994 -13.796 6.0291 0.02212
rs11946748 4 63312810 G A 0.2699 1480 0.7418 15.32 6.6951 0.022121
rs6897035 5 55994947 T G 0.0365 1493 1 35.792 15.629 0.02213
rs4496879 7 152433972 T C 0.3121 1493 0.7177 -14.579 6.3716 0.022132
rs10508843 10 36615382 T C 0.1326 1493 0.1425 19.431 8.4928 0.02214
rs11259796 10 47702515 T C 0.4098 1491 0.3353 -13.86 6.058 0.022141
rs2664057 1 239350728 G A 0.3017 1493 0.0748 -14.996 6.5547 0.022146
rs712436 14 48451434 T C 0.3771 1493 0.4739 13.731 6.0017 0.022148
rs940347 7 38110425 G A 0.3818 1493 0.1539 -14.102 6.1645 0.022155
rs2369463 12 77432523 T C 0.1805 1490 0.7262 17.59 7.6893 0.022158
rs2890854 9 9161898 T C 0.374 1492 0.956 13.904 6.0782 0.022162
rs4494239 10 128431443 T C 0.3627 1493 0.1455 14.25 6.2298 0.022169
rs752979 11 120608964 G A 0.2292 1492 0.5581 -16.114 7.0444 0.02217
rs17208551 5 141226970 G A 0.2696 1493 0.3575 15.333 6.7035 0.022174
rs258862 5 173037054 T C 0.2813 1493 0.2764 -15.169 6.6319 0.022179
rs729278 6 95968991 G A 0.429 1493 0.398 -13.42 5.8673 0.02218
rs2064943 6 92446395 C A 0.2756 1493 0.4368 -15.195 6.6436 0.022189
rs7530233 1 38900643 G A 0.4109 1493 0.0612 14.005 6.1236 0.02219
rs1116286 2 126275143 G A 0.143 1493 0.3419 18.953 8.2874 0.022195
rs12691536 1 237576019 T C 0.1735 1493 0.9282 -17.773 7.7717 0.022202
rs1870463 21 24572886 G A 0.2569 1493 0.8389 -15.33 6.7034 0.022203
rs1528398 2 197311265 T C 0.2676 1493 0.5091 -15.038 6.5759 0.022208
rs7332399 13 90375538 T C 0.4521 1493 0.0674 13.177 5.7627 0.022215
rs307896 19 47661493 G A 0.2974 1493 0.6646 -14.784 6.4659 0.022224
rs1435802 2 52098998 G A 0.3768 1493 0.4085 14.015 6.1295 0.022227
rs603852 5 177905384 T G 0.4588 1493 0.917 -13.497 5.9031 0.02223
rs2115925 11 121181848 G A 0.0837 1493 0.611 -24.058 10.513 0.022234
rs7875273 9 9023522 T C 0.436 1492 0.2695 -13.358 5.8428 0.022241
rs1878447 8 26921594 C A 0.4585 1481 0.0841 -13.244 5.7935 0.022249
rs4433730 14 54717657 G A 0.3723 1492 0.3755 13.723 6.0027 0.022249
rs4951357 1 203644628 G A 0.1591 1493 0.0811 17.943 7.8494 0.022258
rs2242278 4 1165516 G A 0.3323 1470 0.4448 -14.186 6.206 0.022262
rs17581643 4 24262089 T C 0.434 1493 0.7521 13.603 5.951 0.022268
rs9402484 6 133502198 T C 0.2023 1493 0.6884 -16.816 7.3573 0.022275
rs11204982 1 152322042 T C 0.1641 1493 0.777 -18.218 7.9714 0.022287
rs10462421 5 84033417 T C 0.3366 1493 0.9538 -14.225 6.2247 0.022297
rs1756737 10 30210147 G A 0.3563 1493 0.3666 -14.19 6.2096 0.022304
rs12542080 8 88706004 G A 0.3121 1493 0.278 -14.699 6.4327 0.022313
rs1370716 12 67636921 G A 0.2753 1455 0.5997 15.365 6.7244 0.022314
rs11264306 1 155043325 C A 0.496 1489 0.6044 13.539 5.9253 0.02232
kgp11057982 10 103456726 G A 0.2425 1493 0.2594 15.424 6.7511 0.02233
rs10417732 19 2824045 T C 0.4454 1485 0.8749 13.564 5.9368 0.022331
rs17223208 13 61481945 C A 0.205 1493 0.2034 16.342 7.1535 0.022344
rs1554481 2 26727694 G A 0.3634 1493 0.911 -13.929 6.0975 0.022347
rs12512471 4 17494643 T G 0.0214 1493 1 -46.79 20.466 0.022357
rs182564 8 23698746 T C 0.44 1493 0.0589 13.194 5.7767 0.02237
rs6996817 8 135249548 T C 0.4514 1493 0.8345 13.519 5.9189 0.022371
rs4937090 11 125956456 G A 0.2978 1481 0.2377 -14.479 6.3394 0.022374
rs4496960 8 74310019 C A 0.4022 1493 0.0012 14.299 6.2606 0.022377
rs465241 19 6940409 T C 0.3026 1492 0.6681 14.528 6.3612 0.02238
rs652520 6 93713805 T C 0.4963 1493 0.1624 13.667 5.9844 0.022386
rs8056286 16 23880076 T G 0.4777 1479 0.3482 13.632 5.9692 0.022387
rs493795 3 177292543 T C 0.205 1493 0.692 -16.535 7.2404 0.02239
rs1494228 3 22435661 T C 0.2398 1493 0.6701 -15.616 6.8381 0.022393
rs2409718 8 11012977 T C 0.4725 1493 0.0195 -13.041 5.7107 0.022395
rs1735934 21 23073684 G A 0.3614 1493 0.5374 14.081 6.166 0.022396
rs9956473 18 74936640 T C 0.1534 1460 0.2671 -18.538 8.1183 0.022402
rs513688 6 44235690 T G 0.3165 1493 0.0364 -14.042 6.1494 0.022405
rs11133199 4 32292534 G A 0.1564 1493 0.0395 18.973 8.309 0.022407
rs10305895 4 148434688 G A 0.2358 1493 0.1963 -15.538 6.8047 0.022408
rs283610 5 73248512 G A 0.3784 1492 0.2962 -13.646 5.9764 0.02241
rs430753 10 8074437 C A 0.3624 1493 0.6142 -14.052 6.1539 0.02241
rs7149928 14 54098459 G A 0.2153 1493 0.2503 -16.066 7.036 0.022411
rs8053891 16 71997789 C A 0.2659 1493 0.2887 -15.401 6.7461 0.02243
rs10764342 10 22882081 G A 0.3942 1493 0.2334 -13.51 5.9181 0.022437
rs127489 6 24967549 T C 0.2602 1493 0.8932 -15.254 6.6821 0.022438
rs2899665 15 61274676 G A 0.1976 1493 1 -16.845 7.3791 0.022442
rs2043786 7 38530568 T G 0.4159 1493 0.3379 13.778 6.0355 0.022445
rs2710278 12 12045185 T C 0.3463 1493 0.775 14.152 6.1996 0.022445
rs10869593 9 78206328 T C 0.1296 1493 0.4913 -19.786 8.6679 0.022447
rs2040073 1 38829224 T C 0.3898 1493 0.4795 13.878 6.08 0.022451
rs7638008 3 26173223 C A 0.1904 1492 0.1794 -16.79 7.3558 0.022454
rs4129246 4 126081446 G A 0.1688 1493 0.3105 -17.666 7.7392 0.022454
rs7961210 12 3447151 G A 0.4431 1493 0.116 13.228 5.7952 0.022458
rs12822389 12 131640896 T C 0.1989 1493 0.1444 -16.483 7.2217 0.022466
rs10931700 2 196468431 T C 0.275 1493 0.4754 15.161 6.6425 0.022468
rs9538811 13 61227076 T G 0.248 1492 0.4874 15.383 6.7404 0.022474
rs1794236 16 14123737 T C 0.4749 1493 0.0617 13.101 5.7408 0.02248
rs1870822 2 18099919 G A 0.08 1493 0.86 -24.625 10.781 0.022483
rs7320567 13 113123999 T C 0.4069 1493 0.0101 -14.123 6.1887 0.022491
rs10258980 7 109875729 T C 0.4042 1493 0.9145 13.634 5.9749 0.022497
rs7555562 1 11542957 C A 0.1865 1493 0.7982 17.275 7.5708 0.022503
rs4739241 8 21306422 T C 0.1728 1493 0.3649 17.958 7.8703 0.022503
rs4397010 4 11664714 T C 0.3892 1493 0.5866 -13.648 5.9815 0.022504
rs2647543 11 5496811 C A 0.5 1493 0.8766 -13.369 5.8591 0.022508
rs4351775 10 135402200 T C 0.1229 1493 0.8103 20.505 8.9869 0.022513
rs17792917 6 85266965 T C 0.2019 1493 0.3774 16.896 7.4057 0.022519
rs10912993 1 171404591 T C 0.2333 1483 0.3835 15.706 6.8841 0.022522
rs6913444 6 133454738 T C 0.1758 1493 0.7887 -17.687 7.7525 0.022524
rs6477872 9 99832156 T C 0.3192 1493 0.2842 -14.178 6.2144 0.022524
rs11651883 17 835502 T C 0.3526 1493 0.9097 -13.993 6.1338 0.022527
rs17152066 10 126278156 C A 0.1524 1486 0.2695 -18.419 8.0741 0.02253
rs326205 5 7852282 G A 0.4702 1493 0.5334 13.316 5.837 0.022531
rs4654168 1 246078476 T C 0.1343 1493 0.5785 -19.811 8.6855 0.022551
rs11671204 19 14652278 G A 0.4568 1493 0.3478 13.622 5.9722 0.022556
rs6043988 20 16455165 T C 0.2502 1493 0.5348 -15.338 6.7253 0.022573
rs7665514 4 126892733 C A 0.2361 1493 0.9428 15.804 6.9301 0.022578
rs2122206 4 64853008 G A 0.29 1493 0.6151 -14.868 6.5199 0.022582
rs3804765 3 111705992 G A 0.2475 1493 0.4448 -15.364 6.7373 0.022584
rs17438244 2 228584416 C A 0.1263 1493 0.2395 19.85 8.7046 0.022585
rs6035452 20 19809473 G A 0.4923 1493 0.5345 13.284 5.8256 0.022587
rs2121659 4 30785307 G A 0.3296 1491 0.7253 -14.197 6.2262 0.022594
rs2061517 2 57913621 G A 0.1678 1493 0.5782 -17.791 7.8028 0.022607
kgp7340502 2 110982530 T C 0.0435 1493 0.1105 33.549 14.703 0.022622
rs7604411 2 110983320 T G 0.0435 1493 0.1105 33.549 14.703 0.022622
rs4671609 2 64948153 G A 0.4354 1493 0.4297 -13.651 5.988 0.022624
rs2376727 1 30261280 T C 0.3212 1493 0.7667 -14.402 6.318 0.022634
rs7152787 14 98815286 T C 0.4092 1493 0.521 13.503 5.9234 0.022635
rs13017443 2 119899176 T C 0.3513 1493 0.0693 -14.369 6.3036 0.022636
rs10084615 21 19646269 T C 0.1092 1493 0.5081 -21.302 9.3451 0.022637
rs2275288 1 237433524 T C 0.1239 1493 0.7213 20.437 8.9656 0.022639
rs10903467 10 1535739 T C 0.3831 1493 0.444 -13.91 6.1023 0.02264
rs3864067 3 7677215 G A 0.3045 1491 0.3284 14.749 6.4707 0.022644
rs6049419 20 24104676 T C 0.4119 1493 0.262 13.403 5.88 0.022644
rs4728374 7 135678346 G A 0.1624 1493 0.4472 18.346 8.0486 0.022645
rs6802872 3 41058826 G A 0.4715 1492 0.3497 13.246 5.8115 0.022649
rs12005022 9 90939033 G A 0.0466 1493 0.5585 -31.56 13.834 0.022649
rs2148294 10 6258052 G A 0.0437 1487 1 -33.014 14.473 0.022664
rs8070486 17 26807734 T G 0.1658 1493 0.1904 17.698 7.7662 0.022674
rs587791 9 10318490 T G 0.1939 1493 0.6199 -16.822 7.3821 0.022685
rs10799912 1 163313262 G A 0.354 1493 0.8652 -14.035 6.1593 0.022689
rs661322 1 191511510 T G 0.4966 1493 0.679 13.459 5.9068 0.02269
rs7701461 5 31559692 T C 0.2294 1493 0.6605 -16.022 7.0317 0.022696
rs11076016 16 51557928 C A 0.431 1493 0.2249 -13.3 5.8374 0.022698
rs10485751 20 11979195 T C 0.0362 1493 0.7192 36.134 15.846 0.022701
kgp6343019 1 12638964 T C 0.1537 1493 0.8428 18.515 8.1263 0.022702
rs12910542 15 56772823 G A 0.2328 1493 0.7174 -15.918 6.9865 0.022703
rs7087199 10 92035457 T C 0.3275 1493 0.3178 -14.066 6.1744 0.022718
rs9548333 13 38992446 T G 0.1772 1493 0.6577 17.637 7.7419 0.022718
rs10131919 14 90186879 T C 0.2113 1493 0.5874 -16.276 7.1451 0.022728
rs1995103 4 140466311 G A 0.4843 1493 0.7956 13.441 5.9005 0.022731
rs11989588 8 23724908 T C 0.4691 1487 0.9585 -13.436 5.8984 0.022733
rs6049473 20 24159265 T C 0.3885 1493 0.703 -13.653 5.9936 0.022733
rs11063263 12 191619 G A 0.4253 1493 0.459 -13.403 5.8839 0.022735
rs12368121 12 104251172 T G 0.3091 1493 0.7161 14.557 6.3909 0.022735
rs1521865 2 159105867 G A 0.3668 1483 0.6152 13.875 6.0916 0.022741
rs7041442 9 2994084 T C 0.2924 1493 0.9502 14.695 6.4518 0.022746
rs9487325 6 110570460 G A 0.1391 1492 0.5159 19.169 8.4171 0.022761
rs10513542 3 159377207 G A 0.0134 1493 0.2326 57.069 25.038 0.022766
rs6833202 4 190137076 C A 0.1309 1493 0.0224 -19.24 8.4498 0.022787
rs11682390 2 3187698 G A 0.0824 1493 1 -24.311 10.668 0.022789
rs958331 7 2961409 T C 0.1896 1482 0.4999 17.331 7.6117 0.022793
rs1507290 1 86684713 G A 0.1534 1493 0.073 19.006 8.3474 0.022796
rs7756632 6 40693569 G A 0.3674 1493 0.0089 13.421 5.8947 0.022802
rs8047052 16 7320496 G A 0.3312 1493 0.0194 13.789 6.0567 0.022803
rs9357360 6 41382572 G A 0.2562 1493 0.0146 -15.823 6.9501 0.022804
rs4240803 16 87889203 G A 0.3155 1493 0.0932 -14.723 6.4669 0.022808
rs2680235 16 3481930 G A 0.2394 1493 0.8314 15.624 6.8633 0.022817
rs1055168 8 114445215 T C 0.4427 1492 0.0932 -13.773 6.0516 0.022849
rs1050572 3 112066562 G A 0.0837 1493 0.1746 24.592 10.796 0.02285
kgp650031 5 142780339 T C 0.0161 1493 0.3188 52.415 23.011 0.022853
rs4808392 19 15974393 T C 0.2823 1493 0.5233 14.724 6.4702 0.022871
rs5996279 22 43546733 C A 0.0114 1493 1 63.291 27.789 0.022872
rs7983475 13 40727184 T C 0.1822 1493 0.0555 -16.882 7.4189 0.022875
rs6978786 7 75370368 T C 0.4036 1493 0.8718 -13.584 5.9698 0.022877
rs17465676 4 36656080 T G 0.4471 1493 0.8753 13.41 5.8935 0.022878
rs857919 10 83440938 T G 0.1678 1493 0.0325 17.389 7.6419 0.02288
rs1018631 6 40271527 G A 0.4109 1493 0.7892 13.638 5.9941 0.022894
rs2959369 8 21176834 T G 0.361 1493 0.5008 14.044 6.1731 0.0229
rs4866159 5 19892934 T C 0.1236 1493 0.1504 19.921 8.7563 0.022905
rs138657 22 28398528 G A 0.4568 1493 0.4344 -13.278 5.8364 0.022907
rs4771880 13 94393854 T C 0.3898 1493 0.5865 -13.599 5.9778 0.022908
rs13089682 3 186225120 G A 0.4046 1493 0.2167 13.395 5.8882 0.02291
rs9607210 22 22082820 G A 0.0285 1493 0.6299 40.735 17.891 0.022913
rs940697 7 143183203 G A 0.3172 1493 0.6757 14.448 6.351 0.022914
rs2837583 21 41739992 T C 0.1068 1493 0.8922 -21.704 9.5409 0.022916
rs10432582 2 19472801 G A 0.0573 1493 1 -28.884 12.687 0.022921
rs10487324 7 110036601 G A 0.4635 1493 0.9585 -13.408 5.8944 0.022924
rs2398140 5 6404896 T C 0.1564 1493 1 18.413 8.0948 0.022926
rs17099886 12 64281052 T C 0.0817 1493 0.1172 -24.92 10.947 0.022933
rs10743181 11 2229759 G A 0.1682 1492 0.2284 -17.583 7.7303 0.022935
rs7102927 11 39840315 T C 0.1745 1493 0.1777 -17.296 7.6048 0.022949
rs4841465 8 10819854 T C 0.4849 1493 0.0976 -13.086 5.754 0.022954
rs12651804 5 79003360 T C 0.1782 1493 0.0514 -17.924 7.882 0.022964
rs1254579 14 52796846 T C 0.2374 1493 0.8302 -15.756 6.9287 0.022965
rs139084 22 44560573 T C 0.3995 1493 0.5176 -13.755 6.0487 0.022966
rs9506832 13 22880398 G A 0.3158 1493 0.0417 -13.998 6.1561 0.022971
rs2066690 13 50881018 G A 0.4963 1492 0.2139 -13.589 5.9762 0.022979
rs972755 4 78562040 G A 0.2157 1493 0.939 16.215 7.1317 0.022987
rs12436395 14 30706026 T C 0.4374 1493 0.0519 -13.134 5.7766 0.022988
rs7235915 18 1141176 C A 0.1558 1492 0.7676 -18.524 8.1477 0.022995
rs12642632 4 127727154 G A 0.3305 1493 0.102 14.505 6.3801 0.022999
rs12952714 17 6259296 G A 0.3345 1492 0.222 14.391 6.3299 0.023
rs125676 8 40245200 G A 0.1825 1493 0.3853 17.082 7.5137 0.023003
rs16919928 8 55173791 G A 0.069 1493 1 -26.332 11.573 0.023006
rs1497812 15 36141979 T C 0.3252 1493 0.4792 14.119 6.2107 0.023008
rs1644589 16 27902758 T C 0.3483 1493 0.3623 -13.851 6.0929 0.023012
rs17047450 1 218331878 T C 0.0449 1493 0.0081 -31.026 13.637 0.023013
rs10515470 5 134633657 T G 0.1586 1488 0.698 -18.437 8.1108 0.023018
rs194914 6 82432826 G A 0.3982 1493 0.1949 -13.407 5.8982 0.023021
rs1381981 11 97469005 G A 0.1403 1493 1 19.239 8.4638 0.023024
rs7652892 3 183127212 T C 0.1568 1492 0.6951 -18.481 8.131 0.023028
rs12296077 11 21368871 G A 0.364 1493 0.6151 -13.968 6.1461 0.023042
rs7337437 13 113607882 G A 0.288 1493 0.377 14.568 6.41 0.023043
rs10428211 3 192954886 T C 0.3932 1493 0.1159 -13.955 6.1405 0.023045
rs11743103 5 87675962 C A 0.2287 1493 0.1071 16.234 7.1435 0.023052
rs2605342 12 74922723 T C 0.2534 1492 0.7326 15.425 6.788 0.023059
rs11118293 1 219577777 T C 0.2716 1493 0.8961 14.98 6.5922 0.023061
rs12934135 16 82820866 T C 0.1038 1493 0.486 22.124 9.7358 0.023061
rs926487 20 25666737 T C 0.0633 1493 1 -27.378 12.037 0.023061
rs6956046 7 156962874 G A 0.3714 1493 0.9118 13.789 6.0681 0.023066
rs7044539 9 112353128 T C 0.1544 1493 1 18.493 8.1392 0.023077
rs17099050 14 100255923 T G 0.0509 1493 0.7911 30.301 13.324 0.023077
rs16965259 13 105390529 G A 0.0499 1493 0.1755 -31.219 13.729 0.023086
rs4737021 8 41751299 G A 0.4822 1493 0.7168 13.284 5.847 0.023087
rs10486537 7 33596515 G A 0.0941 1493 0.227 23.216 10.21 0.023099
rs7793699 7 30202836 G A 0.1129 1493 0.1534 21.52 9.4727 0.0231
rs2407592 8 4610345 G A 0.4384 1493 0.0063 12.991 5.7185 0.023102
rs12617233 2 59039998 T C 0.4246 1493 0.0567 13.846 6.0949 0.023107
rs13268676 8 120795607 G A 0.3975 1493 0.829 -13.591 5.9829 0.023107
rs9909521 17 2786058 G A 0.1826 1492 0.2976 17.037 7.5002 0.023116
rs5770638 22 50069833 G A 0.1926 1493 0.4536 16.748 7.3736 0.023125
rs11251934 10 3580801 T C 0.1313 1493 0.5716 -19.619 8.6378 0.023127
rs11209041 1 41325801 G A 0.0492 1493 0.7794 -30.717 13.512 0.023129
rs7772752 6 16068024 G A 0.4672 1493 0.795 13.419 5.9083 0.023132
rs1219563 10 36526084 T C 0.3634 1493 0.9554 -13.889 6.1152 0.023135
rs7623440 3 86602789 G A 0.0452 1493 0.7656 -32.333 14.225 0.023149
rs725579 3 86603154 G A 0.0452 1493 0.7656 -32.333 14.225 0.023149
rs12881440 14 78472730 T C 0.4879 1493 0.9175 -13.367 5.8861 0.023155
rs4129490 18 59501188 T C 0.429 1493 0.2048 13.253 5.8362 0.023155
rs7035592 9 27234029 G A 0.3178 1493 0.3106 14.519 6.3939 0.023166
rs7918571 10 2782166 G A 0.0445 1493 0.0243 31.313 13.778 0.023167
rs1952692 9 12382539 C A 0.3218 1493 0.8125 -14.328 6.311 0.023186
rs12707359 7 137132243 T C 0.4658 1493 0.008 13.858 6.104 0.023187
rs1544811 16 62656937 G A 0.4886 1493 0.4684 -13.472 5.9338 0.023188
rs5755990 22 36306594 T G 0.1407 1493 0.198 19.532 8.6033 0.02319
rs7809658 7 148036377 T C 0.2076 1493 1 16.447 7.2448 0.023196
rs2166094 4 36982008 G A 0.3212 1493 0.6778 -14.365 6.3278 0.023197
rs7845376 8 83222777 T G 0.1952 1493 0.5646 -16.959 7.4705 0.023197
rs4242357 8 125172349 T C 0.1889 1493 1 17.041 7.5064 0.023197
rs4931382 12 31011405 T C 0.1912 1493 0.0545 -17.392 7.6616 0.023202
rs228051 21 43953078 C A 0.2185 1492 0.5955 -16.02 7.057 0.023203
rs2884064 1 232319587 T C 0.1591 1493 0.3327 -17.992 7.9256 0.023204
rs17332195 8 55913547 G A 0.1869 1493 0.8649 -17.068 7.5187 0.023205
rs7694207 4 97880409 T C 0.2808 1492 0.3049 -14.64 6.4495 0.023215
rs10792910 11 86850175 G A 0.0636 1493 0.8285 -27.444 12.08 0.023216
rs17030932 4 154932704 T C 0.146 1493 0.6777 -18.764 8.2676 0.023231
rs8039531 15 98898952 G A 0.1135 1493 0.2454 20.682 9.113 0.023235
rs9553353 13 25148188 T C 0.2843 1493 0.6108 14.669 6.4639 0.023245
rs7605 1 167759281 T C 0.4906 1493 0.7561 -13.391 5.9007 0.023248
rs7700944 5 156366181 G A 0.3225 1493 0.4776 14.395 6.3434 0.023254
rs957270 7 9712126 T C 0.2192 1492 0.1993 16.393 7.2244 0.02326
rs6549972 3 30086319 T C 0.2689 1493 0.645 -15.13 6.6678 0.023262
rs6435829 2 215361680 G A 0.3875 1493 0.7439 13.738 6.0545 0.023266
rs10484066 14 99449395 C A 0.1668 1493 0.7096 17.983 7.9255 0.023271
rs13052608 21 40320829 T G 0.3526 1493 0.7772 -13.999 6.17 0.023273
rs10112191 8 77052260 G A 0.0456 1491 0.5452 -31.727 13.971 0.023274
rs595673 18 40955590 G A 0.3252 1493 0.8136 -14.176 6.2482 0.023277
rs7664786 4 82977205 T C 0.2934 1493 0.8028 -14.692 6.4755 0.023278
rs7665403 4 189101773 T C 0.2572 1491 0.7351 -15.19 6.695 0.023279
rs2896063 14 88360957 T C 0.2294 1493 1 15.862 6.9915 0.023286
rs1290737 7 135720387 T C 0.061 1493 1 -27.91 12.292 0.02329
rs2013369 22 25905668 T G 0.2847 1493 0.112 15.088 6.6508 0.023292
rs10051817 5 33679999 T C 0.0174 1493 1 51.337 22.61 0.023296
rs978239 3 22841478 T C 0.32 1489 0.8118 -14.359 6.3301 0.023303
rs4561924 4 10714457 T C 0.2187 1493 0.2891 16.353 7.2092 0.023304
rs7301026 12 31965287 T C 0.3657 1493 0.2196 -13.609 5.9995 0.023308
rs7585160 2 161332702 T G 0.0218 1493 1 -46.12 20.315 0.023312
rs16837988 3 126815345 T C 0.2244 1493 0.458 -15.819 6.9743 0.023316
rs881185 2 231904412 T G 0.2247 1493 0.7666 16.031 7.0677 0.023317
rs710839 4 82134787 T C 0.2518 1493 0.6802 15.445 6.8097 0.02332
rs1504560 12 98559807 T C 0.1782 1493 0.1328 17.072 7.5271 0.023321
rs1352940 12 40893165 G A 0.438 1493 0.4618 13.562 5.9796 0.023329
rs2029119 3 54148716 T C 0.4963 1493 0.1204 13.055 5.7567 0.023345
rs7515340 1 41386871 G A 0.431 1493 0.673 13.527 5.9651 0.023346
rs1190452 2 233417552 G A 0.2408 1493 0.777 -15.648 6.9003 0.023347
rs10490746 2 207554267 G A 0.0472 1493 1 -31.441 13.854 0.023358
rs4724626 7 47795664 C A 0.3644 1490 0.8668 -13.859 6.1122 0.023364
rs4496012 13 62142039 G A 0.3463 1493 0.3311 14.184 6.2558 0.023366
rs17824050 12 113036817 G A 0.3999 1493 0.1457 13.859 6.1124 0.023367
rs9636977 21 42277689 T C 0.4638 1493 0.6395 13.265 5.8506 0.023369
rs699526 1 90952184 G A 0.3516 1493 0.7334 -14.018 6.1827 0.02337
rs11613843 12 103685268 T C 0.0775 1483 0.0015 25.909 11.417 0.023372
rs12154602 7 154420513 C A 0.1839 1487 0.0307 -16.701 7.3666 0.023382
rs13070421 3 20476362 T C 0.1716 1492 0.5846 -17.542 7.7378 0.023384
rs10808266 7 132536559 T C 0.218 1493 0.2548 -16.381 7.2256 0.023385
rs10112900 8 19646515 T C 0.1206 1493 0.2207 20.111 8.8707 0.023385
rs9510798 13 19541688 C A 0.4384 1493 0.6742 -13.342 5.8854 0.023395
rs6713957 2 164348579 G A 0.3935 1493 0.6255 -13.535 5.9705 0.023397
rs777709 8 8583872 T C 0.4514 1493 0.3744 13.221 5.8323 0.023398
rs1319013 10 33543929 T G 0.4457 1492 0.0526 13.073 5.7673 0.0234
rs12146207 10 62278842 T C 0.4514 1493 0.21 -13.603 6.0011 0.02341
rs7518042 1 163241407 T C 0.3272 1493 0.3469 -14.013 6.1822 0.023411
rs10102170 8 9611470 T C 0.3175 1493 0.4378 14.155 6.2456 0.023422
rs10753668 1 165218792 G A 0.2197 1493 0.5462 -15.952 7.0382 0.023425
rs12489569 3 176865688 T G 0.4816 1493 0.0295 13.716 6.0519 0.023425
rs12345603 9 29601893 T C 0.438 1493 0.0312 -13.054 5.7598 0.023426
rs4823100 22 44298257 T C 0.3232 1493 0.3146 -14.428 6.3662 0.023429
rs1712354 14 35545938 G A 0.2837 1493 0.2523 -14.551 6.421 0.023438
rs2091817 2 11046638 T G 0.3316 1493 0.1148 -14.447 6.3749 0.02344
rs4909345 8 137529123 G A 0.4002 1493 0.3324 -13.417 5.9205 0.023444
rs9592187 13 63004983 T C 0.0825 1431 0.0778 24.28 10.706 0.023457
rs2418536 5 129591296 G A 0.07 1493 0.8413 -26.233 11.568 0.023463
rs3803767 17 79226362 G A 0.0831 1493 0.6083 -24.335 10.731 0.023467
rs11623827 14 73471257 T G 0.2318 1493 0.3445 -15.568 6.8716 0.023476
rs31302 5 52942463 T C 0.3356 1493 0.1818 14.352 6.3351 0.023481
rs7893421 10 72991385 T C 0.3928 1492 0.9137 13.652 6.026 0.023484
rs6933618 6 147955887 T C 0.3868 1493 0.4132 13.513 5.9655 0.023501
rs1786566 18 11824358 T C 0.2123 1493 0.3945 -16.082 7.0998 0.023507
rs1729388 11 61988127 G A 0.4615 1493 0.8759 13.378 5.906 0.023508
rs4682576 3 110083511 T C 0.4732 1493 0.7164 -13.256 5.8524 0.023512
rs8087743 18 1282557 T C 0.4658 1493 0.1766 -13.106 5.7861 0.023513
rs1336981 6 152082369 T C 0.3731 1493 0.5801 -13.65 6.027 0.023522
rs10086950 8 10355378 C A 0.2957 1493 0.32 -14.778 6.5248 0.023522
rs13267049 8 134402395 G A 0.3074 1493 0.7612 14.483 6.3951 0.023528
rs11623043 14 99352907 T C 0.4839 1493 0.7958 13.354 5.8967 0.02353
rs481838 6 165948832 T G 0.3178 1493 0.9524 -14.299 6.3142 0.02354
rs248548 5 165390453 T G 0.4098 1480 1 13.626 6.0172 0.023543
rs808275 10 116566550 T C 0.4568 1493 0.0369 13.735 6.0654 0.023544
rs7688921 4 127700428 T C 0.3376 1493 0.2036 14.302 6.3158 0.023548
rs6546108 2 65103983 G A 0.4468 1493 0.004 13.912 6.144 0.023555
rs1333027 13 66082476 T C 0.4297 1493 0.1873 13.669 6.0369 0.023556
rs2036462 1 47489786 T C 0.2983 1492 0.1376 14.264 6.2997 0.023559
rs10158605 1 48859681 T C 0.2056 1493 0.9368 16.488 7.2823 0.023564
rs682842 11 66568943 T C 0.4159 1493 0.0787 13.189 5.825 0.023566
rs6778165 3 134778492 G A 0.4973 1493 0.3789 -13.144 5.8053 0.023568
rs4354606 10 13989027 G A 0.205 1493 0.8738 16.528 7.3001 0.023568
rs12331172 4 125894102 C A 0.2602 1493 0.5451 -15.289 6.7528 0.023571
rs2005358 8 142104108 G A 0.3265 1493 0.1583 14.447 6.3813 0.023573
rs3743074 15 78909480 G A 0.3366 1493 0.1175 -13.785 6.0887 0.023575
rs2426412 20 50663255 G A 0.143 1493 0.1383 19.393 8.5661 0.023576
rs2987583 6 8717287 T C 0.2954 1493 0.2904 14.37 6.3479 0.023592
rs7616009 3 194881756 G A 0.1651 1493 0.7787 17.847 7.8841 0.023595
rs11661337 18 69461322 T C 0.3684 1493 0.6171 13.694 6.0494 0.023595
rs2070229 21 42821113 T C 0.3506 1493 0.4952 14.066 6.214 0.023597
rs7276699 21 19642285 T G 0.1829 1493 0.7952 -17.27 7.6294 0.023602
rs306967 8 142072614 G A 0.4357 1493 0.5987 -13.505 5.9662 0.023604
rs17303301 19 38004356 G A 0.1711 1493 0.7848 17.594 7.7733 0.023613
rs4731689 7 130009839 T C 0.2967 1493 0.0722 14.22 6.283 0.02362
rs8054028 16 73159970 G A 0.1926 1493 0.9336 -16.831 7.4367 0.023622
rs11651881 17 34406906 G A 0.3031 1493 0.8067 -14.417 6.3705 0.023626
rs10919307 1 170118691 G A 0.2619 1493 0.5925 -15.23 6.7303 0.023637
rs12406924 1 90127075 T G 0.1731 1493 0.0113 17.005 7.5144 0.023639
rs3843305 1 91243376 G A 0.4605 1493 0.7947 13.287 5.8721 0.023648
rs10264615 7 157201648 G A 0.3737 1493 0.507 -13.864 6.1272 0.023653
rs9886924 9 87201325 T C 0.2361 1493 0.5183 -15.508 6.8538 0.023654
rs971446 4 130155315 T C 0.0697 1493 0.6901 25.975 11.47 0.023661
rs4589131 1 161167698 T G 0.3865 1493 0.7024 13.721 6.0646 0.023664
rs2759635 10 10234643 G A 0.1899 1493 0.5566 17.082 7.5501 0.02367
rs17243350 11 26530798 T C 0.134 1492 0.0937 -19.956 8.8209 0.023673
rs4678665 3 34270550 G A 0.3316 1493 0.6408 14.027 6.2012 0.023694
rs7517086 1 222271325 T C 0.2746 1493 0.5158 15.024 6.6419 0.023696
rs1564326 15 95217830 G A 0.4829 1493 0.4074 -13.44 5.9418 0.023701
rs10506781 12 78728727 C A 0.0754 1493 0.1333 -25.7 11.352 0.023702
rs12272716 11 133624740 G A 0.2528 1493 0.6317 -15.186 6.7138 0.023703
rs3843307 1 157484575 G A 0.3319 1493 0.8154 -14.157 6.2591 0.023708
rs9351476 6 65687620 T G 0.4491 1493 0.7937 13.409 5.9286 0.023708
rs7625399 3 16850944 T C 0.0904 1493 0.6357 23.35 10.315 0.023709
rs2167743 10 130889679 T C 0.0255 1493 0.247 41.558 18.358 0.023711
rs6564960 16 82054639 T C 0.0132 1478 1 -58.759 25.957 0.023713
rs1436554 4 96736162 T C 0.1333 1493 0.5752 19.401 8.578 0.023714
rs11125335 2 51360667 T C 0.4019 1493 0.628 -13.644 6.0325 0.023715
rs1908495 9 78859359 T C 0.4236 1493 0.4909 13.57 6 0.023716
rs6486850 12 8311376 T C 0.3667 1493 0.5774 -13.677 6.0479 0.023728
rs25916 5 108992465 G A 0.1912 1493 0.1315 17.248 7.6269 0.023729
rs1485924 3 31104770 G A 0.2026 1493 0.5748 16.396 7.2499 0.02373
rs7779075 7 35706058 G A 0.1487 1493 0.9186 18.714 8.2754 0.023732
rs940074 8 134018991 T G 0.458 1488 0.404 -13.214 5.8435 0.023735
rs7656078 4 24489441 T G 0.4421 1493 0.9164 -13.348 5.9027 0.023736
rs11584835 1 246973094 G A 0.356 1493 0.0624 -13.539 5.9876 0.023748
rs10521087 9 110709587 G A 0.3064 1493 0.7608 -14.339 6.3415 0.02375
rs7463863 8 143302166 C A 0.4752 1493 0.1076 -13.022 5.7589 0.023751
rs2738740 16 78544042 T G 0.0841 1492 0.0895 23.331 10.31 0.023755
rs2158855 7 20744543 C A 0.2914 1493 0.2872 -14.823 6.556 0.023762
rs3008833 6 39986303 G A 0.363 1493 0.6544 13.721 6.0693 0.023776
rs8096083 18 7959012 T C 0.2947 1493 0.7087 14.647 6.4792 0.02378
rs6967583 7 20784169 T C 0.1711 1493 0.3169 -17.869 7.9042 0.023781
rs252200 5 141400028 T C 0.2595 1493 0.59 -15.264 6.7523 0.023787
rs2093185 1 35224312 T G 0.359 1493 0.0916 14.156 6.2635 0.023816
rs6680729 1 55738797 G A 0.4149 1493 0.4559 -13.341 5.9034 0.023829
rs7178382 15 80642236 T C 0.4498 1493 0.4644 -13.214 5.8477 0.023836
rs9323381 14 62536948 G A 0.3322 1493 0.5597 13.977 6.1858 0.02385
rs9918005 4 65423635 T C 0.2927 1493 0.9005 14.556 6.4423 0.023852
rs37576 5 58830145 T C 0.3145 1493 0.631 14.393 6.3704 0.023861
rs1262774 13 51068896 G A 0.4926 1488 0.351 13.104 5.8005 0.023876
rs7028995 9 133025949 T C 0.1762 1493 0.5322 -17.268 7.6436 0.023877
rs9531036 13 80824990 T C 0.245 1492 0.2942 15.23 6.7418 0.02388
rs737401 14 34570026 C A 0.224 1493 0.8817 -15.877 7.0283 0.023884
rs17173801 7 153553871 T C 0.0876 1490 0.3308 23.834 10.542 0.023885
rs11489598 7 101247430 C A 0.3084 1493 0.9516 -14.385 6.3683 0.023891
rs7868673 9 9830675 G A 0.2194 1493 0.4497 15.868 7.0255 0.023906
rs4690893 4 159083696 T C 0.0375 1493 0.7198 35.237 15.588 0.02391
rs10246443 7 71927848 G A 0.0496 1493 0.0086 29.434 13.021 0.023915
rs3019665 11 134525634 T C 0.3511 1488 0.7329 -13.987 6.1936 0.023924
rs12500312 4 168808600 G A 0.2475 1493 0.9446 -15.35 6.7975 0.023931
rs1710563 10 126128552 T C 0.4076 1493 0.9573 13.514 5.9842 0.023931
rs139135 22 44583246 C A 0.0348 1493 0.1008 -35.372 15.651 0.023935
rs879943 5 145766174 T G 0.1242 1493 0.3413 19.861 8.7956 0.023944
rs560764 9 29592836 T G 0.4866 1493 0.8766 -13.239 5.8633 0.023953
rs10788526 10 88468321 T C 0.2993 1455 1e-04 13.923 6.1668 0.023963
rs7159563 14 82783075 T C 0.4792 1493 0.5003 -13.395 5.933 0.023969
rs6064475 20 55530787 T C 0.3442 1492 0.6061 -14.061 6.2287 0.023975
rs2701618 12 113471860 T C 0.225 1493 0.2986 16.11 7.1365 0.02398
rs925850 3 6119416 G A 0.3609 1492 0.6945 -13.738 6.0856 0.023982
rs11749052 5 64545633 T C 0.1333 1493 0.2179 19.2 8.5054 0.023982
rs7418288 1 108754099 G A 0.151 1493 0.3633 -18.76 8.3108 0.023988
rs1397015 7 80860413 T G 0.3108 1493 0.904 -14.349 6.3567 0.023988
rs259649 1 238453671 G A 0.3794 1492 0.4414 -13.53 5.9937 0.02399
rs8109570 19 29980809 G A 0.2559 1493 0.197 15.457 6.8479 0.023998
rs2178915 21 19548232 G A 0.1179 1493 0.6179 20.737 9.1877 0.024004
rs7081112 10 103099577 T C 0.3195 1493 0.4392 14.071 6.2344 0.02401
rs4942357 13 45318096 G A 0.1515 1492 0.8408 -18.456 8.1774 0.024012
rs2291204 11 38676579 C A 0.0877 1493 0.8711 -23.354 10.339 0.024018
rs2677008 4 181343571 T C 0.4581 1493 0.2973 -13.491 5.9777 0.02402
rs10887291 10 86206701 G A 0.3771 1493 1 13.679 6.0613 0.024025
rs2147121 14 55993444 T C 0.402 1490 0.2154 13.756 6.0953 0.024025
rs16998644 20 17050262 G A 0.3054 1493 0.0327 14.001 6.2041 0.024026
rs10858633 12 88116725 G A 0.2867 1493 0.2827 -14.866 6.588 0.024038
rs944131 13 71866199 T C 0.4183 1493 0.0792 13.132 5.82 0.024046
rs3750640 10 5696482 G A 0.4236 1493 0.4266 -13.557 6.0084 0.024049
rs4676962 3 73928496 T C 0.077 1493 1 24.928 11.039 0.024055
rs17151728 8 10175492 T C 0.1323 1493 1 19.56 8.6703 0.024069
rs2031709 1 1485984 C A 0.023 1480 0.5451 44.266 19.605 0.024072
rs4859782 4 78231196 T C 0.1875 1493 0.2341 17.257 7.6499 0.024081
rs2934599 17 7647270 C A 0.3252 1493 0.5958 14.247 6.3156 0.024083
rs6770823 3 166477082 T C 0.0627 1492 1 27.445 12.156 0.024085
rs4913436 12 68726857 T C 0.1698 1493 0.783 17.729 7.8593 0.024086
rs2645771 2 238276335 G A 0.2304 1493 0.8842 -15.767 6.9899 0.024094
rs7588463 2 4960266 T C 0.2592 1493 0.2812 -15.338 6.8004 0.024101
rs871972 3 14730645 T C 0.3228 1493 0.6358 14.266 6.3251 0.024103
rs6469023 8 106989558 T C 0.425 1493 0.5964 -13.3 5.897 0.024107
rs2837801 21 42110235 T C 0.4387 1493 0.0585 13.692 6.071 0.024113
rs1219604 10 36542535 T C 0.0301 1493 1 -38.858 17.216 0.024122
rs12701517 7 36669697 T C 0.1589 1488 0.1465 -17.824 7.9045 0.024136
rs3889642 3 73614083 T C 0.2458 1493 0.4424 -15.22 6.7497 0.024141
rs3772324 3 1313477 T C 0.1611 1493 0.848 -18.09 8.0225 0.024142
rs10456256 6 22446285 C A 0.0847 1493 0.8676 -23.727 10.514 0.024142
rs3094893 7 69971020 T G 0.2515 1493 0.3026 15.059 6.6786 0.024149
rs4666836 2 183347174 T C 0.2518 1493 0.0638 15.638 6.9357 0.024154
rs1756298 14 84365609 G A 0.1082 1493 1 -21.351 9.4695 0.024155
rs12673364 7 3234248 G A 0.4293 1493 0.5266 -13.49 5.9833 0.024159
rs12469135 2 75498798 T C 0.129 1492 0.1658 19.403 8.6062 0.02416
rs1044821 19 18307108 T C 0.3208 1493 0.8122 -14.132 6.2682 0.02416
rs4233060 1 233624614 G A 0.3533 1493 0.0791 -13.543 6.0071 0.024161
rs4241970 4 137729375 T C 0.356 1493 0.032 -14.232 6.3124 0.024161
rs11761051 7 139704563 C A 0.2622 1493 0.3488 15.255 6.7664 0.024163
rs7083854 10 127264189 G A 0.4672 1493 0.6776 13.196 5.853 0.024163
rs2113545 7 136662741 G A 0.3111 1493 0.0465 -13.945 6.1855 0.024166
rs9554970 13 104202161 G A 0.1233 1492 0.8105 20.242 8.9787 0.024166
rs294296 3 31144288 G A 0.4494 1493 0.3744 13.159 5.8369 0.024171
rs8005165 14 61629053 G A 0.3111 1493 0.1652 14.049 6.232 0.024174
rs720459 11 17612776 T C 0.3784 1493 1 -13.645 6.0529 0.024176
rs881786 10 118046534 T C 0.3664 1493 0.181 -13.991 6.2066 0.024182
rs17048806 2 57644319 T G 0.1361 1492 0.1219 18.918 8.3928 0.02419
rs9302084 13 96403497 G A 0.4799 1493 0.6784 -13.175 5.8451 0.02419
rs8040787 15 52945210 G A 0.1202 1493 1 -20.389 9.0454 0.02419
rs431873 20 14822794 G A 0.276 1491 0.0379 -14.426 6.3999 0.024192
rs16892087 6 9313277 T C 0.0844 1493 1 23.856 10.575 0.024193
rs7588898 2 68041842 T G 0.366 1493 0.7804 -13.801 6.1226 0.024194
rs4672732 2 215780104 T C 0.3908 1493 0.4471 -13.434 5.96 0.024194
rs198123 21 24468555 G A 0.4233 1493 0.3142 13.225 5.8674 0.024195
rs7752674 6 30715637 G A 0.0342 1493 0.6899 36.313 16.097 0.024196
rs720887 1 78766380 C A 0.4699 1493 0.8763 -13.236 5.8725 0.024207
rs1511805 4 189457782 T C 0.2974 1493 0.8045 14.432 6.4038 0.024213
rs2281991 13 102366825 G A 0.1453 1493 0.5319 -18.958 8.4121 0.024216
rs17632290 4 68453189 T C 0.427 1493 0.1389 13.647 6.0554 0.024219
rs4901085 14 51639604 T C 0.4338 1487 0.6728 -13.301 5.9022 0.024222
rs2974025 5 119199265 T G 0.0208 1493 0.4762 46.098 20.439 0.024224
rs981391 4 97891970 T C 0.3664 1493 0.9556 13.722 6.0893 0.024227
rs7987891 13 45511234 T C 0.1286 1493 0.42 -19.575 8.6863 0.024227
rs6488910 12 124393697 T G 0.3757 1493 1 13.659 6.0612 0.024228
rs2162136 4 55061398 T G 0.2196 1473 0.2243 -15.81 7.016 0.024234
rs689434 11 30761310 C A 0.1229 1493 0.4006 -19.94 8.8492 0.024238
rs8003274 14 63977321 C A 0.129 1492 0.7308 -19.858 8.8127 0.024238
rs12602636 17 51335731 T C 0.4243 1493 0.7109 -13.458 5.9725 0.024238
kgp6279151 11 87686425 T C 0.1718 1493 0.6492 17.668 7.8414 0.024251
rs3924018 8 23151236 T C 0.3235 1493 0.0384 13.773 6.1131 0.02426
rs7104745 11 125873102 G A 0.4203 1493 1 13.398 5.9467 0.024261
rs704187 12 22011673 T C 0.4156 1493 0.3376 -13.258 5.8848 0.024264
rs255315 5 172613028 T C 0.4544 1493 0.7542 -13.346 5.9242 0.024276
rs13266825 8 3223829 G A 0.2044 1490 1 -16.426 7.2916 0.024278
rs7614625 3 31105718 T C 0.2016 1493 0.4702 16.341 7.2542 0.024279
rs38414 7 30544360 G A 0.2672 1493 0.0472 14.57 6.4678 0.024279
rs7086416 10 130033858 G A 0.3908 1493 0.1032 13.28 5.8953 0.024279
rs11588708 1 244340598 T C 0.1678 1493 0.0776 -18.142 8.0544 0.024293
rs10761317 9 96898436 T C 0.3312 1493 0.8152 -14.006 6.2183 0.024295
rs9287256 1 242000788 T C 0.3808 1493 0.1243 13.909 6.1755 0.024306
kgp10946719 10 17827999 T G 0.3983 1485 0.9138 13.583 6.031 0.02431
rs4896036 6 134582426 T C 0.4468 1493 0.0752 -13.005 5.7748 0.024319
rs10494839 1 202922194 T C 0.3342 1493 0.6417 -13.929 6.1857 0.024336
rs11149652 16 84448005 G A 0.1706 1492 0.41 -17.39 7.7233 0.024342
rs9554501 13 99423052 C A 0.3547 1493 0.2581 13.619 6.0482 0.024343
rs11228450 11 68804451 T C 0.2582 1493 0.2238 15.366 6.8243 0.024345
rs4365835 5 111949440 T C 0.3151 1493 0.1874 -14.487 6.4342 0.024347
rs13177370 5 6325444 T C 0.3858 1493 0.5126 13.703 6.086 0.024351
rs11780592 8 27418747 G A 0.1618 1493 0.924 -18.002 7.9955 0.024352
rs7993501 13 94398980 T C 0.3413 1493 0.4898 -13.818 6.1375 0.024355
rs12729133 1 84922553 T C 0.3516 1493 0.6497 13.941 6.1919 0.024356
rs6798946 3 34852103 T C 0.0486 1493 0.7756 -30.624 13.591 0.024362
kgp3357126 3 38319197 T C 0.0563 1493 0.2279 -28.262 12.543 0.024367
rs5994705 22 33647908 T C 0.287 1493 0.7519 14.685 6.5232 0.024369
rs6756883 2 146015334 G A 0.432 1493 0.5979 -13.248 5.8851 0.024372
rs1825730 16 55122421 T C 0.1819 1493 0.8622 17.19 7.6364 0.024381
rs7568662 2 29310048 T C 0.4766 1493 0.1778 13.01 5.7798 0.024391
rs6999630 8 28935001 G A 0.4226 1493 0.9155 -13.356 5.9337 0.024398
rs7794902 7 68092473 G A 0.4136 1493 1 13.427 5.9658 0.024403
rs993691 3 140120742 T C 0.3609 1488 0.5741 13.677 6.0767 0.024404
rs2279546 4 11732810 C A 0.0921 1493 0.5346 23.084 10.248 0.024406
rs654221 10 36000671 G A 0.2927 1493 0.3173 -14.338 6.3708 0.024415
rs11134724 5 171241767 T C 0.3672 1491 0.2896 13.926 6.1882 0.02442
rs9318567 13 79083814 G A 0.1651 1493 0.512 -17.657 7.8463 0.024429
rs6732639 2 57922033 T C 0.0848 1492 1 -23.784 10.56 0.024431
rs10023049 4 177497169 G A 0.4444 1493 0.2712 -13.498 5.9985 0.024438
rs537660 3 23054508 G A 0.3316 1493 0.0142 -14.505 6.4466 0.024443
rs9915640 17 41603882 T C 0.2632 1493 0.317 14.809 6.5825 0.024461
rs4077920 8 98893864 C A 0.0676 1493 0.6789 -26.542 11.788 0.024465
rs12931803 16 66122316 G A 0.4404 1493 0.0314 -12.952 5.7572 0.024466
rs7074064 10 88683122 T C 0.2826 1493 0.61 14.775 6.5678 0.024471
rs11156737 14 32775473 T C 0.3094 1493 0.3967 -14.135 6.2833 0.024476
rs3735081 7 150217248 G A 0.3818 1493 0.6609 13.687 6.0842 0.024477
kgp3418405 13 60975000 G A 0.0676 1493 1 26.397 11.724 0.024479
rs4979997 10 80435887 T C 0.0543 1493 0.7981 -29.405 13.061 0.02448
rs6118469 20 9055820 T C 0.3322 1493 0.6833 -14.105 6.2702 0.024483
rs2180477 20 14759169 G A 0.0362 1493 0.7192 -35.674 15.846 0.024489
rs1415946 6 101846343 T C 0.215 1493 0.3578 15.89 7.0642 0.024493
rs6055912 20 8556693 T C 0.1742 1493 0.5904 -17.55 7.8028 0.024503
rs337276 4 130030944 C A 0.426 1493 0.2445 13.158 5.8502 0.024506
rs9442891 6 73844174 T C 0.0268 1493 0.0864 39.889 17.721 0.024507
rs7921023 10 67486746 G A 0.3713 1492 0.7393 -13.612 6.0529 0.024523
rs1444418 10 64560470 G A 0.1507 1493 0.9196 18.502 8.2274 0.024524
rs6779853 3 194308983 G A 0.1672 1492 0.4566 17.908 7.9638 0.024536
rs3859103 16 55873832 G A 0.0459 1493 0.0706 32.319 14.36 0.024536
rs10085375 7 17163262 C A 0.3913 1490 0.3014 13.735 6.1082 0.024537
rs2248978 12 105328335 T C 0.3881 1488 0.1723 -13.328 5.9271 0.024537
rs12895894 14 61649612 T C 0.3021 1493 0.6674 14.295 6.3573 0.024537
rs16929340 9 12674124 T C 0.3271 1492 0.597 -13.988 6.221 0.024544
rs11753244 6 165093088 G A 0.4039 1493 0.5547 -13.355 5.9395 0.024545
rs9886503 8 114528445 T C 0.4481 1493 0.1579 13.531 6.018 0.024551
rs1835335 2 218636444 T C 0.4884 1467 0.6761 13.293 5.9125 0.024557
rs657030 6 161393311 T C 0.438 1493 0.2699 13.12 5.8355 0.02456
rs7740854 6 116063382 C A 0.3081 1493 0.145 -14.03 6.2407 0.024562
rs4309865 4 61590894 T C 0.1494 1493 0.3586 -18.294 8.138 0.024581
rs10826757 10 30359559 G A 0.2987 1493 0.9507 -14.404 6.4077 0.024581
rs6465409 7 93951884 T C 0.2388 1493 0.4771 15.345 6.8265 0.024583
rs7009818 8 115195537 G A 0.1664 1493 0.3515 -17.955 7.9875 0.024585
rs6427150 1 168725876 G A 0.2305 1488 0.7148 15.788 7.0235 0.024587
rs1509012 3 183152681 G A 0.1803 1492 0.4306 17.003 7.564 0.024587
rs7157500 14 95214776 T C 0.3212 1493 0.3733 -14.312 6.3676 0.024603
rs11170268 12 53153128 G A 0.0131 1493 0.2223 56.987 25.334 0.024605
rs13189273 5 113171928 T C 0.0462 1493 0.128 30.757 13.673 0.024607
rs6800736 3 94925544 G A 0.422 1493 0.2225 13.585 6.0448 0.024616
rs7117015 11 6868131 T C 0.2944 1493 0.319 -14.679 6.5317 0.02462
rs2083587 6 158967384 G A 0.3546 1492 0.127 13.537 6.0238 0.024623
rs4464877 7 85533208 G A 0.4089 1493 0.6304 -13.509 6.0115 0.024628
rs10945834 6 162866295 C A 0.418 1493 0.2874 -13.195 5.8717 0.02463
rs4697909 4 9896760 G A 0.0479 1493 0.1476 30.307 13.476 0.024632
rs2280057 18 77138035 T C 0.1423 1493 0.6725 18.795 8.3642 0.024632
rs2294902 20 49552904 G A 0.226 1493 0.3754 -15.969 7.1064 0.024635
rs10138555 14 30489965 T G 0.0479 1493 1 30.971 13.771 0.024636
rs7027321 9 25241082 T G 0.3855 1493 0.5849 13.458 5.9897 0.024644
rs6851961 4 65351771 G A 0.4612 1493 0.6025 -13.335 5.9348 0.024647
rs9485528 6 102114780 G A 0.1768 1493 0.1312 -17.65 7.8551 0.024647
rs1831249 10 30671658 T C 0.3048 1493 0.6695 -14.258 6.3459 0.024648
rs3913110 3 27663546 G A 0.3416 1493 0.4544 -13.773 6.1301 0.024651
rs1523632 7 17069968 G A 0.4848 1485 0.795 -13.286 5.9136 0.024659
rs1450073 12 98224025 T G 0.1587 1493 0.6284 17.946 7.9879 0.02466
rs17624725 13 102370995 T C 0.1577 1493 0.3801 18.339 8.1627 0.02466
rs1038497 12 104444423 T G 0.203 1493 0.7491 -16.488 7.339 0.024665
rs2828624 21 25299689 T C 0.1661 1493 0.3514 17.523 7.7997 0.024668
rs7286927 22 47000246 G A 0.14 1493 0.2838 19.296 8.5895 0.02467
rs8211 10 94819053 T C 0.3925 1493 0.7861 -13.566 6.039 0.024677
rs5757465 22 39477123 T C 0.4893 1493 0.6787 -13.274 5.9093 0.024681
rs6756336 2 129028201 C A 0.2123 1493 0.9383 16.106 7.1704 0.024689
rs6856283 4 3602109 G A 0.3022 1461 0.3522 -14.41 6.4162 0.024708
rs13159354 5 157528485 G A 0.3255 1493 0.7682 -14.015 6.2402 0.024708
rs7781545 7 155185261 G A 0.1849 1493 0.4395 -17.182 7.6503 0.024708
rs3845944 3 192263633 T G 0.3156 1486 0.0308 -13.816 6.1517 0.02471
rs7804017 7 154079635 T C 0.0881 1493 0.104 22.742 10.118 0.024714
rs4895579 6 140303401 G A 0.2964 1493 0.2913 14.657 6.5268 0.024723
rs7724724 5 172048029 T C 0.2525 1493 0.3726 -14.998 6.6787 0.024727
rs11776753 8 4622885 G A 0.2592 1493 0.312 14.85 6.613 0.024728
rs7788027 7 33846794 G A 0.0877 1493 0.2562 22.953 10.213 0.02473
rs1524732 1 48686096 T C 0.1644 1493 1 17.804 7.929 0.024738
rs7522356 1 77951460 T G 0.4755 1489 0.1076 13.512 6.0176 0.024742
rs4518223 4 175340298 T C 0.3965 1493 0.5164 -13.362 5.9509 0.024744
rs1991222 4 65493709 T C 0.4642 1493 0.8351 -13.179 5.8696 0.024747
rs12603276 17 34946547 T C 0.4822 1493 0.756 13.251 5.9021 0.024754
rs1877515 4 67301889 T C 0.3707 1493 1 13.653 6.0813 0.024761
rs7659814 4 189587367 G A 0.0888 1492 0.2652 23.54 10.476 0.024762
rs12486443 3 34001399 G A 0.332 1491 0.129 -14.307 6.3728 0.024767
rs17631488 5 18777746 G A 0.1785 1493 0.3321 -17.005 7.5749 0.02477
rs1836858 2 126159556 G A 0.1457 1493 0.7555 -18.619 8.2942 0.024779
rs6823164 4 67262225 T C 0.439 1493 0.1562 13.539 6.0312 0.024779
rs11938228 4 154621946 C A 0.33 1491 0.3797 -13.876 6.1814 0.02478
rs174674 22 19934025 G A 0.2983 1492 0.422 14.575 6.4927 0.024783
rs10956218 8 125854702 T G 0.1946 1493 0.3215 -16.887 7.5232 0.024793
rs5008643 3 134508366 G A 0.2043 1493 0.3809 -16.159 7.1992 0.024794
rs4687592 3 51655856 T C 0.0285 1493 0.3378 39.225 17.461 0.0248
rs13144830 4 66454374 T C 0.3064 1493 0.8079 14.346 6.3916 0.0248
rs11198117 10 119568331 T C 0.4665 1493 0.1604 13.466 5.9995 0.024801
rs8117306 20 13131078 T G 0.2388 1493 0.8308 15.519 6.9146 0.024805
rs711715 3 23010390 G A 0.2555 1493 0.1023 15.454 6.8855 0.024808
rs986512 2 58275666 G A 0.3128 1493 0.5476 -14.106 6.2855 0.024822
rs8182800 20 21531772 G A 0.1865 1493 0.67 17.026 7.5877 0.024836
rs12678469 8 70956288 T G 0.4494 1493 0.5655 13.15 5.8602 0.024839
rs7943263 11 97196848 G A 0.137 1493 0.8266 19.11 8.5168 0.024841
rs1674139 19 50271502 T C 0.4782 1493 0.7557 13.251 5.9059 0.024849
rs1287532 13 81854938 G A 0.1574 1484 0.7696 -18.07 8.0536 0.02485
rs13070763 3 164088664 C A 0.2458 1493 0.3292 -15.505 6.9105 0.024855
rs6496669 15 90895265 G A 0.1969 1493 0.3683 -16.778 7.478 0.024858
rs6136995 20 20304932 T G 0.1159 1493 0.8996 20.653 9.2057 0.024867
rs6082497 20 2226630 G A 0.4822 1493 0.0871 -12.897 5.7486 0.024869
rs713718 22 30314092 T G 0.3932 1493 0.7864 13.539 6.0353 0.024873
rs10140685 14 103455008 G A 0.0449 1493 0.7654 -32.044 14.272 0.024876
rs9376419 6 139801295 G A 0.1822 1493 0.1174 17.444 7.7762 0.024878
rs4946118 6 116097510 T C 0.3694 1493 0.0054 -13.178 5.8743 0.02488
rs17057865 6 130090404 G A 0.0512 1493 0.7938 -29.834 13.288 0.024882
rs6983129 8 11591136 C A 0.4444 1493 0.834 13.218 5.8924 0.024883
rs2295861 9 77745424 T C 0.2803 1493 0.8474 14.624 6.5194 0.024883
rs779710 3 7511375 T C 0.3667 1493 0.1473 13.415 5.9803 0.024884
rs1857579 10 36606260 T C 0.1936 1493 0.7402 16.598 7.3995 0.024886
rs9392356 6 2032259 T C 0.2713 1493 0.6945 14.737 6.5696 0.024887
rs7234186 18 383336 T C 0.4437 1493 0.0464 12.927 5.7635 0.024906
rs7533958 1 34382423 T C 0.3737 1493 0.4073 -13.469 6.0058 0.024915
rs12539606 7 67102353 T C 0.4853 1493 0.1957 -12.962 5.7799 0.024917
rs2424500 20 22988426 T C 0.1001 1493 0.8862 -22.017 9.8177 0.024924
rs4838113 9 126859995 G A 0.2204 1493 0.2279 -16.157 7.2048 0.024928
rs160884 5 3064150 G A 0.1641 1493 0.777 -17.875 7.9714 0.024935
rs242990 22 34496691 C A 0.291 1493 0.802 -14.554 6.4904 0.024935
rs4783387 16 21233004 G A 0.3071 1493 0.6706 -14.36 6.4041 0.024939
rs40851 7 108145121 G A 0.3918 1493 0.2778 -13.686 6.1036 0.024942
rs465962 5 66197511 T C 0.4273 1493 0.0343 12.953 5.777 0.024946
rs12952334 17 10431275 G A 0.3928 1493 0.9567 13.47 6.0075 0.024948
rs2162400 4 119762951 T G 0.1293 1493 0.2053 -19.979 8.9115 0.024965
rs4699986 5 61150440 T G 0.3339 1493 0.383 -13.803 6.1568 0.024966
rs12768425 10 122291305 C A 0.493 1493 0.1957 -13.399 5.977 0.024972
rs11708840 3 63504600 T C 0.295 1488 0.6181 14.581 6.5044 0.024977
rs2405955 5 119932276 T C 0.4181 1490 0.632 -13.289 5.9278 0.024978
rs13287948 9 129216848 G A 0.2173 1482 0.2518 -16.262 7.2543 0.024982
rs16966478 15 38524264 G A 0.1812 1493 0.7272 -17.014 7.5897 0.024982
rs13106072 4 22044372 G A 0.2244 1493 0.71 -15.876 7.0821 0.024984
rs9383382 6 10067722 T C 0.2451 1493 0.8887 -15.266 6.8104 0.024987
rs7520601 1 79728427 T C 0.2291 1493 0.3796 -15.855 7.0731 0.024988
rs9547669 13 37374156 T G 0.3379 1493 0.0324 13.545 6.0428 0.024991
rs1239137 2 164534434 G A 0.3135 1493 0.6304 -14.093 6.2879 0.025007
rs2187238 21 42872751 T C 0.2277 1493 0.2697 15.47 6.9032 0.02503
rs2069588 14 96708667 T C 0.1705 1493 0.4646 -17.682 7.8911 0.025041
rs16849192 2 213598952 T C 0.082 1493 0.1691 23.544 10.499 0.025051
rs6601338 8 9438928 T C 0.3252 1493 0.7682 14.107 6.2961 0.025057
rs12500979 4 6454012 T C 0.4286 1492 0.9159 -13.286 5.9302 0.02506
rs1947983 2 203882593 C A 0.4066 1493 0.0965 13.697 6.1136 0.025061
rs2142521 6 170794078 T C 0.2606 1493 0.2827 15.211 6.7892 0.025063
rs13426270 2 78684017 G A 0.0553 1492 0.2125 28.339 12.638 0.025064
rs311218 6 107408585 T C 0.2803 1493 0.2754 14.44 6.4454 0.025065
rs750460 15 74241506 G A 0.4468 1493 0.3462 13.073 5.8355 0.025072
rs1820556 2 126290376 T G 0.134 1493 0.3712 19.083 8.5182 0.025073
rs10002437 4 1157776 T C 0.1236 1493 0.4048 -20.227 9.0293 0.025083
rs10496214 2 79417943 T G 0.0837 1493 0.0883 24.316 10.846 0.025084
rs1063169 14 75747118 T G 0.1313 1493 0.9099 -19.463 8.6883 0.025084
rs10493443 1 68884722 T C 0.141 1493 0.1987 -18.579 8.2939 0.025086
rs11666025 19 23408129 G A 0.1752 1493 0.7199 17.216 7.6864 0.025105
rs4838268 9 128280315 T G 0.4253 1493 0.8738 -13.341 5.9564 0.025106
rs275657 3 148387876 C A 0.1691 1493 0.7828 -17.489 7.8093 0.025122
rs4076997 15 78025468 G A 0.0971 1493 0.8827 -22.299 9.9575 0.025128
rs6778463 3 111119350 T C 0.1835 1493 0.6053 17.113 7.6421 0.025135
rs13116234 4 158991908 G A 0.0342 1493 1 -36.446 16.262 0.025139
rs9671539 14 21203159 T C 0.085 1489 0.314 23.203 10.353 0.02514
rs6685114 1 233285897 T C 0.3748 1493 0.2693 -13.387 5.9786 0.025145
rs4558612 2 22558609 G A 0.4826 1468 0.4969 -13.388 5.979 0.025145
rs17760522 2 184325147 G A 0.1979 1493 0.5144 -16.66 7.4406 0.025153
rs10884674 10 110377823 G A 0.3583 1493 0.3678 13.549 6.0511 0.025153
rs11772963 7 100647920 C A 0.4833 1493 0.407 13.012 5.8115 0.025157
rs12710706 2 19546795 T C 0.4009 1493 0.7877 13.47 6.0163 0.025159
rs17069257 8 4043515 T C 0.1336 1493 0.0726 18.873 8.4292 0.025159
rs12148892 15 46020145 G A 0.1507 1493 0.1884 -18.718 8.3603 0.025163
rs5758948 22 43195296 G A 0.4096 1493 0.0478 -13.038 5.8236 0.025164
[truncated: 15,541,917 more chars]
