# Supplementary material for: A Genome-Wide Association Study of Attention Function in a Population-Based Sample of Children
Source: PLoS One. 2016 Sep 22;11(9):e0163048. doi: 10.1371/journal.pone.0163048 (PMC5033492; doi:10.1371/journal.pone.0163048)
Supplement: S5 File — (GZ) [file pone.0163048.s006.gz › All_results_HRTSE_20160805.txt]

SNP CHR POS Eff.All Other.All MAF N HWE BETA SE P-value
rs1560054 5 111519018 T C 0.2823 1493 0.4064 -16.947 3.5859 2.2903e-06
rs1560058 5 111519740 T C 0.297 1493 0.9014 -15.885 3.4842 5.1334e-06
rs8077107 17 75612564 G A 0.2816 1493 0.5225 15.506 3.5791 1.4747e-05
rs757594 17 12000632 G A 0.2334 1493 0.0825 16.512 3.8617 1.9053e-05
rs1084656 6 161181292 C A 0.4561 1493 0.8347 -13.628 3.2145 2.239e-05
GA006079 6 161174871 G C 0.4575 1493 0.8348 -13.565 3.213 2.4208e-05
rs13336802 16 84412028 G A 0.4354 1493 0.6738 12.922 3.2003 5.3942e-05
rs928501 6 132275437 T G 0.2606 1493 0.0438 -14.977 3.7357 6.0904e-05
rs12186685 5 111576056 T C 0.2837 1493 0.7501 14.231 3.5575 6.3246e-05
rs7332501 13 45336023 T C 0.1418 1492 1 -18.086 4.5727 7.649e-05
rs951738 13 45479633 G A 0.2344 1442 0.4194 14.893 3.7787 8.1025e-05
rs1956885 14 99339897 T C 0.4541 1493 0.23 -12.799 3.257 8.507e-05
rs2223335 22 44939242 T C 0.2485 1493 0.782 14.445 3.6798 8.6547e-05
rs12501821 4 65309971 G A 0.4802 1493 0.2763 -12.307 3.1485 9.2768e-05
rs11060 6 161173946 T G 0.439 1493 0.6365 12.625 3.2359 9.5596e-05
rs7723735 5 38753979 T C 0.4066 1493 0.0365 -13.017 3.341 9.7716e-05
rs4321351 2 230129493 G A 0.3178 1493 0.4033 -13.188 3.3888 9.9582e-05
rs4708702 6 168633971 C A 0.2046 1493 0.382 -15.173 3.9106 0.00010445
rs4804480 19 10176663 G A 0.4266 1492 0.5254 12.596 3.2567 0.00010987
rs12937891 17 77120577 T G 0.2956 1492 0.494 -13.329 3.4668 0.00012065
rs2291098 6 168629381 T C 0.2291 1493 0.4201 -14.406 3.7563 0.00012546
rs2612101 18 676473 T C 0.2381 1493 0.1761 -14.619 3.8142 0.00012673
rs12420456 11 64981837 T C 0.3885 1493 0.4459 12.666 3.3075 0.00012843
rs291700 20 31981849 T C 0.2974 1493 0.3863 -13.209 3.4518 0.00012984
rs11854703 15 89332416 G A 0.2174 1493 0.5428 14.915 3.903 0.00013276
rs1722791 15 23952738 C A 0.4595 1482 0.4966 12.371 3.2417 0.00013548
rs7242646 18 1355678 G A 0.44 1492 0.5285 12.134 3.1867 0.00014019
rs4688091 3 117972228 C A 0.2944 1493 0.2366 -13.053 3.4473 0.00015282
rs6949082 7 123514896 T G 0.15 1493 0.0849 17.225 4.572 0.00016496
rs8012439 14 21619771 G A 0.2937 1493 0.5327 13.085 3.4736 0.00016533
rs9730058 1 232242925 C A 0.3657 1493 0.4347 -12.336 3.2779 0.0001677
rs2594803 8 55201740 G A 0.1949 1493 0.5647 14.98 3.9994 0.00018003
rs7097453 10 44378740 G A 0.0388 1493 1 30.974 8.2749 0.00018177
rs5753436 22 31446921 C A 0.1313 1493 0.2552 -17.353 4.6527 0.00019166
rs6589446 11 98261548 G A 0.2746 1493 0.6967 -13.376 3.5962 0.00019977
rs2117707 18 1356267 G A 0.4421 1493 0.529 11.835 3.1855 0.00020306
rs43171 5 14365895 G A 0.4933 1493 0.9176 11.865 3.1966 0.00020592
rs9510997 13 24592857 T G 0.1511 1479 0.0109 -16.003 4.3313 0.00022019
rs672660 11 73023353 G A 0.1313 1493 0.8202 17.536 4.7483 0.00022145
rs954227 9 75956329 T C 0.0683 1493 0.8401 23.472 6.3559 0.00022162
rs6713599 2 6533326 T C 0.417 1493 0.7494 11.99 3.2516 0.0002264
rs7703522 5 111504479 T C 0.3443 1493 0.4224 12.247 3.3232 0.0002285
rs1570411 10 10240975 T C 0.4688 1493 0.7554 11.831 3.2108 0.00022898
rs1629794 6 161246303 G A 0.421 1487 0.6704 11.977 3.2602 0.00023907
rs9507105 13 19523899 G A 0.4833 1493 0.9174 -11.685 3.1868 0.00024575
rs521572 7 105348730 G A 0.1537 1493 0.9207 -16.257 4.4378 0.00024901
rs6671664 1 167749603 G A 0.3416 1493 0.0951 12.056 3.2923 0.00025029
rs10494809 1 200132084 T C 0.2525 1493 0.2178 13.66 3.7335 0.00025351
rs10280461 7 38149932 C A 0.4843 1493 1 11.655 3.1928 0.00026199
rs4145143 10 85775538 T C 0.4407 1493 0.529 -11.628 3.1875 0.00026419
rs10072279 5 120886161 T C 0.4393 1433 0.0118 -11.573 3.1728 0.00026481
rs9953033 18 1397223 G A 0.446 1492 0.6004 -11.619 3.1865 0.00026614
rs2525055 12 48186738 T G 0.3531 1491 0.0413 -11.857 3.2542 0.0002689
rs4838698 10 134947643 G A 0.2907 1491 0.6157 -12.725 3.4931 0.00026968
rs13026586 2 241264925 C A 0.0701 1490 0.6932 -22.672 6.2279 0.00027225
rs2951406 3 131761368 G A 0.0459 1493 1 -27.777 7.6334 0.00027378
rs12344049 9 111652477 G A 0.1025 1493 0.4825 -18.962 5.2165 0.00027787
rs6827968 4 161399652 C A 0.3282 1493 0.6814 -12.421 3.4174 0.00027833
rs42404 5 14417929 G A 0.3868 1493 0.5128 -11.999 3.3057 0.00028353
rs7841637 8 133701503 T C 0.1648 1493 0.0593 15.226 4.1949 0.00028388
rs6866494 5 27401935 G A 0.2776 1493 0.7965 -12.871 3.551 0.00028945
rs1507722 18 1322681 T C 0.4655 1492 0.4988 11.492 3.1719 0.00029097
rs10947767 6 38921240 T C 0.0978 1493 0.7701 -19.4 5.3563 0.00029251
rs1595005 18 1278665 T C 0.4519 1445 1 11.828 3.2669 0.00029395
rs6952647 7 152227620 T C 0.4873 1492 0.5006 11.445 3.1653 0.00029956
rs38471 7 30592856 T C 0.2619 1493 0.0707 -12.817 3.546 0.00030081
rs12365267 11 35574050 G A 0.1413 1493 0.1656 -16.872 4.6683 0.00030128
rs233912 6 132309046 T G 0.422 1493 0.2432 -11.481 3.1819 0.00030835
rs10001148 4 164101614 G A 0.3945 1493 0.4483 -11.9 3.2984 0.00030879
rs16863396 3 188232680 G A 0.3017 1493 0.1767 12.293 3.416 0.00031998
rs6088213 20 31999495 T C 0.4786 1493 0.0294 -11.174 3.107 0.00032263
rs1019743 5 111682654 T C 0.3302 1493 0.3492 12.009 3.3509 0.00033868
rs2836795 21 40345340 G A 0.352 1493 0.9097 -11.89 3.3354 0.0003643
rs11680125 2 45312196 G A 0.3697 1493 0.4703 11.902 3.339 0.00036471
rs1971008 17 66183592 G A 0.2997 1493 0.0646 12.709 3.5695 0.0003703
rs2381757 2 146422643 T C 0.3382 1493 0.2249 12.203 3.428 0.00037118
rs428971 21 27549437 G A 0.1366 1493 0.913 16.56 4.6565 0.00037611
rs16948101 15 64896298 G A 0.068 1493 0.6803 -22.348 6.3013 0.00039019
rs1867625 17 62387211 G A 0.2234 1493 0.9406 -13.565 3.8266 0.00039286
rs10183727 2 1619121 C A 0.4354 1493 0.5988 -11.32 3.196 0.00039712
rs2010932 12 2085982 T C 0.2719 1493 1 -12.706 3.5879 0.00039804
rs255156 7 30764503 C A 0.431 1493 0.3161 -11.261 3.1799 0.00039836
rs670668 11 114436944 G A 0.4923 1493 0.9175 -11.278 3.1861 0.0004007
rs8098783 18 72031142 G A 0.4089 1493 0.6684 11.401 3.2256 0.00040838
rs2469094 15 66880097 G A 0.4692 1493 1 11.286 3.1954 0.00041236
rs17105724 14 77810543 G A 0.2338 1493 0.097 -13.034 3.6916 0.00041419
rs6899042 5 64665569 T C 0.1216 1493 0.4671 17.08 4.8376 0.00041448
rs6584444 10 103455809 T C 0.353 1493 0.9098 -11.767 3.3335 0.00041588
rs184110 20 31981432 G A 0.3098 1493 0.3639 -12.021 3.4091 0.00042167
rs2040979 7 144855345 T C 0.3125 1493 0.6736 -12.205 3.4624 0.00042336
rs4450439 17 11890465 T C 0.1721 1493 0.6495 15.002 4.2587 0.00042731
rs6022851 20 52536425 T C 0.4383 1490 0.4299 -11.208 3.1851 0.00043328
rs761537 6 42641704 G A 0.3731 1493 0.4068 11.734 3.3362 0.00043637
rs38468 7 30588091 T C 0.2492 1493 0.1278 -12.713 3.6159 0.00043824
rs2262156 17 970737 G A 0.2525 1493 0.1001 13.198 3.7542 0.00043915
rs3851241 10 60727887 G A 0.2522 1493 0.537 13.025 3.7064 0.00044109
rs158676 20 31974395 G A 0.3068 1493 0.5035 -12.049 3.4299 0.00044306
rs6719964 2 229616236 T C 0.1236 1493 0.0553 16.592 4.7292 0.00045076
rs6466886 7 123550573 T C 0.1458 1475 0.2097 -16.24 4.6305 0.00045289
rs1050382 17 62400000 G A 0.4287 1493 0.7513 11.352 3.2385 0.00045616
rs8093010 18 72020475 T C 0.3885 1493 0.703 11.404 3.2563 0.00046159
rs12646389 4 14927008 T C 0.3369 1493 0.6023 -11.733 3.3526 0.000466
rs12248774 10 30888135 T C 0.29 1493 0.8506 -12.262 3.5077 0.00047266
rs11732470 4 164158859 T C 0.1068 1493 0.2776 -17.803 5.0943 0.00047469
rs7021867 9 92685454 C A 0.3265 1493 0.3773 11.747 3.3622 0.00047632
rs859018 3 118747851 T C 0.2713 1493 0.7436 -12.588 3.6057 0.00048101
rs832785 5 76550329 G A 0.3466 1493 0.3038 11.86 3.3998 0.00048578
rs759696 12 4525155 C A 0.2244 1493 0.1375 -13.602 3.9013 0.00048923
rs5766213 22 45333182 G A 0.3339 1493 0.295 11.954 3.432 0.00049577
rs2703983 15 28150561 C A 0.2699 1493 0.4306 12.373 3.5564 0.00050303
rs10494810 1 200136582 G A 0.2736 1486 0.6959 -12.55 3.6088 0.00050569
rs10124916 9 24756027 T G 0.4779 1493 0.8358 11.077 3.1852 0.00050575
rs1423322 5 97314521 T C 0.0161 1493 1 -44.378 12.739 0.00050758
rs6088244 20 32110204 T C 0.4642 1493 0.298 -10.964 3.1553 0.00051107
rs11944202 4 19186822 C A 0.1805 1493 0.0969 14.739 4.2416 0.00051127
rs7657606 4 19194131 T C 0.1805 1493 0.0969 14.739 4.2416 0.00051127
rs9587408 13 108248045 T C 0.2689 1493 0.0085 -12.949 3.727 0.00051209
rs813641 6 161153990 G A 0.151 1493 0.9196 15.52 4.4676 0.00051278
rs4537656 10 64406802 T C 0.138 1493 0.2308 15.817 4.5549 0.00051562
rs10873853 1 87979762 T C 0.3533 1493 0.8651 11.536 3.3296 0.00053064
rs2367385 17 69342850 T C 0.4185 1491 0.8732 11.175 3.2277 0.00053596
rs2985774 1 39071272 G A 0.4826 1493 0.078 -10.804 3.1211 0.00053674
rs13233277 7 147722727 T C 0.0288 1493 0.3484 -32.711 9.4531 0.00053939
rs6049048 20 23722319 T C 0.4822 1490 0.7954 -11.014 3.1834 0.00054031
rs11983119 7 9081052 G A 0.2186 1489 0.2891 -13.167 3.814 0.00055621
rs1991313 7 132294607 T C 0.1969 1493 0.2876 14.049 4.0716 0.00055976
rs2840426 8 5874901 T C 0.3701 1493 0.1827 11.608 3.365 0.00056136
rs11601492 11 134539450 G A 0.296 1493 0.0404 -12.389 3.5933 0.00056497
rs1226055 18 1420417 G A 0.4544 1493 0.6386 -10.968 3.1841 0.00057186
rs3829594 17 28842538 C A 0.4735 1493 0.9586 11.015 3.1986 0.00057413
rs10125017 9 90945833 T C 0.0509 1493 0.7911 24.96 7.2515 0.00057738
rs3860883 8 118934480 T G 0.3228 1493 0.0973 -11.996 3.4911 0.00058991
rs7569367 2 124946945 T C 0.3707 1493 0.6978 -11.285 3.2851 0.00059215
rs10988373 9 132194565 T C 0.2322 1492 0.2173 12.777 3.7204 0.00059393
rs11250151 8 11446680 T C 0.4173 1493 0.8315 11.08 3.2263 0.00059394
rs12449769 17 11868362 G A 0.1728 1493 0.7172 14.579 4.2454 0.00059466
rs10905599 10 6041923 T C 0.212 1493 0.1638 13.171 3.8354 0.00059469
rs10084772 4 180635834 T C 0.4049 1493 0.555 -11.248 3.2764 0.00059683
rs17202245 15 66884219 C A 0.1775 1493 0.8593 14.282 4.1662 0.00060775
rs6951454 7 132644903 T C 0.2106 1491 0.5854 -13.519 3.9445 0.00060982
rs10763593 10 60732753 G A 0.2619 1493 0.1598 12.193 3.5637 0.00062287
rs6721518 2 152829657 G A 0.0743 1493 0.5701 -21.038 6.1491 0.00062316
rs1852989 1 115648756 G A 0.1323 1493 0.3677 15.922 4.6565 0.00062761
rs11665182 18 9764646 T C 0.3416 1493 0.0505 11.804 3.4537 0.00063111
rs4703727 5 76407577 T C 0.297 1493 0.8527 -11.961 3.501 0.00063424
rs4904019 14 82126408 T C 0.1306 1493 0.3618 -16.384 4.798 0.00063858
rs209677 20 32140287 T C 0.2927 1493 0.9502 11.99 3.5114 0.00063904
rs7028742 9 124436050 G A 0.2534 1476 0.1137 12.818 3.7545 0.00064028
rs2837801 21 42110235 T C 0.4387 1493 0.0585 11.249 3.2984 0.00064814
rs6471067 8 133408442 G A 0.2301 1493 0.8265 -12.961 3.8052 0.00065906
rs9276976 6 32973794 T C 0.1232 1493 0.1893 -16.825 4.941 0.00066109
rs12286584 11 98444898 G A 0.3034 1493 0.1779 12.037 3.5349 0.00066127
rs6504218 17 62408299 G A 0.4685 1493 0.7552 -10.835 3.1831 0.00066459
rs4602685 5 111576837 T C 0.3757 1493 0.659 -11.134 3.2744 0.00067343
rs10753764 1 167760731 T C 0.2342 1492 0.7728 -12.759 3.753 0.00067487
rs4128777 5 38750042 T C 0.2505 1493 0.4492 12.387 3.6474 0.00068381
rs876304 16 84365026 T C 0.2736 1493 0.0507 11.852 3.4901 0.0006842
rs762039 14 21234851 C A 0.3553 1493 0.8655 11.293 3.326 0.00068527
rs7170181 15 86367644 G A 0.2163 1493 0.1268 -12.892 3.7993 0.00069061
rs10897976 11 82197697 C A 0.2307 1493 0.466 -12.983 3.8265 0.00069143
rs2329426 5 27343904 T C 0.4836 1493 0.0172 -11.184 3.2964 0.00069154
rs6139292 20 4055656 C A 0.3814 1493 0.7839 -11.099 3.2715 0.00069203
rs7192417 16 85034117 T G 0.2502 1493 0.5812 12.597 3.713 0.00069248
newrs17656941 11 63400493 T C 0.1289 1493 0.3007 16.386 4.8304 0.00069286
rs3746460 20 32248163 T C 0.2805 1492 0.7005 -12.118 3.5724 0.00069322
rs1549919 5 149453450 T C 0.288 1493 0.528 11.828 3.4937 0.00071049
rs1338211 1 66959434 T C 0.3617 1493 0.7368 -11.285 3.3363 0.00071839
rs11584931 1 87485139 T C 0.1072 1493 0.4979 17.627 5.2153 0.00072523
rs2725627 15 54192492 G A 0.3841 1493 0.5474 -10.993 3.2538 0.0007288
rs5997872 22 31491332 T C 0.1514 1493 0.1894 -14.779 4.3744 0.00072894
rs3790791 1 200129258 G A 0.2897 1493 0.6152 -11.954 3.5418 0.00073773
rs4776415 15 64565276 T C 0.3343 1491 0.6011 11.504 3.4091 0.0007395
rs4558468 17 66170047 C A 0.2348 1493 0.0142 13.115 3.8914 0.00075092
rs7146454 14 105170003 T G 0.2448 1493 0.4009 12.65 3.7547 0.00075436
rs16894219 8 97052453 T C 0.073 1493 0.8494 20.754 6.1617 0.00075655
rs1831249 10 30671658 T C 0.3048 1493 0.6695 -11.601 3.4477 0.000766
rs10790482 11 121915980 T G 0.357 1493 0.6931 -11.14 3.3119 0.00076954
rs12190643 6 73930950 T C 0.1889 1493 0.1506 -13.45 4.0002 0.00077256
rs1995103 4 140466311 G A 0.4843 1493 0.7956 10.773 3.2057 0.00077814
rs11074445 16 20241709 C A 0.1926 1493 0.5061 -13.72 4.0845 0.00078172
rs9848911 3 16273558 G A 0.3831 1493 0.6618 11.083 3.3011 0.00078661
rs2057586 13 44932534 G A 0.4508 1493 0.7145 -10.708 3.1907 0.00079052
rs11264341 1 155151493 T C 0.3954 1491 0.3866 -10.821 3.227 0.00079865
rs1353155 12 74995760 T C 0.2937 1493 0.8029 -11.691 3.4903 0.00080944
rs32476 5 14427887 T C 0.4283 1479 1 10.87 3.2464 0.00081304
rs13246647 7 153555808 T C 0.3302 1493 0.3202 11.511 3.4384 0.00081482
rs9323346 14 59796001 G A 0.1453 1493 0.6769 15.24 4.5578 0.00082696
rs643381 6 139839423 C A 0.4331 1488 0.6347 -10.701 3.2006 0.00082776
rs7717664 5 19385395 T C 0.132 1493 0.651 15.657 4.6865 0.00083538
rs6829756 4 155932934 T C 0.2595 1493 0.419 12.296 3.6816 0.00083802
rs325355 5 27373862 T G 0.4809 1493 0.0096 -11.04 3.3072 0.00084357
rs10762392 10 72319330 T C 0.2704 1492 0.4317 -11.879 3.5587 0.0008436
rs10506079 12 31942106 T C 0.0523 1492 1 23.938 7.1749 0.00084879
rs9992304 4 19133988 T C 0.2441 1493 0.058 12.715 3.8118 0.00085112
rs17394169 22 39586097 T C 0.2565 1493 0.9459 12.169 3.6483 0.00085167
rs8049383 16 19624011 C A 0.4997 1493 0.9176 10.611 3.1854 0.00086482
rs2097455 22 37843239 T C 0.1912 1493 1 -13.526 4.0619 0.00086851
rs9326854 5 111778778 G A 0.1654 1493 0.5736 14.173 4.2612 0.00088063
rs1027277 16 62684996 T G 0.4066 1493 0.2834 -10.65 3.2028 0.00088311
rs10999888 10 53637163 T C 0.1561 1493 0.376 -14.437 4.345 0.00089135
rs6777921 3 73425846 C A 0.0844 1493 0.1767 18.713 5.6335 0.00089454
rs4318703 4 136910271 G A 0.2441 1493 0.7259 -12.39 3.7341 0.00090619
rs12119179 1 67747415 C A 0.3161 1493 0.3088 -11.233 3.3854 0.00090634
rs2747554 20 32299042 C A 0.4548 1493 0.3475 10.497 3.1648 0.00091074
rs6807055 3 57134230 T C 0.1072 1493 0.6845 17.226 5.1967 0.00091733
rs2495717 10 102387274 G A 0.4809 1493 0.12 -10.794 3.2606 0.00093189
rs7199101 16 63759896 C A 0.1259 1493 1 15.939 4.8186 0.00094056
rs939025 8 134536777 T C 0.3147 1457 0.504 -11.342 3.4294 0.00094179
rs1892993 11 134549478 T C 0.3145 1493 0.063 11.643 3.5227 0.00094919
rs2270969 3 182754967 G A 0.0228 1493 1 -35.679 10.782 0.00095578
rs9493157 6 132289157 T C 0.223 1493 0.456 -12.787 3.872 0.00095892
rs6080725 20 17490410 T C 0.269 1448 0.2848 11.877 3.598 0.00096349
rs3858475 11 35588932 T C 0.287 1493 0.658 11.701 3.5499 0.00097993
rs1461055 12 74854750 C A 0.4189 1492 0.5588 -10.744 3.2617 0.00098751
rs9538268 13 59594548 G A 0.4256 1493 0.5606 10.548 3.2025 0.00098917
rs1533130 3 140907784 G A 0.0291 1493 1 31.339 9.5157 0.00098995
rs1465518 4 100753527 G A 0.3302 1493 0.4472 -11.283 3.4277 0.00099586
rs6917033 6 42627434 G A 0.3935 1493 0.3296 10.887 3.3086 0.0009995
rs888527 2 64713532 T G 0.3932 1493 0.7864 10.776 3.279 0.0010143
rs1226940 2 230152783 T G 0.2066 1493 0.4784 13.075 3.979 0.0010164
rs10814297 9 35910945 G A 0.2411 1493 0.4793 -12.137 3.6945 0.0010189
rs4252114 6 161143190 T C 0.3214 1492 0.7666 -11.283 3.4348 0.0010206
rs1356732 2 152794904 T C 0.0328 1493 0.2109 28.982 8.8257 0.001024
rs9960471 18 61642539 T C 0.1822 1493 0.1931 13.35 4.0656 0.0010248
rs9400624 6 113727509 T C 0.211 1493 0.5342 12.956 3.9457 0.0010249
rs7704501 5 111552141 C A 0.3573 1493 0.9103 10.955 3.3371 0.0010279
rs1055362 10 103338733 G A 0.3284 1486 0.3776 11.043 3.3642 0.0010285
rs4842898 15 86349781 G A 0.3289 1493 0.2912 -11.307 3.4457 0.0010321
rs1587076 1 80025255 C A 0.1293 1493 8e-04 16.294 4.9657 0.0010335
rs3924076 18 64793311 G A 0.2458 1493 0.5773 -12.249 3.7338 0.001036
rs6531144 2 16638478 G A 0.2205 1492 0.3279 -12.444 3.7967 0.0010472
rs2063331 18 68427051 T C 0.1668 1493 0.4021 -13.874 4.2342 0.0010505
rs2075078 7 150389856 G A 0.1892 1493 0.736 -13.418 4.0951 0.001051
rs6441989 3 46474899 G A 0.4314 1480 6e-04 -10.148 3.1 0.0010624
rs12469725 2 469494 G A 0.191 1492 0.8671 13.323 4.0701 0.0010625
rs11151622 18 68577493 G A 0.3995 1492 0.5177 -10.577 3.2325 0.0010676
rs12810957 12 111347333 T C 0.2445 1493 0.726 -12.083 3.6936 0.0010707
rs10236673 7 132483188 T C 0.1393 1493 0.1597 -15.374 4.6997 0.0010709
rs6049003 20 23677829 T C 0.3677 1493 0.8239 -10.789 3.2985 0.0010727
rs7816642 8 139537896 T C 0.0556 1493 0.8035 22.711 6.9455 0.0010757
rs190246 6 111598246 T G 0.1105 1493 0.3551 16.884 5.1634 0.0010759
rs11113214 12 107588082 G A 0.1062 1493 0.0556 -16.511 5.0526 0.0010837
rs2759635 10 10234643 G A 0.1899 1493 0.5566 13.404 4.102 0.0010843
rs999146 18 67551346 T C 0.1634 1493 0.9248 14.128 4.3239 0.0010853
rs2815548 10 27960532 G A 0.2776 1493 0.3024 11.486 3.5162 0.0010887
rs6440052 3 141659241 T C 0.2622 1493 0.2284 11.657 3.5698 0.0010934
rs7007866 8 126303847 G A 0.1484 1493 0.1008 -14.344 4.3944 0.001098
rs11101204 10 50879878 G A 0.3091 1493 0.7161 11.326 3.4722 0.001107
rs1061121 17 34965349 T C 0.354 1493 0.7772 10.927 3.3513 0.0011118
rs12541619 8 72875478 T G 0.2967 1493 0.1212 11.163 3.4241 0.001114
rs7550282 1 163902358 T C 0.1835 1493 0.0839 -13.753 4.2195 0.0011168
rs7958548 12 70361686 T C 0.4344 1493 0.494 -10.586 3.2483 0.0011186
rs3922562 12 24358865 T C 0.1727 1491 0.6504 13.669 4.1974 0.0011275
rs10929989 2 161351779 G A 0.4766 1493 0.0972 -10.176 3.128 0.0011413
rs7630289 3 159380949 G A 0.0141 1493 0.2535 43.235 13.275 0.00115
rs2153110 6 145243339 T C 0.2914 1493 0.5307 11.315 3.4814 0.0011542
rs6983332 8 9977918 T C 0.425 1493 1 10.477 3.2257 0.0011624
rs1011097 16 80753476 T C 0.3359 1493 0.6848 -10.912 3.36 0.001164
rs10245474 7 105462708 C A 0.2585 1493 0.105 -11.587 3.5685 0.0011665
rs6486998 12 19814207 G A 0.2398 1493 0.136 -12.38 3.8133 0.0011686
rs2407249 13 49283795 G A 0.1912 1493 0.5031 -13.298 4.0977 0.0011732
rs4483793 14 94417586 G A 0.3235 1493 0.6365 11.139 3.4326 0.0011742
rs17022316 3 29038253 G A 0.1085 1493 0.0442 -17.087 5.2696 0.0011842
rs6583612 8 143347243 G A 0.1437 1493 0.015 14.281 4.4046 0.0011862
rs7088190 10 80042347 T G 0.4786 1493 0.5002 -10.443 3.2238 0.0011974
rs9471889 6 42598371 T C 0.3084 1493 0.9516 -11.198 3.4599 0.00121
rs9297647 8 122683440 G A 0.4267 1493 0.4277 -10.551 3.2605 0.0012127
rs17631488 5 18777746 G A 0.1785 1493 0.3321 -13.314 4.1154 0.0012158
rs9393796 6 27226965 T G 0.1182 1493 0.9017 16.012 4.955 0.0012314
rs10508877 10 44482885 G A 0.1159 1493 0.1631 -16.43 5.0859 0.0012352
rs10899964 10 44501813 G A 0.1159 1493 0.1631 16.43 5.0859 0.0012352
rs12877345 13 59359099 T C 0.2884 1493 0.2835 11.54 3.5755 0.0012489
rs4253712 22 46595035 G A 0.2575 1493 0.4566 11.896 3.6875 0.0012552
rs10513542 3 159377207 G A 0.0134 1493 0.2326 43.878 13.579 0.001257
rs631620 12 74986008 T C 0.2914 1493 0.616 -11.244 3.487 0.0012615
rs11537661 7 30964145 T C 0.0646 1493 0.8294 -21.055 6.5333 0.0012698
rs3846092 3 101220400 T C 0.0854 1493 0.3173 -18.154 5.6337 0.0012713
rs1556650 13 19509431 T C 0.4555 1493 0.6018 10.25 3.1808 0.0012717
rs7706715 5 38792486 C A 0.3419 1493 0.275 -10.682 3.3169 0.0012798
rs16924294 11 4666810 G A 0.2127 1493 0.8167 12.513 3.8873 0.0012873
rs9976182 21 16010681 G A 0.1443 1493 0.8341 -14.573 4.5286 0.0012905
rs7918410 10 47606057 G A 0.1032 1487 0.7787 16.839 5.2341 0.0012947
rs130132 22 49097331 G A 0.2579 1493 0.3443 11.884 3.6942 0.0012956
kgp7445680 2 204894766 G A 0.0556 1493 0.4561 -22.198 6.9018 0.0012988
rs6717395 2 204892565 G A 0.0556 1493 0.4561 22.198 6.9018 0.0012988
rs10503418 8 11118983 T C 0.4036 1493 0.5542 -10.374 3.2256 0.0012997
rs3800136 6 1921848 T G 0.1402 1491 0.2363 -14.552 4.5255 0.001302
rs12085161 1 90704176 T C 0.0231 1493 1 -34.486 10.709 0.001306
rs9376307 6 138283265 T C 0.2127 1493 0.2466 -12.349 3.8418 0.0013076
rs896408 13 98826946 T C 0.2931 1491 0.1696 11.075 3.4466 0.0013127
rs745541 7 103422656 G A 0.2887 1493 0.8501 -11.283 3.5116 0.0013137
kgp7894559 4 1416607 T C 0.1032 1493 0.0671 17.282 5.3811 0.0013197
rs11151947 18 72011050 C A 0.2788 1483 0.1213 -11.712 3.648 0.0013242
rs9513475 13 99391346 G A 0.4488 1493 0.7145 10.349 3.2237 0.0013258
rs9553516 13 25611802 C A 0.0593 1493 0.356 21.459 6.6859 0.0013291
rs1035671 2 218674484 T C 0.077 1493 0.5886 -19.099 5.9514 0.001331
rs4798274 18 4981538 T C 0.1792 1493 0.4287 -13.502 4.2075 0.0013314
rs1365495 4 100734264 G A 0.4156 1493 0.7493 10.341 3.2233 0.0013357
rs10935453 3 141747640 T G 0.3091 1493 0.7623 -11.03 3.4396 0.0013416
rs10022223 4 68706863 G A 0.1738 1493 0.5891 -13.398 4.1818 0.0013554
rs10249855 7 147698173 G A 0.4561 1493 0.4039 10.383 3.241 0.0013569
rs7989550 13 59304823 T C 0.3161 1493 0.7198 -11.046 3.4483 0.0013582
rs2185503 6 8349511 T C 0.3744 1493 0.0867 -10.328 3.2248 0.0013607
rs1043142 11 105879005 G A 0.1912 1493 0.676 12.92 4.0357 0.0013673
rs6080726 20 17491390 C A 0.4561 1493 0.6764 10.314 3.2232 0.0013744
rs135678 22 47093801 G A 0.4491 1493 0.7937 10.301 3.221 0.001383
rs1478892 8 11448529 T G 0.3312 1493 0.5591 10.754 3.3633 0.0013863
rs4610390 4 136778939 T C 0.2518 1493 1 11.76 3.6799 0.001394
rs12175421 6 145209041 T G 0.2877 1493 0.2835 11.111 3.4766 0.0013944
rs9877993 3 191866779 G A 0.3928 1493 0.5151 -10.534 3.2964 0.0013948
rs1144157 6 91184183 G A 0.3341 1492 0.727 -10.865 3.4003 0.0013971
rs1337604 13 38511215 T C 0.4635 1493 0.9171 -10.203 3.1938 0.0013995
rs42699 7 28437116 C A 0.2758 1492 0.6042 11.493 3.5993 0.0014079
rs2369463 12 77432523 T C 0.1805 1490 0.7262 13.341 4.179 0.0014114
rs7215803 17 19998377 T C 0.435 1493 0.5985 10.339 3.2426 0.0014303
rs4775379 15 46682794 T C 0.216 1484 0.4444 -12.516 3.9261 0.0014326
rs2837365 21 41379738 T C 0.3141 1493 1 10.957 3.4388 0.0014405
rs7779075 7 35706058 G A 0.1487 1493 0.9186 14.318 4.4961 0.0014498
rs10891692 11 114393652 T C 0.3506 1493 0.3062 -10.8 3.3914 0.00145
rs13144694 4 135735591 G A 0.3577 1493 1 10.598 3.3284 0.0014525
rs240969 6 111635808 T C 0.1135 1493 0.3665 16.242 5.1014 0.0014538
rs4772877 13 108029349 G A 0.353 1493 0.865 10.656 3.3482 0.00146
rs12538435 7 71437104 G A 0.2662 1493 0.6432 -11.562 3.6334 0.0014624
rs2202067 18 4976160 T C 0.1875 1493 0.3079 -13.194 4.1468 0.0014637
rs2813973 1 227428406 T G 0.0904 1493 1 -17.704 5.5676 0.0014738
rs1150429 20 55609407 C A 0.1834 1491 0.6654 -13.185 4.1467 0.001475
rs10500656 11 5923082 G A 0.1383 1493 0.5872 14.593 4.5898 0.0014759
rs376210 6 5080264 T C 0.2283 1489 0.7686 12.166 3.8269 0.0014775
rs1435489 18 1317042 T G 0.4109 1493 0.7487 -10.261 3.2296 0.0014877
rs7171787 15 22922576 T G 0.4993 1490 0.3787 10.04 3.1603 0.0014882
rs17730541 8 9276702 G A 0.1778 1493 0.0513 13.608 4.2838 0.00149
kgp12175286 5 177046240 G A 0.3188 1493 0.439 -10.99 3.4596 0.0014905
rs6700061 1 220098329 T C 0.072 1493 0.8466 19.573 6.1637 0.001496
rs2144549 1 115625348 T C 0.1316 1493 0.4961 -14.847 4.6762 0.0014981
rs6140752 20 8822308 T G 0.1919 1493 0.8675 -12.835 4.0424 0.0014981
rs4942357 13 45318096 G A 0.1515 1492 0.8408 -14.093 4.4402 0.0015035
rs7488750 12 17676797 G A 0.2867 1493 0.3432 -11.34 3.5733 0.001505
rs2123348 10 4779211 T C 0.217 1493 0.402 12.143 3.8276 0.001511
rs2154183 10 98093828 T C 0.1316 1493 0.4961 14.834 4.6762 0.0015127
rs6807774 3 186464055 G A 0.4913 1489 0.0022 9.7462 3.0735 0.0015191
rs13216475 6 92715572 G A 0.1524 1493 0.9203 -14.063 4.4353 0.0015203
rs13077884 3 127067194 T C 0.2257 1493 0.6042 -12.194 3.8462 0.0015218
rs1249630 18 11837556 T C 0.2745 1492 0.8454 11.302 3.5651 0.0015235
rs6593376 10 44469148 T C 0.2147 1493 0.4425 12.19 3.846 0.0015274
rs965924 7 47687938 C A 0.2348 1493 0.388 12.07 3.8088 0.0015305
rs9668173 12 92963510 G A 0.1266 1493 0.0611 -14.844 4.6847 0.0015319
rs6510976 19 7266944 T C 0.4578 1493 0.1925 10.315 3.2594 0.0015523
rs7985076 13 63372054 G A 0.2706 1493 0.6943 11.427 3.6114 0.0015557
rs2270382 12 107708566 G A 0.1249 1493 0.722 -15.37 4.8596 0.0015622
rs7075330 10 30180967 T C 0.0225 1489 1 -34.418 10.867 0.0015675
rs2995977 4 37752668 T C 0.3245 1493 0.3155 -10.63 3.3627 0.0015722
rs7002486 8 29541902 T C 0.4863 1493 0.1952 -10.271 3.2492 0.0015723
rs2610245 5 63978255 G A 0.4504 1493 0.7938 -10.171 3.2192 0.0015815
rs674693 11 100686119 G A 0.2669 1493 0.2609 11.225 3.5544 0.0015887
rs1901090 8 133497127 G A 0.3295 1493 0.8605 -10.749 3.4051 0.0015952
rs3002652 1 183830469 G A 0.3406 1493 0.4538 10.516 3.3327 0.0016024
rs1121249 3 22441261 T C 0.4809 1493 0.4071 10.182 3.2292 0.0016152
rs1790971 18 67556646 G A 0.1373 1493 0.3829 -14.455 4.5857 0.0016202
rs2140516 7 122809234 T C 0.3258 1493 0.5963 -10.653 3.3809 0.0016271
rs10747524 12 48223474 T C 0.4468 1493 0.6755 10.055 3.1916 0.0016304
rs6036390 20 2387738 G A 0.3399 1493 0.6445 10.681 3.3909 0.0016336
rs10873855 1 87998297 G A 0.4394 1493 0.6363 -10.057 3.1938 0.0016382
rs775136 20 16017144 T C 0.2073 1493 0.4782 12.525 3.9776 0.0016388
rs4895563 6 139822327 G A 0.1598 1493 0.3851 -13.887 4.411 0.0016419
rs1778013 1 87554612 T G 0.1865 1493 0.1047 -13.186 4.1885 0.0016435
rs3088322 1 167758901 G A 0.291 1493 0.069 10.803 3.4321 0.001646
rs17427451 16 62686667 C A 0.2649 1493 0.69 11.315 3.5954 0.0016493
rs9539579 13 63381333 T C 0.0951 1493 0.651 17.012 5.4067 0.0016526
rs923543 1 238559857 G A 0.4534 1493 0.9584 -10.095 3.2089 0.0016554
rs12425988 12 127512505 T C 0.4484 1493 1 -10.093 3.2088 0.0016578
rs477746 18 66929532 C A 0.3945 1493 1 -10.271 3.2659 0.0016609
rs2051323 18 67550412 T C 0.1634 1493 0.9248 -13.589 4.3239 0.0016741
rs1934533 1 163543441 G A 0.1833 1492 0.1674 12.741 4.0552 0.0016789
rs1386984 3 7950172 C A 0.423 1493 0.6718 10.083 3.2121 0.0016945
rs4677662 3 194874292 T C 0.0894 1493 0.8744 -17.618 5.6126 0.0016951
rs3730477 10 103340056 G A 0.2693 1493 0.5538 -11.199 3.5678 0.0016952
rs7602460 2 182261869 G A 0.4551 1493 0.6386 9.9897 3.1833 0.0017002
rs17451666 8 80510544 T C 0.139 1493 0.6649 -14.383 4.5842 0.0017033
rs1454580 8 14982457 G A 0.3342 1490 0.2003 -10.813 3.4469 0.0017065
rs746399 11 72315581 T C 0.1105 1493 0.0855 15.604 4.975 0.0017093
rs10491161 17 55847256 T C 0.3443 1493 0.4917 -10.437 3.328 0.0017118
rs7959519 12 124336804 C A 0.4494 1493 0.7537 10.107 3.2228 0.0017123
rs11923975 3 56411332 T C 0.2569 1493 0.0574 11.753 3.7481 0.001714
rs6894886 5 27456212 G A 0.4746 1493 0.0128 10.359 3.3041 0.0017174
rs1441000 18 7826503 G A 0.435 1493 0.1029 9.8816 3.1523 0.0017203
rs2244677 10 30678440 G A 0.4916 1493 0.4686 -9.9055 3.161 0.0017266
rs9936365 16 55492809 T C 0.2081 1492 0.3882 12.175 3.8858 0.0017297
rs11615362 12 110108257 T C 0.2165 1492 0.4924 12.261 3.9144 0.0017341
rs1560061 5 111682843 G A 0.2207 1493 0.547 -11.951 3.8152 0.0017341
rs1255627 14 63965944 G A 0.1464 1493 0.6784 14.057 4.4893 0.0017403
rs13405366 2 13682804 G A 0.0311 1493 0.652 -28.582 9.1283 0.001741
rs11781245 8 118924792 G A 0.2542 1493 0.3392 11.626 3.7134 0.0017423
rs6483110 11 91047120 T C 0.2699 1493 0.7928 11.209 3.5803 0.001744
rs563093 1 83284562 G A 0.4076 1493 0.7887 -10.207 3.2603 0.0017442
rs12955425 18 64786144 T G 0.1748 1493 0.1505 -12.899 4.1211 0.0017482
rs2369355 3 131802061 G A 0.0124 1493 1 -45.349 14.465 0.0017488
rs9662895 1 232278540 G A 0.3506 1493 0.4952 10.566 3.3761 0.0017501
rs6963048 7 151069296 G A 0.0988 1493 1 -16.746 5.3582 0.0017761
kgp3426868 2 204893825 T C 0.0563 1493 0.465 21.464 6.8685 0.0017782
rs8132517 21 34354062 G A 0.3627 1493 0.8667 10.346 3.3106 0.0017783
rs11149863 16 76071983 T C 0.3225 1493 0.7226 -10.719 3.4303 0.001779
rs2281345 6 38988026 G A 0.3466 1493 0.7318 -10.527 3.3692 0.0017808
rs10262724 7 107943818 G A 0.3098 1493 0.5055 -10.681 3.4196 0.0017866
rs4686836 3 186729365 T C 0.2344 1493 0.6137 11.852 3.7946 0.0017885
rs12518124 5 107243126 T C 0.1569 1491 0.7696 13.668 4.377 0.0017919
rs4807953 19 1720332 T C 0.1544 1493 0.3727 13.634 4.3662 0.0017921
rs11729306 4 155914904 T C 0.3265 1493 0.4107 10.735 3.4399 0.0018047
rs2169147 4 137727533 T C 0.363 1493 0.4016 10.471 3.3556 0.001806
rs6439916 3 140020694 T C 0.3503 1493 0.3066 -10.567 3.3904 0.0018279
rs220163 21 43550518 G A 0.1896 1493 0.2073 -12.487 4.0066 0.0018294
rs16897820 5 67716636 T C 0.0452 1493 0.5407 -23.754 7.6227 0.0018318
rs17834971 14 69077688 G A 0.1464 1493 0.4685 -14.218 4.5625 0.0018318
rs7318433 13 36298299 G A 0.1854 1491 0.4939 12.928 4.1493 0.0018352
rs605318 9 10311000 G A 0.2103 1493 0.6969 12.269 3.9389 0.0018404
rs2365736 12 94563918 T C 0.4079 1493 0.7889 -10.073 3.2347 0.0018445
rs6978377 7 150424509 T G 0.1899 1493 0.5566 -12.771 4.102 0.0018494
rs6775772 3 191853836 C A 0.1865 1493 0.3061 12.578 4.0419 0.001858
rs38414 7 30544360 G A 0.2672 1493 0.0472 10.932 3.514 0.0018638
rs4783863 16 55069361 T C 0.2629 1493 1 11.278 3.6253 0.0018655
rs1711430 11 102474322 G A 0.4417 1493 0.9164 10.01 3.2184 0.0018688
rs7350925 17 66172162 T C 0.4256 1493 0.4586 -10.14 3.2603 0.001869
rs7237318 18 6520095 T C 0.1859 1493 0.8642 -12.797 4.1156 0.0018749
rs17434983 1 107090200 T G 0.2262 1492 1 11.86 3.8171 0.0018891
rs2086735 4 65324353 C A 0.3858 1493 0.3827 10.302 3.3161 0.0018919
rs12444638 16 63718945 G A 0.1263 1493 1 -14.959 4.815 0.0018922
rs11160817 14 105168414 T C 0.4501 1493 0.7939 -9.9258 3.1958 0.001897
rs2500102 1 183811931 G A 0.203 1493 0.8104 12.28 3.9543 0.0019004
newrs41271217 7 158707017 G A 0.0164 1493 1 -39.246 12.623 0.001908
rs12491508 3 111634902 G A 0.3272 1493 0.2642 -10.714 3.4523 0.0019124
rs4712447 6 20062778 T G 0.2237 1493 0.9407 11.874 3.8262 0.0019135
rs601759 5 115950511 G A 0.1776 1492 0.3293 13.147 4.2365 0.0019138
rs9846497 3 117919392 C A 0.3446 1493 0.8635 10.387 3.3485 0.0019221
rs10087446 8 118989097 G A 0.3046 1492 0.1787 10.955 3.532 0.0019245
rs1657546 16 83767908 T C 0.1752 1493 0.3252 13.192 4.2549 0.0019328
rs2204350 7 42666722 G A 0.4906 1493 0.8766 -9.8721 3.1844 0.0019342
rs12813376 12 132302324 T C 0.499 1493 0.6047 -9.8227 3.1685 0.0019345
rs477238 11 114324026 G A 0.498 1493 0.277 -9.743 3.1458 0.0019538
rs10991799 9 92804166 T C 0.1497 1493 0.1272 13.58 4.3854 0.0019568
rs7038375 9 81675754 T C 0.2589 1493 0.7875 11.241 3.6299 0.0019572
rs9314338 8 26893734 G A 0.4977 1493 0.7173 -9.9298 3.2069 0.0019592
rs683808 20 3749886 G A 0.4538 1493 1 -9.9267 3.2063 0.0019616
rs10410003 19 45728123 T C 0.0473 1492 0.7698 23.525 7.5996 0.0019642
rs11634023 15 22927167 G A 0.4916 1493 0.4075 9.7719 3.1569 0.0019654
rs13280813 8 11425105 T G 0.4645 1493 0.7948 -9.8614 3.1865 0.0019698
rs3091387 22 27441379 C A 0.1169 1493 0.6172 -15.485 5.0047 0.0019749
rs9849225 3 117928767 T G 0.1674 1493 0.7102 -13.146 4.251 0.0019845
rs6546731 2 72116933 C A 0.3597 1493 0.3125 10.416 3.3694 0.0019926
rs28759338 8 5871134 C A 0.3925 1493 0.4805 -10.198 3.2997 0.0019987
rs992548 9 23787897 G A 0.145 1493 0.0285 -13.617 4.4064 0.0019993
rs256639 5 33556366 G A 0.1748 1493 0.1505 12.73 4.1211 0.0020088
rs7899795 10 10194617 C A 0.219 1491 0.7051 11.863 3.8414 0.0020135
rs918946 7 53657960 T G 0.4496 1487 0.6751 9.9621 3.2288 0.0020326
rs6022865 20 52559528 T G 0.4119 1493 0.2 -10.173 3.2981 0.00204
rs1547454 5 64585621 T C 0.212 1493 0.5359 11.944 3.8731 0.0020437
rs1159148 6 106967185 C A 0.2314 1493 0.0809 11.409 3.6998 0.0020449
kgp9453935 22 19958811 T C 0.0265 1493 0.6227 31.019 10.046 0.0020519
rs900171 3 66433676 G A 0.4139 1493 0.1655 9.8063 3.1816 0.002055
rs2278163 17 48072426 G A 0.2132 1487 0.7571 12.098 3.9254 0.0020571
rs10490542 2 207587317 C A 0.2076 1493 0.8752 12.15 3.9442 0.0020673
rs2991478 13 79754928 T C 0.0583 1493 0.0909 20.485 6.6526 0.0020747
rs1264423 6 30571471 T C 0.4273 1493 0.1538 -10.12 3.2869 0.0020772
rs255142 7 30754949 G A 0.4082 1493 0.6683 -9.9331 3.2272 0.0020844
rs545610 11 30508108 T C 0.3114 1493 0.1653 -10.805 3.5105 0.0020853
rs2131860 8 104328309 G A 0.1511 1492 0.6866 -13.642 4.4337 0.0020915
rs10100741 8 59321015 T C 0.1226 1493 0.7176 -14.895 4.8411 0.0020928
rs79037 22 27433179 G A 0.2733 1493 0.2971 11.17 3.6323 0.0021041
rs696743 5 39207939 T C 0.4684 1486 0.5321 9.7668 3.1765 0.0021072
rs4568101 3 24951858 C A 0.4283 1493 0.874 -9.938 3.2325 0.0021093
rs7790476 7 47702761 G A 0.2679 1493 0.292 11.23 3.6536 0.0021151
rs9926799 16 87001088 C A 0.4193 1493 0.8734 -9.9159 3.2263 0.0021163
rs10911457 1 183843104 T C 0.4602 1493 0.4051 9.7335 3.1674 0.0021191
rs216535 5 110620861 G A 0.3349 1493 0.3235 -10.256 3.3377 0.0021197
rs2330630 7 42706802 T C 0.4943 1493 0.9175 9.7889 3.1858 0.0021216
rs11739829 5 64654109 C A 0.1772 1493 0.9294 12.864 4.1867 0.0021218
rs11223936 11 134548813 G A 0.4607 1490 0.8757 9.825 3.1981 0.0021254
rs6978278 7 157870786 G A 0.3714 1493 0.3461 10.275 3.345 0.0021277
rs611908 11 75017087 T C 0.2793 1484 0.2209 11.105 3.616 0.0021321
rs6488910 12 124393697 T G 0.3757 1493 1 10.112 3.2931 0.0021368
rs1342586 1 218597859 T C 0.2116 1493 1 11.989 3.9047 0.002137
rs4909345 8 137529123 G A 0.4002 1493 0.3324 -9.8765 3.2166 0.0021374
rs8048124 16 76281066 T C 0.2937 1493 0.2614 10.597 3.4518 0.0021413
rs12695333 3 116457044 T C 0.2254 1493 0.6043 -11.808 3.8466 0.002143
rs11723586 4 139884321 T C 0.4501 1493 0.2095 -10.007 3.2622 0.0021587
rs1392385 5 165800113 G A 0.082 1493 0.7301 -17.753 5.7887 0.0021635
rs12666618 7 21449418 T G 0.1525 1479 0.688 -13.771 4.4902 0.0021636
rs6886919 5 64709775 C A 0.136 1493 0.7412 -14.218 4.6361 0.0021637
rs3856250 1 41374443 T C 0.0643 1493 1 19.963 6.5103 0.0021672
rs743919 22 36510632 C A 0.1698 1493 0.8544 12.998 4.2395 0.0021698
rs10419707 19 1038445 T C 0.1437 1493 0.0449 -14.332 4.675 0.0021719
rs7592642 2 232275879 T C 0.3892 1493 0.4465 9.9348 3.2408 0.0021726
rs9356777 6 21487753 T C 0.4012 1493 0.389 -10.094 3.2933 0.0021766
rs17029662 4 100847105 G A 0.2884 1493 0.4878 10.904 3.5576 0.0021776
rs2954932 12 12084073 T C 0.4478 1493 0.7141 9.7782 3.1924 0.0021918
rs1439408 4 161395453 G A 0.3135 1493 0.5089 10.628 3.4699 0.002193
rs6793883 3 181475226 T C 0.3131 1493 0.6304 -10.609 3.4637 0.002193
rs4253730 22 46610409 G A 0.3008 1491 0.8055 10.607 3.4656 0.0022091
rs13244086 7 122770085 T C 0.2994 1493 0.3877 -10.541 3.4441 0.0022094
rs10162685 15 55175560 T C 0.3242 1493 0.9529 -10.446 3.4131 0.0022098
rs1426466 12 107772567 T C 0.2371 1493 0.0151 -11.133 3.6379 0.002211
rs13243108 7 150351990 G A 0.2341 1493 0.3486 -11.676 3.8166 0.002219
rs1027784 4 16666332 T C 0.3726 1491 0.5423 10.182 3.329 0.0022241
rs6831381 4 7904431 T C 0.2289 1492 0.3797 -11.489 3.7569 0.0022281
rs9877620 3 157182981 C A 0.2495 1493 0.1891 11.479 3.7541 0.0022294
rs11054074 12 7624073 T C 0.3952 1493 0.449 -10.078 3.2964 0.0022345
rs16908634 12 13219832 G A 0.1333 1493 0.2179 -14.124 4.621 0.002239
rs2202561 13 71544965 T C 0.421 1493 0.8736 -9.8528 3.225 0.0022498
rs8082946 18 57854467 C A 0.2321 1493 0.2761 11.381 3.7263 0.002256
rs11161539 1 85648905 T C 0.3918 1492 0.2775 -9.8428 3.2236 0.0022631
rs2962233 5 18783485 G A 0.3068 1493 0.9515 10.553 3.4568 0.0022669
rs11950228 5 64680454 T C 0.1266 1493 0.6391 14.553 4.768 0.0022708
rs2710278 12 12045185 T C 0.3463 1493 0.775 10.274 3.3682 0.0022868
rs12582821 12 107691022 T G 0.1018 1474 0.032 15.78 5.1735 0.002287
rs153852 5 94176581 G A 0.249 1490 0.3678 -11.119 3.6455 0.0022876
rs4793390 17 69918000 T C 0.0643 1493 0.829 19.967 6.5469 0.0022895
rs4541241 2 201504404 G A 0.0211 1493 0.4873 -33.613 11.007 0.0022955
rs2466001 2 42308573 G A 0.2823 1493 0.4823 10.914 3.5799 0.0022989
rs4429208 14 22276339 T C 0.079 1493 0.7239 -17.97 5.895 0.0023014
rs13221166 7 1363454 G A 0.3665 1491 0.7804 -10.063 3.3012 0.002302
rs13231 6 161139857 G A 0.2837 1493 1 10.781 3.5399 0.0023233
rs9449373 6 82546753 T C 0.1924 1489 0.405 12.211 4.0106 0.0023288
rs6981340 8 137913324 T C 0.1989 1493 0.8075 12.221 4.014 0.0023296
rs17095842 14 59668648 T G 0.149 1493 0.6096 13.752 4.5177 0.0023336
rs6123328 20 52555977 T C 0.1919 1493 0.1124 12.607 4.1415 0.0023347
rs4508098 10 14079996 T C 0.2083 1493 0.3461 -11.81 3.8798 0.0023351
rs178787 17 16133044 G A 0.4534 1493 0.1748 -9.5849 3.1497 0.0023416
rs4716442 7 155175544 T C 0.2001 1487 0.7459 -12.237 4.0216 0.002343
rs2383971 8 77302352 T G 0.4119 1493 0.7085 -9.8122 3.2251 0.0023465
rs2497439 10 7199054 T C 0.4822 1493 0.756 9.7551 3.2066 0.0023487
rs700582 16 46714529 G A 0.1879 1493 1 -12.442 4.0905 0.0023521
rs170519 5 27376682 T G 0.42 1493 0.0436 10.103 3.3218 0.0023539
rs2245618 10 58023584 C A 0.367 1493 0.4034 -10.181 3.3494 0.0023676
rs2956313 8 65991911 G A 0.2394 1493 0.1776 11.167 3.6754 0.0023796
rs4933305 10 85737862 G A 0.3349 1493 0.5229 10.185 3.3524 0.0023807
rs6108834 20 11115732 T C 0.2572 1493 0.8392 -11.122 3.6613 0.0023842
rs2911005 19 48182568 T C 0.3299 1493 0.9068 10.328 3.4007 0.0023885
rs2001306 3 131725225 G A 0.0563 1493 0.1349 -20.604 6.7848 0.0023909
rs9752413 2 1622140 T G 0.1859 1493 0.3044 -12.637 4.1622 0.0023961
rs7721168 5 92969334 T C 0.1494 1493 0.9188 -13.562 4.4676 0.002401
rs1545080 12 92957233 G A 0.1554 1490 0.1143 13.098 4.3149 0.0024011
rs11724238 4 165607558 T C 0.4638 1493 0.1454 9.9021 3.2621 0.0024013
rs7288416 22 28799436 G A 0.3784 1493 0.6207 -10.054 3.3122 0.0024014
rs7740768 6 47788531 C A 0.2699 1493 0.2647 -11.075 3.6486 0.002402
rs534912 11 114413446 T G 0.352 1493 0.281 -10.291 3.3904 0.0024028
rs9717830 6 169663638 T C 0.2538 1493 0.8376 -11.17 3.6801 0.0024032
rs3814316 1 155149718 G A 0.3185 1493 0.3713 10.273 3.3851 0.0024071
rs1351283 5 76544942 G A 0.3935 1493 0.9568 -9.8981 3.2619 0.0024097
rs10776590 10 49493035 T C 0.4521 1493 0.0949 9.9427 3.2779 0.0024194
rs11935551 4 10931588 T G 0.0981 1493 0.1862 -15.988 5.2714 0.0024221
rs10910594 1 232831301 T C 0.4364 1493 0.3711 9.6426 3.1794 0.0024227
rs667875 6 6019942 G A 0.3811 1493 0.6216 -10.031 3.3078 0.0024255
rs647325 1 18170886 G A 0.2194 1493 0.4969 -11.803 3.8923 0.0024264
rs4577166 18 37966897 T C 0.1186 1493 0.7107 15.061 4.9669 0.0024276
rs210837 17 32735169 G A 0.07 1493 0.4307 18.798 6.1994 0.0024281
rs2836797 21 40345484 G A 0.3215 1493 1 -10.361 3.4175 0.0024314
rs7720260 5 148576253 T C 0.4886 1493 0.756 -9.7199 3.2064 0.002434
rs1853665 6 150298842 T C 0.1614 1493 0.702 -13.077 4.3138 0.0024348
rs9993234 4 114635433 T C 0.2217 1493 0.653 -11.718 3.8661 0.0024366
rs461241 21 27567291 T C 0.1587 1493 0.6982 -13.318 4.3946 0.0024408
rs1922166 10 56795078 C A 0.4133 1493 0.9574 9.8306 3.2442 0.002444
rs2100819 11 37232526 G A 0.433 1493 0.3429 9.6363 3.1807 0.0024485
rs10736121 10 99806748 T C 0.288 1493 0.1467 -10.886 3.5932 0.0024493
rs2099790 18 7851245 G A 0.4066 1493 0.5198 9.7557 3.2203 0.0024498
rs1561322 2 23602298 G A 0.356 1493 1 -10.095 3.3329 0.0024552
rs16884586 7 150363735 T C 0.1832 1493 0.5447 12.605 4.1627 0.0024601
rs3740029 10 91215809 T G 0.219 1493 0.4965 11.576 3.8247 0.0024731
rs8080564 17 13201543 G A 0.1457 1493 0.1776 13.937 4.6058 0.0024788
rs6601573 8 11094751 G A 0.4082 1493 0.3914 -9.7105 3.2096 0.0024829
rs993484 3 140126067 T C 0.4648 1493 0.5676 9.6072 3.1756 0.0024838
rs1407131 1 87378627 T C 0.1249 1493 1 14.61 4.8297 0.0024859
rs9972295 15 36870688 C A 0.4092 1493 0.3357 9.6944 3.2051 0.002489
rs17578765 12 107656108 G A 0.1042 1493 0.0697 15.423 5.0998 0.0024916
rs9977355 21 16495307 G A 0.3255 1493 0.0991 -10.527 3.481 0.0024944
rs4484778 9 83858558 G A 0.4062 1493 0.7886 9.7837 3.2366 0.002504
rs2973522 5 11075691 G A 0.0713 1493 0.6956 -18.887 6.2491 0.0025086
rs11224026 11 134685459 G A 0.1981 1492 0.8069 12.066 3.9924 0.0025089
rs13000201 2 133902333 G A 0.2174 1493 0.6481 11.772 3.8952 0.002509
rs4964469 12 106949987 G A 0.3657 1493 0.8673 10.034 3.3205 0.0025132
kgp7295840 2 108926025 T C 0.0255 1493 1 -30.54 10.094 0.0025204
rs2100818 11 37235843 G A 0.4019 1493 0.2822 9.697 3.2101 0.0025215
rs324220 11 21984785 T C 0.4441 1493 0.4958 9.6131 3.1826 0.0025234
rs1711399 11 102460777 T G 0.436 1493 1 9.7142 3.2165 0.002527
rs13168447 5 124146768 T G 0.4548 1493 0.4977 9.7657 3.2337 0.0025276
rs6738396 2 132604653 G A 0.0342 1491 1 26.733 8.8559 0.002539
rs12706494 7 122773032 G A 0.277 1493 0.5611 10.68 3.5387 0.0025449
kgp5716361 16 16235366 G A 0.0245 1491 0.5948 -31.064 10.283 0.0025594
rs1399347 11 82150867 G A 0.1688 1493 0.1393 13.117 4.3487 0.0025595
rs10053056 5 96043420 T C 0.4387 1493 0.462 9.7954 3.2476 0.0025598
rs9637395 3 94014910 T C 0.1273 1493 0.0048 -13.91 4.6121 0.0025617
rs2528845 7 22479118 G A 0.1929 1493 0.5609 12.103 4.0136 0.0025662
rs11063 3 45124169 T C 0.1775 1493 0.1831 12.827 4.2545 0.0025716
rs780049 2 125033303 C A 0.2237 1493 0.8815 11.577 3.841 0.0025787
rs10167316 2 159237284 T C 0.3697 1493 0.8677 9.9885 3.3148 0.0025844
rs1991310 12 107722780 G A 0.4997 1493 0.7561 9.5722 3.1769 0.0025862
rs7987750 13 23047675 T C 0.2585 1493 1 10.974 3.6425 0.0025891
rs7463863 8 143302166 C A 0.4752 1493 0.1076 -9.425 3.1288 0.0025925
rs1696320 12 123269814 G A 0.1219 1493 0.3348 14.515 4.819 0.0025951
rs17051917 13 35768789 T C 0.0898 1493 0.0786 16.415 5.4497 0.0025951
rs7533324 1 165387533 T C 0.2237 1493 0.1358 11.308 3.7546 0.0025974
rs17094695 12 44886633 G A 0.0931 1493 0.4442 16.729 5.5555 0.0026016
rs17045250 12 78782912 T G 0.065 1493 0.5185 -19.742 6.5565 0.0026038
rs10119492 9 1413700 G A 0.1095 1493 0.287 15.168 5.0384 0.0026074
rs928505 6 132298141 G A 0.4531 1493 0.0021 9.2856 3.0843 0.0026078
rs1544087 10 130328926 T C 0.4153 1493 0.873 -9.7162 3.2307 0.0026346
rs4698165 4 16922182 T C 0.3014 1493 0.14 10.254 3.4103 0.0026393
rs4540026 4 153669404 T C 0.3935 1493 0.7863 9.7767 3.2528 0.0026505
rs2791708 1 207162433 T C 0.4682 1493 0.2319 -9.4569 3.1479 0.0026625
rs2167643 9 28058180 G A 0.4193 1493 0.1515 -9.5358 3.1746 0.0026664
rs17106771 14 78524571 T C 0.1242 1493 1 -14.526 4.8371 0.0026735
rs10790037 11 114665170 T C 0.4039 1493 0.707 -9.7162 3.2358 0.0026758
rs7305012 12 109568281 G A 0.1989 1493 0.5163 11.9 3.9639 0.0026823
rs7131534 11 118886656 G A 0.2415 1493 0.3969 -11.07 3.6878 0.0026829
rs7672011 4 135623942 C A 0.1875 1493 0.9323 12.255 4.0826 0.0026838
rs9613658 22 29036465 G A 0.3791 1493 0.66 9.9319 3.3099 0.0026938
rs7240977 18 3971115 G A 0.1252 1493 0.1931 14.222 4.7396 0.0026942
rs2170489 11 98303416 G A 0.3687 1493 0.6168 9.9902 3.3307 0.0027046
rs3770138 2 182325907 T C 0.1969 1493 0.8063 -12.066 4.0279 0.0027393
rs7572654 2 17282048 T G 0.4575 1482 0.0412 -9.3606 3.1257 0.0027472
rs6900613 6 8351628 T C 0.3908 1493 0.1924 9.6293 3.216 0.0027516
rs538399 17 38610665 G A 0.2502 1493 0.0325 -10.732 3.5852 0.0027599
rs3771504 2 70712005 T C 0.4059 1493 0.8721 -9.7496 3.2577 0.0027644
rs13193236 6 90515288 G A 0.2321 1493 0.5134 11.213 3.7469 0.0027665
rs4418080 5 76395184 T C 0.2763 1493 1 10.676 3.5676 0.0027667
rs3755881 4 96107878 G A 0.0164 1493 1 37.815 12.626 0.0027836
rs3767333 1 165372404 G A 0.3024 1493 0.1254 -10.186 3.4067 0.0027891
rs4940617 18 61910040 T C 0.4313 1492 0.1262 9.4433 3.16 0.0028043
rs17386061 2 17307871 T C 0.1849 1493 0.4395 -12.416 4.1564 0.0028149
rs10455270 6 73907138 T C 0.1999 1493 0.3745 11.784 3.9452 0.0028182
rs1157582 7 108875206 T G 0.285 1493 0.144 10.351 3.4679 0.0028379
rs2044651 2 6354992 G A 0.2036 1493 0.0935 -12.097 4.0541 0.0028458
rs970567 20 49848254 T G 0.2763 1493 0.9484 10.663 3.5735 0.0028475
rs11773063 7 149331027 T C 0.3228 1493 0.3752 -10.066 3.3741 0.0028505
rs10808266 7 132536559 T C 0.218 1493 0.2548 -11.711 3.9257 0.0028534
rs2159008 17 70221093 C A 0.353 1493 0.9098 9.9435 3.3335 0.0028554
rs10432016 17 11990679 G A 0.4913 1491 0.9587 -9.5316 3.1967 0.0028663
rs12696325 3 101333441 G A 0.0861 1493 0.8694 17.035 5.7141 0.0028712
rs375435 6 42661404 T C 0.4856 1493 0.836 9.4896 3.1838 0.0028766
rs2471552 7 45977173 T C 0.1815 1493 0.4327 12.483 4.1883 0.0028792
rs1374131 5 124322471 G A 0.0462 1493 0.0115 21.861 7.3353 0.0028805
rs11623996 14 71737314 G A 0.2083 1493 0.4808 11.818 3.9672 0.0028927
rs7568826 2 240342708 G A 0.3222 1493 0.767 -10.215 3.4295 0.0028954
rs2708697 4 69349034 T C 0.3639 1492 0.3708 10.007 3.3602 0.0028995
rs12468645 2 52227074 T C 0.2847 1493 0.5253 -10.443 3.5066 0.0028999
rs11225090 11 101832608 T C 0.0323 1486 0.6642 -26.791 8.9963 0.0029012
rs415799 15 58690754 G A 0.4655 1493 0.0025 9.926 3.3336 0.002905
rs1382567 8 11350899 T C 0.4602 1493 0.4982 9.6232 3.2321 0.0029071
rs716896 2 7088624 G A 0.1966 1493 0.4122 12.099 4.0637 0.0029078
rs11623043 14 99352907 T C 0.4839 1493 0.7958 9.5381 3.2037 0.0029087
rs11180093 12 74907284 T C 0.211 1493 0.0869 11.919 4.0035 0.0029102
rs2046913 9 76669299 T G 0.2466 1480 0.9442 11.091 3.7265 0.0029181
rs13287948 9 129216848 G A 0.2173 1482 0.2518 -11.747 3.9471 0.0029185
rs16849716 2 197195099 G A 0.1782 1493 0.9295 12.389 4.1634 0.0029225
rs12419850 11 103342939 G A 0.1216 1493 0.8084 14.483 4.8677 0.0029269
rs439269 9 14491347 T C 0.1303 1493 0.9089 14.068 4.7303 0.0029396
rs9788269 12 94194890 G A 0.3071 1493 0.5431 10.202 3.4305 0.0029417
rs11838796 13 71867533 C A 0.1457 1493 0.6772 13.546 4.5552 0.0029419
rs2605341 12 74923057 T C 0.3858 1493 0.445 -9.8429 3.3113 0.0029536
rs4344631 14 52201376 T G 0.3038 1493 0.6688 -10.372 3.4899 0.0029595
rs4509537 1 177671478 T C 0.4792 1493 0.2331 9.6442 3.2457 0.0029644
rs7359586 17 62354992 T C 0.1808 1493 0.5999 -12.228 4.1156 0.0029677
rs783067 1 66838733 C A 0.2632 1493 0.0451 11.061 3.7233 0.0029702
rs13139953 4 19167507 G A 0.2813 1493 0.055 -10.813 3.6406 0.0029763
rs17097892 14 31915216 T C 0.145 1493 0.1743 -13.218 4.4521 0.002989
rs9423936 10 5734358 C A 0.2389 1492 0.2854 -10.948 3.6883 0.0029954
rs1166981 3 76931014 T C 0.3004 1493 0.902 10.307 3.473 0.003001
rs9954688 18 47131888 C A 0.3731 1493 0.6187 -9.8553 3.3217 0.0030075
rs7333252 13 59348264 T C 0.426 1452 0.0026 10.162 3.4253 0.0030089
rs10934125 3 111640282 T C 0.3513 1493 0.2564 -10.068 3.3935 0.0030091
rs968825 3 111635605 G A 0.3513 1493 0.2564 -10.068 3.3935 0.0030091
rs9309196 2 50992109 G A 0.3145 1493 1 -10.204 3.4394 0.0030107
rs6848666 4 100770454 T C 0.2631 1492 0.2298 -10.93 3.6852 0.0030168
rs4876989 9 92254212 T C 0.0616 1493 0.5008 19.525 6.5839 0.003021
rs10763170 10 56777024 T C 0.4136 1493 1 9.6116 3.2412 0.0030226
rs17076005 13 31993213 G A 0.0318 1492 0.6595 26.812 9.0423 0.0030252
rs1443616 18 7843585 G A 0.4186 1493 0.242 -9.4397 3.1844 0.0030333
rs10770227 12 17639213 G A 0.3711 1493 0.9558 -9.7828 3.3004 0.0030352
rs4702913 5 4700587 C A 0.1447 1493 0.5317 -13.343 4.5018 0.0030364
rs2839426 21 43393669 T C 0.2127 1493 0.3955 -11.428 3.8568 0.0030447
rs1712835 11 114566047 T C 0.2328 1493 0.2772 11.356 3.8323 0.0030448
rs2268405 12 109589593 G A 0.2254 1493 0.5531 -11.223 3.788 0.0030495
rs33797 3 45302410 T C 0.3382 1493 0.7287 9.9423 3.3561 0.0030517
rs12219131 10 115038675 T C 0.0522 1493 0.4296 -21.544 7.2723 0.0030523
rs9913111 17 28709886 G A 0.4933 1493 0.2142 9.613 3.245 0.0030523
rs7676823 4 164007992 G A 0.365 1493 0.241 -9.9735 3.3674 0.0030585
rs6787964 3 61664946 T G 0.4149 1493 0.2413 9.448 3.1901 0.0030597
rs3770090 2 86263288 T C 0.067 1493 0.677 19.07 6.4406 0.0030672
rs2543578 14 80072573 T G 0.0656 1493 0.6758 -19.223 6.4929 0.0030704
rs4736681 8 134501041 T G 0.3258 1493 0.9531 -10.067 3.4014 0.0030785
rs4913474 12 69312523 C A 0.0151 1492 1 38.989 13.156 0.003085
rs13097226 3 173649154 C A 0.2391 1493 0.831 -11.035 3.729 0.0030851
rs169797 20 31926490 G A 0.2719 1493 0.1699 -10.424 3.5228 0.0030871
rs2352464 10 87747789 G A 0.2334 1493 0.1931 11.36 3.8392 0.0030881
rs940199 11 21069877 G A 0.2475 1493 0.7812 -10.985 3.7131 0.0030913
rs9898035 17 62259750 T G 0.2304 1493 0.5601 -11.299 3.8194 0.0030936
rs3809456 14 105154105 G A 0.4602 1493 0.9584 -9.4814 3.2057 0.0031001
rs7125076 11 101766279 G A 0.0318 1493 0.6594 26.743 9.042 0.0031003
rs7595947 2 52264332 G A 0.3423 1493 0.605 -10.017 3.3872 0.0031024
rs12193414 6 2293020 C A 0.1924 1492 0.2444 -12.16 4.1119 0.0031044
rs2252 17 12241592 T C 0.0867 1493 0.8698 16.849 5.6981 0.0031078
rs26775 5 53472156 C A 0.1974 1492 0.3276 -11.71 3.9605 0.0031084
rs11134653 5 170213757 T C 0.0563 1493 0.2279 -20.181 6.8262 0.0031122
rs13180928 5 153695382 G A 0.2703 1493 0.3936 -10.747 3.6362 0.0031209
rs11631474 15 67934167 G A 0.497 1493 0.9587 9.4391 3.194 0.0031243
rs2988030 13 79762645 T C 0.0583 1493 0.0909 19.653 6.6526 0.0031342
rs7181017 15 86344912 T C 0.1398 1492 0.4504 -13.761 4.6582 0.0031344
rs12529562 6 22929284 G A 0.0794 1493 0.3726 -17.231 5.8329 0.0031358
rs7638955 3 66735566 T C 0.0787 1493 0.1047 -17.129 5.7988 0.0031381
rs12271178 11 19486268 T C 0.225 1493 0.882 -11.312 3.8321 0.0031577
rs1002067 5 160984243 G A 0.4246 1493 0.5601 9.4528 3.2023 0.0031589
rs10772747 12 14352318 G A 0.2147 1493 0.2822 -11.308 3.8311 0.0031604
rs9879182 3 188229396 T C 0.1912 1493 0.3579 -11.835 4.01 0.003165
rs11777273 8 11455106 T C 0.419 1493 0.6709 -9.4895 3.2161 0.0031709
rs4861106 4 40410479 G A 0.3151 1493 0.0478 -9.8792 3.3482 0.003172
rs7102927 11 39840315 T C 0.1745 1493 0.1777 -12.187 4.1317 0.0031823
rs244408 5 110021869 T C 0.2123 1493 0.486 11.395 3.8649 0.0031948
rs7424155 2 68671494 T C 0.1879 1493 0.0083 -12.478 4.2327 0.0031986
rs6564115 16 85304910 T C 0.4668 1493 0.2985 -9.5534 3.2434 0.0032246
kgp7874799 6 161152240 G A 0.2843 1493 0.849 -10.445 3.5466 0.0032286
rs4937792 11 133455155 T C 0.2448 1493 0.2343 -10.761 3.6544 0.0032325
rs4942380 13 45498471 G A 0.2602 1493 0.5911 10.634 3.6117 0.0032367
rs16934253 12 113737225 G A 0.1088 1425 0.784 15.315 5.2022 0.0032401
rs9848018 3 116197901 G A 0.1232 1493 0.0922 -13.971 4.7468 0.0032476
rs5762764 22 29132990 G A 0.3888 1493 0.2532 9.7785 3.3232 0.0032554
rs716315 14 96009307 T C 0.4501 1493 0.9583 9.4279 3.2044 0.0032593
rs7307400 12 121925468 G A 0.078 1493 0.4705 17.341 5.8958 0.0032683
rs2359795 14 75912479 T C 0.431 1493 0.8329 -9.5057 3.2319 0.0032697
rs2725779 4 140449420 T C 0.4839 1493 0.5692 9.4601 3.2168 0.003273
rs2277693 17 45909183 T G 0.3547 1493 0.1937 -9.9798 3.3938 0.0032755
rs1914009 3 2727523 T C 0.3878 1493 0.7436 -9.6751 3.2907 0.0032806
rs3814762 11 119216504 T C 0.3557 1493 0.5723 -9.7249 3.3078 0.0032825
rs4705159 5 146678112 G A 0.2462 1493 0.0432 -10.612 3.61 0.0032877
rs6556829 5 92987801 T G 0.1407 1493 0.9147 13.471 4.5829 0.0032878
rs6555306 5 4671383 T C 0.1001 1493 0.7733 -15.563 5.2945 0.0032883
rs17058849 9 76038127 G A 0.0214 1493 1 32.687 11.106 0.0032945
rs1108591 17 62405369 T C 0.3711 1493 0.9558 -9.6985 3.3004 0.0032966
rs6770878 3 166964218 G A 0.3131 1493 1 -10.114 3.4421 0.0033001
rs9788731 15 48311344 T C 0.0248 1493 0.2283 -29.666 10.082 0.0033014
rs7154400 14 92934315 G A 0.2716 1493 0.8961 10.522 3.5816 0.0033038
rs12210379 6 7011562 G A 0.1659 1492 0.0488 -12.285 4.1815 0.0033054
rs10851524 15 53174693 G A 0.4668 1493 0.1071 -9.2017 3.1326 0.00331
rs9564806 13 71897083 G A 0.1962 1493 0.1889 12.013 4.0914 0.0033243
rs9644577 8 21324811 G A 0.1303 1493 0.6491 14.011 4.7726 0.0033283
rs6453074 5 74013611 G A 0.1942 1493 0.9341 11.819 4.0268 0.0033346
rs12083183 1 80058984 T C 0.1391 1492 0.0173 -13.963 4.7575 0.0033354
rs3782410 12 54967739 G A 0.2977 1493 0.1734 -10.431 3.5541 0.0033357
rs761301 1 15471992 T G 0.3396 1493 0.5256 9.8023 3.3398 0.003336
rs182320 6 130073291 T C 0.4206 1493 0.9155 9.4986 3.2368 0.0033403
rs11140676 9 87190178 G A 0.2441 1493 0.8334 -10.938 3.7273 0.0033407
rs713145 9 112453013 G A 0.3761 1493 0.8686 -9.639 3.2849 0.0033427
rs13130233 4 163718686 G A 0.2907 1493 0.1487 -10.114 3.4477 0.00335
rs4644328 9 111008699 T C 0.3503 1493 0.5701 -9.8857 3.37 0.0033524
rs1521865 2 159105867 G A 0.3668 1483 0.6152 9.7025 3.3078 0.0033548
rs6789186 3 144539001 G A 0.3627 1493 0.4668 9.6413 3.287 0.0033554
rs4840159 6 101330188 T C 0.4759 1493 0.1468 9.1994 3.1365 0.0033568
rs39341 7 103461273 G A 0.2428 1493 0.8881 10.892 3.7141 0.0033605
rs4920260 1 234689712 T C 0.2358 1493 1 -11.021 3.7583 0.0033644
rs365955 8 70933578 G A 0.1926 1493 0.1568 11.649 3.9727 0.0033658
rs12433360 14 30669763 T C 0.2617 1492 0.7891 -10.615 3.6203 0.003366
rs6511063 19 20089412 G A 0.1574 1493 0.3291 12.683 4.3263 0.0033719
rs9314586 8 5826979 C A 0.3311 1492 0.2927 -10.087 3.4411 0.0033739
rs3741637 12 106131199 G A 0.2944 1493 0.9009 10.281 3.5082 0.0033837
rs4416288 20 24024259 T C 0.064 1493 0.5147 19.329 6.5982 0.0033957
rs9379335 6 169667351 G A 0.0215 1491 1 -32.56 11.101 0.0034017
rs1512411 6 13331097 T C 0.2826 1493 1 -10.381 3.5446 0.0034032
rs12043012 1 184443829 T C 0.1192 1493 0.1396 14.713 5.0239 0.0034037
rs2082825 7 48787644 C A 0.3538 1460 0.7312 -9.8236 3.3543 0.003404
rs4861798 4 180624051 G A 0.4528 1493 0.5312 9.3113 3.1797 0.0034076
rs2722824 9 120732125 C A 0.2743 1493 0.7451 -10.423 3.5598 0.0034109
rs10975003 9 5213687 T C 0.3194 1492 0.812 10.058 3.435 0.0034113
rs7739574 6 101380707 T C 0.2803 1493 0.14 10.201 3.4849 0.0034211
rs2287040 2 102852980 T C 0.3054 1493 0.6259 -10.207 3.4873 0.0034229
rs13316580 3 172262053 T C 0.1504 1493 1 -13.089 4.4723 0.0034253
rs1937670 10 53652218 T G 0.1942 1493 0.8689 -11.836 4.0441 0.003426
rs706417 1 58885233 T C 0.0931 1493 0.3558 15.876 5.4249 0.003428
rs2304961 17 961900 G A 0.3285 1493 0.3185 10.08 3.4448 0.0034314
rs10790817 11 126508121 T C 0.1731 1493 0.9282 -12.33 4.214 0.0034326
rs9851272 3 173632989 T C 0.2167 1493 0.8789 11.307 3.8655 0.0034425
rs242944 17 43923180 G A 0.4789 1493 0.1465 9.5274 3.2572 0.0034441
rs3851596 12 13037392 G A 0.1591 1493 0.0201 -12.384 4.2343 0.0034485
rs12536745 7 149277121 C A 0.35 1493 0.3059 -9.6525 3.3007 0.0034515
rs1348523 5 179495532 T C 0.1919 1493 0.4527 -11.976 4.0955 0.0034546
rs1150082 6 111510722 G A 0.1403 1493 0.5912 13.335 4.5605 0.0034559
rs4436579 11 114692282 T C 0.3001 1493 0.4233 -10.073 3.4452 0.0034583
rs11722042 4 136828780 T C 0.4394 1493 0.4307 -9.2987 3.181 0.0034646
rs16876761 4 25083127 T C 0.0285 1493 1 -28.112 9.6177 0.0034672
rs2248273 1 156247907 T C 0.2753 1493 0.6497 -10.512 3.5969 0.0034702
rs9878617 3 36404564 G A 0.0184 1491 0.0012 32.59 11.136 0.0034738
rs9886924 9 87201325 T C 0.2361 1493 0.5183 -10.88 3.7237 0.003479
rs238272 13 42933855 T C 0.2984 1493 0.3228 -10.059 3.4426 0.0034798
rs2637301 10 27960822 T C 0.1942 1493 0.3628 -11.642 3.9845 0.0034809
rs13027413 2 46479838 T C 0.4106 1493 0.087 9.2681 3.1722 0.0034814
rs4243408 3 174926485 G A 0.3801 1493 0.7838 9.6392 3.2993 0.0034829
rs7728957 5 64505977 T G 0.1696 1477 0.5178 12.373 4.2353 0.0034849
rs887854 16 5075542 G A 0.3486 1493 0.3329 9.6591 3.3064 0.0034858
rs991293 11 39800072 T G 0.1894 1486 0.1506 11.69 4.0019 0.0034869
rs1492257 12 99606731 T C 0.1313 1493 0.7342 -13.745 4.7066 0.0034951
rs2612773 17 77115387 T C 0.424 1493 0.7506 -9.471 3.2433 0.0034983
rs936498 6 77529907 G A 0.1313 1493 0.4286 -13.664 4.6794 0.0034994
rs12660201 6 148289312 T C 0.1219 1493 0.8092 -14.201 4.8638 0.0035043
rs11977834 7 122968560 G A 0.138 1493 0.3268 -13.335 4.5674 0.0035052
rs266243 2 108033742 T C 0.2843 1493 0.5677 -10.406 3.5643 0.0035073
rs2272935 1 24785393 T C 0.2415 1493 0.8321 -10.923 3.7418 0.0035098
rs465241 19 6940409 T C 0.3026 1492 0.6681 10.086 3.4559 0.0035179
rs1057993 17 28771097 G A 0.4936 1493 0.1957 9.4757 3.2472 0.0035213
rs727428 17 7537792 T C 0.4072 1493 0.7889 9.4437 3.2363 0.0035226
rs7343475 20 8560163 T G 0.14 1493 0.3917 13.578 4.6534 0.0035239
rs10838107 11 5461263 T C 0.4293 1493 0.17 -9.5777 3.2829 0.0035288
rs4133080 3 118870356 T G 0.3352 1493 0.0631 -9.6237 3.3 0.0035425
rs6992821 8 139513971 G A 0.1544 1493 0.6917 12.96 4.4449 0.0035503
rs941648 14 92931737 G A 0.2813 1493 0.7014 10.295 3.5314 0.0035533
rs7976513 12 1684934 G A 0.0388 1493 0.0685 23.496 8.06 0.0035546
rs6661565 1 211859925 G A 0.1263 1493 0.0599 13.664 4.688 0.0035601
rs11808316 1 11619154 T C 0.1865 1493 0.733 11.882 4.0771 0.0035635
rs12490818 3 173661286 G A 0.2559 1493 0.8918 -10.632 3.6481 0.0035635
rs10424964 19 10327812 G A 0.4324 1493 0.752 9.3479 3.2076 0.0035646
rs1648618 18 13487485 G A 0.4702 1493 0.0545 9.5606 3.2817 0.003576
rs12707359 7 137132243 T C 0.4658 1493 0.008 9.6604 3.3163 0.0035795
rs12912594 15 37810034 G A 0.2301 1493 0.7149 -11.104 3.8124 0.0035846
rs233908 6 132305683 G A 0.3483 1493 0.9093 -9.7369 3.3442 0.0035959
rs2292723 12 129556460 T C 0.2498 1493 1 10.732 3.6864 0.0036002
rs3806502 2 136288273 T C 0.2093 1493 0.0013 -11.919 4.0943 0.0036013
rs10860361 12 99129497 G A 0.4344 1493 0.3993 -9.2642 3.1827 0.0036048
rs16907025 8 80553916 G A 0.2086 1493 0.8755 -11.405 3.9182 0.0036063
rs7829785 8 125990858 G A 0.0449 1493 0.2181 22.082 7.5886 0.0036155
rs1091584 3 66439240 G A 0.4026 1493 0.1967 -9.31 3.1998 0.0036192
rs40851 7 108145121 G A 0.3918 1493 0.2778 -9.646 3.3161 0.0036275
rs2244217 6 153027903 T C 0.2981 1491 0.4963 10.066 3.4608 0.0036307
rs3803833 17 70018911 T G 0.1242 1493 0.552 -14.197 4.8824 0.0036413
rs2736990 4 90678541 G A 0.453 1491 0.6762 9.2781 3.1918 0.0036513
rs9913623 17 12242902 G A 0.0871 1493 0.8701 -16.54 5.6902 0.0036523
rs6076156 20 23844813 G A 0.4731 1486 1 9.3048 3.2011 0.0036525
rs7312751 12 94545349 T C 0.3878 1493 1 9.5235 3.2767 0.0036559
rs2693095 7 16788739 G A 0.1628 1493 1 12.571 4.3276 0.0036732
rs10057967 5 74997756 T C 0.3299 1493 0.16 10.048 3.4591 0.0036736
rs7132008 12 129741638 T C 0.0861 1493 0.5093 16.388 5.6418 0.0036763
rs919037 8 64847410 G A 0.4652 1493 0.0253 -9.578 3.2979 0.0036812
rs12777073 10 69546194 T C 0.2937 1493 0.8029 -10.135 3.4903 0.0036859
rs3780169 9 36979395 T C 0.3068 1493 0.8077 -10.085 3.4732 0.0036871
rs2945251 8 8094406 G A 0.4217 1481 0.5228 -9.5135 3.2764 0.0036888
rs9301099 13 106685573 G A 0.1806 1492 1 -12.065 4.1559 0.0036937
rs13194470 6 156355252 T C 0.2145 1492 0.1239 11.059 3.8098 0.0036993
rs4549272 3 166869208 T G 0.2884 1493 0.7525 -10.274 3.54 0.0037039
rs78424 22 47093846 G A 0.3922 1493 1 -9.4899 3.2704 0.0037111
rs10742224 11 29552091 T C 0.2629 1493 0.256 10.357 3.5701 0.0037181
rs1343905 7 122807680 T C 0.2924 1493 0.6619 -10.12 3.4884 0.003719
rs10990533 9 105858882 C A 0.1577 1493 0.8457 -12.67 4.3675 0.0037198
rs11265860 9 92281255 T C 0.0435 1493 0.524 -23.02 7.9357 0.003722
rs2505675 6 2355675 T C 0.3499 1492 0.0168 9.4109 3.2444 0.0037238
rs2052003 17 12586332 C A 0.2877 1493 0.7524 -10.178 3.5103 0.0037372
rs11572654 1 216922557 T C 0.1668 1493 0.2633 12.607 4.3486 0.0037412
kgp4319358 7 94927865 T C 0.01 1493 1 46.539 16.033 0.0037492
rs7191614 16 69382195 G A 0.2813 1493 0.125 10.497 3.6217 0.0037512
rs4238042 12 115377894 G A 0.0556 1493 0.083 -20.658 7.1288 0.0037577
rs2634464 4 56530796 G A 0.2237 1493 0.8815 11.13 3.841 0.0037591
rs10096434 8 138041153 T C 0.2699 1493 0.5113 -10.322 3.5623 0.0037601
rs10161401 12 110092088 G A 0.2595 1493 0.419 10.667 3.6816 0.003762
rs9321321 6 132380046 G A 0.4712 1493 0.1322 -9.0845 3.1354 0.0037634
rs10468399 16 46784220 G A 0.1865 1493 0.8646 -11.838 4.086 0.003764
rs2296258 6 7414739 T C 0.1276 1493 1 13.867 4.7861 0.003764
rs10754283 1 90112431 T G 0.498 1493 0.277 9.112 3.1458 0.0037727
rs12317249 12 94193123 G A 0.3533 1493 0.6918 9.6154 3.32 0.0037768
rs2014944 5 145949061 G A 0.225 1493 0.415 -10.95 3.7813 0.0037812
rs10437418 10 19535852 G A 0.4417 1493 0.753 -9.3445 3.2272 0.0037846
rs10070224 5 156345735 T C 0.2947 1493 0.7087 10.193 3.5201 0.003785
rs4566208 17 16010920 G A 0.4082 1493 0.335 9.2806 3.2053 0.003787
rs7908692 10 53645308 G A 0.3778 1493 0.0784 9.3181 3.2183 0.0037871
rs7830520 8 143319470 T C 0.1309 1493 0.1101 -13.404 4.6295 0.0037876
rs7935404 11 39839671 G A 0.1577 1493 0.1738 12.459 4.3032 0.0037878
rs1913556 13 61657974 G A 0.0717 1493 1 17.967 6.206 0.0037907
rs12704714 7 93930713 T C 0.4163 1493 0.2868 9.2387 3.1915 0.0037941
rs1085924 7 46155974 T C 0.1976 1493 0.5146 -11.703 4.0434 0.0037986
rs1348923 4 30810421 T C 0.2338 1493 0.8286 -10.881 3.7596 0.0038002
rs7425305 2 161324786 C A 0.2338 1493 0.279 -10.761 3.7183 0.0038017
rs6437970 3 110967648 G A 0.4092 1493 0.1086 9.2016 3.1794 0.0038024
rs10892315 11 118831727 T C 0.29 1493 0.4898 -10.086 3.4852 0.0038044
rs2703335 8 5835671 G A 0.3456 1493 0.1092 -9.9203 3.4282 0.0038068
rs3758803 11 20483748 T C 0.4327 1493 0.958 -9.3104 3.2179 0.0038118
rs546524 11 103309088 T C 0.1564 1493 0.2807 -12.53 4.3323 0.0038238
rs8097131 18 77192983 C A 0.4216 1492 0.5959 9.4162 3.2556 0.0038245
rs7121394 11 134520403 T C 0.296 1483 0.7554 -10.192 3.5246 0.0038311
rs6106338 20 2164115 G A 0.1095 1493 0.4246 14.618 5.0553 0.0038326
rs9933610 16 6654633 C A 0.1242 1493 1 13.985 4.8371 0.0038377
rs10781565 10 134079092 T C 0.2081 1492 0.1825 11.179 3.8671 0.0038442
rs2478766 1 117474229 T G 0.0543 1493 1 20.411 7.0612 0.003845
rs6566942 18 55839162 G A 0.1684 1493 0.5801 12.422 4.2973 0.0038454
rs1351313 3 140014763 C A 0.4983 1493 0.2773 -9.3553 3.2377 0.0038586
rs8018193 14 35885747 G A 0.3423 1493 0.6875 9.7719 3.3821 0.0038608
rs9967267 18 12566887 T C 0.0455 1493 1 22.124 7.6574 0.0038623
rs2638597 3 120049292 G A 0.141 1493 0.1987 13.014 4.5061 0.0038768
rs2880958 8 31355172 T C 0.2036 1493 0.1292 11.679 4.0453 0.0038898
rs3773108 3 29800913 T G 0.4993 1492 0.569 9.2891 3.2176 0.0038899
rs9635726 17 38020141 T C 0.213 1493 0.3539 -11.11 3.8487 0.0038938
rs1329820 20 16160141 G A 0.2143 1493 0.1071 10.997 3.8096 0.0038947
rs1939948 18 1248578 G A 0.4716 1478 0.2965 9.1586 3.1738 0.0039059
rs1562242 5 57566494 T C 0.4541 1493 0.1056 -9.4509 3.2753 0.0039082
rs9819195 3 51373707 G A 0.0268 1493 0.2862 28.167 9.7642 0.0039175
rs4691874 4 163793257 T C 0.1249 1493 0.9056 13.974 4.8446 0.0039198
rs592423 6 139840693 C A 0.3824 1493 0.4112 9.3658 3.2478 0.0039299
rs944131 13 71866199 T C 0.4183 1493 0.0792 9.1171 3.162 0.0039347
rs6537736 1 112911324 G A 0.1252 1493 0.0576 14.269 4.9488 0.0039363
rs7177878 15 61525968 G A 0.3352 1493 0.9537 -9.7545 3.3835 0.0039391
rs1390248 8 80538524 T C 0.2374 1493 0.8302 -10.851 3.7644 0.0039461
rs2038158 22 28368473 T C 0.4772 1493 0.8358 9.182 3.1856 0.003947
rs8067644 17 8765412 T C 0.3473 1493 0.4937 -9.5739 3.3218 0.0039504
rs763313 14 89466033 T C 0.1865 1493 0.0131 11.43 3.9659 0.0039508
rs3793792 10 50850163 G A 0.428 1493 1 -9.2975 3.2265 0.0039562
rs465838 19 6944843 G A 0.3016 1492 1 10.016 3.4761 0.003958
rs4133470 5 59818246 T C 0.2676 1493 0.7917 -10.347 3.5908 0.0039583
rs12247780 10 33764406 G A 0.0676 1493 0.1486 -18.685 6.4857 0.0039649
rs1443785 4 82910126 T C 0.3279 1493 0.9065 9.8122 3.4062 0.003968
rs746793 18 13478189 G A 0.4819 1493 0.8358 9.1685 3.1832 0.0039726
rs926146 7 107867525 G A 0.3855 1493 0.5122 9.3596 3.2497 0.0039747
rs1992562 17 20218793 T G 0.4069 1493 1 9.3557 3.2484 0.003975
rs1264461 8 102447003 T G 0.1835 1493 0.6053 11.957 4.152 0.003979
rs7517086 1 222271325 T C 0.2746 1493 0.5158 10.391 3.6085 0.0039824
rs2572386 8 11236975 G A 0.4729 1492 0.1613 -9.0437 3.1407 0.0039825
rs17013544 4 88823643 C A 0.1849 1493 0.0708 -12.135 4.2143 0.003984
rs249833 12 98832189 T C 0.4236 1493 0.2438 -9.1558 3.1807 0.0039955
rs9325883 8 21277933 T C 0.138 1493 0.5145 -13.445 4.6711 0.0039979
rs10888182 8 13180656 C A 0.0178 1486 1 35.063 12.166 0.0040026
rs12025108 1 210620492 G A 0.3696 1492 0.5786 9.4479 3.283 0.0040045
rs1466210 7 158444975 T G 0.2612 1491 0.9466 10.467 3.6373 0.0040054
rs17010036 3 72678769 T C 0.0261 1493 0.6224 -29.128 10.111 0.0040174
rs1077234 4 78459361 G A 0.1996 1493 0.418 -11.614 4.0381 0.0040259
rs6778567 3 192611340 T C 0.3332 1493 0.8158 -9.7003 3.3733 0.0040321
rs4472259 5 124342918 T C 0.0603 1493 0.2472 18.988 6.6032 0.0040327
rs2274333 1 9017204 G A 0.2862 1487 0.7032 -10.127 3.5219 0.0040361
rs1960641 2 159117099 T C 0.366 1493 0.4354 9.4256 3.279 0.0040462
rs1959068 14 56999532 G A 0.3691 1493 0.617 9.4392 3.2842 0.0040514
rs421439 21 20394231 G A 0.3419 1493 0.6875 -9.6126 3.3461 0.0040686
rs247137 5 14381174 T C 0.2987 1493 0.0838 -10.248 3.5677 0.0040742
rs16851037 1 177271313 G A 0.2344 1493 0.9425 -10.834 3.7732 0.0040879
rs1873586 3 173641361 G A 0.2131 1492 0.6431 11.112 3.8701 0.0040886
rs2422762 20 2367161 T C 0.0765 1490 1 -17.31 6.0288 0.0040896
rs6040146 20 10753237 G A 0.203 1493 0.6313 11.472 3.9956 0.0040897
rs9416795 10 28709550 G A 0.1701 1493 0.2726 -12.373 4.3098 0.0040925
rs5750870 22 40067640 G A 0.4397 1493 0.3724 9.3381 3.2527 0.004094
rs9999005 4 77456093 T C 0.36 1493 0.2862 9.4112 3.2787 0.0040994
rs9388472 6 126471447 T C 0.2411 1493 0.7772 10.661 3.7146 0.004104
rs1801274 1 161479745 G A 0.4879 1493 0.7958 9.1289 3.1809 0.0041053
rs10269250 7 147681603 G A 0.0512 1493 0.5879 20.611 7.1824 0.0041091
rs1938777 11 73122340 G A 0.1263 1493 1 -13.817 4.815 0.0041108
rs1942036 15 37680704 T C 0.0924 1493 0.8778 -15.789 5.5028 0.0041149
rs6011879 20 62164304 G A 0.0147 1493 1 -38.224 13.304 0.0041152
rs9373057 6 99630038 C A 0.2843 1493 0.7992 10.108 3.5233 0.0041182
rs11848994 14 43472877 T C 0.0817 1493 0.2983 16.487 5.7467 0.0041184
rs1320563 1 90121032 G A 0.497 1493 0.2548 -9.0193 3.1438 0.0041188
rs10771223 12 25651899 G A 0.2753 1493 0.3646 10.131 3.5313 0.0041208
rs12531488 7 144892086 T C 0.2458 1493 0.2948 -10.481 3.6542 0.0041281
rs8089591 18 4964474 T C 0.1068 1493 0.3415 15.028 5.2395 0.0041286
rs2930230 16 85317165 T C 0.3585 1484 0.284 -9.6952 3.3803 0.0041289
rs11762927 7 71091521 T C 0.4729 1493 0.678 -9.1141 3.1777 0.0041295
rs6701033 1 171809976 T C 0.4036 1493 0.788 -9.2888 3.2389 0.0041324
rs6000120 22 36478027 T C 0.2465 1493 0.2369 -10.787 3.7613 0.0041326
rs7678448 4 69151046 T C 0.216 1493 0.819 -11.088 3.8665 0.0041338
rs7542551 1 177680031 G A 0.3543 1493 0.5717 -9.6414 3.3623 0.004137
rs7232833 18 10187407 G A 0.4434 1493 0.4629 -9.3038 3.2447 0.0041387
rs2366778 5 63932450 T C 0.1008 1493 0.1964 14.929 5.2069 0.0041415
rs13224356 7 17109277 G A 0.1729 1492 0.7862 -12.064 4.2077 0.0041422
rs1410664 6 72514270 C A 0.1748 1493 1 -12.059 4.2065 0.0041465
rs7340540 3 86222710 T C 0.1596 1488 0.0533 12.21 4.2594 0.00415
rs10919548 1 162466523 C A 0.439 1493 0.3443 9.1013 3.1752 0.0041518
rs11749052 5 64545633 T C 0.1333 1493 0.2179 13.243 4.621 0.0041587
rs4317370 5 109910067 C A 0.2371 1493 0.3907 -10.63 3.7096 0.0041618
rs12454706 18 61906262 T C 0.4411 1493 0.1281 -9.0305 3.1514 0.0041626
rs929137 1 167751269 G A 0.4688 1493 0.5676 -9.0891 3.1723 0.0041679
rs17146745 10 9967519 T C 0.4658 1492 0.4664 -9.0805 3.1693 0.0041682
rs1029504 12 1655666 G A 0.3137 1484 0.5072 9.9709 3.4808 0.0041768
rs11698045 20 31938046 T C 0.4705 1493 0.2326 9.0179 3.1482 0.0041769
rs1932048 1 71100726 G A 0.3861 1493 0.0087 -9.0779 3.1694 0.0041802
rs30774 5 14397238 T C 0.3457 1491 0.1369 9.8055 3.4235 0.0041814
rs614499 1 108656238 C A 0.4555 1493 0.7944 -9.2072 3.2152 0.0041884
rs4951357 1 203644628 G A 0.1591 1493 0.0811 12.212 4.2646 0.0041903
rs3741906 12 6105143 T C 0.0914 1493 0.2739 15.63 5.4584 0.0041908
rs10019416 4 20487711 C A 0.1909 1493 0.8015 -11.584 4.0454 0.0041915
rs10510751 3 46346025 T G 0.0951 1493 0.651 15.481 5.4067 0.0041919
rs2377112 3 184504435 T C 0.4779 1493 1 9.14 3.1937 0.0042118
rs1345686 5 111807579 T C 0.1487 1493 0.6825 -12.765 4.4606 0.0042121
rs7782224 7 7975662 T C 0.1514 1493 0.6877 -12.678 4.4305 0.0042156
rs2022240 17 14342334 G A 0.4977 1493 0.7173 9.1768 3.2069 0.0042157
rs12599955 16 49257835 T C 0.3346 1493 0.6008 -9.7504 3.4075 0.0042166
rs726395 7 15734715 T G 0.4816 1493 0.3247 9.017 3.1519 0.0042262
rs1498273 10 4728091 T C 0.0814 1493 0.0822 16.322 5.7057 0.0042272
rs17473423 12 25362777 G A 0.213 1493 0.2164 10.967 3.8338 0.0042275
rs9450248 6 86060171 T C 0.4136 1493 0.0982 9.0724 3.1718 0.0042324
rs3001963 6 13343870 G A 0.0884 1493 0.15 -16.395 5.7319 0.0042325
rs6966354 7 30787798 T G 0.0887 1493 1 -16.096 5.6277 0.0042333
rs719409 8 9151226 T C 0.3433 1493 0.6879 9.6665 3.3798 0.0042356
rs17189741 16 46842785 G A 0.1879 1493 0.6722 11.622 4.0638 0.0042384
rs12949359 17 75611616 T C 0.4849 1493 0.3249 9.2546 3.2362 0.0042406
rs12459076 19 20925934 C A 0.1634 1493 0.4485 -12.215 4.2717 0.0042421
rs12819160 12 27850113 T A 0.1621 1493 0.7038 -12.324 4.3101 0.0042456
rs13044386 20 9116155 G A 0.1644 1493 0.2997 12.139 4.2461 0.0042507
rs12538892 7 28848524 G A 0.2642 1493 0.8943 -10.366 3.626 0.004251
rs9304302 18 41793595 T G 0.1253 1492 0.8138 -13.84 4.8412 0.0042526
rs10800013 1 164274152 C A 0.3409 1493 0.7297 -9.6721 3.3834 0.0042542
rs7137605 12 132008803 T C 0.35 1493 0.7329 -9.5173 3.3295 0.0042566
rs3934131 11 63367440 G A 0.1561 1493 0.768 12.513 4.3778 0.0042595
rs3749541 4 153143877 T C 0.2987 1493 0.7574 -9.9185 3.4703 0.0042612
rs1079597 11 113296286 T C 0.1219 1493 1 -13.942 4.879 0.0042686
rs7186853 16 62764994 T C 0.3878 1493 1 9.3628 3.2767 0.0042715
rs7566793 2 6310880 T G 0.2016 1493 0.2288 -11.546 4.0416 0.0042794
rs9486103 6 105906485 G A 0.2753 1493 0.8969 10.187 3.5666 0.0042864
rs2295794 9 35700150 T C 0.3992 1493 1 9.3026 3.2572 0.0042905
rs8075210 17 42854610 T C 0.3034 1493 0.6243 -9.9797 3.4949 0.0042968
rs589991 9 10309897 T C 0.1986 1485 0.4148 -11.583 4.0574 0.004306
rs153897 5 94153862 G A 0.1098 1493 0.5082 14.715 5.1554 0.0043131
rs10772511 12 12039551 G A 0.4722 1493 0.9586 9.1299 3.1995 0.0043239
rs6116807 20 5474423 C A 0.1234 1491 0.337 -14.041 4.9214 0.0043292
rs7816614 8 5344373 T C 0.2528 1493 0.3376 -10.612 3.7199 0.0043358
rs6926642 6 162270981 T C 0.4983 1493 0.8767 9.1227 3.1982 0.004339
rs9641319 7 103527448 T C 0.3021 1493 0.1772 -10.092 3.5382 0.0043425
rs6478524 9 124436666 T C 0.298 1488 0.2654 -10.122 3.5489 0.0043436
rs2009508 15 76042350 C A 0.2726 1493 0.3276 -10.358 3.6317 0.0043447
rs787647 10 95132905 T C 0.1865 1493 0.3061 -11.527 4.0419 0.0043467
rs4854866 3 131723626 T C 0.149 1493 0.4152 12.647 4.4351 0.0043504
rs10425935 19 29908107 G A 0.1072 1493 0.5887 14.612 5.1244 0.0043508
rs6750502 2 232282909 T C 0.4571 1493 0.5317 9.0575 3.1769 0.0043569
rs6868206 5 23605043 G A 0.0305 1493 0.6453 26.277 9.2173 0.0043612
rs11683197 2 65027624 T C 0.2572 1493 0.6844 10.346 3.6294 0.004362
rs6866207 5 116300347 C A 0.4742 1493 0.5334 9.0311 3.1684 0.0043676
rs17085135 6 149113918 G A 0.2218 1492 0.2938 11.11 3.8983 0.0043717
rs1496182 8 107024505 T C 0.4273 1492 0.5608 9.1201 3.2003 0.0043759
rs2034605 8 63321678 T C 0.2498 1493 0.112 10.283 3.6097 0.0043883
rs10836728 11 37361820 T G 0.4749 1493 0.2762 -9.233 3.2416 0.0043957
rs4505228 14 47653221 T C 0.1775 1493 0.3756 -11.759 4.1286 0.0043973
rs1264471 8 102428258 T G 0.1862 1493 0.6703 11.744 4.1236 0.0044002
rs7663110 4 63223986 T C 0.3915 1493 0.4154 -9.4127 3.3052 0.0044012
rs7141384 14 44061198 T G 0.3282 1490 0.3472 -9.8128 3.4461 0.0044058
rs17090790 14 94881465 T C 0.4243 1493 0.3144 -9.3175 3.2722 0.0044066
rs12362105 11 76450908 G A 0.1792 1493 0.792 -11.897 4.1784 0.0044109
rs8060622 16 85338371 C A 0.3644 1493 0.8233 9.4676 3.3257 0.0044159
rs817229 6 101409649 T C 0.3372 1493 0.8169 -9.5741 3.3634 0.00442
rs3737597 1 232172838 G A 0.0368 1493 0.1374 -23.671 8.316 0.0044203
rs1567237 17 76246294 T C 0.3152 1491 0.6745 -9.8475 3.4597 0.0044223
rs2978024 8 134549109 C A 0.2502 1493 0.8903 10.511 3.693 0.0044229
rs495604 11 100675552 C A 0.1497 1493 0.7602 -12.676 4.4536 0.0044235
rs4873195 8 52402412 T C 0.2803 1493 0.2228 -9.9487 3.4961 0.0044323
rs10862396 12 82324929 C A 0.4092 1493 0.422 9.3362 3.2814 0.0044386
rs6552175 4 69098006 T C 0.2626 1493 0.5476 10.4 3.6569 0.0044546
rs587791 9 10318490 T G 0.1939 1493 0.6199 -11.405 4.0107 0.0044617
rs6716254 2 175542474 T C 0.3309 1493 0.179 9.4743 3.3328 0.0044732
rs10853392 18 77708781 G A 0.4149 1493 0.6314 9.2682 3.2607 0.0044776
rs255152 7 30761852 G A 0.497 1493 0.4686 -8.9822 3.1603 0.0044802
rs2833446 21 32936974 T G 0.1882 1493 0.8654 -11.572 4.0715 0.0044807
rs4376443 7 110391589 T C 0.3687 1493 1 -9.3962 3.3066 0.0044883
rs10487836 7 105488330 T C 0.2006 1493 0.6286 11.252 3.9598 0.0044892
rs7656217 4 155951509 G A 0.2549 1493 0.1953 10.591 3.727 0.0044895
kgp16314222 16 16301530 G A 0.0316 1422 0.1638 25.984 9.1445 0.0044899
rs2410612 8 19681647 G A 0.3748 1493 0.2693 9.2277 3.2482 0.0044989
rs377504 5 34628393 G A 0.3706 1491 0.0145 9.1058 3.2055 0.0045015
rs7153066 14 52204675 T C 0.4109 1493 0.9574 -9.2252 3.2475 0.0045016
rs944880 13 59291293 T C 0.2676 1493 0.9474 -10.252 3.6093 0.0045029
rs10091791 8 115963398 T C 0.0908 1493 0.8749 -15.858 5.5831 0.004507
rs10807732 7 71050482 G A 0.2338 1493 0.2199 10.542 3.7116 0.0045089
rs6735028 2 201562553 G A 0.2515 1493 0.011 -10.114 3.5613 0.0045116
rs7735422 5 108512613 G A 0.2783 1493 0.6524 -10.05 3.54 0.0045257
rs11789677 9 87238610 G A 0.2401 1493 0.9435 10.624 3.7423 0.0045272
rs1529292 2 124976279 G A 0.2237 1493 0.9407 -10.861 3.8262 0.0045313
rs17815316 3 93935874 T G 0.3975 1493 1 -9.2523 3.2596 0.0045326
kgp1979041 3 175370156 T C 0.0743 1493 0.0871 -16.869 5.9456 0.0045502
rs2073327 22 29105558 G A 0.2237 1491 0.7096 -10.824 3.8153 0.0045525
rs11812030 1 210370700 T C 0.1743 1492 0.7871 -11.893 4.192 0.0045538
rs9551041 13 24601810 G A 0.1648 1493 0.0593 -11.901 4.1949 0.0045542
rs12756105 1 31313417 G A 0.2378 1493 0.4322 10.522 3.7093 0.0045592
rs217704 11 2003541 T C 0.4893 1493 0.4374 8.9618 3.1595 0.0045618
rs11822168 11 105630803 G A 0.1256 1493 0.2889 13.473 4.7502 0.0045647
rs1860394 12 3439051 C A 0.3231 1492 0.5947 9.7519 3.4385 0.0045666
rs10917799 1 163525477 G A 0.2053 1493 1 -11.198 3.9491 0.0045737
rs3857234 5 59818675 T C 0.0201 1493 0.1168 -31.451 11.079 0.0045807
rs7529516 1 87522312 G A 0.1872 1493 0.2341 -11.786 4.1574 0.0045832
rs814146 1 66945358 T C 0.4222 1491 0.8318 -9.1311 3.2209 0.0045837
rs4907384 8 142715381 G A 0.4819 1493 0.0698 9.2739 3.2716 0.0045872
rs1431139 1 190923837 T C 0.4588 1493 0.9584 -9.0662 3.1985 0.0045896
rs4675743 2 209087335 C A 0.0904 1493 0.4293 -15.978 5.637 0.0045905
rs2303339 2 86346180 G A 0.0606 1493 0.6514 -19.114 6.7448 0.0045987
rs2303340 2 86333193 T C 0.0606 1493 0.6514 -19.114 6.7448 0.0045987
rs655655 9 110977335 T C 0.4394 1493 0.7928 -9.0744 3.2024 0.0046022
rs12214906 6 7742590 C A 0.4769 1491 0.7952 -9.0982 3.2108 0.0046027
rs2066713 17 28551665 G A 0.3339 1493 0.7271 -9.6354 3.4005 0.004604
rs170489 11 21983094 G A 0.141 1493 0.1659 13.236 4.6713 0.0046042
rs8083764 18 49874515 T G 0.275 1493 0.6036 10.054 3.5486 0.0046066
rs276395 13 40593772 T C 0.0754 1493 0.5749 17 6.0002 0.0046084
rs10776856 9 138837113 T C 0.4812 1493 0.3508 -8.9363 3.1542 0.0046089
rs7588431 2 212650985 T C 0.3757 1493 0.7828 9.37 3.3073 0.004609
rs6889775 5 97477227 T G 0.2301 1493 0.1648 10.949 3.8645 0.0046095
rs16830435 2 152755598 T G 0.0301 1493 0.3914 -26.238 9.2629 0.0046179
rs4792717 17 15948430 G A 0.4092 1493 0.2394 9.0523 3.1965 0.0046264
rs17072828 18 62004122 C A 0.4464 1493 0.2288 8.948 3.1605 0.004637
rs10099824 8 73940350 G A 0.4404 1493 0.6744 9.1535 3.2337 0.0046455
rs2673925 5 135705674 G A 0.3161 1493 0.7647 9.6703 3.4164 0.004647
rs7135160 12 22239298 G A 0.2786 1493 0.5624 10.156 3.5879 0.004647
rs12430075 13 59379468 G A 0.2786 1493 0.4027 10.19 3.6002 0.0046505
rs4283555 3 813254 C A 0.2967 1493 0.1366 -10.086 3.5643 0.004657
rs9308491 1 232310039 G A 0.3071 1493 0.3015 -9.9236 3.5074 0.0046644
rs2458304 6 13323895 G A 0.3302 1493 0.5202 9.6826 3.4224 0.0046674
rs9891938 17 15915072 G A 0.4139 1457 0.7874 9.2548 3.2714 0.0046688
rs514554 10 99790986 C A 0.304 1492 0.1989 9.9869 3.5303 0.004671
rs7724557 5 92236275 G A 0.3801 1493 0.3795 -9.1897 3.2485 0.0046715
rs10518385 4 122142224 T C 0.2307 1493 0.61 10.641 3.7618 0.0046748
rs1842955 4 65309678 T C 0.3771 1493 0.7411 9.3543 3.3073 0.0046785
rs9381225 6 42879289 G A 0.4156 1493 0.2011 9.0057 3.1844 0.0046829
rs6839846 4 163707598 G A 0.2974 1493 0.1734 9.7009 3.4304 0.0046848
rs12944520 17 77832926 T C 0.2391 1493 0.831 -10.544 3.729 0.0046913
rs4947041 6 110269388 G A 0.1256 1493 0.8138 13.674 4.8371 0.0046998
rs10811465 9 21080518 T C 0.1608 1493 0.1785 -12.514 4.4276 0.0047065
rs10763899 10 19536557 G A 0.4394 1493 0.5996 9.1504 3.2375 0.0047085
rs9784121 2 241052745 T G 0.4277 1493 1 9.1146 3.2249 0.0047088
rs10252342 7 136111305 G A 0.0934 1493 0.0314 -15.94 5.6406 0.0047137
rs17414883 8 4303216 C A 0.3634 1493 1 -9.3753 3.3176 0.0047138
rs563296 10 99772404 G A 0.4735 1492 0.3499 -9.1496 3.2392 0.0047327
rs17173801 7 153553871 T C 0.0876 1490 0.3308 16.201 5.7357 0.0047342
rs10821312 9 96944581 G A 0.1398 1492 0.0851 -13.311 4.7124 0.0047345
rs11134549 5 168334615 T C 0.4752 1493 1 9.0237 3.1954 0.0047425
rs1037405 4 82347502 G A 0.143 1493 0.5263 -12.995 4.6018 0.004743
rs5018771 2 119900093 T C 0.4498 1493 0.4328 -9.1554 3.2423 0.0047467
rs16873995 8 106974182 G A 0.2441 1493 0.4405 10.603 3.7548 0.0047468
rs2229155 1 112042632 G A 0.1721 1493 0.7172 11.884 4.2087 0.0047494
rs1189449 13 95705692 T C 0.3744 1493 0.6587 -9.365 3.3168 0.0047505
rs505923 6 86067547 T C 0.4712 1493 0.1076 8.8414 3.1314 0.0047506
rs17051284 4 121972302 T C 0.2074 1492 0.2713 -11.28 3.995 0.0047518
rs765685 1 66965475 G A 0.4702 1493 0.6401 9.0857 3.2184 0.0047574
rs4245302 18 61917857 T C 0.4652 1493 0.0126 -8.7511 3.1001 0.0047606
rs1000821 17 74434003 T C 0.4233 1493 0.7108 -9.071 3.2137 0.0047632
rs12474927 2 153391582 G A 0.1671 1493 0.228 12.269 4.3468 0.0047652
rs7893421 10 72991385 T C 0.3928 1492 0.9137 9.2376 3.2732 0.0047697
rs10974390 9 4203214 G A 0.0589 1493 0.0574 -19.619 6.9519 0.0047707
rs11746271 5 64522124 T C 0.133 1493 0.3115 13.086 4.6371 0.0047712
rs7203064 16 83521443 T C 0.2641 1492 0.1832 -10.047 3.5604 0.0047761
rs801089 7 140651523 G A 0.1832 1493 1 -11.64 4.1252 0.0047779
rs2577373 10 118102986 G A 0.2837 1493 0.5664 10.072 3.5695 0.0047782
rs11863071 16 86984273 T C 0.1745 1493 0.7196 11.927 4.2278 0.0047854
rs3776512 5 1407116 G A 0.2133 1493 0.4407 -10.875 3.8557 0.0047929
rs2031373 1 63083289 C A 0.4377 1492 0.1146 8.8917 3.1526 0.004796
rs4971463 2 1116648 G A 0.4618 1493 0.4987 -8.9454 3.1721 0.0048018
rs1460586 8 106124371 T G 0.2884 1493 0.7525 -9.9817 3.54 0.0048067
rs173564 5 160689448 T C 0.3101 1493 0.0797 -9.5118 3.3738 0.0048128
rs319345 7 95577825 G A 0.2776 1493 0.7965 -10.009 3.551 0.0048247
rs942756 1 44522274 T C 0.3426 1493 0.491 9.562 3.3932 0.004833
rs11120217 1 213978359 T G 0.0311 1493 1 -26.01 9.23 0.0048331
rs9620654 22 27430724 G A 0.1015 1493 0.7778 -14.963 5.3103 0.0048351
rs6437268 2 241000862 T C 0.351 1493 0.691 -9.4731 3.362 0.0048372
rs1193230 1 7551631 T C 0.3992 1493 0.3053 9.3084 3.3037 0.0048385
rs12946384 17 11050509 T C 0.1115 1493 0.24 -14.07 4.994 0.0048425
rs2800641 6 153015245 T C 0.3034 1493 0.4262 9.6744 3.4347 0.0048523
rs13151634 4 161411394 T C 0.4206 1493 1 9.1044 3.2324 0.0048532
rs7249087 19 4559646 G A 0.2579 1493 0.0256 9.9836 3.5446 0.0048541
rs1618613 11 1969888 G A 0.4739 1493 0.7164 -8.9538 3.1792 0.0048569
rs10838245 11 5535529 T G 0.2274 1493 0.7687 -10.682 3.7932 0.00486
rs1575100 6 101471710 T G 0.4859 1493 0.7559 9.0322 3.2073 0.00486
rs10498606 14 87320278 C A 0.4434 1493 0.3731 -8.9409 3.1751 0.0048628
rs10768149 11 4666074 T C 0.495 1493 1 8.9824 3.19 0.0048653
rs6536847 4 165614650 G A 0.4886 1493 0.0782 -9.2038 3.2689 0.0048686
rs2156846 11 91179638 G A 0.2458 1493 0.2648 -10.591 3.7615 0.0048689
rs12691893 2 137315739 T G 0.3536 1493 0.0363 9.6637 3.4324 0.0048703
rs10793036 11 72322179 T C 0.4665 1493 0.1455 8.8369 3.139 0.0048747
rs4241784 4 185032985 T G 0.3757 1493 0.168 9.4465 3.3559 0.0048794
rs12137158 1 240660818 G A 0.4668 1493 0.1765 -9.166 3.257 0.0048886
rs10196882 2 160891055 T C 0.1604 1490 0.1781 12.48 4.4357 0.0049014
rs2300461 12 109580342 T C 0.2006 1493 0.6286 -11.141 3.9598 0.0049022
rs6494670 15 67842526 G A 0.0985 1493 0.7712 15.146 5.3847 0.0049104
rs2158855 7 20744543 C A 0.2914 1493 0.2872 -10.019 3.5619 0.0049119
rs3898610 10 1484759 T C 0.068 1493 0.1492 -18.201 6.4727 0.0049243
rs1784597 6 162375909 G A 0.3593 1493 0.1773 9.1856 3.2674 0.0049347
rs1566273 11 5431986 G A 0.4873 1493 0.9587 -8.9661 3.1896 0.0049376
rs6833249 4 102726073 G A 0.1304 1492 0.5673 -13.224 4.7047 0.0049423
rs9380818 6 38964131 T C 0.1216 1493 0.8084 13.68 4.8677 0.0049473
rs732531 5 178337215 C A 0.2356 1456 0.2164 10.874 3.8694 0.0049501
rs4776797 15 66875404 G A 0.4069 1493 0.284 9.2569 3.2944 0.004956
rs12541541 8 52416912 T C 0.3071 1493 0.2238 -9.5653 3.4043 0.0049574
rs902557 17 32250107 T C 0.3413 1493 0.6452 -9.3965 3.3443 0.0049586
rs12641881 4 56267473 T C 0.2569 1493 1 10.268 3.6548 0.00496
rs11631308 15 66496094 G A 0.4283 1493 0.9158 9.0442 3.2192 0.0049629
rs10805800 5 27464184 G A 0.4705 1493 0.0483 9.2248 3.2837 0.0049653
rs1033739 14 99324205 T G 0.4833 1493 0.1956 -9.1233 3.2482 0.0049731
rs222556 6 95215623 T G 0.063 1485 0.6566 18.347 6.532 0.0049739
rs11221786 11 129534425 G A 0.3443 1493 0.4224 -9.3337 3.3232 0.0049746
rs269634 13 64617871 G A 0.3995 1493 0.7058 -9.0998 3.2405 0.0049832
rs4971439 2 1092195 C A 0.4839 1492 0.3248 -8.8524 3.1526 0.0049858
rs2820871 1 163508344 T C 0.2056 1491 1 -11.096 3.9517 0.0049877
rs1959025 14 101810329 G A 0.1952 1493 0.9344 -11.322 4.0326 0.0049895
rs9942542 6 152712302 T C 0.2793 1493 0.2221 9.8289 3.5008 0.0049907
rs7757828 6 145266524 T G 0.2508 1491 0.2147 10.161 3.6195 0.0049949
rs6777292 3 101308776 T C 0.1266 1493 0.241 13.266 4.7258 0.0049985
rs7975910 12 121685394 G A 0.1376 1493 0.5148 -12.897 4.5955 0.0050087
rs247979 3 173152759 T G 0.3235 1493 0.3445 -9.6936 3.4541 0.0050103
rs4876039 8 1370352 T C 0.1556 1491 0.5546 -12.256 4.3687 0.005025
rs7047946 9 129236624 G A 0.3339 1493 0.9536 -9.4822 3.38 0.0050257
rs2187911 6 166935195 T C 0.4528 1493 0.7146 9.0409 3.2229 0.0050276
rs42414 5 179368681 T G 0.4476 1487 0.875 9.0459 3.2255 0.0050396
rs2277158 9 129453229 G A 0.432 1493 0.4294 -9.1278 3.2548 0.0050408
rs253414 5 74956517 T C 0.3121 1493 0.4696 9.7518 3.4782 0.0050517
rs9783989 19 28792480 T C 0.4675 1492 0.8354 8.9474 3.1913 0.0050525
rs12933433 16 84418245 G A 0.1912 1493 0.1125 -11.148 3.9765 0.0050537
rs1522679 11 37350828 T C 0.4776 1493 0.604 -9.0207 3.2178 0.0050568
rs17100943 11 103323596 G A 0.1209 1493 0.7163 13.667 4.8755 0.0050594
rs9470546 6 37236042 C A 0.136 1493 0.7412 12.994 4.6361 0.0050646
rs3794794 17 28720741 C A 0.4833 1493 0.1332 -9.1292 3.2572 0.0050667
rs13169820 5 177041772 T G 0.3382 1493 0.3861 9.5627 3.4122 0.0050702
rs11939527 4 5761366 G A 0.2552 1493 0.4967 -10.349 3.6935 0.0050777
rs10844553 12 33481504 C A 0.1591 1493 0.3327 -12.065 4.306 0.0050797
rs12220253 10 55540806 T C 0.0255 1493 1 28.33 10.099 0.0050837
rs12025490 1 210631289 T G 0.366 1493 0.7804 9.3193 3.3264 0.005085
rs11944032 4 142797440 T C 0.1897 1492 0.3552 11.272 4.0236 0.0050855
rs9846474 3 150238321 T C 0.2458 1493 0.5297 -10.29 3.6736 0.0050921
rs2113583 7 155374152 G A 0.2168 1490 0.0935 10.627 3.7939 0.0050944
rs8054028 16 73159970 G A 0.1926 1493 0.9336 -11.315 4.0403 0.0051012
rs12706565 7 123610077 G A 0.1229 1493 0.2288 13.849 4.9451 0.0051023
rs7815734 8 4285173 G A 0.1608 1493 0.7736 -12.121 4.3282 0.0051023
rs10793513 10 44494546 G A 0.3155 1493 0.0932 9.8383 3.5135 0.0051077
rs1157039 11 7843317 T C 0.0342 1493 0.0902 -24.049 8.5885 0.0051089
rs12370 14 94400906 G A 0.1932 1493 0.934 -11.307 4.0384 0.0051105
rs10484102 14 86898200 G A 0.4468 1484 0.6365 -8.9473 3.1957 0.0051133
rs740037 14 71660853 G A 0.1237 1415 0.6233 -14.026 5.0107 0.0051244
rs11678377 2 74970393 T C 0.2182 1492 0.4038 -10.947 3.9111 0.0051256
rs9344437 6 85594528 T C 0.1825 1493 1 -11.579 4.137 0.0051274
rs2833135 21 32224934 G A 0.2619 1493 0.7379 10.11 3.6123 0.0051307
rs1323344 9 14473378 T G 0.4612 1493 0.532 9.036 3.2288 0.0051332
rs7434495 4 69087267 G A 0.2607 1490 0.4205 -10.294 3.6788 0.0051382
rs6868704 5 97468211 T C 0.2813 1493 0.8983 9.9134 3.5431 0.0051427
rs11103631 9 137906694 G A 0.3828 1493 0.4768 9.2713 3.3141 0.0051493
rs3776924 5 77306390 T C 0.2465 1493 0.0177 -10.046 3.5915 0.005157
rs1668349 7 38009269 G A 0.4451 1493 0.6751 -8.9258 3.1918 0.0051665
rs10966937 9 25500174 T C 0.4578 1493 0.7944 8.9889 3.2148 0.0051719
rs9901726 17 3343534 T C 0.0211 1493 1 31.336 11.193 0.0051753
rs7420415 2 236922737 G A 0.4012 1493 0.451 -9.1927 3.2886 0.005185
rs9317034 13 59545545 G A 0.4628 1493 0.2979 8.8233 3.1565 0.005186
rs4128605 6 166615186 T C 0.4849 1488 0.8356 8.9134 3.1891 0.0051906
rs10008636 4 69083563 T C 0.2612 1493 0.461 -10.255 3.6692 0.0051915
rs4708647 6 168513790 T C 0.443 1490 0.8749 8.9512 3.2028 0.0051934
rs7698747 4 142424409 C A 0.1926 1493 0.6772 -11.243 4.0231 0.0051959
rs4862310 4 185034183 T G 0.4782 1493 0.6041 -8.9897 3.2174 0.0052045
rs12507155 4 182078896 C A 0.4086 1493 0.2845 9.1991 3.2924 0.0052059
rs12033891 1 158043445 G A 0.2056 1493 0.5268 -10.942 3.9164 0.0052065
rs4072617 16 20178590 C A 0.1105 1493 0.6922 14.326 5.1275 0.0052076
rs4309865 4 61590894 T C 0.1494 1493 0.3586 -12.348 4.4214 0.0052245
rs8087743 18 1282557 T C 0.4658 1493 0.1766 -8.7783 3.1436 0.0052317
rs4890331 18 44123965 T C 0.1638 1493 0.4498 11.923 4.2699 0.0052319
rs1106155 16 80424953 T C 0.2167 1493 0.3608 -10.689 3.8281 0.0052333
rs10519199 15 49219775 T G 0.2277 1493 0.9414 -10.609 3.8001 0.0052407
rs1131824 10 78944590 G A 0.3533 1493 0.4969 9.4049 3.3692 0.0052471
rs2152119 1 71100213 G A 0.4786 1493 0.7558 -8.8782 3.1806 0.0052484
rs460513 21 27575517 T C 0.2287 1493 1 10.602 3.7991 0.0052601
rs10828110 10 20989087 C A 0.1711 1493 0.7848 -11.785 4.2232 0.0052618
rs1321852 6 161698258 T C 0.1457 1493 0.3506 -12.474 4.4706 0.0052677
rs1580650 9 105523821 T C 0.1515 1492 0.0435 -12.768 4.5765 0.0052732
rs7734961 5 97278902 G A 0.0653 1493 0.2833 -17.758 6.366 0.0052779
rs1562319 2 129628406 T C 0.218 1493 0.172 -10.591 3.797 0.0052826
rs471480 8 9812462 T C 0.3326 1493 0.7706 -9.4892 3.4023 0.0052855
rs10254965 7 157848770 T C 0.2937 1493 0.0149 -10.096 3.6203 0.0052899
rs7938244 11 129553078 G A 0.3371 1492 0.3252 -9.2999 3.3351 0.0052961
rs1406448 2 148406827 T G 0.2686 1493 0.0998 10.261 3.68 0.0052964
rs10889676 1 67722567 C A 0.3168 1493 0.55 9.4853 3.4022 0.0053028
rs392030 14 59298856 T C 0.2994 1493 0.8051 -9.6777 3.4713 0.0053056
rs4959663 6 2412228 T C 0.1403 1493 0.5912 -12.713 4.5605 0.0053102
rs4776329 15 67161522 G A 0.3279 1493 0.6812 9.4232 3.3805 0.005311
rs1684978 8 116009906 G A 0.0841 1493 0.866 15.995 5.7383 0.0053121
rs1039001 6 166146354 G A 0.0981 1493 0.4629 -14.797 5.3104 0.0053279
rs343815 1 111336774 T C 0.2351 1493 0.7735 10.532 3.7799 0.0053309
rs1347903 4 161379828 T C 0.2974 1493 0.8045 -9.6928 3.4792 0.0053375
rs6741826 2 200576280 T C 0.2756 1493 0.6042 -10.021 3.5972 0.0053395
rs6099380 20 55547696 G A 0.2807 1491 0.7004 -9.9463 3.5709 0.0053466
rs6505173 17 28646057 G A 0.3918 1493 0.7448 9.1439 3.283 0.0053491
rs7116731 11 114330018 G A 0.4502 1456 0.015 -8.7517 3.1422 0.0053498
rs4590807 10 125761439 T C 0.4628 1493 0.0542 -9.1452 3.2839 0.0053545
rs7581914 2 46078964 G A 0.4334 1493 0.5983 -9.0292 3.2433 0.0053704
rs2156666 11 79377304 T C 0.1962 1493 0.2187 11.009 3.9544 0.0053705
rs1494228 3 22435661 T C 0.2398 1493 0.6701 -10.341 3.7151 0.0053798
rs13225815 7 147666964 C A 0.0546 1493 0.4448 19.352 6.953 0.0053821
rs705599 6 101304829 T C 0.2808 1492 0.1997 9.7182 3.4918 0.0053836
kgp294333 6 127302457 T C 0.0723 1493 1 17.21 6.1837 0.0053849
rs788745 7 46066152 T G 0.1976 1493 0.1025 11.4 4.0966 0.0053891
rs4252170 6 161162406 T C 0.0947 1483 1 15.195 5.4609 0.0053926
rs17095485 14 28500775 T C 0.0653 1493 0.8306 18.104 6.5063 0.0053935
rs11043286 12 122448434 T C 0.0248 1493 1 28.886 10.368 0.0053949
rs4435039 11 118297391 G A 0.1407 1493 0.6685 12.858 4.6214 0.0053958
rs2903582 7 71049656 G A 0.2884 1493 0.257 -9.6597 3.4719 0.0053986
rs13276759 8 5918413 C A 0.4756 1493 0.2764 -9.0172 3.2412 0.0054012
rs4669725 2 11530716 T C 0.3914 1492 0.0924 8.9042 3.2008 0.0054046
rs11992115 8 15184667 C A 0.1299 1493 0.0509 -12.868 4.6258 0.0054071
rs10032372 4 62944634 T G 0.3292 1493 0.6819 9.4983 3.4147 0.0054089
rs1498519 15 28011651 T G 0.2425 1493 0.0241 -10.061 3.617 0.0054101
rs9882160 3 194866399 T C 0.1407 1493 0.8305 12.818 4.6084 0.0054114
rs5767700 22 46612672 T C 0.2327 1446 0.7687 -10.706 3.8491 0.0054116
rs6875879 5 77812753 G A 0.2632 1493 0.689 -10.137 3.6444 0.0054123
rs2880107 6 159886303 T C 0.2033 1493 0.424 11.158 4.0117 0.0054127
rs883800 10 87015549 T C 0.2642 1493 0.9469 10.05 3.6135 0.0054133
rs17832497 14 56341534 G A 0.3838 1493 0.5116 9.0461 3.2526 0.0054161
rs6706693 2 192465598 T C 0.3104 1493 0.6287 -9.5279 3.4261 0.00542
rs4527807 7 122708700 G A 0.3456 1493 0.8191 -9.3612 3.3663 0.0054217
rs1533128 3 140906678 G A 0.0479 1493 1 20.841 7.4946 0.005422
rs7719056 5 64542430 G A 0.1343 1493 0.1811 12.789 4.5991 0.0054231
rs9314742 9 88111373 G A 0.357 1493 0.8657 -9.2351 3.3215 0.0054289
rs7505745 18 4099242 G A 0.3114 1493 0.1843 -9.4142 3.3864 0.0054364
rs9312754 5 11088028 C A 0.091 1489 0.3494 15.669 5.6368 0.0054396
rs13221935 7 122679919 G A 0.287 1493 0.5273 -9.7236 3.4981 0.0054411
rs661585 13 101795422 G A 0.4026 1493 0.7469 -9.0036 3.2393 0.005444
rs12477656 2 64717119 G A 0.428 1493 0.6724 9.0168 3.2443 0.0054483
rs6488304 12 10701992 G A 0.3995 1493 0.7463 -9.0939 3.2723 0.0054523
rs9349215 6 42039487 T C 0.4223 1493 1 -8.9791 3.2311 0.0054535
rs9533127 13 43060658 T C 0.3198 1493 0.8119 -9.4697 3.4085 0.0054656
rs1896656 5 120524720 G A 0.425 1493 0.2666 -9.0986 3.2754 0.005472
rs4594412 2 6553800 T C 0.219 1493 0.8797 -10.749 3.8697 0.0054733
rs2584257 1 194033705 C A 0.3446 1493 0.5285 9.2468 3.3289 0.0054744
rs1050565 17 28576076 T C 0.2796 1493 0.1987 -9.7081 3.4955 0.0054806
rs6719772 2 76894380 G A 0.3493 1493 0.3061 -9.4217 3.3924 0.0054815
rs12420792 11 103253696 T C 0.136 1493 0.582 12.838 4.623 0.0054876
rs11937288 4 189870956 C A 0.4404 1493 0.248 9.0669 3.2653 0.0054906
rs9538198 13 59354333 T C 0.1742 1493 0.0716 -11.971 4.3112 0.0054906
rs7014685 8 103050664 G A 0.2793 1493 0.8977 -9.8961 3.5646 0.0054991
rs3117888 9 111027827 T C 0.4725 1493 0.8355 -8.8998 3.2058 0.0055005
rs4447753 3 117973455 T C 0.432 1493 0.045 8.7122 3.1388 0.0055092
rs2315942 3 55855820 G A 0.275 1493 1 9.9149 3.5723 0.0055121
rs8180009 3 70283132 T C 0.0338 1493 0.2376 24.171 8.7104 0.0055208
rs6476261 9 31101278 G A 0.2106 1493 0.8153 -10.818 3.8987 0.0055231
rs2240785 5 149581584 T C 0.0228 1493 0.5419 29.534 10.631 0.0055274
rs7214248 17 28574177 G A 0.28 1493 0.1995 -9.6991 3.4958 0.0055286
rs10925910 1 239706595 C A 0.1795 1493 0.5985 -11.458 4.1299 0.0055325
rs6477436 9 9977113 G A 0.0911 1493 0.8753 15.344 5.5308 0.005533
rs599721 9 92817191 G A 0.4836 1493 0.1617 -8.6959 3.1347 0.0055367
rs16919928 8 55173791 G A 0.069 1493 1 -17.47 6.2984 0.0055418
rs198228 14 57242420 T C 0.3141 1493 0.5484 9.6118 3.4658 0.0055491
rs7614694 3 169595485 T C 0.3714 1493 0.046 8.928 3.2194 0.0055518
rs12123031 1 103508275 T C 0.1886 1493 0.9326 11.336 4.0883 0.0055586
rs8080480 17 75839026 T C 0.4106 1493 0.9148 -8.9752 3.2371 0.0055612
rs446597 17 15225884 T C 0.1115 1493 0.0354 13.666 4.9297 0.0055692
rs1706673 12 17744821 G A 0.2579 1493 0.8926 10.132 3.655 0.0055712
rs6988635 8 95744466 G A 0.499 1493 0.5013 8.9238 3.22 0.0055817
rs2365933 3 61645378 T C 0.1679 1492 0.2666 -11.668 4.2107 0.0055868
rs4732849 8 28193846 T G 0.36 1493 0.6944 9.1627 3.3069 0.0055918
rs10864766 1 230808005 T G 0.42 1493 0.7906 8.923 3.2205 0.005594
rs4397010 4 11664714 T C 0.3892 1493 0.5866 -9.0038 3.2498 0.0055953
rs20585 6 152714446 C A 0.4005 1493 0.5536 8.9514 3.2312 0.0056003
rs12681590 8 131344095 T C 0.076 1493 1 -16.726 6.0376 0.0056016
rs2306286 6 168599333 G A 0.0553 1493 0.2122 -19.046 6.8755 0.0056032
rs6926971 6 13350427 T C 0.1072 1493 0.105 14.604 5.2722 0.005605
rs5756477 22 37407527 T C 0.4518 1493 0.5306 8.8052 3.1788 0.0056061
rs7834638 8 11420295 T C 0.3547 1493 0.651 -9.1805 3.3144 0.0056068
rs4895927 6 132375483 T C 0.3962 1493 0.3578 -8.9267 3.223 0.0056102
rs1505187 14 86791228 G A 0.1447 1493 0.0359 -12.924 4.6665 0.0056117
rs2819348 1 201884952 T C 0.2843 1493 0.0562 9.5563 3.4508 0.0056177
rs4580703 4 136940740 T G 0.1052 1478 0.4882 -14.327 5.1742 0.0056227
rs6883722 5 155875529 G A 0.1815 1493 0.2971 -11.313 4.0858 0.0056257
rs2422691 20 2318925 G A 0.2177 1493 0.4041 -10.827 3.9104 0.0056277
rs3987740 11 2895800 T C 0.3148 1493 0.3682 9.6288 3.4783 0.0056352
rs8087789 18 11760915 T C 0.2214 1493 0.9401 10.661 3.8514 0.0056366
rs777709 8 8583872 T C 0.4514 1493 0.3744 8.7713 3.1687 0.005638
rs661142 6 101371644 G A 0.285 1493 0.1822 9.6131 3.4734 0.0056465
rs2594783 8 55178575 G A 0.3721 1493 0.1497 8.9631 3.2393 0.005658
rs9549035 13 40569328 C A 0.0713 1493 0.5562 -17.029 6.1549 0.0056626
rs704617 11 29651299 G A 0.4622 1493 0.0768 -8.6554 3.1286 0.0056651
rs1008485 1 24764689 T C 0.2359 1492 0.3504 -10.54 3.8098 0.0056661
rs7559955 2 119724969 T C 0.0975 1493 0.7687 14.831 5.3625 0.0056803
rs11983468 7 158412279 G A 0.2894 1493 0.9498 9.7454 3.5239 0.0056834
rs3765871 1 210547213 G A 0.4863 1493 0.4687 -8.7447 3.1625 0.0056904
rs4397403 8 22172702 T C 0.3426 1493 1 9.2979 3.3628 0.0056936
rs3815625 14 77751729 T C 0.1745 1493 1 -11.633 4.208 0.0057029
kgp3615154 16 34981746 T C 0.257 1490 0.7862 10.147 3.6708 0.0057031
rs12742113 1 108652454 T C 0.4802 1493 0.2542 8.963 3.2429 0.0057119
rs10248875 7 152220077 T C 0.4468 1493 0.6008 8.8079 3.1874 0.0057207
rs9928573 16 10820742 T C 0.3017 1493 0.1767 9.4391 3.416 0.0057246
rs1132340 13 31338462 G A 0.0683 1493 0.4121 -17.287 6.2569 0.0057302
rs7099487 10 80041406 T G 0.2746 1493 1 -9.8849 3.578 0.0057333
rs10884524 10 109503398 G A 0.3741 1493 0.2692 8.9792 3.2505 0.0057371
rs7668345 4 19259307 G A 0.2508 1493 0.2417 -10.331 3.7403 0.0057422
rs12709528 18 1216989 G A 0.4809 1493 0.2763 -8.6944 3.1481 0.0057493
rs6576498 15 26223788 G A 0.0352 1493 0.7046 -23.882 8.6481 0.0057536
rs40278 5 14400274 G A 0.3001 1493 0.0485 -9.8749 3.5761 0.0057556
rs4840579 8 11584425 T C 0.3768 1493 0.4738 -9.1803 3.3253 0.0057672
rs7984951 13 82330081 G A 0.062 1493 1 18.347 6.6457 0.0057674
rs11249973 8 10046638 T G 0.3972 1493 0.5888 -9.0703 3.2859 0.0057738
rs6763799 3 134397858 G A 0.2626 1493 0.2041 10.179 3.6895 0.005801
rs4751339 10 132975733 G A 0.2783 1493 0.1218 -9.6239 3.4886 0.005803
rs11631886 15 57867081 T C 0.2703 1493 0.4704 -10.013 3.6299 0.0058076
rs1689059 21 17591602 G A 0.4598 1493 0.6023 -8.7663 3.1783 0.0058122
rs10212434 3 56432160 T G 0.4374 1493 0.2472 9.0134 3.2681 0.0058152
rs2850520 18 71626962 C A 0.4678 1493 0.0194 9.1001 3.3001 0.0058244
rs395564 6 111497379 G A 0.14 1493 0.8303 12.651 4.5884 0.0058307
rs6779853 3 194308983 G A 0.1672 1492 0.4566 11.93 4.3273 0.0058335
rs13357750 5 133384491 G A 0.1567 1493 0.6251 -12.028 4.3627 0.0058337
rs1242111 14 93191883 T C 0.3926 1489 0.9567 9.0046 3.2662 0.0058346
rs822373 3 186471186 G A 0.4193 1493 0.5236 8.9935 3.2623 0.0058369
rs6999630 8 28935001 G A 0.4226 1493 0.9155 -8.8856 3.2238 0.0058467
rs1896286 2 204832438 T G 0.3627 1493 0.4012 9.0466 3.2823 0.0058485
rs4329312 8 80719847 G A 0.4548 1493 0.2302 -8.974 3.2562 0.005851
rs7868264 9 138850610 G A 0.3064 1493 0.5432 -9.6155 3.4892 0.0058553
rs10489639 1 160679527 G A 0.3791 1493 0.2715 -9.2009 3.3389 0.0058569
rs10257352 7 147770563 G A 0.0248 1493 0.6044 28.21 10.224 0.0058576
rs2397351 11 91155574 T G 0.2863 1493 0.1285 9.929 3.6032 0.0058585
rs6789989 3 89960347 G A 0.0107 1493 1 -42.873 15.539 0.0058598
rs7216812 17 11941483 T C 0.4005 1493 0.1058 -9.1718 3.3286 0.0058615
rs9460776 6 22699395 G A 0.2582 1437 0.0537 9.9413 3.6084 0.0058684
rs1986382 10 88446254 T G 0.2565 1493 0.7344 10.015 3.6355 0.0058714
rs4144677 16 77527427 T C 0.2884 1493 0.4878 -9.7983 3.5576 0.0058837
rs9554970 13 104202161 G A 0.1233 1492 0.8105 13.425 4.8748 0.0058869
rs12452980 17 77006412 G A 0.1711 1493 0.2008 -11.47 4.165 0.0058872
rs7565747 2 12610405 T C 0.3001 1493 0.295 9.4584 3.4345 0.0058884
rs12321483 12 19812468 T C 0.278 1493 0.7966 9.8456 3.5752 0.0058894
rs6469023 8 106989558 T C 0.425 1493 0.5964 -8.8228 3.2038 0.0058906
rs2913229 5 175052567 T C 0.3258 1490 0.6797 -9.3292 3.388 0.0058946
rs6819568 4 69013001 T C 0.2488 1493 0.4888 -10.261 3.7266 0.0058992
rs197392 1 112298582 G A 0.1891 1491 0.2374 11.404 4.1422 0.005902
rs2594817 8 55210594 G A 0.3234 1492 0.013 -9.1043 3.307 0.005905
rs10742809 11 5862532 C A 0.3269 1493 0.2897 9.5011 3.4514 0.0059089
rs3845895 3 66490125 C A 0.2813 1493 0.25 9.6263 3.4972 0.0059128
rs164572 5 68419054 T A 0.4779 1493 0.6784 -8.7439 3.1767 0.0059144
rs6982341 8 134229535 G A 0.421 1493 0.2225 8.7567 3.1818 0.0059209
rs10605 7 7918642 G A 0.4588 1493 0.7944 -8.7785 3.1899 0.0059241
rs7291930 22 20876509 G A 0.219 1493 0.8797 -10.648 3.8697 0.0059277
kgp4178336 4 100955051 T C 0.1584 1493 0.6981 -12.098 4.3967 0.0059318
rs7726283 5 38757335 T C 0.3553 1493 0.3372 9.0592 3.2926 0.0059347
rs4651158 1 183938304 C A 0.364 1493 0.1462 -8.9508 3.2543 0.0059516
rs1365907 2 159865053 T G 0.3529 1492 0.2123 9.0343 3.285 0.0059556
rs12782033 10 84836280 T C 0.1795 1493 0.792 -11.486 4.1771 0.0059637
rs981391 4 97891970 T C 0.3664 1493 0.9556 9.097 3.3083 0.0059645
rs4418638 1 200481934 G A 0.1829 1493 0.6032 -11.27 4.099 0.0059686
rs534384 5 6522711 G A 0.4705 1493 0.2531 8.9278 3.2471 0.0059688
rs6470459 8 127701948 G A 0.2465 1493 0.1861 -10.361 3.7684 0.0059688
rs1037693 8 119028915 T C 0.3928 1493 0.8282 9.0103 3.2777 0.0059777
rs2145351 6 133546689 G A 0.2468 1493 0.8346 10.207 3.7132 0.0059805
rs161702 5 55210440 G A 0.2237 1493 0.0112 -10.188 3.7067 0.0059843
rs947095 10 31059336 C A 0.2631 1492 1 9.9699 3.6273 0.0059853
rs2121659 4 30785307 G A 0.3296 1491 0.7253 -9.2975 3.3827 0.0059858
rs1822758 5 124672949 T C 0.2175 1492 0.9394 10.62 3.8647 0.0059957
rs9999009 4 118157777 G A 0.4534 1493 0.2509 -8.6782 3.158 0.0059957
rs7717377 5 132491562 G A 0.3741 1493 0.1218 8.8826 3.2325 0.005998
rs7730170 5 28494582 G A 0.43 1493 0.0113 8.5774 3.122 0.006006
rs1429840 14 37407872 G A 0.0439 1493 0.2028 -21.047 7.6605 0.0060068
rs9839736 3 116485013 C A 0.3068 1493 0.1135 -9.7133 3.5355 0.0060074
rs7220372 17 40656043 T G 0.067 1493 0.8357 -17.504 6.3715 0.0060102
rs2707551 2 124454811 G A 0.4943 1493 0.7172 8.8108 3.2073 0.0060118
rs2077694 1 89473134 T C 0.1169 1493 0.5298 13.527 4.9242 0.0060128
rs2056962 22 28672406 G A 0.2585 1493 0.4582 -10.112 3.6812 0.0060156
rs7025867 9 4937872 T C 0.3409 1493 0.4895 9.336 3.3988 0.0060176
rs4766631 12 110220464 G A 0.4766 1493 0.6043 8.7152 3.1733 0.0060246
rs169143 16 24137448 G A 0.4843 1493 0.3006 8.6504 3.1508 0.006043
rs2631813 8 115989490 T C 0.2642 1493 0.352 -10.06 3.6642 0.0060436
rs2550655 16 78713526 G A 0.3436 1493 0.4222 9.3224 3.3961 0.0060506
rs347787 19 28822169 G A 0.4538 1492 0.9584 8.7924 3.2031 0.0060511
rs6502851 17 5150653 G A 0.1882 1493 0.0901 10.962 3.9939 0.0060556
rs1409757 10 130477668 G A 0.3674 1493 0.1814 -9.2512 3.3705 0.0060563
rs2047264 1 201886402 G A 0.498 1493 0.026 8.5128 3.1017 0.0060589
rs1276303 1 68260778 T C 0.2612 1493 0.8407 -9.9983 3.6435 0.0060664
rs7836608 8 11829308 T C 0.2977 1493 0.3532 -9.4581 3.4469 0.0060709
rs10447562 7 36522750 T C 0.3045 1491 0.0667 -9.7454 3.5524 0.0060816
rs12563158 1 111846416 T G 0.3375 1489 0.2022 9.4376 3.4402 0.0060817
rs1489735 21 20761084 T C 0.4243 1493 0.9156 8.8407 3.2226 0.0060818
rs6131788 20 16153510 G A 0.133 1493 0.574 -12.792 4.6636 0.0060886
rs2250833 1 1854321 G A 0.1983 1435 0.8032 11.182 4.0774 0.0061002
rs7775386 6 132157149 T C 0.151 1493 0.9196 -12.251 4.4676 0.0061027
rs9298760 9 16376437 T C 0.4605 1492 0.6392 8.7249 3.1819 0.0061062
rs1186066 2 125024950 T C 0.4454 1493 0.6754 -8.851 3.2283 0.0061128
rs1448579 9 105940438 T G 0.4504 1493 0.7145 -8.8374 3.2236 0.0061171
rs934930 12 98985056 T C 0.499 1493 0.4075 -8.6516 3.156 0.00612
rs1061599 18 212756 C A 0.2441 1493 0.058 -10.449 3.8118 0.0061235
rs7437940 4 7887500 T C 0.4042 1492 0.5909 8.8505 3.2294 0.0061332
rs309184 19 47636827 T G 0.2177 1493 0.4949 10.694 3.9025 0.0061365
rs7148452 14 56319951 T G 0.4039 1493 0.707 -8.8668 3.2358 0.0061403
rs9809647 3 191853822 T C 0.2589 1493 0.1778 9.8113 3.5806 0.0061415
rs11216210 11 116848329 T G 0.077 1493 0.7141 16.54 6.0364 0.0061425
rs4373197 4 180627328 G A 0.3342 1493 0.9074 -9.2498 3.3758 0.0061434
rs9897342 17 27524501 C A 0.4307 1493 0.7516 8.791 3.2084 0.0061437
rs11666272 19 47658320 T C 0.213 1493 0.7574 10.735 3.918 0.0061448
rs9563548 13 58435059 G A 0.218 1493 0.3237 -10.734 3.9178 0.0061468
rs4420124 1 81924106 T C 0.3339 1493 0.0714 9.0581 3.3063 0.0061504
rs787538 1 68050630 T C 0.3958 1493 0.7049 8.9854 3.2804 0.0061611
rs7590885 2 1675299 G A 0.1952 1491 0.5647 11.13 4.0637 0.0061668
rs876231 22 44934672 G A 0.3446 1493 0.3901 -9.0905 3.3193 0.0061678
rs3127255 10 103370234 T C 0.3493 1493 0.4591 -9.0736 3.3131 0.0061679
rs6538872 12 98830016 G A 0.2852 1490 1 -9.6942 3.5397 0.0061685
rs1806599 12 118399163 G A 0.2405 1493 0.1566 -10.422 3.8058 0.0061717
rs10509549 10 90214993 T C 0.2497 1492 0.1287 9.9061 3.6177 0.0061768
rs2271353 5 126091664 T C 0.4367 1493 0.7523 -8.7689 3.2024 0.0061769
rs12493846 3 132902053 G A 0.2277 1493 0.8253 10.385 3.7929 0.0061822
rs2295715 10 102827228 G A 0.1692 1492 0.8538 -11.697 4.2733 0.0061969
rs17442517 7 10383638 G A 0.3366 1493 0.772 9.2845 3.3921 0.0061981
rs11025530 11 20383324 T C 0.0463 1469 0.2364 20.573 7.5177 0.006208
rs10229847 7 42575126 T C 0.0734 1492 0.2515 16.505 6.0319 0.0062141
rs3848542 19 49061724 G A 0.3249 1493 0.953 -9.3143 3.4042 0.0062174
rs9944120 14 41012448 T C 0.3848 1493 0.8271 8.9469 3.27 0.0062177
rs11794152 9 23345347 G A 0.3892 1493 0.5492 9.0306 3.3006 0.0062181
rs8136576 22 27689956 G A 0.0281 1493 0.6281 26.788 9.7912 0.0062204
rs1949052 11 108932662 G A 0.4427 1493 0.2712 -8.9138 3.2593 0.0062402
rs986868 15 57953564 T C 0.3212 1493 0.8587 -9.3714 3.4273 0.0062499
rs12230584 12 69887817 G A 0.3289 1493 0.7695 9.2497 3.3829 0.0062516
rs10962549 9 16719445 T C 0.1865 1493 0.8646 11.172 4.086 0.0062532
rs10208273 2 6523994 G A 0.3058 1493 0.1613 -9.3012 3.4019 0.0062549
rs7603644 2 17165823 G A 0.4859 1493 0.8358 -8.7569 3.2029 0.0062562
rs10407682 19 14975040 G A 0.2537 1492 0.9455 -10.045 3.6741 0.0062587
rs2035669 3 119915437 T C 0.3192 1493 0.0145 -9.0663 3.3171 0.0062726
rs1558784 12 107910533 T G 0.3178 1493 0.17 -9.5393 3.4905 0.006277
rs419558 4 107844092 T C 0.2438 1493 0.1223 9.9499 3.6418 0.0062925
rs16935412 9 17229028 G A 0.0355 1493 0.7097 23.52 8.6118 0.0063125
rs7033919 9 92260403 G A 0.0817 1493 0.488 15.762 5.7719 0.0063189
rs2713960 17 70708074 G A 0.2096 1493 0.5851 -10.629 3.8927 0.0063266
rs906486 4 48073501 T G 0.1202 1493 0.9026 13.373 4.8988 0.0063381
rs7155927 14 22730981 G A 0.1306 1493 0.7321 -12.865 4.7131 0.0063396
rs408988 16 85769720 G A 0.3094 1493 0.2499 9.5711 3.5064 0.0063401
rs10124293 9 116800860 G A 0.3446 1493 0.5285 -9.0856 3.3289 0.0063469
rs10511624 9 16695690 T C 0.221 1493 0.4989 10.595 3.8823 0.0063499
rs9293862 6 72809986 G A 0.4032 1493 0.0674 8.6689 3.1768 0.0063561
rs4920944 5 116319808 T C 0.4839 1493 0.534 8.6378 3.1655 0.0063572
kgp4784226 5 177266026 G A 0.3811 1493 0.8263 -8.9344 3.2749 0.0063701
rs2976921 8 8266397 C A 0.2803 1493 0.3695 9.8081 3.5958 0.0063794
rs13055470 22 29371761 T C 0.352 1490 0.2114 9.2794 3.4021 0.0063796
rs3795905 2 239075812 T C 0.3078 1493 1 9.4329 3.4586 0.0063847
rs6565635 17 77940637 G A 0.3774 1492 0.6594 -9.0367 3.3139 0.0063939
rs4671730 2 66726453 T C 0.3962 1493 0.8711 8.8733 3.2542 0.0063974
kgp2966648 2 31610701 T C 0.0318 1493 1 -24.922 9.1409 0.0064022
rs1153358 21 16092589 G A 0.4946 1493 0.4375 8.6107 3.1584 0.0064059
rs6600989 5 177044707 T C 0.4725 1493 0.6037 -8.775 3.2189 0.0064087
rs7906427 10 60683190 T C 0.3945 1493 0.3862 -9.0031 3.3032 0.0064184
rs2087888 11 129540690 C A 0.3125 1493 0.4697 -9.2904 3.409 0.0064251
rs1590287 11 29806844 T C 0.3788 1493 0.296 -8.8401 3.2439 0.0064272
rs339969 15 60883281 C A 0.4089 1493 0.8304 -8.8141 3.2344 0.0064288
rs4723882 7 39648977 G A 0.1873 1492 0.234 11.331 4.1581 0.0064288
rs996568 20 20241544 T C 0.2942 1492 0.2891 9.4131 3.4543 0.0064304
rs10182570 2 166109634 C A 0.3382 1493 0.5251 9.2689 3.4018 0.0064355
rs427761 21 17743053 T C 0.4524 1493 0.6387 -8.6822 3.1865 0.0064355
rs7574523 2 133141767 T C 0.1995 1491 0.8078 10.85 3.9822 0.0064362
rs274846 2 145916491 G A 0.3865 1493 1 -8.9255 3.2762 0.0064434
rs17072949 13 81175427 G A 0.0277 1462 0.0961 -26.077 9.5723 0.0064454
rs17770213 4 7896866 T C 0.4632 1493 0.2524 8.8513 3.2491 0.0064456
rs11031122 11 30547438 T C 0.2488 1493 0.9448 10.041 3.6864 0.0064518
kgp8701642 1 209849406 T G 0.0164 1492 0.3301 -33.755 12.378 0.0064565
rs7108269 11 124946234 T C 0.2317 1489 0.2749 -10.468 3.8435 0.0064583
rs4711724 6 42506378 T C 0.3999 1493 0.5175 8.7929 3.2285 0.0064589
rs482401 12 129360498 G A 0.2153 1493 0.7016 10.636 3.9062 0.0064714
rs13395192 2 12776303 T C 0.0174 1493 0.3636 32.813 12.037 0.0064778
rs11572177 10 96797270 T C 0.3349 1493 0.7274 9.2508 3.398 0.00648
rs1743948 6 134578667 T C 0.3151 1493 0.082 -9.1412 3.3582 0.0064872
rs1564974 2 240436304 T G 0.434 1493 0.2686 8.6355 3.1727 0.0064921
rs753277 17 77104323 T C 0.4128 1490 0.8727 -8.8449 3.2498 0.0064949
rs8079279 17 5993315 G A 0.2431 1493 0.8329 10.09 3.7072 0.0064971
rs489161 11 74999953 G A 0.2123 1493 1 10.623 3.9035 0.0064982
rs13324142 3 48669447 T C 0.1102 1493 0.7918 -13.823 5.0799 0.0065055
rs10514001 18 68932899 T G 0.0315 1493 0.3984 25.276 9.2888 0.0065069
rs16920222 9 104109389 T C 0.1457 1493 1 -12.328 4.5305 0.006508
rs573698 18 24188204 T C 0.4782 1493 0.0551 8.4789 3.1171 0.0065261
rs4144608 10 58102205 T C 0.3506 1493 0.4262 9.1971 3.3812 0.0065265
rs9833942 3 29735363 T C 0.3905 1493 0.4153 8.9913 3.3059 0.0065325
rs17332195 8 55913547 G A 0.1869 1493 0.8649 -11.11 4.0849 0.006535
rs4598994 18 52749067 G A 0.1688 1493 0.5186 11.486 4.2244 0.006548
rs216450 17 28878817 G A 0.4112 1493 0.5569 -8.749 3.2178 0.0065497
rs11645816 16 9772106 T C 0.4143 1493 0.3109 8.689 3.1958 0.0065508
rs12789727 11 117435785 C A 0.2532 1493 0.7842 10.023 3.6866 0.0065528
rs3818384 9 2191246 T C 0.0831 1492 0.3925 15.535 5.7145 0.0065563
rs17714483 19 28617381 G A 0.0857 1493 0.2461 -15.76 5.7976 0.0065608
rs7085916 10 85651716 G A 0.1918 1423 0.0011 -10.811 3.9774 0.0065636
rs6703180 1 180138800 G A 0.2994 1493 0.0417 -9.7336 3.5809 0.0065638
rs12273315 11 114076935 G A 0.064 1493 0.2745 -18.035 6.6363 0.0065756
rs4654291 1 246716604 T C 0.4216 1493 0.0437 9.0226 3.3204 0.0065811
rs10061598 5 63077992 T C 0.3198 1493 0.0497 9.543 3.5121 0.0065839
rs792386 17 55430011 G A 0.3751 1493 0.8684 8.9798 3.3049 0.006585
rs6441421 3 161669809 G A 0.3121 1493 0.6732 9.3031 3.4241 0.0065885
rs659105 9 1403492 T C 0.426 1493 0.7111 -8.8128 3.2437 0.0065903
rs6952175 7 84311765 T C 0.4273 1493 0.5969 -8.696 3.2015 0.0066034
rs12824299 12 109631905 C A 0.1941 1489 0.7406 -10.938 4.0269 0.0066046
rs2236475 21 46915042 G A 0.2577 1492 0.5424 9.9964 3.6804 0.0066057
rs640887 6 6037327 G A 0.2127 1493 0.9384 -10.578 3.8951 0.0066116
rs10085375 7 17163262 C A 0.3913 1490 0.3014 9.0157 3.3197 0.006612
rs9489047 6 97964889 G A 0.0633 1493 0.8285 17.892 6.5886 0.0066154
rs10994357 10 62215071 T C 0.294 1493 0.4176 -9.6182 3.5423 0.0066228
rs13032336 2 67714761 G A 0.1467 1493 0.1488 -12.024 4.4286 0.0066249
rs720527 2 199801528 C A 0.4903 1493 0.6788 -8.6163 3.1739 0.0066325
rs8046487 16 88161416 G A 0.1122 1493 0.009 14.198 5.2301 0.0066351
rs1499300 7 132311000 C A 0.1718 1493 0.9275 -11.509 4.24 0.006638
rs3931311 3 19804889 G A 0.2973 1490 0.7569 9.5181 3.5065 0.0066394
rs11085864 19 13678320 T C 0.1504 1493 0.1885 12.335 4.5446 0.0066432
rs7647724 3 29725062 T C 0.3843 1439 0.344 -8.9375 3.2929 0.0066446
rs11734827 4 101108008 C A 0.2408 1493 0.8874 -10.156 3.742 0.006646
rs6975497 7 132336527 G A 0.2197 1493 1 -10.459 3.8536 0.0066462
rs8084367 18 69900152 G A 0.3871 1493 0.9131 -8.8718 3.2695 0.0066581
rs3825072 11 64954053 T C 0.288 1493 0.3441 9.6843 3.569 0.0066596
rs4387807 2 166146520 C A 0.2522 1493 0.6311 -10.038 3.6997 0.0066639
rs38118 7 78257163 T G 0.1296 1493 0.1091 12.63 4.6552 0.0066648
rs12692222 2 239413172 T C 0.0935 1492 0.8788 14.931 5.5038 0.0066705
rs1821797 2 5754189 G A 0.2093 1493 0.0851 10.893 4.0154 0.0066716
rs4307603 1 50598368 T C 0.2595 1493 0.0927 -9.6646 3.5628 0.0066754
rs734837 19 30041026 C A 0.4953 1493 0.1206 8.8368 3.2583 0.0066851
rs6992383 8 134223764 T C 0.4072 1493 0.1482 8.6465 3.1883 0.0066894
rs10090551 8 19555762 T C 0.3898 1493 0.1277 -8.6996 3.2079 0.0066902
rs168138 3 42668441 G A 0.2294 1493 0.1247 10.092 3.7216 0.0066919
rs7100934 10 50932371 T C 0.4484 1493 0.6377 -8.643 3.1873 0.006693
rs3133269 11 67804156 T C 0.2361 1493 0.8295 10.153 3.7442 0.0066973
rs16875692 5 5536047 G A 0.1072 1493 0.4979 14.141 5.2153 0.0066997
rs4923627 11 20664403 G A 0.3212 1493 0.4766 9.1795 3.3857 0.0067021
rs666095 8 115986109 G A 0.2596 1491 0.6861 9.9271 3.6616 0.0067058
rs4119204 14 81833274 G A 0.4568 1493 0.2738 -8.5617 3.1584 0.0067128
rs1072894 11 4709585 G A 0.3275 1493 0.2909 -9.3457 3.4477 0.0067142
rs4552280 22 35131487 G A 0.2857 1493 0.2046 -9.4169 3.4742 0.0067173
rs6724020 2 230122247 G A 0.3038 1493 0.7135 -9.3526 3.4514 0.0067323
kgp10535429 13 35877256 G A 0.1303 1493 0.3029 12.668 4.6756 0.0067394
rs1478497 5 63077057 C A 0.3215 1493 0.0751 9.4804 3.4991 0.0067408
rs4783960 16 51848382 G A 0.3453 1493 0.5289 9.1726 3.3856 0.0067422
rs2254419 10 134623959 T C 0.3497 1490 0.3328 -8.9551 3.3053 0.0067423
rs28508199 1 1852484 G A 0.295 1493 0.0399 9.7452 3.5978 0.0067554
rs9655832 7 119705787 G A 0.0228 1493 0.5419 28.833 10.632 0.006757
rs818541 5 32533347 G A 0.3711 1493 0.2224 -9.096 3.3586 0.006764
rs2066250 10 31412936 C A 0.2763 1493 0.9484 9.6779 3.5735 0.0067645
rs7325694 13 24430875 G A 0.5 1493 0.8766 8.6197 3.1833 0.0067723
rs11990514 8 144223556 T C 0.3255 1493 0.6377 9.2785 3.4268 0.0067764
rs1046210 21 42622786 T C 0.4022 1493 0.3326 8.9283 3.2976 0.0067785
rs1866439 9 87179264 G A 0.2488 1493 0.3325 -10.125 3.7403 0.0067901
rs7512016 1 238729563 T C 0.0181 1493 1 32.666 12.054 0.0067982
rs2758787 6 153025827 T C 0.3051 1493 0.6255 -9.3172 3.4429 0.0068064
rs10897677 11 80520649 T C 0.1343 1493 0.0574 -13 4.8041 0.0068083
rs9346446 6 71922715 C A 0.207 1493 0.6936 10.721 3.9618 0.0068095
rs7770752 6 21224517 T G 0.1664 1493 0.3044 11.434 4.2259 0.0068175
rs12447971 16 7538601 T C 0.4571 1493 0.211 8.5269 3.1518 0.0068227
rs4565368 7 16389412 T C 0.2279 1492 0.8831 10.322 3.8154 0.0068229
rs3735405 7 36112365 G A 0.2244 1493 0.1022 10.576 3.9091 0.006823
rs16881855 6 72518644 G A 0.2802 1490 0.3688 -9.5107 3.5156 0.0068248
rs7295905 12 55020021 G A 0.4531 1493 0.5309 8.7472 3.2335 0.0068265
rs2372250 3 31070487 G A 0.2783 1493 0.2216 9.482 3.5054 0.006832
rs7996074 13 82060833 G A 0.3846 1491 0.7427 -8.9217 3.2985 0.0068346
rs9298596 8 40312565 G A 0.3309 1493 0.8609 -9.1483 3.3826 0.0068409
rs7172110 15 56990983 C A 0.2532 1493 1 -9.9348 3.6735 0.0068412
rs11680615 2 188961179 T C 0.2431 1493 0.4826 10.155 3.7551 0.0068445
rs12678414 8 8586016 T G 0.2418 1493 0.1797 9.902 3.6616 0.0068447
rs812952 2 125022152 G A 0.2328 1493 0.9423 -10.224 3.7815 0.0068591
rs1573612 12 12047429 T C 0.4809 1493 0.4071 8.73 3.2292 0.0068616
rs1857224 6 71835518 G A 0.1622 1492 0.6335 11.788 4.362 0.0068807
rs1482230 11 98275861 G A 0.4032 1493 0.7469 8.7494 3.2375 0.0068823
rs10520964 5 31069613 G A 0.3004 1493 0.3244 9.2827 3.435 0.0068849
rs221067 12 69858563 T C 0.1641 1493 0.3953 -11.791 4.3633 0.0068854
rs10935515 3 144556283 C A 0.3242 1493 0.6366 -9.1529 3.3872 0.0068887
rs3761093 19 36136449 T C 0.3131 1493 0.9043 -9.3156 3.4475 0.0068888
rs17648420 4 24267149 T C 0.4816 1493 0.3002 -8.7483 3.2377 0.0068928
rs3851706 16 15950647 G A 0.2659 1493 1 9.7644 3.6144 0.0069026
rs7175188 15 99010787 G A 0.209 1493 0.9376 10.626 3.9334 0.006906
rs17107482 14 78857639 T C 0.0656 1493 1 -17.441 6.4572 0.0069129
rs247138 5 14342262 T C 0.3366 1493 0.5237 9.2033 3.4076 0.0069171
rs2475228 10 116252865 G A 0.4602 1493 0.3758 8.7524 3.241 0.0069227
rs1867619 17 62236864 T C 0.3314 1492 0.0902 -9.3712 3.4703 0.0069248
rs4242641 9 81671791 T G 0.3279 1493 0.6812 -9.1286 3.3805 0.0069257
rs16863530 2 176918785 T G 0.1962 1493 0.1889 11.048 4.0914 0.0069266
rs530587 11 126064439 G A 0.3161 1493 0.811 9.2971 3.443 0.0069271
rs4371315 2 28821149 G A 0.2974 1493 0.8526 9.4542 3.5016 0.0069339
rs2393059 10 58083638 T C 0.3526 1493 0.3358 -9.1321 3.3823 0.0069346
rs680404 5 115958978 G A 0.287 1493 0.0876 -9.7462 3.6103 0.006943
rs10142446 14 95219827 G A 0.4993 1492 0.7957 8.6523 3.2055 0.0069512
rs7632236 3 67162104 T C 0.1829 1493 0.436 11.263 4.1735 0.0069605
rs1928392 13 34131102 T C 0.2184 1493 0.8797 10.405 3.8555 0.0069611
rs479645 3 170440005 G A 0.2891 1491 0.7054 9.5627 3.5437 0.0069658
rs13091795 3 165843402 T C 0.2582 1493 0.0583 10.097 3.7416 0.0069665
rs6856692 4 133479165 T G 0.1413 1493 0.6693 12.284 4.5523 0.0069671
rs1872780 8 115964638 G A 0.139 1493 0.2786 -12.268 4.5466 0.0069705
rs3133355 11 106852187 G A 0.2438 1493 0.6736 9.9656 3.6937 0.0069764
rs6901930 6 151048986 G A 0.0643 1493 0.2762 17.866 6.622 0.0069764
rs6449134 4 15380517 T G 0.4538 1493 0.4975 8.5695 3.1764 0.0069784
rs2524387 19 14867367 T C 0.2897 1493 0.6152 9.555 3.5418 0.0069799
rs7635053 3 66835382 C A 0.3382 1493 0.8624 -9.1216 3.3812 0.0069819
rs9874195 3 5543950 T G 0.4816 1493 0.8359 -8.6394 3.2026 0.0069835
rs166285 5 5779953 T C 0.3607 1493 0.2621 -9.098 3.3728 0.006986
rs1336461 9 26328954 T C 0.0864 1493 0.3258 -15.134 5.6107 0.0069895
rs2822654 21 15765902 C A 0.4705 1493 0.2988 8.746 3.2426 0.0069917
rs948263 18 165503 G A 0.3871 1493 0.9565 8.8434 3.2788 0.0069933
rs2049787 14 22116895 T C 0.2806 1493 0.5644 -9.5069 3.525 0.0069959
rs8110645 19 7504404 T C 0.4069 1493 0.5922 8.8221 3.2712 0.0069981
rs11251861 10 3397728 T G 0.4779 1493 0.6407 -8.6701 3.2154 0.0070088
rs2144568 20 10122275 G A 0.3664 1493 1 -8.9333 3.3131 0.0070102
rs2631413 11 24779345 T G 0.2512 1493 0.9451 9.9395 3.6864 0.0070119
rs12607350 18 10181524 G A 0.368 1493 0.3442 8.8084 3.267 0.007015
rs741321 2 75562760 T C 0.1554 1493 0.4304 -11.753 4.36 0.0070261
rs890051 2 218782054 T C 0.3708 1490 0.5053 -8.8302 3.2759 0.0070278
rs989488 18 31454144 T C 0.1688 1493 0.8537 11.523 4.2749 0.0070283
rs12662355 6 38902470 G A 0.4722 1493 0.2128 8.4766 3.1449 0.0070323
rs7115583 11 116784376 T G 0.0837 1493 0.7369 15.622 5.7972 0.0070428
rs2976926 8 8261624 T C 0.4712 1492 0.8355 -8.6436 3.2076 0.0070441
rs7130826 11 17037793 T G 0.2214 1493 0.5488 -10.277 3.8143 0.0070528
rs13274039 8 8111659 G A 0.3228 1493 0.6358 9.2573 3.4364 0.0070624
rs7516786 1 205322091 C A 0.3255 1493 0.1405 8.998 3.3402 0.0070627
rs3918305 12 109331162 T C 0.4046 1493 0.9572 8.7472 3.2476 0.0070709
rs6818741 4 189119202 T C 0.2549 1493 0.5858 -9.7911 3.6352 0.0070723
rs11657949 17 943079 T C 0.2626 1493 0.0133 10.101 3.7504 0.0070729
rs3902025 17 38119254 T G 0.4592 1482 0.7938 -8.6353 3.2062 0.0070736
rs16980659 20 55620483 G A 0.2532 1493 0.6812 -9.945 3.6932 0.0070853
rs4350520 15 61577117 C A 0.4136 1493 0.3645 8.6198 3.2016 0.007096
rs10937101 3 182513714 T G 0.3161 1493 0.5102 9.1548 3.4008 0.0071028
rs1563796 4 63067995 T C 0.351 1493 0.7333 8.9574 3.3275 0.0071051
rs661993 11 35558748 G A 0.1989 1493 0.2908 -10.921 4.0573 0.0071072
rs1895498 16 76113534 G A 0.4052 1493 0.2834 -8.8726 3.2965 0.0071123
rs2640215 11 130426387 T C 0.4056 1493 0.9145 8.7642 3.2563 0.0071135
rs2148211 1 5401364 G A 0.4605 1493 1 -8.6213 3.2032 0.0071142
rs6495986 15 38945662 T G 0.2725 1492 1 -9.6452 3.5842 0.0071226
rs896614 15 87307845 G A 0.4246 1493 0.5966 8.7476 3.2509 0.0071285
rs1337395 9 16669912 C A 0.226 1493 0.0642 -10.022 3.7246 0.0071311
rs6813099 4 100755107 T C 0.2649 1493 0.259 -9.876 3.6711 0.00714
rs7350417 10 57932693 T C 0.3516 1493 0.9096 -9.0099 3.3491 0.0071402
rs4762726 12 22237590 G A 0.2087 1488 0.6953 10.628 3.9511 0.0071447
rs6532317 4 92466958 G A 0.4458 1493 0.0528 -8.8605 3.294 0.007147
rs7138639 12 98538264 G A 0.4461 1493 0.0596 8.4305 3.1342 0.0071493
rs1806787 14 47797402 T C 0.2703 1493 0.4314 9.5662 3.5566 0.0071521
rs6705610 2 135925002 T G 0.2174 1493 0.0029 10.828 4.026 0.0071542
rs10494048 1 107195059 T G 0.3908 1493 0.1579 -8.6378 3.2116 0.0071546
rs1018105 15 28083423 T C 0.1832 1493 0.6042 11.019 4.0978 0.007165
rs12283495 11 91258671 G A 0.3794 1493 0.8691 8.865 3.2969 0.0071685
rs9369152 6 39962868 T G 0.1785 1493 0.537 11.115 4.1339 0.0071712
rs7557859 2 200540738 G A 0.2295 1490 0.5099 -10.114 3.7615 0.0071733
rs7539625 1 67672765 G A 0.3058 1493 0.5836 9.2444 3.4388 0.007182
rs891754 17 32810443 C A 0.4109 1493 0.1813 -8.8776 3.303 0.0071935
rs11881642 19 44454909 T C 0.4782 1493 0.8764 8.5658 3.1871 0.0071965
rs6444089 3 185676350 G A 0.491 1493 0.1783 8.4297 3.1365 0.0071971
rs7469847 9 118738595 G A 0.1055 1493 0.6807 13.889 5.1681 0.007198
rs11031093 11 30467500 G A 0.2729 1493 0.8964 9.6442 3.5887 0.0072011
rs4129313 6 147015780 G A 0.4879 1493 0.7958 8.5478 3.1809 0.0072041
rs108609 5 56901907 G A 0.2324 1493 0.1102 9.9402 3.6991 0.0072056
rs1382856 12 25736990 G A 0.0737 1493 0.0132 15.88 5.91 0.0072094
rs9861415 3 116283355 C A 0.1247 1480 0.0957 12.769 4.7523 0.0072133
rs6795060 3 117642675 C A 0.1315 1490 0.1114 12.445 4.632 0.0072157
rs7697018 4 139861368 T C 0.3506 1493 0.4262 9.0823 3.3812 0.0072283
rs12462449 19 30065285 C A 0.0301 1493 0.6422 25.461 9.4794 0.0072335
rs12916106 15 84631452 G A 0.46 1489 0.5661 -8.5386 3.1793 0.0072384
rs10065963 5 120776767 T C 0.224 1493 1 10.275 3.8258 0.0072389
rs6775526 3 117926897 T C 0.0948 1493 0.289 14.426 5.3719 0.0072424
rs561514 11 126060763 T C 0.1916 1493 0.1808 -10.698 3.9838 0.0072462
rs6505337 17 31698778 T G 0.4163 1493 0.9576 8.6974 3.2396 0.0072591
rs7577880 2 6549520 G A 0.3456 1493 0.9544 -8.9967 3.3513 0.0072635
rs1469263 8 133805463 T G 0.3644 1486 1 8.9354 3.3288 0.007269
rs326815 6 44558552 G A 0.4327 1493 0.8744 8.6251 3.2135 0.0072744
rs1495965 1 67753508 T C 0.4314 1493 0.3423 8.5382 3.1814 0.0072804
rs2710807 7 36094146 T C 0.218 1493 0.1967 -10.557 3.9337 0.0072821
rs941130 4 123001769 G A 0.2659 1493 0.1445 -9.8883 3.6848 0.007284
rs3827125 20 4765309 G A 0.1299 1493 0.0027 12.241 4.562 0.0072921
rs11766740 7 70669190 G A 0.1293 1493 0.6452 12.682 4.7264 0.0072932
kgp18418926 9 31749500 G A 0.0144 1493 0.2642 35.316 13.146 0.0072935
rs1547910 3 182731930 T C 0.0666 1493 0.2977 16.948 6.3166 0.0072936
kgp5564950 9 68761231 G A 0.0642 1488 0.0036 -18.138 6.7607 0.0072988
rs10814535 9 37418935 T C 0.4101 1491 0.5925 8.6476 3.2235 0.0073031
rs4326710 10 134971602 T C 0.419 1493 0.8318 8.651 3.2249 0.0073052
rs1554481 2 26727694 G A 0.3634 1493 0.911 -8.8854 3.3128 0.0073144
rs6489683 12 736714 G A 0.211 1493 0.938 -10.476 3.9059 0.0073163
rs2965387 7 21716567 T G 0.43 1493 0.673 8.5965 3.2052 0.0073181
rs1567400 1 239277139 T C 0.4334 1493 0.1548 8.477 3.1613 0.0073283
rs9312076 4 62251077 T C 0.4508 1493 0.6381 8.5429 3.1864 0.0073389
rs7824499 8 64828623 T C 0.4662 1493 0.0375 -8.8203 3.2899 0.0073395
rs3743104 15 33023985 G A 0.4042 1493 0.0316 8.4817 3.1639 0.0073451
rs3815628 14 77809939 T C 0.3922 1493 0.8281 8.792 3.2797 0.0073456
rs2271700 10 71849936 C A 0.1443 1493 0.6753 -12.107 4.5164 0.0073497
rs12500312 4 168808600 G A 0.2475 1493 0.9446 -9.8994 3.6931 0.0073513
rs4664517 2 152849322 T G 0.0697 1493 0.546 16.996 6.3408 0.0073525
rs6991346 8 13118537 T C 0.3172 1493 0.4036 9.2921 3.4668 0.0073559
rs779132 8 4052031 T C 0.3319 1493 0.1796 8.9258 3.3304 0.0073594
rs6711997 2 136922672 T C 0.3228 1493 0.2363 9.2967 3.4689 0.0073624
rs7179770 15 46630941 T C 0.2552 1493 0.1737 -9.9884 3.7271 0.0073637
rs7122337 11 114397499 T C 0.2954 1493 0.7094 9.4191 3.5155 0.0073766
rs7984268 13 32373300 G A 0.3804 1493 0.2276 -8.6708 3.2363 0.007378
rs6544499 2 42309114 G A 0.3316 1493 0.5992 9.1506 3.4153 0.0073782
rs2652703 5 5524200 T C 0.1393 1493 0.3876 12.206 4.5563 0.0073854
rs11127026 2 86531748 T C 0.4571 1493 0.6768 8.5326 3.1853 0.0073904
rs12139234 1 177669302 G A 0.3255 1493 0.8596 9.0951 3.3954 0.0073928
rs1273821 2 227486156 G A 0.2281 1493 0.6075 -10.12 3.7783 0.007393
rs954645 4 62859511 T C 0.22 1493 1 -10.321 3.8531 0.0073939
rs4684558 3 7897821 G A 0.15 1493 0.4779 11.861 4.4282 0.0073945
rs2445771 15 51640359 G A 0.0516 1493 0.1782 19.724 7.3648 0.0074017
rs1041740 21 33040162 T C 0.3363 1472 0.1794 8.9585 3.3452 0.0074054
rs4904160 14 84613297 G A 0.2847 1493 0.2529 9.3293 3.4841 0.0074129
rs2580062 4 178029963 T C 0.3657 1493 0.4033 8.9687 3.3497 0.0074189
rs7099648 10 31061216 G A 0.2669 1493 1 -9.6622 3.6088 0.0074199
rs3111229 1 211363628 T C 0.2066 1491 0.1545 10.769 4.0232 0.0074347
rs7960653 12 19742055 T C 0.3808 1493 0.9563 -8.7868 3.283 0.0074406
rs7023498 9 4934896 T G 0.3413 1493 0.388 -9.1121 3.405 0.0074476
rs6883772 5 158131574 T C 0.358 1493 0.6124 8.8457 3.3054 0.0074479
rs7371202 2 52810903 T C 0.2163 1493 0.1268 -10.167 3.7993 0.0074484
rs7934001 11 20401835 T C 0.062 1493 0.1742 -17.384 6.4964 0.0074524
rs1584262 8 135174629 T C 0.4066 1493 0.6679 -8.6407 3.2291 0.007453
rs207710 4 16834640 G A 0.4041 1491 0.036 -8.4817 3.1697 0.0074538
rs4977756 9 22068652 G A 0.355 1493 0.1139 9.1112 3.4052 0.0074578
rs16843639 2 159913886 G A 0.1507 1493 0.0432 11.627 4.346 0.0074667
rs10850933 12 118340875 T C 0.1567 1493 0.6951 11.819 4.4183 0.0074735
kgp8998389 7 57659267 T C 0.2712 1473 0.8952 9.6866 3.6214 0.0074774
rs9934689 16 19670664 G A 0.0703 1493 0.4315 16.895 6.3168 0.0074831
rs17650122 13 29584893 G A 0.4756 1493 0.2332 -8.6801 3.2457 0.007487
rs7850052 9 107797889 G A 0.144 1493 0.2934 11.989 4.483 0.00749
rs10905113 10 7206424 T C 0.4518 1493 0.8344 8.5456 3.1958 0.0074953
rs8079695 17 44161441 T C 0.133 1493 0.7359 -12.505 4.677 0.0074998
rs8026755 15 37247722 C A 0.3155 1480 0.7635 -9.2008 3.4412 0.0075014
rs1538855 13 59448774 T C 0.1845 1493 0.1972 -11.193 4.1863 0.0075019
rs302484 5 88143749 G A 0.0154 1493 1 -34.864 13.025 0.0075059
rs2197415 10 9062856 T G 0.4314 1493 1 -8.6095 3.2203 0.007506
rs2050708 13 96017143 G A 0.2207 1491 0.0972 -10.061 3.7635 0.0075098
rs2822661 21 15787738 G A 0.4367 1493 0.1888 -8.752 3.2738 0.0075103
rs2200568 11 19483904 G A 0.3429 1493 0.8634 -8.9645 3.3538 0.0075187
rs17745746 8 70954657 T C 0.1929 1493 0.067 10.551 3.9472 0.0075197
rs2165220 2 12180914 G A 0.1701 1493 0.7145 -11.3 4.228 0.0075246
rs1360380 9 23378488 T G 0.4652 1493 0.2529 8.4253 3.1524 0.0075251
rs10153880 2 141365171 G A 0.2662 1493 0.691 -9.5943 3.59 0.0075291
rs7216001 17 12638749 G A 0.4699 1493 0.8763 -8.5259 3.1905 0.0075346
rs13221696 7 122670718 T C 0.3402 1493 0.7733 -9.0357 3.3816 0.0075393
rs7941359 11 73158119 T C 0.1249 1493 1 12.905 4.8297 0.0075419
rs2196887 1 112727458 T G 0.2184 1493 0.4948 -10.424 3.9015 0.0075432
rs252954 5 160712407 T C 0.2672 1493 0.8948 -9.6593 3.6152 0.007544
rs1355653 3 172832917 G A 0.1464 1493 0.2137 11.869 4.4424 0.0075476
rs11687542 2 17306653 T C 0.4692 1493 0.5329 8.4684 3.1699 0.0075512
rs10946317 6 19452510 T C 0.3828 1493 0.7016 8.8149 3.2998 0.0075548
rs6955 6 3019927 G C 0.1932 1493 0.5623 -10.881 4.0735 0.007558
rs6870564 5 17003085 G A 0.1705 1493 0.5215 -11.237 4.2066 0.0075591
rs4887584 16 34779801 G A 0.1968 1491 0.462 10.819 4.0508 0.0075651
rs10477025 5 152028550 C A 0.35 1493 0.7762 8.9711 3.359 0.0075676
rs7115718 11 91581283 T C 0.4963 1493 0.7173 8.565 3.207 0.0075698
rs12138691 1 112736898 G A 0.2073 1493 0.5813 10.6 3.9693 0.0075743
rs9360599 6 73495941 G A 0.3182 1493 0.3708 -9.264 3.4691 0.0075744
rs544704 3 55480723 T C 0.3042 1461 0.8529 -9.3276 3.493 0.007577
rs2926669 17 77133015 G A 0.2341 1493 0.8288 10.095 3.7805 0.0075822
rs1530940 2 236905308 C A 0.2991 1493 0.9017 -9.3263 3.493 0.0075858
rs13171331 5 85413146 T C 0.2271 1493 0.461 -10.071 3.7721 0.0075914
rs4407602 5 4668289 G A 0.2662 1493 0.8426 -9.6644 3.6208 0.0076054
rs4860919 4 69091168 T C 0.2629 1493 0.5477 -9.7601 3.657 0.0076111
rs1598220 3 94021248 T G 0.3741 1493 0.7403 8.76 3.2826 0.0076155
rs2698746 12 88062014 G A 0.2934 1493 0.0609 -9.5932 3.5951 0.0076203
rs4881340 10 4791718 T C 0.2137 1493 0.5385 -10.306 3.8627 0.0076255
rs13389547 2 52249401 T C 0.4956 1493 1 -8.5108 3.1899 0.0076292
rs9652345 14 57020196 T C 0.1497 1493 0.4764 11.821 4.4305 0.0076297
rs2107417 12 113343563 G A 0.1735 1493 0.2786 11.084 4.1547 0.007632
rs4838493 10 50512384 T C 0.0469 1493 0.2527 20.486 7.6793 0.007639
rs7948477 11 12571019 G A 0.1936 1493 1 -10.769 4.0374 0.0076453
rs2396676 7 113327166 G A 0.2214 1493 1 10.252 3.8439 0.0076541
rs12703926 7 147234727 G A 0.214 1493 0.9387 -10.361 3.8851 0.0076543
rs962571 17 70755832 G A 0.1561 1493 0.2385 -11.918 4.4688 0.0076577
rs10493388 1 66308651 G A 0.0586 1493 0.1614 17.805 6.6766 0.0076579
rs1498523 8 89794519 T G 0.4943 1493 0.8766 -8.5285 3.1986 0.0076692
rs10436885 1 163894487 T C 0.1487 1493 0.004 -12.424 4.6601 0.0076726
kgp3085075 13 19199254 T C 0.2391 1491 0.67 10.041 3.766 0.0076732
rs4703261 5 103067334 T C 0.4605 1493 0.5319 -8.6099 3.2295 0.0076753
rs1898644 4 68933046 G A 0.2318 1493 0.8273 -10.12 3.7966 0.0076867
rs6502579 17 17218859 T C 0.1363 1493 0.5837 12.314 4.62 0.00769
rs615011 11 92234533 G A 0.43 1493 0.5979 8.5312 3.2009 0.0076937
rs305234 8 137600653 C A 0.422 1493 0.2029 -8.4687 3.1777 0.0076971
rs7618830 3 182826316 G A 0.222 1493 0.0989 -10.011 3.7564 0.0076986
rs16869706 4 20524715 G A 0.1457 1493 0.9173 12.041 4.5183 0.0077001
rs6919033 6 27114883 T C 0.0335 1493 0.6806 -23.551 8.8377 0.0077033
rs7441235 4 132360407 T C 0.3402 1493 0.3273 -9.0925 3.4125 0.0077119
rs4347982 3 196677409 C A 0.2994 1493 0.9018 9.2636 3.4769 0.0077138
rs9810690 3 34254285 C A 0.4625 1493 0.8351 8.552 3.2099 0.0077157
rs363341 10 119010465 T C 0.219 1493 0.8797 -10.31 3.8697 0.0077174
rs6450182 5 53553830 T C 0.0606 1493 0.0093 -17.166 6.4433 0.0077181
rs10868215 9 87234111 T C 0.3547 1493 0.5718 8.8166 3.3096 0.0077224
rs17033692 1 115869850 T C 0.068 1493 0.5436 17.056 6.4025 0.0077226
rs1571221 9 4935926 T C 0.286 1493 0.3417 -9.5325 3.5784 0.007724
rs3827743 1 230780571 G A 0.3399 1493 0.8176 9.0052 3.3807 0.0077276
rs455494 1 30758928 G A 0.287 1493 0.7045 9.3477 3.5094 0.0077308
rs4559807 13 70499383 T G 0.3902 1493 0.9134 8.7267 3.2764 0.0077339
rs221035 1 16526529 G A 0.2736 1493 0.9482 9.5433 3.5832 0.0077364
rs6871976 5 132550830 T C 0.3346 1493 0.2015 -8.861 3.3271 0.0077384
rs1728109 6 107975732 G A 0.0234 1493 1 -28.391 10.648 0.0077395
rs17408199 7 38123209 G A 0.2306 1492 0.8267 -10.061 3.7776 0.0077398
rs1857869 5 40093632 G A 0.14 1493 0.2838 12.426 4.6667 0.0077493
rs12916134 15 82194085 T C 0.4672 1461 0.8748 -8.622 3.2381 0.0077531
rs11117794 1 217359519 G A 0.1263 1493 0.1269 13.062 4.9056 0.0077533
rs2279359 11 44999605 G A 0.2167 1493 0.1279 10.115 3.7989 0.0077537
rs12482923 21 20759787 G A 0.1058 1493 0.6823 13.746 5.1629 0.0077573
rs1721447 7 109214139 T G 0.49 1493 0.8359 8.524 3.2017 0.0077595
rs994991 2 50923891 T C 0.2606 1493 0.7884 9.7162 3.6496 0.007761
rs6735544 2 166931326 G A 0.0144 1493 1 35.87 13.458 0.0077635
rs9314453 8 2097007 G A 0.3543 1493 0.91 8.898 3.3424 0.0077649
rs13086798 3 41626139 G A 0.1507 1493 0.3115 -11.715 4.401 0.0077691
rs4934434 10 90747169 C A 0.4059 1493 0.5917 -8.5881 3.2263 0.0077705
rs7847579 9 29640181 T G 0.2863 1493 0.3422 9.2788 3.4861 0.0077748
rs2130014 3 176616271 T C 0.3513 1493 0.0198 -8.6355 3.2445 0.0077773
rs270041 6 128184738 T C 0.4508 1493 0.7145 -8.4915 3.1907 0.0077824
rs12613788 2 5215885 T C 0.421 1493 0.3956 8.7022 3.2701 0.0077878
rs4253231 10 50666808 G A 0.0804 1493 1 15.661 5.8852 0.007789
rs8073904 17 79095144 G A 0.1171 1460 0.8 -13.296 4.9963 0.0077893
rs12547214 8 143345885 G A 0.3001 1493 0.1958 9.1101 3.4239 0.0077971
rs1414924 9 26324013 T C 0.0861 1493 0.3226 -14.949 5.6184 0.0077976
rs12748886 1 210672483 G A 0.4682 1493 0.1458 -8.6744 3.2603 0.0078005
rs1567410 10 66990842 C A 0.4943 1492 0.4377 -8.4106 3.1616 0.0078081
rs6491872 13 105195573 C A 0.199 1450 0.8047 10.778 4.0515 0.0078084
rs6673387 1 162458412 T C 0.4153 1493 0.2633 8.4901 3.1915 0.0078091
rs8023358 15 73052845 G A 0.138 1493 0.8281 -12.355 4.6445 0.0078124
rs7808471 7 132716502 T C 0.319 1492 0.1364 9.287 3.4914 0.007814
rs618791 17 26899502 T C 0.3167 1492 0.1695 -9.2968 3.4951 0.0078153
rs856534 10 94810665 G A 0.3928 1493 0.9136 -8.7046 3.273 0.0078259
rs2776567 14 41001291 T C 0.3811 1493 0.9563 -8.7462 3.2889 0.0078299
rs209973 8 17550854 G A 0.2795 1492 0.9488 -9.4528 3.5546 0.0078302
rs592403 5 160719984 C A 0.3674 1493 0.7383 -8.8435 3.3261 0.0078415
rs990482 6 90806835 T G 0.2311 1493 0.8842 -10.095 3.7971 0.0078485
rs2469169 15 87151042 G A 0.4732 1493 1 -8.498 3.1967 0.0078516
rs9960562 18 4819731 T C 0.3536 1493 1 -8.867 3.3355 0.0078523
rs10171715 2 215906681 G A 0.0097 1493 0.1283 -41.951 15.764 0.0078606
rs10838398 11 45014551 G A 0.1598 1493 0.4995 -11.694 4.3997 0.0078623
rs1834382 4 141833535 T C 0.1865 1493 0.733 -10.836 4.0771 0.007868
rs7759601 6 44540314 G A 0.4903 1493 0.9175 8.4686 3.1866 0.0078701
rs524373 11 30027074 G A 0.3001 1493 0.2418 -9.1132 3.4292 0.0078712
rs6082807 20 2327695 G A 0.3312 1493 0.0409 9.2603 3.4847 0.007874
rs4770722 13 19639293 T C 0.4856 1488 0.5335 8.4223 3.1695 0.0078758
rs6912049 6 70380290 T C 0.0124 1493 1 38.516 14.478 0.0078827
rs13048053 21 24672729 G A 0.4762 1493 0.5335 8.5635 3.223 0.0078835
rs621543 11 78683692 T C 0.4474 1493 0.8753 8.5464 3.2167 0.0078867
rs12676794 8 137905065 T C 0.1587 1493 0.1 -11.856 4.4632 0.0078961
rs4626118 3 185258933 T C 0.4394 1493 0.2481 -8.6721 3.2647 0.0078993
rs7252935 19 56519695 G A 0.2823 1493 0.5233 -9.3377 3.5153 0.0078997
rs940347 7 38110425 G A 0.3818 1493 0.1539 -8.8964 3.3492 0.0078999
rs350811 3 8729551 T G 0.3074 1493 0.3014 -9.3182 3.5081 0.007902
rs2995718 20 23295384 T C 0.0452 1493 0.3631 20.726 7.8038 0.00791
kgp17585513 3 90499969 C A 0.0105 1483 1 41.996 15.795 0.0079163
rs9420839 10 103261414 T C 0.4802 1493 0.5685 8.4162 3.1692 0.0079163
rs2296030 13 42817304 T C 0.4005 1493 0.8293 8.6744 3.2673 0.0079326
rs523096 9 22019129 G A 0.3965 1493 0.3583 8.7654 3.302 0.0079396
rs8069788 17 2758657 T C 0.4591 1493 0.7155 -8.5417 3.2177 0.0079405
rs4734130 8 107096458 G A 0.4367 1493 0.8747 -8.5571 3.2242 0.0079539
rs3094100 6 30625155 G C 0.1192 1493 0.2194 -13.288 5.0073 0.0079613
rs13173741 5 87197535 G A 0.3811 1493 0.5833 -8.654 3.2612 0.0079625
rs718634 3 29777050 C A 0.4324 1493 0.5619 8.6174 3.2474 0.0079626
rs16938654 8 74343250 T C 0.0248 1493 0.6044 27.168 10.226 0.0079639
rs12857403 13 22865609 G A 0.2326 1492 0.8281 9.9837 3.7624 0.0079649
rs12906402 15 58426635 G A 0.4665 1493 0.107 8.6733 3.2687 0.0079678
rs7129781 11 14912417 T C 0.073 1493 0.7001 -16.186 6.1011 0.0079772
rs1421480 7 133958114 C A 0.4712 1493 0.0126 -8.7727 3.3067 0.0079777
rs7005727 8 102471246 C A 0.2247 1493 0.882 10.167 3.8324 0.0079813
rs5769373 22 49411595 G A 0.3954 1491 0.7865 8.7043 3.2812 0.0079825
rs7996872 13 38513437 G A 0.2887 1493 0.3134 9.4694 3.57 0.0079896
rs11740466 5 125734100 G A 0.4524 1493 0.7942 -8.4745 3.195 0.0079918
rs7958406 12 122345788 G A 0.0242 1488 1 27.907 10.511 0.0080069
rs11697226 20 10117045 T C 0.2271 1493 0.825 -10.137 3.8226 0.0080072
rs4958955 5 177260129 T C 0.3792 1490 0.7001 8.6788 3.2728 0.0080073
rs17053204 4 168288641 C A 0.0653 1493 0.2833 -16.879 6.366 0.008014
rs2665316 16 86340034 T C 0.4819 1493 0.2999 8.3514 3.1497 0.0080144
rs1034323 6 30368635 T C 0.3875 1493 0.3001 8.5643 3.2301 0.0080166
rs17834913 18 56722944 T C 0.0938 1493 0.3611 14.349 5.4118 0.0080176
rs6604725 1 224002329 G A 0.1949 1488 0.3213 -10.856 4.0948 0.0080194
rs321991 7 78294834 T G 0.0864 1493 0.5118 14.936 5.6341 0.0080262
rs452281 10 17352930 T C 0.2084 1466 0.1129 10.262 3.8712 0.0080264
rs17585476 2 154746555 T C 0.1293 1493 0.6452 -12.529 4.7264 0.0080288
rs7874748 9 35978632 T C 0.3154 1492 0.9522 -9.0955 3.4313 0.0080315
rs1852705 6 72875512 T G 0.4029 1493 0.4844 8.5427 3.2229 0.0080336
rs4913287 12 68658270 T C 0.0543 1493 0.6197 -18.594 7.0153 0.008036
rs7276155 21 22433875 T C 0.1731 1493 0.1756 -11.383 4.295 0.0080429
rs10252824 7 12937656 T C 0.2272 1490 0.5069 10.204 3.8502 0.008045
rs1860486 7 123712562 T C 0.3242 1493 0.6794 9.087 3.4289 0.0080463
rs715544 22 19133605 G A 0.0831 1493 0.8644 15.408 5.8143 0.008048
rs7958562 12 107737408 G A 0.3155 1493 0.7192 9.1485 3.4523 0.0080503
rs8036335 15 98374149 T C 0.1495 1492 0.4163 -11.999 4.5285 0.0080579
rs9488159 6 113696524 G A 0.3374 1479 0.9536 8.9759 3.3879 0.008063
rs2064020 3 60138099 C A 0.4397 1493 1 8.5116 3.2127 0.008065
rs7138100 12 124345165 C A 0.3486 1493 0.7758 -8.8364 3.3353 0.0080656
rs12050880 15 29407508 C A 0.0992 1492 0.1449 13.87 5.2357 0.0080721
rs13277937 8 83299295 T C 0.3282 1493 0.4812 8.9169 3.3661 0.0080726
rs4372256 1 190894392 G A 0.3255 1493 0.48 -9.1053 3.4374 0.0080761
rs4710758 6 170455060 T C 0.285 1493 0.144 -9.1855 3.4679 0.0080795
rs6141772 20 31246662 C A 0.1144 1491 0.0967 13.012 4.9128 0.0080836
rs2074941 19 57060573 T C 0.4705 1493 0.0693 -8.2734 3.1238 0.0080852
rs1526359 8 5346663 T C 0.3318 1492 0.3208 8.8574 3.3451 0.0080995
rs6708052 2 4323188 C A 0.1565 1492 0.2027 11.432 4.3175 0.0080995
rs9377167 6 149175496 G A 0.0496 1493 0.7815 -19.416 7.3331 0.0081038
rs10977821 9 9489220 T C 0.1909 1493 1 10.756 4.063 0.0081101
rs11772608 7 157819325 T C 0.1182 1493 0.2642 13.289 5.0203 0.0081187
rs7944203 11 91549126 C A 0.4146 1493 0.749 8.5323 3.2234 0.0081208
rs1494225 3 22466842 T C 0.3811 1493 0.7011 -8.7425 3.303 0.0081252
rs10838734 11 5876325 T G 0.2997 1493 0.5789 -9.2931 3.5111 0.0081265
rs11162772 1 80116138 G A 0.275 1493 0.436 9.361 3.5369 0.0081281
rs3014638 1 204420629 G A 0.0184 1493 0.3975 31.081 11.73 0.0081308
rs10886439 10 121049565 C A 0.1932 1493 0.4061 -10.574 3.9957 0.0081364
rs4900594 14 104251006 T C 0.3249 1493 0.4789 -9.1064 3.4412 0.0081373
rs1044558 6 132211814 T C 0.072 1493 0.1167 -15.994 6.0441 0.0081388
rs1154044 8 4281327 T C 0.2438 1493 0.6736 -9.7746 3.6937 0.0081389
rs6530875 8 15343100 T C 0.434 1493 0.058 -8.738 3.302 0.0081395
rs11043265 12 122392038 T C 0.0559 1493 0.8052 18.331 6.9284 0.0081515
rs4705404 5 149381952 C A 0.4119 1493 0.3102 -8.4632 3.1989 0.0081537
rs2858881 6 32703845 T C 0.0191 1493 0.098 -30.035 11.34 0.008156
rs1554112 3 134491843 T C 0.2013 1493 0.5732 -10.45 3.9501 0.0081579
rs502819 1 48532672 T G 0.2703 1493 0.168 9.6867 3.6617 0.0081599
rs7301026 12 31965287 T C 0.3657 1493 0.2196 -8.6226 3.2596 0.0081611
rs11241764 5 124044428 T C 0.3757 1493 0.4399 -8.6249 3.2607 0.0081658
rs1879904 11 82076387 T C 0.2984 1493 0.1942 9.3883 3.5493 0.0081674
rs1982988 11 39314653 G A 0.3017 1493 0.8539 -9.2213 3.4863 0.0081696
rs11122867 2 122515214 T G 0.3687 1493 0.6567 8.696 3.2878 0.00817
rs7895259 10 87030407 T C 0.2606 1493 0.737 9.5683 3.618 0.0081778
rs11852360 15 46216043 T C 0.2974 1493 0.9506 -9.2444 3.4959 0.0081852
rs463426 22 21809185 T C 0.2775 1492 1 -9.4254 3.5646 0.0081899
rs1536635 13 32336040 T C 0.3771 1493 0.1684 -8.5483 3.2337 0.008205
rs4307652 10 112976584 G A 0.2552 1493 0.1956 9.5107 3.5979 0.008208
rs1341762 9 104126546 C A 0.1441 1485 0.6 -12.113 4.5831 0.0082199
rs687460 11 35566223 T C 0.149 1493 0.3577 12.003 4.5422 0.0082299
rs1943825 18 70977587 C A 0.2314 1493 0.1904 -9.8297 3.72 0.0082318
rs889216 5 32029638 T C 0.0546 1493 0.1245 18.984 7.1852 0.0082386
rs10944796 6 66133281 T C 0.3443 1493 0.4917 -8.7928 3.328 0.0082406
rs4761590 12 94573811 T C 0.4776 1493 0.604 -8.4996 3.2178 0.0082548
rs10197386 2 51186984 T G 0.4022 1493 0.7467 -8.6355 3.2696 0.0082634
rs7485259 12 7617083 T C 0.1403 1493 0.2373 11.946 4.5235 0.0082673
rs788171 2 172921832 T C 0.3881 1493 0.663 -8.5963 3.255 0.0082684
rs1100506 7 124347899 T C 0.4756 1493 1 8.4316 3.193 0.0082746
rs12468934 2 207083630 T C 0.4648 1493 0.7549 8.4865 3.2142 0.0082831
rs9688095 5 151792075 T C 0.2746 1493 0.6967 -9.495 3.5962 0.0082846
rs10109789 8 139089126 T C 0.4119 1493 0.165 -8.7196 3.3028 0.0082896
rs10506781 12 78728727 C A 0.0754 1493 0.1333 -16.31 6.1784 0.0082957
rs7827778 8 69201490 T G 0.363 1493 0.8668 8.7789 3.3261 0.0083056
rs6979870 7 12907178 T C 0.2143 1493 0.8778 -10.293 3.9 0.0083089
rs4930103 11 2024544 G A 0.4618 1493 0.1066 8.2736 3.1349 0.008311
rs1154578 4 15507032 T C 0.3235 1493 1 9.0031 3.4116 0.0083148
rs12680480 8 77297117 G A 0.2917 1493 0.9501 9.2778 3.5157 0.0083161
rs6487883 12 30321589 T C 0.4923 1493 0.501 8.4987 3.2207 0.0083214
rs9527514 13 57026860 C A 0.1784 1491 0.7909 -10.97 4.1578 0.0083291
rs12287409 11 132843990 T G 0.0395 1493 0.2873 -21.292 8.0708 0.0083371
rs3815550 14 77236380 T C 0.3768 1493 0.0275 8.4452 3.2019 0.0083504
rs12150883 19 8217766 G A 0.3104 1493 0.6723 -9.15 3.4693 0.0083536
rs6492879 15 39622615 T C 0.2994 1493 0.579 9.2586 3.5105 0.0083548
rs10743910 12 10727408 C A 0.4702 1493 0.9173 -8.4193 3.1924 0.0083576
rs1016665 7 140936468 T C 0.1618 1493 0.5039 11.542 4.3767 0.0083609
rs9559334 13 109069196 G A 0.369 1443 0.8654 -8.8349 3.3502 0.0083615
rs3094893 7 69971020 T G 0.2515 1493 0.3026 9.5683 3.6285 0.0083641
rs2891944 8 121921290 G A 0.2897 1493 0.8016 9.3087 3.5301 0.0083664
rs7178600 15 95738763 G A 0.0988 1493 1 14.126 5.3582 0.0083787
rs7099093 10 87104771 G A 0.2822 1492 0.7982 -9.3146 3.5332 0.0083813
rs17822981 2 211355495 G A 0.3158 1493 0.9047 9.032 3.4263 0.0083865
rs4419289 20 23740161 G A 0.2946 1492 0.4548 -9.3255 3.5381 0.0083947
rs629744 6 6037120 C A 0.2743 1493 0.4357 9.5265 3.6144 0.008397
rs1294656 7 7311593 T C 0.4015 1493 0.7466 8.5384 3.2397 0.0083998
rs2325608 13 74880098 C A 0.3074 1493 0.3618 9.2294 3.5024 0.0084095
rs13195836 6 7994253 T C 0.1537 1493 0.164 11.88 4.5085 0.0084109
rs1967871 14 54139808 G A 0.2823 1493 0.9491 -9.3546 3.5501 0.0084125
rs17187582 1 208755804 G A 0.1631 1493 0.4476 -11.512 4.369 0.0084136
rs16824641 3 154876320 G A 0.0161 1493 1 -33.661 12.76 0.0084176
rs1922258 12 124353657 T C 0.4756 1493 0.5686 -8.4814 3.219 0.0084189
rs847191 2 176914739 T C 0.491 1493 0.6788 8.362 3.1737 0.0084195
rs7616492 3 133654846 G A 0.4002 1493 0.5531 -8.6534 3.2844 0.008421
rs7841317 8 52382217 G A 0.1495 1492 0.7597 11.742 4.4571 0.0084281
rs1505274 15 39485834 T C 0.3028 1493 0.3908 -9.0449 3.4336 0.0084323
rs11635209 15 32333997 T C 0.0462 1493 0.2423 19.747 7.4962 0.0084333
rs4078312 1 29815645 T C 0.0573 1493 1 -18.188 6.9046 0.0084352
rs954995 3 106545997 T C 0.3158 1493 0.59 -9.1092 3.4585 0.0084414
rs2722276 7 37989178 G A 0.4812 1493 0.1777 8.2633 3.1378 0.0084511
rs10951463 7 36243435 G A 0.0787 1493 0.477 15.477 5.8773 0.0084531
rs6130753 20 43738168 T C 0.2776 1493 0.0938 9.1851 3.4879 0.008454
rs10023049 4 177497169 G A 0.4444 1493 0.2712 -8.5791 3.259 0.0084773
rs10767785 11 29106959 C A 0.4461 1493 0.8752 8.4722 3.2186 0.0084805
rs4705409 5 149414899 G A 0.2642 1493 0.2576 -9.3834 3.5648 0.008483
rs8098287 18 73890904 T C 0.1899 1493 0.5007 10.611 4.0312 0.0084855
rs4852014 2 239854389 T G 0.4608 1493 0.7154 8.468 3.2181 0.008505
rs11189510 10 99962273 G A 0.1316 1493 0.3641 -12.268 4.6628 0.0085098
rs2694767 10 117968330 G A 0.4853 1493 0.0973 -8.5919 3.2655 0.0085106
rs3857816 7 103535980 G A 0.4112 1493 0.336 8.6447 3.2857 0.0085129
rs3771466 2 70898744 G A 0.2826 1493 0.2251 -9.1745 3.4874 0.0085199
rs2819625 9 128156648 G A 0.4504 1491 0.4026 -8.5396 3.2464 0.0085263
rs2268645 6 39043992 G A 0.0767 1493 0.4615 15.982 6.0757 0.008529
rs12441264 15 87135918 T C 0.3875 1493 1 8.6152 3.2754 0.0085324
rs17069257 8 4043515 T C 0.1336 1493 0.0726 12.045 4.5796 0.0085331
rs10503343 8 5793209 G A 0.4015 1493 0.7879 -8.5919 3.2669 0.0085376
rs6489338 12 2060580 G A 0.4367 1493 0.2696 -8.5851 3.2646 0.0085452
rs2934438 15 57912134 G A 0.2676 1493 0.895 9.4588 3.5969 0.0085465
rs740422 22 17619292 T C 0.2187 1493 0.8202 -10.117 3.8475 0.0085476
rs1452220 3 56258327 G A 0.2595 1493 0.0264 -9.8581 3.7491 0.0085513
rs9311384 3 46103974 T C 0.2656 1493 1 9.5032 3.6142 0.0085536
rs707580 1 5724940 T C 0.2619 1493 0.8936 -9.5639 3.6374 0.0085555
rs446490 16 83764215 G A 0.1769 1492 0.8588 -11.042 4.1999 0.0085628
rs528472 9 138580847 T C 0.2676 1493 1 -9.4721 3.6031 0.0085666
rs7236884 18 7248081 C A 0.1832 1493 0.341 -10.993 4.1818 0.008568
rs7929959 11 129494659 T G 0.219 1493 0.1729 10.335 3.9322 0.0085807
rs7840581 8 15152460 C A 0.1283 1493 0.0363 -12.199 4.6416 0.0085855
rs17512927 22 44930701 C A 0.2462 1493 0.8891 9.7588 3.7133 0.0085875
rs732523 12 47600843 T C 0.2924 1493 0.492 9.1384 3.4773 0.0085878
rs7749495 6 12240805 G A 0.3486 1493 1 -8.8007 3.3501 0.0086138
rs4711091 6 25674509 G A 0.4248 1490 0.7505 8.4551 3.2186 0.0086151
rs11160071 14 92938415 T C 0.2569 1493 0.198 9.4364 3.5922 0.0086154
rs13253909 8 5911777 T C 0.4461 1493 0.2954 8.3182 3.1672 0.0086295
rs2901297 10 123521484 T C 0.0911 1493 0.3493 14.765 5.622 0.0086339
rs4808716 19 18026794 G A 0.2324 1493 0.6122 9.8562 3.7536 0.0086438
rs2172600 12 75014962 T C 0.1939 1493 0.5084 10.509 4.0022 0.0086468
rs12641498 4 7917574 T C 0.3798 1493 0.4099 8.5381 3.2519 0.0086503
rs2833803 21 33795961 T C 0.3145 1493 0.2298 8.8791 3.382 0.008655
rs9869642 3 100844145 T C 0.2204 1493 0.4076 -9.9975 3.8083 0.0086606
rs4668077 2 169439848 G A 0.1383 1493 0.9135 12.114 4.6155 0.0086718
rs2289163 15 60882968 C A 0.0687 1493 0.8401 16.65 6.3437 0.0086745
rs1873963 8 55756256 T C 0.3192 1493 0.8119 -8.9554 3.4123 0.0086791
rs2306399 4 5803903 G A 0.3429 1493 0.3294 8.7113 3.3196 0.0086842
rs7541494 1 233178910 T C 0.134 1493 0.8232 -12.355 4.7083 0.0086865
rs1877384 4 26112846 G A 0.3488 1488 0.5302 -8.8771 3.3832 0.0086928
rs9392356 6 2032259 T C 0.2713 1493 0.6945 9.3647 3.5693 0.0086977
rs12426738 12 93768342 G A 0.3856 1486 0.8267 -8.5877 3.2734 0.0087026
rs6434925 2 154671218 G A 0.4883 1493 0.1954 -8.5224 3.2485 0.0087034
kgp11057982 10 103456726 G A 0.2425 1493 0.2594 9.6221 3.6679 0.0087065
rs1475007 14 104297147 G A 0.3326 1493 0.4484 -8.9798 3.4232 0.00871
rs10840745 12 17710521 T G 0.3948 1493 0.5157 -8.4875 3.2355 0.0087105
rs7090885 10 87713420 T C 0.493 1492 0.5012 -8.3023 3.165 0.0087121
rs1752582 10 29991935 T C 0.3252 1493 0.3162 -9.056 3.4527 0.00872
rs8028 1 201865763 G A 0.2646 1493 0.1263 9.3037 3.5472 0.008721
rs10508904 10 49930509 C A 0.2763 1493 0.5603 -9.4362 3.5978 0.0087219
rs12822389 12 131640896 T C 0.1989 1493 0.1444 -10.29 3.9236 0.0087239
rs9789497 2 8858736 T C 0.3972 1493 0.6269 -8.4978 3.2402 0.0087259
rs12934198 16 55235214 G A 0.1276 1493 0.7268 12.628 4.8152 0.0087261
rs971784 2 185207504 G A 0.1437 1493 0.5274 11.826 4.5094 0.0087275
rs6705424 2 66936494 T C 0.4149 1493 0.7493 8.4568 3.2248 0.0087313
rs2927572 9 96099377 G A 0.4478 1493 0.5302 8.4863 3.2361 0.0087317
rs8029467 15 87389198 G A 0.4709 1493 0.9586 8.3927 3.2005 0.0087343
rs10162163 13 21855294 T C 0.149 1493 0.0819 11.481 4.3788 0.008742
rs11677992 2 16141257 G A 0.1376 1493 0.2294 11.95 4.5577 0.0087433
rs3755021 2 182349409 G A 0.2103 1493 0.5854 10.348 3.9469 0.0087473
rs4687592 3 51655856 T C 0.0285 1493 0.3378 24.913 9.5027 0.0087487
rs10256053 7 67929825 T C 0.1641 1493 0.259 11.466 4.3743 0.0087611
rs1624390 6 162376982 T C 0.2766 1493 0.1367 -9.168 3.4982 0.0087736
rs9401776 6 125135997 T C 0.3261 1492 0.0217 -9.2047 3.5123 0.0087748
rs12409348 1 2779043 T C 0.4648 1492 0.1067 -8.2135 3.1346 0.0087862
rs8098987 18 66964616 C A 0.292 1493 0.6168 9.2586 3.5335 0.0087862
rs694290 5 78421780 G A 0.3071 1493 0.8078 9.0307 3.4466 0.0087876
rs10869657 9 78458130 G A 0.278 1493 0.7966 -9.367 3.5752 0.0087923
rs1412076 9 135032890 G A 0.4384 1493 0.018 8.6984 3.3204 0.0088009
rs915281 9 119967963 T C 0.4729 1493 0.4674 8.2914 3.1651 0.0088036
rs6043307 20 15455573 T C 0.2535 1493 0.5845 -9.5383 3.6413 0.0088068
rs10161640 13 70872389 T C 0.2806 1493 0.654 -9.2468 3.5307 0.0088203
rs17185893 16 59310833 T G 0.0358 1493 1 22.679 8.6602 0.008825
rs5756471 22 37404249 G A 0.4826 1493 0.8358 8.3343 3.1829 0.0088318
rs1228208 4 98848093 C A 0.1202 1489 0.6242 12.972 4.954 0.0088323
rs3896278 7 134137705 T C 0.3908 1493 0.2322 -8.4317 3.2204 0.0088385
rs2048069 4 11189001 T C 0.4109 1493 0.8726 8.5144 3.252 0.00884
rs6419403 12 82289038 C A 0.2782 1492 0.2732 -9.1919 3.5108 0.00884
rs1255784 14 64000774 T C 0.1383 1493 0.8281 -12.15 4.6416 0.0088524
rs3917243 2 102774988 G A 0.4239 1492 0.5598 8.3888 3.2048 0.0088549
rs11212857 11 108889352 G A 0.3352 1493 0.0172 9.1356 3.4902 0.0088584
rs38111 7 78249193 G A 0.2887 1493 0.1152 -9.0305 3.4505 0.0088671
rs12612219 2 232107363 T G 0.2318 1493 0.6634 -9.8427 3.7611 0.0088707
rs591346 8 9818065 T C 0.471 1485 0.1932 -8.2534 3.1539 0.0088734
rs7665411 4 187042798 T G 0.3321 1492 0.9535 -8.8589 3.3855 0.0088767
rs9962718 18 64850490 T G 0.2662 1493 0.5961 -9.3769 3.5839 0.0088869
rs1352547 5 163897418 G A 0.2113 1493 0.12 10.018 3.8292 0.0088908
rs11657113 17 12642890 T C 0.498 1461 0.4325 8.3486 3.1912 0.0088927
rs1032987 5 25334013 C A 0.1979 1493 0.6836 10.42 3.983 0.008893
rs11151653 18 68983880 G A 0.0328 1493 0.4038 23.833 9.1103 0.0088947
rs2953146 2 241515252 G A 0.2125 1480 0.6411 -10.181 3.8918 0.0088992
rs2365919 12 74914810 G C 0.1802 1493 0.1606 -11.073 4.233 0.0088993
rs1917537 7 108797466 T C 0.3637 1493 0.3421 -8.5697 3.2762 0.0089033
rs6800965 3 124263881 G A 0.3768 1493 0.6997 -8.6602 3.3109 0.0089047
rs705471 10 3667726 G A 0.3861 1493 0.4446 -8.6645 3.3126 0.0089068
rs17384023 13 109101188 G A 0.2796 1493 0.7972 9.2626 3.5413 0.0089076
rs1439877 2 188944218 G A 0.2642 1493 0.8943 -9.4827 3.626 0.0089166
rs10789469 1 39166802 T C 0.1896 1493 0.355 10.521 4.0236 0.0089285
rs6123338 20 52618934 G A 0.1929 1493 0.3609 -10.45 3.9967 0.0089294
rs9554501 13 99423052 C A 0.3547 1493 0.2581 8.5916 3.286 0.0089324
rs4700266 5 55448425 T C 0.2964 1493 0.5764 9.2097 3.5228 0.0089401
rs7831526 8 107115261 T C 0.1055 1493 1 -13.607 5.2048 0.0089402
rs1938930 11 86412474 T G 0.284 1493 0.0858 9.0478 3.4613 0.0089487
rs10417832 19 28666931 T G 0.4936 1493 0.4075 -8.2497 3.1565 0.0089606
rs1108395 1 86651383 T C 0.3624 1493 0.5757 -8.612 3.2953 0.0089646
kgp22766330 17 44191722 C A 0.1324 1492 0.8218 -12.271 4.696 0.0089721
rs7500931 16 51279824 T C 0.3285 1493 0.4821 -8.7974 3.3669 0.0089773
rs1370830 4 68940208 G A 0.2515 1493 0.5825 -9.6838 3.7064 0.0089818
rs1105331 1 201299852 G A 0.2322 1471 0.2135 -9.7698 3.7393 0.0089824
rs1108984 7 124890172 G A 0.1735 1493 0.588 10.929 4.1833 0.0089893
rs9990891 4 137713685 G A 0.3011 1493 0.1099 9.2847 3.554 0.0089899
rs4737293 8 70940654 T C 0.3261 1492 0.1948 8.7454 3.3477 0.0089913
rs2253765 8 137784415 T C 0.1018 1493 0.0025 -13.233 5.0662 0.0090025
rs267509 3 6496362 C A 0.3252 1493 0.2885 -8.774 3.3592 0.009003
rs12866338 13 40724077 G A 0.3463 1493 0.0763 -8.9734 3.4356 0.0090038
rs2489733 20 26106445 G A 0.3142 1480 0.2782 -8.9002 3.4087 0.0090279
rs1830705 1 31168219 T C 0.3593 1493 0.3396 -8.7944 3.3683 0.0090298
rs2727868 2 52608484 T C 0.3979 1493 0.5524 8.4435 3.2339 0.0090299
rs538052 6 97159223 G A 0.3885 1493 0.8702 8.5255 3.2654 0.0090321
rs4240677 8 11527910 G A 0.4548 1493 0.9169 8.3511 3.1987 0.0090326
rs7946082 11 74788929 G A 0.147 1486 1 -11.813 4.5251 0.0090376
rs7914692 10 63332067 T C 0.1072 1493 0.4176 13.33 5.1068 0.0090464
rs2169394 4 179458843 T C 0.1848 1491 0.0586 -10.472 4.0118 0.0090475
rs10520122 15 39492267 T C 0.2324 1493 0.2774 9.7256 3.726 0.00905
rs1357167 3 90001301 T C 0.0117 1493 1 38.874 14.877 0.0090542
rs407439 2 71253907 G A 0.0543 1446 0.609 18.622 7.1349 0.0090543
rs6751887 2 143227120 T C 0.1385 1491 0.0651 -12.35 4.7322 0.0090599
rs3016425 11 134555526 G A 0.4303 1485 0.7509 8.404 3.2203 0.0090621
rs6444930 3 170162684 T C 0.1574 1493 0.0964 -11.701 4.4836 0.0090626
rs11632776 15 67852645 G A 0.4973 1493 0.5347 -8.3972 3.2179 0.0090659
rs127489 6 24967549 T C 0.2602 1493 0.8932 -9.4737 3.6304 0.0090664
rs4478924 10 87755410 T C 0.2247 1493 0.2347 10.139 3.8854 0.0090675
rs6558610 8 2094501 G A 0.3228 1487 0.9056 -8.899 3.4102 0.0090675
rs809710 3 59991608 G A 0.4046 1493 0.5546 -8.4157 3.2252 0.0090724
rs6508344 18 22646735 G A 0.3583 1493 0.0912 -8.4938 3.2553 0.0090754
rs10001932 4 165605068 G A 0.4039 1493 0.0134 -8.7751 3.3634 0.00908
rs2122481 3 22505766 T G 0.4491 1493 0.4646 -8.2905 3.1779 0.0090859
rs2514302 11 91326092 T C 0.3791 1493 0.2715 -8.7098 3.3389 0.0090913
rs7567871 2 8814245 G A 0.081 1493 0.2935 -15.034 5.7637 0.0090986
rs6595018 5 116549781 T C 0.219 1493 0.7621 10.113 3.8773 0.0091037
rs3747806 7 87106702 G A 0.0241 1493 0.2101 -26.665 10.213 0.0091106
rs11665111 18 77622996 T C 0.417 1493 0.2212 8.3077 3.1858 0.009114
rs10518315 1 69879802 T G 0.072 1493 0.0786 16.489 6.3238 0.0091214
rs6919431 6 155517672 T C 0.2877 1493 0.2555 9.3363 3.5806 0.0091217
rs10928364 2 148500974 G A 0.3188 1493 0.0145 -9.2261 3.5385 0.0091249
rs1460352 4 42690604 G A 0.431 1493 0.6349 8.346 3.2013 0.0091315
rs2958330 8 69735094 G A 0.2867 1493 0.7521 -9.2384 3.5436 0.0091322
rs10896186 11 67369670 T C 0.4286 1491 0.8325 -8.3885 3.218 0.0091405
rs216873 12 6095274 T C 0.2086 1493 0.4333 10.131 3.8869 0.0091487
rs6832786 4 169056777 T C 0.3198 1493 0.8586 8.9388 3.4296 0.0091504
rs2250976 2 211404035 T G 0.4766 1493 0.8358 -8.3022 3.186 0.0091642
rs4979374 9 110544998 T G 0.217 1493 0.8792 -10.111 3.8803 0.0091655
rs1041236 1 167054980 T C 0.293 1493 0.9007 -9.1512 3.5119 0.0091671
rs5993719 22 19582961 G A 0.2224 1493 0.369 -9.8785 3.7914 0.0091739
rs1735934 21 23073684 G A 0.3614 1493 0.5374 8.7277 3.35 0.0091794
rs192627 8 13297265 G A 0.1353 1493 0.6594 12.232 4.6956 0.009188
rs10113673 8 12703642 C A 0.2566 1477 0.4138 -9.6964 3.7227 0.0091958
rs9406138 6 8428853 G A 0.2056 1493 0.0817 10.524 4.0406 0.0091966
rs12311185 12 107724557 T G 0.1962 1493 0.8697 -10.496 4.0298 0.0091982
rs6043681 20 16022260 G A 0.1823 1489 0.7282 -10.837 4.1609 0.0092038
rs7717296 5 81674497 G A 0.1631 1493 0.508 11.156 4.2838 0.0092103
rs2542509 2 71589743 G A 0.2987 1493 0.0639 9.3059 3.5737 0.0092141
rs11215167 11 98269359 G A 0.3865 1493 0.6233 -8.5921 3.2996 0.0092157
rs7468703 9 118726714 G A 0.0291 1493 0.6342 -25.077 9.6312 0.0092206
rs4906484 14 44075919 T C 0.1956 1490 0.5645 10.576 4.0621 0.0092229
rs17851510 11 73106294 C A 0.1232 1493 1 -12.663 4.8635 0.0092238
rs4423406 16 85307012 T C 0.354 1493 0.5336 8.7641 3.3662 0.009227
rs10867929 9 85643603 T C 0.4826 1493 0.2542 -8.1885 3.1453 0.0092307
rs12129787 1 161492587 T C 0.3314 1492 0.381 8.9338 3.4318 0.009235
rs12909685 15 82205619 G A 0.4615 1493 0.1064 8.516 3.2714 0.0092358
rs7630967 3 29741341 T A 0.0466 1493 0.7677 19.896 7.6442 0.0092487
rs3900076 3 10801251 T C 0.1413 1493 0.1656 -12.15 4.6683 0.0092517
rs4675261 2 202990187 G A 0.3855 1493 0.1261 8.3649 3.2141 0.0092539
rs6958192 7 49284123 T G 0.203 1493 0.2625 10.487 4.0296 0.0092566
rs7605 1 167759281 T C 0.4906 1493 0.7561 -8.3423 3.2058 0.0092618
rs3911014 11 35586059 T C 0.4776 1493 0.5686 8.2506 3.1706 0.0092622
rs1931048 13 93303777 G A 0.3185 1493 0.5917 -8.8478 3.4005 0.00927
rs6003 1 197031021 T C 0.1025 1493 0.2581 -13.922 5.3524 0.0092907
rs1450124 8 51188675 T G 0.3086 1489 0.9033 -8.9824 3.4536 0.0092974
rs10115026 9 129345624 G A 0.286 1467 0.2012 -9.1039 3.5004 0.0093007
rs3863373 12 71288396 C A 0.36 1493 0.5003 8.7268 3.3555 0.0093028
rs7127964 11 98445530 T C 0.4618 1493 0.835 8.3496 3.2106 0.0093045
rs9556062 13 91710986 G A 0.0578 1479 0.3328 17.626 6.778 0.0093095
rs2374459 2 43292832 G A 0.3871 1493 0.5128 -8.443 3.2468 0.0093113
rs1864348 1 158741091 T C 0.4481 1493 0.229 -8.4781 3.2604 0.0093142
rs2140595 7 150163837 G A 0.3895 1493 0.0569 8.3047 3.1938 0.0093155
rs10486049 7 14243631 T C 0.0492 1493 1 19.259 7.4069 0.0093169
rs11073755 15 88523321 T C 0.4638 1493 0.4987 8.2423 3.1702 0.0093247
rs2287654 8 47947701 T G 0.1297 1492 0.9087 -12.393 4.7667 0.0093258
rs4977912 9 24091818 T C 0.2224 1493 0.881 9.9503 3.8278 0.0093362
rs10789224 1 67605134 T C 0.3137 1492 0.0922 -8.7502 3.3662 0.0093377
rs519144 9 110986403 G A 0.4046 1493 0.5546 -8.3829 3.2252 0.0093457
rs6722305 2 228498857 T G 0.1652 1492 0.1597 11.389 4.3817 0.009346
rs6854227 4 4762672 G A 0.4119 1493 1 8.4286 3.2429 0.009347
rs1761325 10 44896989 G A 0.1932 1493 0.5064 -10.407 4.0041 0.0093475
rs6681688 1 81881212 T C 0.4622 1493 0.2979 8.2051 3.1572 0.009353
rs11736645 4 187427709 G A 0.2017 1492 0.6885 -10.287 3.9586 0.0093573
rs1698976 1 5900795 T C 0.3691 1493 0.0955 -8.7868 3.3816 0.009365
rs7222365 17 46941817 T C 0.0522 1493 0.1186 -18.27 7.0318 0.0093704
rs497961 6 109085636 G A 0.1469 1477 0.0964 -11.519 4.4336 0.0093707
rs11263775 17 34968289 G A 0.3339 1493 0.7712 8.7543 3.3699 0.0093827
rs10510551 3 24927203 T C 0.3811 1493 0.5463 8.6042 3.3126 0.0093918
rs12761806 10 58249479 C A 0.3514 1491 0.427 -8.7687 3.3759 0.0093918
rs983154 3 3708002 T C 0.4588 1493 0.2112 -8.4565 3.256 0.0093979
rs6049129 20 23775819 T C 0.4005 1493 0.9142 -8.473 3.2627 0.0094058
rs1367832 4 132914907 C A 0.4357 1493 0.4613 8.4411 3.2505 0.0094069
rs2788940 6 132818354 G A 0.1618 1493 0.3402 11.116 4.2807 0.0094077
rs10125079 9 114703029 G A 0.4879 1486 0.8355 -8.2777 3.1877 0.0094113
rs555766 10 79015939 T C 0.286 1493 0.3417 -9.292 3.5784 0.0094125
kgp11446989 2 201535930 G A 0.0402 1493 1 -21.168 8.1522 0.0094139
rs1050884 2 201535781 T G 0.0402 1493 1 -21.168 8.1522 0.0094139
rs6471201 8 135236877 T C 0.42 1493 0.5954 -8.4551 3.2563 0.0094162
rs12500833 4 6688852 T C 0.3664 1493 0.4688 8.5168 3.2801 0.0094172
rs784551 2 217263742 G A 0.4632 1493 0.0859 8.1262 3.1297 0.0094181
rs2868752 4 84058227 C A 0.2934 1493 0.6175 9.1645 3.5296 0.0094193
rs7143300 14 56227332 G A 0.3309 1493 0.7259 8.8491 3.4084 0.0094245
kgp4574198 3 93884292 G A 0.3024 1493 0.2442 -8.8846 3.4224 0.0094315
rs7625947 3 58483630 T C 0.3235 1493 0.6365 -8.9096 3.4326 0.0094437
rs1371251 4 161381482 G A 0.4133 1493 0.749 -8.3739 3.2264 0.0094476
rs7230740 18 3636288 C A 0.3292 1493 0.9533 -8.8215 3.3991 0.0094515
rs847126 2 176936834 G A 0.2767 1491 1 -9.2654 3.5703 0.0094548
rs17532665 2 201437048 G A 0.1274 1492 1 -12.435 4.7917 0.0094576
rs11764365 7 47447541 G A 0.461 1434 0.7102 -8.494 3.2735 0.0094656
rs12532839 7 152231124 G A 0.2458 1493 0.9443 9.631 3.7134 0.0094979
rs1462472 6 77524070 T C 0.1252 1493 0.1931 12.292 4.7396 0.0095005
rs6694548 1 105637914 T C 0.2579 1493 0.8392 9.4292 3.6359 0.0095044
rs6996817 8 135249548 T C 0.4514 1493 0.8345 8.3393 3.2158 0.0095069
rs1891432 1 203877662 T C 0.357 1493 0.1587 -8.4786 3.2697 0.0095112
rs2057053 20 10683471 T G 0.4482 1486 0.4317 8.2572 3.1848 0.009522
rs6108847 20 11138229 G A 0.3637 1493 0.5387 -8.5297 3.2902 0.0095283
rs2141911 7 7328775 G A 0.1842 1493 0.2639 -10.521 4.0585 0.0095337
rs6588083 1 64614011 T C 0.1765 1493 0.3731 -10.988 4.2388 0.0095341
rs12936643 17 5812528 G A 0.4719 1493 1 8.2887 3.1976 0.0095379
rs1962249 10 12347641 G A 0.1829 1493 0.5447 -10.793 4.1639 0.0095432
rs11968187 6 156178985 G A 0.2746 1493 0.173 9.1059 3.5135 0.0095505
rs9314995 13 30644418 T G 0.3168 1493 0.6758 -8.9399 3.4498 0.0095574
rs632349 18 66935648 G A 0.3547 1493 0.91 -8.6264 3.3288 0.0095579
rs13107521 4 17330760 T C 0.4809 1493 0.6044 8.3328 3.216 0.0095674
rs4968282 17 44958937 G A 0.2991 1493 0.2412 8.8945 3.4329 0.0095714
rs6983129 8 11591136 C A 0.4444 1493 0.834 8.2943 3.2014 0.0095733
rs11784693 8 11610674 T C 0.3319 1493 0.3213 -8.6658 3.345 0.0095797
rs226870 16 19600059 G A 0.4605 1493 0.7546 -8.332 3.2163 0.0095817
rs4704400 5 76551010 T C 0.4461 1493 0.3196 8.4297 3.2542 0.0095873
rs1463739 12 40959174 G A 0.3007 1493 0.5797 -9.0834 3.5071 0.0095978
rs2896063 14 88360957 T C 0.2294 1493 1 9.8368 3.7985 0.0096077
rs1875426 16 35102323 T C 0.1932 1493 0.4561 10.57 4.0824 0.009618
rs6458087 6 38901236 G A 0.3687 1493 0.5049 -8.4887 3.2784 0.0096191
rs521678 11 65485727 T G 0.0805 1472 0.5958 15.175 5.8612 0.0096218
rs6546256 2 66909353 G A 0.2987 1493 0.6654 -8.969 3.4648 0.0096365
rs1017912 4 177529489 T G 0.4863 1492 0.1083 8.4477 3.2635 0.0096381
rs13281215 8 144216966 C A 0.2328 1493 0.0954 9.9975 3.8623 0.0096389
rs2269051 20 17504101 C A 0.427 1493 0.9578 8.3395 3.2218 0.0096402
rs10005281 4 161363563 G A 0.314 1492 0.8103 -8.8773 3.4296 0.0096416
rs560830 10 79007602 C A 0.4481 1493 0.8753 8.3235 3.2158 0.0096442
rs1465661 13 75906289 T C 0.1249 1493 0.8136 12.463 4.8149 0.0096443
rs7160376 14 93044668 G A 0.2873 1493 0.7049 9.1734 3.5445 0.0096513
rs11176808 12 40872089 T C 0.2046 1493 0.8737 10.267 3.9669 0.0096514
rs13094773 3 187004183 T C 0.2954 1493 0.0818 -9.265 3.5801 0.0096556
rs1484194 15 46666190 G A 0.2207 1493 0.0083 10.317 3.9869 0.0096605
rs10891967 11 98433120 T C 0.4574 1492 0.8756 8.2715 3.1967 0.009666
rs17669930 1 110657949 T C 0.2636 1493 0.5492 -9.4467 3.651 0.0096688
rs3118867 9 90261695 G A 0.4548 1493 0.6387 8.3438 3.2248 0.0096708
rs4525928 4 161421752 C A 0.4297 1493 0.7513 8.2994 3.208 0.0096797
rs10744321 12 128204790 G A 0.2284 1493 0.9415 9.8474 3.8067 0.0096845
rs4475735 1 237523573 G A 0.3808 1489 0.0884 8.7121 3.3678 0.0096856
rs10866765 5 94807358 G A 0.2204 1493 0.2588 9.8137 3.7939 0.0096892
rs1553404 12 128106951 G A 0.4076 1493 0.5923 8.3407 3.2244 0.0096892
rs4773840 13 95770425 G A 0.0422 1493 0.7448 -20.469 7.9132 0.0096902
rs3026530 20 57929394 G A 0.3114 1493 0.3982 8.8122 3.4071 0.0096975
rs7999346 13 21650467 C A 0.3496 1493 0.5316 -8.5833 3.3188 0.0097028
rs12067797 1 100148279 G A 0.0324 1481 1 23.57 9.1141 0.0097064
rs2365053 7 49462209 G A 0.2552 1493 0.6835 9.5175 3.6803 0.0097083
rs2551514 5 22472039 T C 0.4193 1493 0.4568 -8.4481 3.2669 0.0097097
rs2393071 10 58140119 G A 0.3492 1465 0.8181 8.7685 3.391 0.0097151
rs4401921 9 4400991 T C 0.2296 1481 1 9.8555 3.8114 0.0097157
rs12328440 2 69941485 T C 0.1342 1490 0.4364 -12.254 4.7395 0.0097235
rs1417313 13 59504544 T C 0.4742 1493 0.8355 8.235 3.1853 0.0097294
rs1077951 8 8758058 T C 0.2652 1493 0.8944 9.3271 3.6078 0.0097308
rs9376419 6 139801295 G A 0.1822 1493 0.1174 10.921 4.2248 0.0097355
rs6446495 4 6376273 T C 0.204 1493 0.1294 -10.455 4.0445 0.0097375
rs12873113 13 111155230 T G 0.2515 1493 0.2714 -9.6508 3.7334 0.0097394
rs621071 1 182682811 T C 0.3593 1493 0.0114 -8.8947 3.441 0.0097404
rs682585 1 182559510 T C 0.3979 1493 0.517 -8.5001 3.2887 0.009747
rs4951675 1 210800547 T C 0.2718 1492 0.1168 -9.4728 3.665 0.0097476
rs11049894 12 29035206 T C 0.2128 1492 0.3957 9.9699 3.8575 0.0097513
rs7911962 10 9968483 T C 0.4135 1491 0.2402 -8.2525 3.1932 0.0097546
rs10118881 9 84029999 T C 0.1919 1493 0.6166 -10.401 4.0251 0.0097638
rs4697806 4 10892111 T C 0.2997 1493 0.8532 9.0288 3.4941 0.0097667
rs817413 1 85625855 T G 0.2167 1493 0.8789 -9.9874 3.8655 0.0097737
rs17579337 4 38007559 G A 0.1186 1493 0.1371 -12.512 4.8427 0.0097743
rs13216684 6 77547618 T G 0.2659 1493 0.3205 9.2123 3.5657 0.0097783
rs6779678 3 149225903 G A 0.12 1491 0.6243 -12.794 4.9522 0.0097823
rs1361643 11 29637764 G A 0.2287 1493 0.4638 -9.7227 3.7635 0.0097833
rs10879198 12 71192128 G A 0.1297 1492 0.7307 -12.341 4.777 0.0097836
rs294296 3 31144288 G A 0.4494 1493 0.3744 8.1919 3.1712 0.0097876
rs10998222 10 70246874 G A 0.0509 1493 0.0515 18.234 7.0588 0.0097903
rs273465 9 81835737 C A 0.1551 1493 1 11.382 4.4064 0.0097927
rs10498634 14 93005721 G A 0.3774 1493 0.7833 8.5333 3.3038 0.009798
rs783511 3 66475868 T C 0.357 1493 0.4636 8.517 3.2976 0.0098012
rs6972008 7 158427496 G A 0.4011 1492 0.8295 -8.389 3.2481 0.0098021
rs2059246 16 83662283 T C 0.0506 1493 0.1756 -19.185 7.4283 0.0098045
rs17099886 12 64281052 T C 0.0817 1493 0.1172 -15.386 5.9576 0.0098073
rs9600207 13 74551691 T C 0.0107 1493 1 -40.187 15.544 0.0098089
rs10790521 11 122580119 T G 0.367 1493 0.1636 8.3929 3.2502 0.0098143
rs4491452 15 49227821 T C 0.145 1493 0.677 11.776 4.5604 0.0098149
rs4090221 9 119901378 G A 0.277 1493 0.3656 9.324 3.6108 0.0098153
rs851860 6 67054884 G A 0.1906 1493 0.4027 -10.382 4.0205 0.0098197
rs12612456 2 154751502 G A 0.1484 1493 0.5384 -11.493 4.4513 0.0098252
rs1267059 2 162018643 C A 0.211 1493 0.8765 -10.125 3.9216 0.0098264
rs6890789 5 97469921 T C 0.4511 1493 0.1434 -8.1217 3.1463 0.0098412
rs11568943 4 110883121 G A 0.0636 1493 0.5141 17.068 6.6123 0.0098431
rs10018606 4 58138412 G A 0.284 1493 0.2794 9.0058 3.4889 0.0098439
rs4243514 10 133555654 T C 0.2528 1493 0.9454 -9.4651 3.6669 0.0098449
rs10087236 8 59387670 T C 0.2016 1493 0.8098 -10.235 3.9656 0.0098519
rs5993715 22 19581946 T G 0.4916 1493 1 8.2347 3.1905 0.0098525
rs7633357 3 73281120 G A 0.2344 1493 0.2792 9.8686 3.8237 0.0098537
rs7980890 12 32004170 T C 0.3737 1493 0.4727 -8.4328 3.2675 0.0098579
rs890835 5 175956271 C A 0.116 1492 0.0989 -12.583 4.8762 0.0098646
rs4510484 4 61603973 G A 0.151 1493 0.4196 11.38 4.4101 0.0098671
rs430046 16 78017051 T C 0.4263 1493 0.634 -8.2699 3.2056 0.0098846
rs947079 20 45431465 G A 0.2485 1493 0.6782 -9.4753 3.6733 0.0098941
rs2044294 4 36991491 T C 0.1855 1493 0.6078 10.666 4.1352 0.0098969
rs4948582 10 44435246 T C 0.3135 1493 0.857 -8.8939 3.4481 0.0098991
rs518075 5 179362964 T C 0.4209 1486 0.8315 -8.3922 3.2538 0.0099036
rs9646792 2 176838145 C A 0.4645 1493 0.0542 -8.0479 3.1205 0.0099068
rs10131142 14 21231661 C A 0.0603 1493 0.2472 -17.03 6.6032 0.0099071
rs4326830 11 5365428 T C 0.3148 1493 0.8104 8.831 3.4242 0.0099085
rs11592737 10 96603414 G A 0.2093 1493 0.8758 -10.143 3.9328 0.0099091
rs9471238 6 12224328 T C 0.144 1493 0.5284 -11.623 4.5069 0.0099119
rs12204307 6 10343701 G A 0.2423 1492 0.0665 -9.3811 3.6377 0.0099125
rs8109570 19 29980809 G A 0.2559 1493 0.197 9.5942 3.7205 0.0099155
rs880314 10 72706707 T C 0.2599 1493 0.638 9.4439 3.6622 0.0099155
rs2373146 2 218638176 T C 0.3222 1493 0.5536 -8.7364 3.3879 0.0099165
rs2369271 2 232289244 G A 0.3382 1493 0.8171 -8.6663 3.3611 0.0099244
rs837999 9 110989319 C A 0.4267 1493 0.6722 8.2691 3.2071 0.0099277
rs11723258 4 154733070 T C 0.4514 1493 0.06 8.4775 3.2881 0.0099312
rs2210270 21 42132802 C A 0.351 1493 0.0994 -8.813 3.4184 0.0099343
rs13076088 3 55958416 G A 0.3506 1493 0.0038 8.9629 3.4766 0.0099358
rs6660382 1 81222277 G A 0.3102 1491 0.3642 -8.7948 3.4115 0.0099378
rs10763683 10 29361017 G A 0.38 1491 0.5099 -8.5538 3.3182 0.0099413
rs7255207 19 28385923 T C 0.4715 1493 0.132 -8.4086 3.2621 0.0099482
rs12528102 6 2199634 T C 0.217 1493 0.4929 -9.883 3.835 0.0099642
rs8211 10 94819053 T C 0.3925 1493 0.7861 -8.4549 3.281 0.0099684
rs5008643 3 134508366 G A 0.2043 1493 0.3809 -10.079 3.9113 0.0099714
rs9903136 17 8750061 G A 0.1661 1493 0.2636 -10.894 4.2276 0.0099722
rs6515677 20 2619879 G A 0.073 1493 0.5679 15.957 6.1928 0.009975
rs11761139 7 136150869 T C 0.1491 1489 0.103 -11.819 4.5872 0.0099787
rs7247974 19 15113675 G A 0.1474 1493 0.9179 11.579 4.4938 0.0099787
rs1106674 10 20575991 T C 0.1989 1493 1 10.298 3.9971 0.0099817
rs867043 15 38509927 T C 0.2468 1493 0.4036 -9.4308 3.6605 0.0099838
rs2357427 1 233197806 T C 0.2113 1493 0.4855 9.9814 3.8743 0.0099861
rs4348583 9 85623560 T C 0.4795 1491 0.2995 -8.1251 3.1538 0.0099872
rs9986961 7 103507670 C A 0.4243 1493 0.5963 8.2568 3.2051 0.0099918
rs3891034 17 48070225 T C 0.1795 1493 1 -10.711 4.158 0.0099983
rs8054268 16 80743388 T C 0.3048 1493 0.2715 8.7987 3.4158 0.0099989
rs6097243 20 51734325 G A 0.0603 1493 1 17.309 6.7199 0.010002
rs2849249 18 48310151 G A 0.4223 1493 0.2435 8.4506 3.2811 0.010008
rs6086690 20 8898570 G A 0.4163 1493 0.4559 -8.2531 3.2044 0.010008
rs4239577 19 34294867 T C 0.3195 1493 0.234 8.9565 3.4776 0.01001
rs17388568 4 123329362 G A 0.2904 1493 0.4899 -9.1387 3.5486 0.010015
rs1437700 2 4170619 G A 0.2905 1492 0.572 -9.1269 3.5447 0.01003
rs765450 3 8752296 G A 0.1581 1493 0.5608 -11.355 4.41 0.010031
rs4706978 6 83758364 G A 0.2626 1493 0.2041 9.4992 3.6895 0.010034
rs528957 7 140769459 T C 0.1129 1493 0.7957 12.938 5.0254 0.010037
rs1072967 22 28694210 T C 0.0723 1493 1 -15.918 6.1837 0.010049
rs10764265 10 20977925 G A 0.3684 1493 0.0143 -8.2518 3.2057 0.010049
rs6435264 2 205809480 T C 0.2354 1493 0.0983 9.898 3.8453 0.010051
rs6554112 4 54418635 G A 0.282 1493 1 -9.1214 3.5438 0.010057
rs2051359 21 19640558 G A 0.1983 1493 0.625 -10.377 4.0329 0.01008
rs1475793 9 31107451 T C 0.203 1493 1 -10.216 3.9707 0.010087
rs12402771 1 205343648 G A 0.2649 1493 0.2314 9.1567 3.5592 0.010091
rs1934750 10 62220244 G A 0.4853 1493 0.3001 8.3306 3.2383 0.010097
rs1469236 4 37741826 C A 0.1852 1493 0.3047 10.713 4.1647 0.010101
rs2244503 3 64945871 G A 0.2113 1493 0.6984 10.005 3.8897 0.010108
rs850170 6 8575284 G A 0.292 1493 0.851 8.9993 3.4991 0.010116
rs4937908 11 134437873 T G 0.4263 1492 0.4913 8.3824 3.2593 0.010117
rs11981130 7 17111402 T G 0.2218 1492 1 9.8897 3.8455 0.010118
rs548757 3 173133322 T C 0.2816 1493 0.609 9.1888 3.5731 0.010121
rs4444491 2 6366715 T C 0.2358 1493 0.6666 9.6112 3.7375 0.010125
rs6946355 7 13992460 G A 0.494 1493 0.8766 8.1869 3.1837 0.010126
rs1269634 7 107880612 G A 0.4662 1493 0.1938 -8.0872 3.1454 0.010136
rs16966478 15 38524264 G A 0.1812 1493 0.7272 -10.602 4.1235 0.01014
rs4385545 9 85601796 C A 0.49 1493 0.3788 8.1117 3.1552 0.010144
rs6723319 2 1467210 G A 0.1049 1492 0.4089 -13.56 5.2747 0.01015
rs12148838 15 66882927 G A 0.1802 1473 0.9299 10.774 4.1914 0.010154
rs9583180 13 108233596 G A 0.3081 1493 0.0785 -9.0944 3.5381 0.010159
rs16867225 2 181041286 G A 0.0496 1493 0.7815 -18.846 7.3331 0.010168
rs940289 9 110436968 G A 0.3644 1493 0.118 8.7001 3.3853 0.010171
rs17034421 3 1197281 T C 0.0761 1491 0.4592 -15.675 6.0997 0.010175
rs6464297 7 152726381 G A 0.295 1493 0.5756 9.0618 3.5264 0.010179
rs7949405 11 17085192 C A 0.2247 1493 0.4138 9.7176 3.7816 0.010179
rs10485744 20 10692716 T C 0.0844 1493 1 14.788 5.755 0.01018
rs30268 5 129525635 G A 0.1179 1493 0.1053 12.998 5.0584 0.010181
rs8022373 14 33728007 G A 0.3739 1455 0.6952 -8.5266 3.3183 0.010182
rs6480547 10 53650135 C A 0.288 1493 0.528 -8.9767 3.4937 0.010189
rs4784205 16 62718064 G A 0.3975 1493 0.914 -8.3625 3.255 0.010197
rs9999604 4 37040171 G A 0.1839 1493 0.3885 10.711 4.1696 0.010206
rs4626661 9 3755135 G A 0.4176 1493 0.6704 8.3599 3.2546 0.01021
rs391578 16 77995095 G A 0.4752 1493 0.8763 -8.1853 3.1868 0.010214
rs11970891 7 70174823 G A 0.0941 1493 0.1691 -13.778 5.3642 0.010215
rs1520754 8 13786824 T G 0.3376 1493 0.0109 8.9665 3.4914 0.010224
rs17801371 11 49093987 T C 0.0559 1493 1 17.904 6.9726 0.010235
rs6478290 9 119968145 C A 0.1135 1493 0.2454 -12.713 4.9511 0.010235
rs7521092 1 80644813 C A 0.1662 1489 0.7088 10.962 4.2695 0.01024
rs1562143 4 168810105 T C 0.2505 1493 0.8903 -9.482 3.693 0.010241
rs4323713 1 111823220 T G 0.3038 1493 0.3592 -9.0181 3.5125 0.010245
rs10161040 12 13644236 T C 0.4277 1493 0.5262 -8.2125 3.1988 0.010246
rs10218738 1 221280094 T C 0.1132 1493 0.2443 13.153 5.1238 0.010254
rs6756931 2 52245082 T C 0.3055 1486 0.1997 9.0698 3.533 0.010254
rs2700791 8 5830891 T C 0.3674 1493 0.2205 8.6397 3.3655 0.010255
rs4523255 8 8713038 T C 0.3734 1493 0.9559 8.4567 3.2943 0.010255
rs9324486 8 139359499 G A 0.0435 1493 0.3609 19.883 7.7455 0.010255
rs11987274 8 15113977 T G 0.1237 1492 0.0223 12.069 4.7019 0.010263
kgp4835133 4 132686665 C A 0.1788 1465 0.0096 -10.405 4.054 0.010267
rs1638005 17 27573097 G A 0.4746 1493 0.5338 -8.2693 3.2219 0.01027
rs2175357 5 126067019 T C 0.3928 1493 0.3027 -8.2729 3.2234 0.010273
rs12033542 1 83712453 T G 0.1038 1493 0.7807 13.379 5.2132 0.010276
rs6866565 5 151756408 G A 0.4551 1493 0.5314 8.2922 3.2311 0.010276
rs10911097 1 182527409 G A 0.1894 1486 1 10.486 4.0857 0.010277
rs6780487 3 1823910 T C 0.491 1493 0.277 -8.3117 3.2388 0.010278
rs920233 3 127295084 T C 0.1969 1493 0.2518 -10.144 3.9527 0.010281
rs10263196 7 132956182 G A 0.3436 1493 0.6465 8.6754 3.3808 0.010285
rs278941 4 40420708 G A 0.3272 1493 0.1959 8.5808 3.3439 0.010285
rs2842276 10 64823212 G A 0.1705 1493 0.927 10.871 4.2363 0.010286
rs13100852 3 93946101 G A 0.132 1493 0.0537 11.789 4.5945 0.010291
rs10440446 4 154645471 G A 0.2994 1493 0.4977 -9.0221 3.5162 0.010293
rs2835006 21 36944403 G A 0.2123 1493 0.8164 9.9745 3.8879 0.010303
rs4723329 7 33803450 G A 0.0412 1493 0.7367 -20.514 7.996 0.010303
rs17824050 12 113036817 G A 0.3999 1493 0.1457 8.5191 3.3209 0.010309
rs1282948 3 111631564 G A 0.4839 1493 0.7559 8.1526 3.1781 0.01031
rs5992435 22 19583025 G A 0.1875 1493 0.3504 -10.36 4.0386 0.010313
rs9405444 6 1169047 G A 0.1571 1493 0.204 11.446 4.4623 0.010314
rs2988071 9 92125867 G A 0.353 1493 0.4613 8.6513 3.3732 0.010325
rs4681620 3 150181413 G A 0.4474 1493 0.4963 8.3068 3.2388 0.010325
rs958648 8 11103895 G A 0.4501 1493 0.1914 -8.0884 3.1537 0.010325
kgp166023 2 101009322 G A 0.0392 1493 0.7248 21.333 8.3184 0.01033
rs7516054 1 86603942 T C 0.2284 1493 0.3782 -9.6342 3.7568 0.010334
rs12530461 6 614353 C A 0.0311 1493 1 23.668 9.23 0.010339
rs951747 11 5417034 G A 0.4856 1492 0.4372 -8.2776 3.2282 0.010343
rs9694042 8 26280815 G A 0.4006 1489 0.4502 8.2814 3.2301 0.010352
rs3753658 1 226012686 T G 0.1246 1493 0.2842 -12.586 4.9094 0.010355
rs4805143 19 28789999 T C 0.347 1493 0.7755 8.6274 3.3651 0.010355
rs6958440 7 108818739 T C 0.2465 1493 0.5771 -9.4168 3.6735 0.010364
rs556146 11 100694891 T G 0.1996 1493 0.0026 10.653 4.1556 0.010365
rs4944974 11 74801374 T C 0.1608 1493 0.7736 11.094 4.3282 0.010369
rs7529873 1 183979966 G A 0.0881 1493 0.5185 -14.587 5.6908 0.010371
rs698132 12 69984006 G A 0.3513 1493 0.7765 8.5314 3.3285 0.010374
rs9391943 6 2077339 G A 0.2415 1493 0.4802 -9.4684 3.6944 0.010381
rs9371601 6 152790573 T G 0.3824 1493 0.4112 -8.3227 3.2478 0.01039
rs4708652 6 168517579 T C 0.3278 1490 0.9531 -8.7259 3.4055 0.010397
rs8065687 17 70015234 T C 0.4705 1493 0.7164 -8.152 3.1815 0.010398
rs16836088 2 154984566 G A 0.1467 1493 0.4088 -11.435 4.4633 0.010403
rs3734945 7 138305782 T C 0.3439 1493 1 8.6125 3.3615 0.010405
rs7863341 9 128449085 T C 0.4256 1493 0.9578 -8.2611 3.2244 0.010405
rs29694 7 41839311 G A 0.3309 1493 0.267 -8.5638 3.3426 0.010407
rs1833984 16 63558874 C A 0.493 1493 0.6788 -8.1296 3.1733 0.010411
rs12106549 22 19846987 T G 0.1919 1493 0.404 10.266 4.008 0.010423
rs10882596 10 97200044 T C 0.3275 1493 0.8145 -8.6828 3.3899 0.010425
rs12542353 8 69196430 G A 0.3547 1493 1 8.5388 3.3337 0.010426
rs10928532 2 135972093 G A 0.1591 1493 0.0067 11.578 4.5207 0.010435
rs7833302 8 22256310 G A 0.1628 1493 0.393 10.948 4.2752 0.010442
rs667791 11 74999428 G A 0.3677 1493 0.7809 8.508 3.3224 0.010443
rs8089066 18 4441785 T C 0.356 1493 0.1016 8.3536 3.2622 0.010445
rs12205236 6 20470908 C A 0.2646 1493 1 9.2694 3.6199 0.010446
rs10263065 7 49461592 T G 0.2552 1493 0.6835 9.4238 3.6803 0.01045
rs12678727 8 15015581 G A 0.3438 1489 0.1509 -8.7883 3.4321 0.01045
rs8020075 14 50135717 G A 0.2294 1493 0.6605 9.7818 3.8203 0.010453
rs7196606 16 15941025 G A 0.2133 1493 0.8774 -9.9498 3.8862 0.010458
rs364569 17 6979179 G A 0.3958 1493 0.5886 8.2936 3.2394 0.010461
rs10899970 10 44515716 G A 0.4638 1493 0.1764 8.3399 3.2575 0.010462
rs11862602 16 77267416 T C 0.2401 1493 1 9.5626 3.7354 0.010468
rs13005339 2 137321430 G A 0.4146 1493 0.4244 -8.3784 3.273 0.010471
rs7068675 10 4746670 C A 0.1487 1493 0.3573 11.632 4.5447 0.010479
rs6791786 3 167050814 G A 0.352 1493 0.9097 -8.5368 3.3354 0.010483
rs16854266 3 169360455 T C 0.3161 1493 0.1199 8.9672 3.5036 0.010484
rs6678252 1 100154467 G A 0.0338 1493 1 -22.748 8.8897 0.010499
rs11710115 3 119900785 T G 0.3922 1493 0.0169 8.1102 3.1694 0.010502
rs8083927 18 77720079 G A 0.4139 1492 0.915 -8.3076 3.2468 0.010507
rs7316774 12 87281219 C A 0.356 1493 0.1143 8.7077 3.4033 0.010509
rs17233555 18 72047318 T C 0.0392 1493 0.7248 21.283 8.3184 0.01051
rs1010482 5 172223045 T G 0.0486 1493 0.081 18.527 7.2417 0.010515
rs4500850 18 61917239 T G 0.4155 1491 0.0219 8.0478 3.1457 0.010518
rs5030335 11 32408693 G A 0.1279 1493 0.0488 11.915 4.6581 0.010529
rs2284550 21 34618285 G A 0.5 1493 0.0554 -7.9639 3.1135 0.010531
rs17420384 2 495808 G A 0.138 1493 0.664 11.914 4.6578 0.010534
rs1380122 14 54137424 T C 0.223 1493 0.601 9.7318 3.805 0.01054
rs6915373 6 24612902 T C 0.0543 1493 0.1232 -18.424 7.2044 0.010547
rs10022765 4 121078848 G A 0.2917 1493 0.5729 9.0494 3.5388 0.010552
rs4291275 8 123748284 T C 0.4699 1493 0.533 -8.2469 3.2253 0.01056
rs11927748 3 1363099 C A 0.2867 1493 0.5696 9.0902 3.5554 0.010566
rs1635561 1 17687027 T C 0.2569 1493 0.4159 9.4442 3.6939 0.010567
rs7836759 8 28977112 C A 0.3376 1493 0.8172 -8.6011 3.3643 0.010571
rs4937795 11 133475211 T C 0.0506 1493 0.4244 18.461 7.2215 0.010577
rs9812924 3 173733659 G A 0.1778 1493 0.0921 10.433 4.0818 0.010589
rs6531533 4 37395513 G A 0.2803 1493 1 -9.0816 3.5538 0.010604
rs4800775 18 24525556 G A 0.2137 1493 0.6445 9.8901 3.8703 0.010606
rs6703700 1 13946586 G A 0.3419 1493 0.2057 8.745 3.4226 0.010616
rs1577244 6 117385009 T C 0.4534 1493 0.7147 -8.2316 3.222 0.010625
rs4411379 13 108778386 T C 0.1662 1492 0.9255 -10.987 4.3007 0.010629
rs2365259 1 62034999 C A 0.4149 1493 0.9575 -8.2837 3.2426 0.01063
rs1950167 4 161109431 T C 0.4863 1493 0.325 8.2658 3.2357 0.010633
rs4920862 5 116276837 T G 0.3536 1493 0.4969 8.4468 3.3066 0.010633
rs786506 19 35479913 G A 0.1936 1493 1 -10.312 4.0374 0.010647
rs524775 13 98731006 G A 0.3336 1493 0.771 8.6819 3.3997 0.010657
rs7040850 9 124457949 T G 0.0181 1493 0.3862 30.249 11.832 0.010659
rs11916983 3 134152990 T C 0.3764 1493 0.6592 8.4639 3.3144 0.010661
rs2120368 4 82865191 T C 0.4819 1493 0.5689 -8.2153 3.2177 0.010674
rs4288278 7 1410607 G A 0.3392 1493 0.1659 -8.4509 3.31 0.010675
rs42513 7 41846628 T C 0.4324 1493 0.8743 -8.2447 3.2295 0.010682
rs4690145 4 80742791 T C 0.439 1493 0.1892 -8.3535 3.2721 0.010682
rs7975690 12 88362392 T C 0.0127 1493 1 -36.532 14.294 0.010682
rs272194 5 5051464 T C 0.2629 1493 0.5939 9.1914 3.6005 0.010685
rs7662687 4 169046172 G A 0.3202 1493 0.7663 8.7699 3.4356 0.010691
rs10946483 6 21911129 G A 0.1259 1493 0.5573 12.189 4.7751 0.010694
rs10096610 8 10289663 T C 0.137 1493 0.1256 -11.615 4.5509 0.010704
rs17557932 12 59820966 T C 0.1983 1493 0.6845 10.163 3.9821 0.010708
rs12216712 8 9895811 T G 0.0914 1493 0.8758 14.096 5.5237 0.010713
rs1322880 6 85643917 T C 0.3446 1480 0.0333 -8.8548 3.4701 0.010718
rs7824078 8 55803742 G A 0.3617 1493 0.9553 -8.4636 3.317 0.010722
rs12503223 4 16842716 G A 0.2137 1493 1 9.934 3.8934 0.010726
rs135697 22 47103512 G A 0.3131 1493 0.6737 -8.7282 3.4208 0.010726
rs12666584 7 126055187 T C 0.3449 1493 0.4226 -8.6618 3.3949 0.010728
rs8055016 16 83616062 G A 0.4602 1493 0.8758 -8.1902 3.2101 0.010729
rs10493115 1 43707283 T C 0.1231 1482 0.9041 12.373 4.8497 0.010735
rs9815027 3 70099299 T C 0.3426 1493 1 -8.5786 3.3628 0.010741
rs7274811 20 32333181 T G 0.2214 1493 0.7073 -9.8627 3.8665 0.010747
rs10770499 12 19664109 T C 0.4036 1493 0.0466 8.0852 3.1697 0.010748
rs9416634 10 59582520 T C 0.4474 1493 0.2496 -8.0635 3.1612 0.010749
rs2443549 5 79833821 G A 0.062 1493 0.8237 -16.853 6.6074 0.010751
rs4838554 10 50916542 T C 0.4441 1493 0.7933 -8.1614 3.1997 0.010751
rs637432 13 58668703 T C 0.2532 1493 0.0873 9.5757 3.7543 0.010754
rs10135535 14 77836113 G A 0.3908 1493 0.7858 -8.3749 3.2837 0.010759
rs2289778 3 124044949 T C 0.1386 1493 0.0651 -12.072 4.7334 0.010759
rs787435 2 145888369 T C 0.296 1493 1 8.9101 3.4938 0.010765
rs10816027 9 8982620 C A 0.2518 1493 0.3361 -9.2533 3.6285 0.010767
rs2248863 11 119207341 G A 0.1611 1493 0.3903 10.952 4.2947 0.010768
rs6460386 7 67094001 T C 0.433 1493 0.0732 8.0262 3.1474 0.010768
rs1952796 14 38321607 T C 0.1037 1490 0.5764 -13.255 5.1982 0.010775
rs589756 6 132643117 C A 0.2009 1493 0.1703 9.9725 3.9109 0.010775
rs2606645 6 122433255 G A 0.3583 1493 0.6939 -8.5294 3.3452 0.010779
rs6816969 4 30845667 T C 0.3707 1493 0.0521 8.2145 3.2217 0.010781
rs7136889 12 54437752 T G 0.2706 1493 0.0882 -9.3698 3.675 0.010785
rs8042988 15 89412279 G A 0.3496 1493 0.1908 8.3885 3.2904 0.01079
rs9292170 5 57948000 T C 0.3885 1493 0.8702 8.3242 3.2654 0.010798
rs1454456 6 81385896 T C 0.2572 1493 0.1753 -9.1412 3.5862 0.010802
rs10828478 10 23837290 C A 0.4025 1492 0.5904 8.2358 3.2314 0.010812
rs983530 21 17577779 T C 0.3994 1491 0.5528 8.3765 3.2867 0.010815
rs1936896 6 19644251 G A 0.1976 1493 0.7446 10.261 4.0261 0.010817
rs7562116 2 232108246 G A 0.2612 1489 0.8932 -9.2966 3.6478 0.010817
rs2489676 1 190804630 T G 0.4712 1493 0.1192 8.3202 3.2647 0.010818
rs3808522 8 23162176 T C 0.4575 1493 0.4654 8.2434 3.235 0.010829
rs4855129 3 179678562 G A 0.4297 1493 0.8327 8.1855 3.2124 0.010831
rs16992609 19 4837501 T C 0.1467 1493 0.8363 11.463 4.4988 0.010836
rs4309976 5 18954716 T C 0.1098 1493 0.1436 -13.275 5.2104 0.010839
rs17741537 8 11213092 G A 0.4558 1493 0.3215 8.0538 3.1616 0.010853
rs9522767 13 90503150 T C 0.1766 1492 0.3277 10.529 4.1335 0.010859
rs356220 4 90641340 T C 0.3548 1491 0.821 8.4707 3.3258 0.010866
rs12658613 5 97061761 C A 0.0867 1493 0.1383 -14.155 5.5574 0.010867
rs985439 3 140052671 G A 0.3814 1493 0.5108 -8.4401 3.3138 0.010867
rs688053 11 105698982 G A 0.1219 1493 0.6293 12.348 4.8487 0.010875
rs883124 12 125813494 T C 0.2723 1493 0.6951 -9.1847 3.6065 0.010875
rs672856 18 220658 G A 0.4216 1493 0.0225 7.9938 3.1389 0.010876
rs4788706 16 73191709 G A 0.423 1493 0.8736 8.2475 3.2386 0.010878
rs7845743 8 142468255 G A 0.4086 1493 1 8.2669 3.2465 0.010883
rs7090265 10 77216955 T C 0.3922 1493 0.0028 -8.6629 3.4023 0.010889
rs10780493 9 83796167 G A 0.3962 1493 0.449 8.3914 3.2958 0.010895
rs7099976 10 83865764 G A 0.207 1493 0.5282 -9.9442 3.9057 0.010895
rs6734593 2 196506802 T C 0.1788 1493 0.0218 10.293 4.0427 0.010896
rs6536518 4 161308423 G A 0.4099 1493 0.3356 -8.1561 3.2035 0.010898
rs9956473 18 74936640 T C 0.1534 1460 0.2671 -11.214 4.4047 0.010898
rs770721 1 5722405 G A 0.2448 1493 0.7796 -9.4887 3.7271 0.010901
rs11057396 12 124419062 C A 0.3691 1493 0.6973 8.3728 3.2889 0.010903
rs1454583 8 14975143 G A 0.1802 1493 0.7262 10.627 4.1744 0.010905
rs4071641 17 76157266 T C 0.4005 1493 0.095 8.1149 3.1877 0.010906
rs6853067 4 38562694 G A 0.1139 1493 0.4431 -12.93 5.0793 0.010912
kgp3824659 13 63112634 C A 0.3091 1493 1 8.7962 3.4557 0.010916
rs1007435 7 140129626 T C 0.0754 1493 0.1913 -15.13 5.9442 0.010916
rs2091309 7 110376327 G A 0.3898 1493 0.4464 -8.2417 3.2388 0.010937
rs1338289 1 210519658 G A 0.1122 1493 0.0372 12.522 4.921 0.010938
rs4889554 16 31819166 T C 0.2828 1469 0.222 -8.929 3.5092 0.010945
rs869439 2 26723727 G A 0.4859 1493 0.6413 -8.0736 3.1731 0.010946
rs12068598 1 244636995 G A 0.2445 1493 1 -9.4474 3.7136 0.01096
rs592716 17 14344060 G A 0.3413 1493 0.4204 -8.4696 3.3296 0.010968
rs660657 11 128610263 T C 0.2964 1493 0.7101 -8.8449 3.4776 0.010978
rs907076 9 15443430 T C 0.1661 1493 0.1115 -10.676 4.1981 0.010992
rs11690066 2 203004983 C A 0.3858 1493 0.0904 -8.1537 3.2066 0.010998
rs2030106 12 63598384 G A 0.1396 1493 0.1603 11.941 4.6966 0.011009
rs2133003 1 55022557 T C 0.2465 1491 0.7276 9.3754 3.6876 0.01101
rs4365835 5 111949440 T C 0.3151 1493 0.1874 -8.8871 3.4957 0.011014
rs7819270 8 133262048 G A 0.2565 1493 0.8922 -9.3075 3.6611 0.011014
rs3102095 8 73916745 C A 0.3258 1493 0.5963 8.594 3.3809 0.011024
rs9912736 17 34977393 T C 0.2719 1493 0.8446 -9.0881 3.5758 0.011035
rs10112981 8 114965243 G A 0.3101 1493 0.333 -8.8863 3.4964 0.011036
rs7871113 9 113944432 T C 0.0325 1493 1 23.007 9.0545 0.011056
rs577266 9 29640242 C A 0.4172 1491 0.0221 -7.9945 3.1468 0.011069
rs6000449 22 37251377 T C 0.0981 1493 1 -13.643 5.3705 0.011076
rs16850977 3 166689010 G A 0.0301 1493 1 -23.798 9.3693 0.011086
rs10797921 1 183886016 G A 0.4688 1493 0.7554 -8.1548 3.2108 0.011091
rs2378522 1 222301317 T G 0.3148 1493 0.1052 -8.9197 3.512 0.011092
rs17170936 7 147973957 G A 0.137 1493 0.0014 -12.282 4.836 0.011095
rs4712802 6 10642259 T G 0.4632 1493 0.755 8.1611 3.2136 0.0111
rs1435277 8 11196970 T C 0.4997 1493 0.2548 7.9831 3.1437 0.011104
rs492054 1 93473744 C A 0.3506 1493 0.8202 -8.5219 3.356 0.011108
rs9984345 21 20133449 T G 0.1202 1493 0.037 -12.808 5.0443 0.011115
rs1432411 10 63952639 T C 0.2466 1490 0.3288 -9.5478 3.7605 0.011118
rs17045365 2 116770267 T C 0.0636 1493 1 16.598 6.5375 0.011119
rs10066037 5 76554598 T C 0.4478 1493 0.6009 -8.2036 3.2317 0.011132
rs3983592 12 19557354 G A 0.4246 1491 1 -8.2011 3.2307 0.011133
rs4766500 12 110993791 G A 0.3413 1493 0.1856 8.6966 3.4259 0.011134
rs2183308 20 51522918 T C 0.421 1493 0.8318 8.2317 3.2428 0.011135
rs7318170 13 106659814 T C 0.2826 1493 0.7496 -8.9532 3.5271 0.011137
rs6974906 7 42690554 T C 0.1313 1493 0.4286 -11.877 4.6794 0.011141
rs7332804 13 85947547 G A 0.1728 1493 0.9279 -10.699 4.2155 0.011149
rs10152973 15 67647218 T C 0.2398 1493 0.2872 9.6228 3.7916 0.011152
rs523329 4 82720331 T C 0.2574 1492 0.2784 -9.1368 3.6003 0.011155
rs2694138 2 52654662 T C 0.474 1480 0.4982 -8.091 3.1882 0.011156
rs918233 2 211376416 T C 0.3875 1493 0.4458 -8.3954 3.3083 0.011159
rs12966203 18 24575498 T C 0.2133 1493 0.3548 9.7648 3.8481 0.011164
rs4564939 3 70229761 G A 0.3778 1493 0.7 8.3985 3.3097 0.011164
rs10476783 5 151768955 G A 0.4581 1493 0.5317 -8.1949 3.2298 0.011172
rs6896790 5 57889306 T C 0.4625 1493 0.7947 -8.0898 3.1884 0.011172
rs1555147 20 49850167 G A 0.062 1493 0.6534 -16.959 6.6847 0.011178
rs11087556 20 2785598 G A 0.4028 1492 0.3897 -8.1645 3.2182 0.01118
rs512941 8 27542849 C A 0.2388 1493 0.1178 9.6943 3.8211 0.01118
rs7503287 17 69552107 G A 0.3108 1493 0.1474 -8.9169 3.5148 0.011182
rs2272293 14 79419128 C A 0.069 1493 0.0412 -16.412 6.4695 0.011186
rs9533287 13 43450856 C A 0.4625 1493 0.1451 -8.2787 3.2634 0.011187
rs9613570 22 28545264 C A 0.3737 1493 0.7824 8.3361 3.2861 0.011187
rs10828544 10 24058804 T C 0.2552 1493 1 -9.2864 3.6608 0.01119
rs6536843 4 165613783 G A 0.4481 1493 0.2721 8.2587 3.2559 0.011196
rs10761892 10 66760408 T G 0.432 1493 0.3987 -8.0774 3.1845 0.011198
rs2075827 16 8941818 C A 0.2405 1493 1 9.4741 3.7353 0.0112
rs11746202 5 38770162 G A 0.4102 1493 0.593 8.287 3.2673 0.011203
rs10814284 9 3593961 G A 0.3533 1493 0.2574 -8.5967 3.3895 0.011204
rs6539603 12 82325768 T C 0.4501 1493 0.9167 8.1489 3.2131 0.011208
rs9561241 13 93648681 T G 0.1225 1478 0.2746 12.627 4.9794 0.011216
rs4691129 4 165609979 T G 0.4638 1493 0.0221 -8.3663 3.2993 0.011219
rs3772371 3 1204591 C A 0.0995 1493 0.1943 13.763 5.4283 0.011228
rs10900588 1 203656814 G A 0.0877 1493 0.8711 14.267 5.627 0.011232
rs4413405 4 7853361 T C 0.1695 1493 0.6463 -10.856 4.2819 0.011235
rs701277 7 83531098 T C 0.1068 1493 0.5869 13.004 5.1295 0.011237
rs8063561 16 7955873 T C 0.1909 1493 0.3565 10.167 4.011 0.011249
rs896902 2 123234578 T G 0.3198 1493 0.1373 8.8454 3.4895 0.011249
rs7871047 9 84090670 T G 0.1494 1493 1 -11.353 4.4794 0.011258
rs3825054 11 118234191 G A 0.1386 1493 0.3851 -11.857 4.6786 0.011265
rs6842886 4 114392629 G A 0.1306 1493 0.7321 -11.945 4.7131 0.011266
rs4428744 9 83898946 C A 0.4012 1493 0.5535 -8.1841 3.2294 0.01127
rs4845006 1 210529582 G A 0.3509 1492 0.0169 -8.2221 3.2449 0.01128
rs10112708 8 80539224 T G 0.3942 1493 0.1936 8.135 3.211 0.011292
rs10034996 4 135796837 G A 0.1611 1493 1 -11.015 4.3478 0.011295
rs4837005 9 127765978 T C 0.3687 1493 0.7388 8.3408 3.2924 0.011299
rs3127464 1 244599858 T C 0.2656 1493 1 -9.1558 3.6142 0.0113
rs7245851 19 20955898 G A 0.1058 1493 0.0281 -12.768 5.0406 0.011309
rs2734833 11 113292920 G A 0.3292 1493 0.5982 -8.6626 3.4199 0.01131
rs2890704 9 6184165 T C 0.0857 1493 0.8694 -14.493 5.7222 0.011314
rs955119 14 86924652 C A 0.067 1493 0.2079 -15.884 6.2718 0.011319
rs11994255 8 28095939 T C 0.2659 1493 0.6908 -9.2012 3.6332 0.011324
rs7451911 6 76067117 T C 0.3041 1493 0.0235 8.5309 3.3685 0.011324
rs2038883 13 42705815 T C 0.3011 1493 0.9022 8.8254 3.4852 0.011333
rs7072705 10 13077713 C A 0.2793 1493 0.3036 -9.1322 3.607 0.011349
rs2158485 7 16366339 T C 0.0539 1493 1 -17.923 7.0794 0.011352
rs7731125 5 112428869 G A 0.0188 1493 0.4088 29.487 11.635 0.011354
rs4959456 6 829223 G A 0.1537 1493 0.1951 11.009 4.3486 0.011355
rs447106 2 159900278 G A 0.279 1489 0.0534 8.7891 3.4721 0.011363
rs2760530 1 192538496 T G 0.2669 1493 0.6917 -9.1823 3.6275 0.011365
rs4739241 8 21306422 T C 0.1728 1493 0.3649 10.823 4.2759 0.011368
rs3818584 9 90265015 T C 0.3995 1493 0.1609 8.4015 3.3194 0.011374
rs2408141 12 45503563 T C 0.4715 1493 0.4063 8.0025 3.1619 0.011376
rs10118434 9 5238460 T C 0.2532 1493 0.4524 9.3808 3.7065 0.011377
rs13403603 2 171301387 C A 0.0784 1493 0.0291 -15.473 6.1137 0.011377
rs4146016 7 16386494 T C 0.4571 1493 0.1923 -8.251 3.2602 0.011379
rs4895298 5 120569108 G A 0.1293 1493 0.8179 -11.997 4.7404 0.011382
rs7969727 12 127231835 T C 0.43 1493 0.2458 8.0354 3.1753 0.011388
rs191786 6 82497480 T C 0.4102 1493 0.2396 8.3382 3.2952 0.011394
rs3786829 19 39014184 T C 0.2003 1493 0.2256 10.257 4.0537 0.011397
rs16954683 18 9020352 T C 0.0292 1492 1 24.082 9.5176 0.011398
rs1857459 10 85684595 G A 0.4501 1493 0.4969 -8.0425 3.1787 0.011403
rs2703546 17 77123229 C A 0.2638 1488 1 -9.1794 3.6284 0.011411
rs9321833 6 142024463 G A 0.0258 1493 0.6224 25.78 10.179 0.011411
rs7092729 10 23038083 T C 0.0405 1493 0.1709 -20.913 8.2673 0.011417
rs430753 10 8074437 C A 0.3624 1493 0.6142 -8.4576 3.3434 0.011419
rs726165 2 207101446 G A 0.4997 1493 0.6415 8.123 3.2112 0.01142
rs460106 22 21806401 T C 0.2766 1493 0.5184 -9.1016 3.5981 0.011421
rs7042473 9 99346570 T C 0.1782 1493 0.4261 -10.437 4.1259 0.011421
rs10843627 12 30309076 T C 0.4766 1493 0.5 -8.1572 3.225 0.011427
rs9875507 3 126143727 G A 0.4725 1493 0.9586 -8.0757 3.1929 0.011429
rs7579376 2 176735728 T C 0.3721 1493 0.9118 8.3323 3.2944 0.011431
rs1371835 3 29789353 C A 0.495 1493 0.7959 -8.1006 3.2029 0.011433
rs159242 17 32767554 T C 0.1711 1493 0.465 10.835 4.284 0.011435
rs7772437 6 161115245 T A 0.49 1493 0.6046 8.1301 3.2147 0.011438
rs2623142 14 85184561 T C 0.2833 1493 0.7502 8.9943 3.5572 0.011455
rs9939870 16 69396585 T C 0.2783 1493 0.1077 9.1959 3.6372 0.011462
rs4890980 18 75364313 T C 0.382 1492 0.5467 8.3729 3.3118 0.011463
rs4771730 13 111765846 T C 0.3202 1493 0.9526 8.6591 3.425 0.011465
rs7196849 16 86033810 G A 0.3741 1493 0.3767 -8.2401 3.2595 0.011472
rs6716389 2 176802850 G A 0.0422 1493 0.108 20.518 8.1164 0.011473
rs2368313 13 85429910 T C 0.2378 1493 1 9.4801 3.7503 0.011476
rs2496540 6 72927964 T C 0.3532 1492 0.9099 8.4309 3.3352 0.011476
rs17748464 8 10050618 G A 0.3701 1493 0.5788 -8.4187 3.3305 0.011478
rs11078927 17 38064405 T C 0.4277 1493 0.0129 8.4332 3.3363 0.011482
rs7699520 4 169049597 G A 0.3804 1493 0.8692 8.3305 3.2958 0.011485
rs4768081 12 45519421 T G 0.42 1493 0.9154 8.1842 3.2383 0.011492
rs1924104 13 100546863 T C 0.1608 1493 1 10.993 4.3497 0.011498
rs8021858 14 94940717 G A 0.3818 1493 0.6221 8.2477 3.2636 0.011498
rs4467997 9 94539018 C A 0.3138 1493 0.8102 8.6616 3.4274 0.0115
rs7678127 4 82928877 G A 0.3074 1493 1 -8.7385 3.458 0.011503
rs1427087 8 125959812 G A 0.4863 1493 0.2548 -7.95 3.146 0.011504
rs39399 7 103489992 G A 0.423 1493 0.5251 -8.0942 3.2035 0.011514
rs6724298 2 121668836 T C 0.2741 1492 0.8966 -9.029 3.5735 0.011516
rs6933547 6 37969064 C A 0.3379 1493 0.0372 8.767 3.4702 0.011525
rs2199487 4 82820008 G A 0.3413 1493 0.7298 -8.4611 3.3492 0.011527
rs6863462 5 58940034 T C 0.3252 1493 0.5167 8.6819 3.4366 0.011528
rs4751908 10 116198370 T C 0.422 1493 0.0025 -8.5039 3.3663 0.011532
rs6497238 15 28053778 T C 0.2264 1493 0.268 9.4948 3.7587 0.011535
rs2681619 8 31321243 T G 0.4186 1493 0.9576 -8.1756 3.2367 0.011539
rs7476649 10 84087761 T C 0.1451 1492 0.9168 11.431 4.5254 0.01154
rs17162828 7 10299150 G A 0.2495 1493 0.1891 -9.4821 3.7541 0.011544
rs696178 10 95148470 T G 0.2003 1493 1 10.066 3.9854 0.011546
rs2905997 5 11096972 C A 0.3084 1493 0.6711 -8.7802 3.4764 0.011547
rs1861809 12 110245588 G A 0.4699 1493 0.8763 -8.0576 3.1905 0.011554
kgp8734372 8 117058563 G A 0.225 1493 0.1593 -9.4777 3.7531 0.01156
rs12137005 1 229216656 T C 0.1336 1493 0.6544 11.932 4.7253 0.011567
rs8123223 20 4048021 T G 0.4692 1493 0.3496 7.9727 3.1574 0.011567
rs2139631 2 188640654 T C 0.0733 1493 0.3391 -15.688 6.2131 0.01157
rs1647292 8 4017692 T C 0.2947 1493 0.0249 -8.5851 3.4003 0.011576
rs10044946 5 77247878 T G 0.3161 1493 0.6752 -8.6116 3.4112 0.011585
rs4960945 8 88799185 T G 0.1701 1493 0.2003 10.907 4.3204 0.011585
rs1223761 1 214332987 C A 0.1212 1493 0.6264 -12.26 4.8565 0.011588
rs1448697 8 137112282 T C 0.08 1493 1 -14.88 5.8944 0.01159
rs2690870 7 31327300 G A 0.197 1492 0.8063 10.173 4.0298 0.011591
rs7242295 18 59490506 T C 0.2143 1493 0.591 9.7479 3.8616 0.011592
rs9777071 9 91281294 G A 0.4705 1493 0.2125 8.2078 3.2516 0.011595
rs229036 21 28203668 G A 0.4632 1493 0.0289 8.3173 3.2952 0.011601
rs4688076 3 117825865 T G 0.3674 1493 0.8238 8.3826 3.3213 0.011605
rs12454164 18 25690927 G A 0.2662 1493 0.1449 8.9403 3.5423 0.011607
rs884895 2 19184996 G A 0.1453 1493 0.1437 11.664 4.6214 0.011608
rs2664299 14 99742187 T C 0.3905 1493 0.3843 -8.1575 3.2324 0.011614
rs11633619 15 60644074 T C 0.3614 1493 0.8226 8.3557 3.3111 0.011618
rs6478649 9 126935364 G A 0.2701 1492 0.5114 -8.993 3.5641 0.011627
rs2981579 10 123337335 G A 0.419 1493 0.9154 -8.1479 3.2293 0.011631
rs17094647 12 44835241 G A 0.0429 1493 0.7508 -19.83 7.8596 0.011635
rs7785398 7 33865741 T C 0.2133 1493 0.1652 9.6521 3.8258 0.01164
rs11686968 2 189782047 T C 0.1929 1493 0.3609 10.083 3.9967 0.011643
rs1432655 5 163028782 G A 0.4551 1493 0.375 7.9883 3.1665 0.011643
rs2429127 12 2116768 T C 0.3486 1493 0.425 -8.5401 3.3853 0.011645
rs7997938 13 109011971 T C 0.29 1493 0.7536 8.8344 3.502 0.011646
rs305959 19 41675162 T C 0.1839 1493 0.3006 -10.541 4.1792 0.01166
rs899760 14 85548835 G A 0.2217 1493 0.3295 -9.5646 3.7922 0.011663
rs6817879 4 21651850 T G 0.3242 1493 0.5951 -8.6614 3.4342 0.011666
rs7785760 7 152691200 G A 0.1464 1493 0.534 -11.292 4.4774 0.011668
rs1154756 2 5226543 T G 0.3021 1493 0.22 -8.9083 3.5324 0.011673
rs4659995 1 240835685 G A 0.4049 1493 0.3616 8.2973 3.2903 0.011679
rs7786633 7 12178420 T C 0.0121 1493 0.1923 -36.037 14.276 0.011682
rs17143592 11 82194775 T C 0.1875 1493 0.7342 10.362 4.1098 0.011688
rs618624 9 116416163 G A 0.207 1493 0.3441 9.8088 3.8902 0.011688
rs6425438 1 171791211 T C 0.2418 1493 0.0565 -9.1677 3.636 0.01169
rs2181699 1 4888012 T G 0.3701 1493 0.7391 8.3728 3.3208 0.011691
rs6595726 5 126016244 T G 0.4387 1493 0.462 -8.1882 3.2476 0.011692
rs7103022 11 129309933 T G 0.1966 1493 0.4122 -10.246 4.0637 0.011694
rs9320589 6 117350903 T C 0.3875 1493 0.5135 -8.329 3.3035 0.011694
rs12269470 10 126260223 T C 0.2766 1493 0.8972 -9.0098 3.5739 0.011701
rs7448571 5 92643805 C A 0.3021 1493 0.6674 8.7072 3.4539 0.011703
rs7925243 11 83933781 T G 0.1986 1493 0.5697 -10.164 4.032 0.011711
rs1570248 9 35751221 T C 0.3202 1493 0.2585 -8.7556 3.4736 0.011715
rs2702933 8 6760142 T C 0.4555 1493 0.2104 -7.9438 3.1516 0.011717
rs6593757 1 146769831 G A 0.4983 1493 0.9176 -8.0288 3.1854 0.011719
rs12264692 10 126260246 T C 0.4639 1455 0.1022 7.9665 3.1609 0.011724
rs10899990 10 44640797 G A 0.1232 1493 0.4715 12.374 4.9096 0.011725
rs4723120 7 32034799 T C 0.1433 1493 0.8329 11.525 4.5737 0.011738
rs235711 20 6740089 G A 0.4377 1492 0.0923 7.932 3.1481 0.011748
rs12797910 11 134538874 G A 0.1574 1487 0.6259 -11.135 4.4194 0.011751
rs198252 14 57309478 G A 0.3861 1493 0.913 -8.2748 3.2843 0.011751
rs786850 12 63811079 G A 0.3157 1481 0.4347 8.6044 3.4152 0.011755
rs11731244 4 166099190 T C 0.1413 1493 0.75 -11.595 4.6028 0.011763
rs9986802 7 141872874 T C 0.4347 1493 0.0652 -8.3144 3.3008 0.011773
rs16854319 3 169416569 C A 0.2418 1493 0.1582 -9.5667 3.798 0.011774
rs1674729 6 153864063 T G 0.4153 1493 0.5579 8.0928 3.2131 0.01178
rs10788526 10 88468321 T C 0.2993 1455 1e-04 8.4386 3.3505 0.011782
rs2912522 8 69992380 G A 0.3044 1493 0.1425 8.9068 3.5368 0.01179
rs1863059 2 86509388 T G 0.4719 1493 0.4362 7.9656 3.1638 0.01181
rs2245897 11 102496462 T C 0.2416 1492 0.2041 9.2371 3.6688 0.011812
rs239632 21 28818560 G A 0.1624 1493 0.5052 -10.794 4.2874 0.011812
rs6877289 5 70762935 G A 0.1728 1493 1 -10.638 4.2254 0.011814
rs2945387 17 25874456 G A 0.3448 1492 0.9088 -8.4703 3.3644 0.011816
rs1896634 5 132511553 T C 0.2368 1493 0.8302 9.4251 3.7439 0.01182
rs737832 22 49593847 G A 0.2116 1493 0.8767 -9.8098 3.8968 0.011823
rs11898910 2 110937101 T C 0.0462 1493 0.3684 19.454 7.7283 0.011826
rs239638 21 28816801 T C 0.1658 1493 0.5746 -10.722 4.2595 0.011827
rs11693262 2 47278610 T C 0.1765 1493 0.423 -10.426 4.142 0.011831
rs1547977 7 104268155 T G 0.2405 1493 0.3216 -9.5247 3.7842 0.011838
rs3177404 1 227063229 T C 0.0107 1493 1 39.169 15.546 0.011839
rs11235120 11 87080713 T C 0.1139 1493 0.6096 -12.739 5.0622 0.01185
rs13262914 8 51480478 C A 0.2086 1493 0.0602 9.6474 3.8339 0.011858
rs17110802 14 40957930 T C 0.1684 1493 0.8537 10.761 4.2766 0.011858
rs1852702 6 72908366 T C 0.4035 1492 0.0239 -7.9337 3.1528 0.011858
rs9294030 6 77574184 T C 0.1252 1493 0.1931 11.926 4.7396 0.011859
rs17675820 4 165035159 T G 0.0231 1493 0.5526 -26.607 10.564 0.011872
rs2798095 1 49036512 G A 0.3796 1441 0.78 -8.3586 3.3223 0.011872
rs7863241 9 75978400 T G 0.0978 1493 0.3021 13.325 5.2967 0.011879
rs16927253 10 71848434 T C 0.0563 1493 0.6224 17.608 7.0001 0.011887
rs507217 13 28208517 C A 0.4377 1493 0.7128 -8.1333 3.2336 0.011895
rs7017572 8 132329300 G A 0.3999 1493 0.9141 8.1766 3.2509 0.011897
rs2823657 21 17587380 T G 0.4725 1493 0.6404 7.9876 3.1759 0.0119
rs9371544 6 150217360 T C 0.4101 1485 1 8.1907 3.2566 0.011901
rs2164000 9 18758205 T C 0.2743 1493 0.4745 -8.9083 3.5421 0.011904
rs898918 14 98301261 G A 0.3074 1493 0.9034 -8.6828 3.4526 0.011908
rs312134 8 55166676 T C 0.1922 1493 0.156 -9.9926 3.9736 0.011912
rs7298416 12 10285984 G A 0.1574 1493 0.4349 10.906 4.337 0.011912
rs7092615 10 30862180 T C 0.1343 1493 1 11.764 4.6779 0.011913
rs361266 11 103937879 T C 0.3518 1491 0.3066 8.5324 3.393 0.011914
rs10431930 16 59354452 T C 0.4508 1493 0.9583 -8.0557 3.2036 0.011916
rs10874242 1 81891851 T C 0.1671 1493 0.2639 -10.593 4.2128 0.011917
rs1972018 12 74997532 T C 0.1906 1493 0.4027 -10.109 4.0205 0.011923
rs11077530 17 68921040 T C 0.4555 1493 0.3755 8.1506 3.2418 0.01193
rs1521293 3 118618170 G A 0.3667 1493 0.9556 -8.3326 3.3142 0.01193
rs4838268 9 128280315 T G 0.4253 1493 0.8738 -8.136 3.2361 0.011933
rs9373046 6 133621996 T C 0.1542 1492 1 -11.117 4.422 0.011938
rs13024834 2 236946552 G A 0.2907 1493 0.5721 -8.9071 3.5432 0.011942
rs4129490 18 59501188 T C 0.429 1493 0.2048 7.9708 3.1708 0.011944
rs17061510 5 162750871 G A 0.3476 1493 0.3922 8.3281 3.3132 0.011949
rs10511302 3 111687756 T C 0.4511 1493 0.0674 8.26 3.2863 0.011954
rs2213645 22 29361159 G A 0.4752 1493 0.2998 -8.1416 3.2392 0.011954
kgp591621 8 23938975 T C 0.0426 1492 1 -19.992 7.9541 0.011958
rs4235532 5 25351609 G A 0.4725 1493 0.1944 -7.8982 3.1427 0.011963
rs10825274 10 55970177 G A 0.2451 1493 0.2351 -9.4712 3.7686 0.011964
rs8004334 14 75892896 T C 0.4772 1493 0.1325 -8.194 3.2605 0.011966
rs2347990 7 47690398 T C 0.4555 1493 0.0021 8.3939 3.3403 0.011972
rs5771862 22 49203968 T G 0.4993 1492 0.6412 8.0706 3.2117 0.011974
rs13260549 8 90019419 T G 0.1705 1493 0.5215 -10.569 4.2066 0.011989
rs946448 1 54661150 T C 0.3155 1493 0.549 -8.7007 3.4632 0.011994
rs12084926 1 171903833 G A 0.3463 1493 0.909 8.4118 3.3483 0.011995
rs8117306 20 13131078 T G 0.2388 1493 0.8308 9.438 3.7567 0.011995
rs3808518 8 11143272 T G 0.3895 1493 0.2534 8.0996 3.2242 0.012001
rs11075634 16 66486925 G A 0.226 1493 0.7677 -9.6238 3.831 0.012002
rs13144344 4 185776616 G A 0.3573 1493 0.1955 8.508 3.3871 0.012009
rs3934923 1 111785467 T C 0.3636 1492 0.5383 -8.2666 3.291 0.01201
rs2598291 7 133988313 G C 0.4481 1493 0.032 -8.2947 3.3023 0.012011
rs12273919 11 83276059 C A 0.2388 1493 0.5695 9.3323 3.7156 0.012016
rs11612454 12 99658692 T G 0.2649 1493 0.69 -9.0295 3.5954 0.012024
rs10139324 14 56240420 T C 0.3944 1492 0.4486 8.1224 3.2342 0.012026
rs6798302 3 3470152 T C 0.3056 1492 1 -8.7057 3.467 0.012039
rs7016438 8 23936884 T C 0.0425 1493 1 -19.966 7.9516 0.012042
rs9885376 5 150176331 G A 0.0512 1493 1 18.284 7.2819 0.012043
rs2276704 2 1499728 T C 0.3125 1493 0.8096 8.6119 3.4301 0.012049
rs895526 2 200162425 T C 0.1909 1493 0.8671 -10.223 4.0718 0.012049
rs12127044 1 52033856 T G 0.3697 1493 0.1072 -8.4832 3.3789 0.012052
rs4726130 7 151703287 T C 0.4397 1493 1 8.0658 3.2127 0.012054
rs9560468 13 90483982 T C 0.2116 1493 0.5876 -9.8823 3.9364 0.012056
rs12821855 12 130913116 C A 0.1805 1493 0.4318 10.312 4.1077 0.012063
rs1431380 18 6921268 T C 0.2428 1493 1 -9.3401 3.7208 0.012065
rs2344853 15 86383763 T C 0.1393 1493 0.9142 11.597 4.6198 0.012067
rs2737422 8 134485237 G A 0.4665 1493 0.3495 -7.9303 3.1595 0.012075
rs16914524 12 18868011 G A 0.0154 1493 1 32.735 13.029 0.012077
rs12334407 8 73953688 T G 0.3205 1493 0.5928 8.5193 3.3945 0.012081
rs4814381 20 15450279 C A 0.417 1493 0.3379 8.2294 3.2791 0.012084
rs1926746 9 87143351 C A 0.2247 1493 0.373 -9.7123 3.87 0.012086
rs913913 9 100297592 G A 0.203 1493 1 -9.9649 3.9707 0.012086
rs4306626 18 67276548 C A 0.0529 1493 0.1862 -17.557 6.9959 0.012088
rs7903300 10 47614961 G A 0.3378 1489 0.385 8.5851 3.4211 0.012091
rs6104657 20 10738950 C A 0.1842 1493 0.3887 -10.46 4.1684 0.012098
rs13095041 3 79897447 T G 0.3235 1493 0.4784 8.64 3.4433 0.012101
rs2240669 19 4207940 G A 0.1721 1493 0.1466 -10.816 4.3104 0.012101
rs490363 1 194084026 G A 0.3366 1493 0.2975 -8.3604 3.3321 0.012106
rs6959382 7 10260962 T C 0.3664 1493 0.181 8.4604 3.372 0.012108
rs4963783 12 24862631 T C 0.4993 1493 0.0786 8.1967 3.2671 0.012112
rs2458437 12 71209609 T C 0.132 1493 0.9102 -11.86 4.7277 0.012123
rs12509309 4 136866722 G A 0.4353 1492 0.3174 8.1834 3.2625 0.012131
rs11993663 8 10032894 C A 0.3182 1493 0.6762 -8.646 3.4473 0.01214
rs979340 12 126559106 T C 0.2816 1493 0.1414 -8.7291 3.4808 0.012148
rs1392120 3 173026629 G A 0.2314 1493 0.3085 -9.3632 3.7336 0.012149
rs701121 3 154100758 T C 0.1411 1492 1 -11.521 4.5941 0.01215
rs13070421 3 20476362 T C 0.1716 1492 0.5846 -10.537 4.2018 0.012151
rs7766019 6 46083567 T C 0.3316 1493 0.2938 8.3861 3.3442 0.012154
rs195557 4 163658871 T G 0.3748 1493 0.2693 8.1451 3.2482 0.012156
rs2522391 5 131940341 G A 0.0127 1493 1 -35.879 14.295 0.012168
rs12404332 1 105175991 G A 0.1276 1493 0.103 12.261 4.8904 0.012171
rs652454 9 92776497 T C 0.4816 1493 0.7167 -7.9648 3.177 0.012175
rs7901526 10 44336374 C A 0.4692 1493 1 -8.0098 3.1954 0.012186
rs10739255 9 111023899 T C 0.4086 1493 0.6298 -8.082 3.2242 0.012187
rs6782599 3 115114203 G A 0.3155 1493 0.0826 8.419 3.3588 0.012191
rs12023595 1 107180296 C A 0.4019 1493 0.3896 8.0681 3.2189 0.012193
rs1485273 3 3726784 T C 0.4076 1493 0.0865 7.9626 3.177 0.012198
rs956129 15 67629175 G A 0.434 1492 0.9161 -8.0603 3.2163 0.01221
rs7204173 16 82583719 C A 0.4059 1493 0.1076 -7.9752 3.183 0.012226
rs7629875 3 174385622 G A 0.0479 1493 1 -18.778 7.4946 0.012227
rs198232 14 57239056 G A 0.4334 1493 0.958 8.059 3.2167 0.012233
rs853806 5 67755091 G A 0.363 1493 0.6148 8.3696 3.3407 0.012234
rs1249123 10 79949089 T C 0.3664 1493 0.2897 -8.1819 3.2663 0.012246
rs2044682 2 168574523 C A 0.4176 1493 0.5585 -8.0406 3.2102 0.012255
rs17147676 5 120721018 T C 0.1155 1493 0.1625 12.75 5.0905 0.012258
rs1394706 14 86723836 G A 0.1879 1493 1 10.245 4.0905 0.012263
rs2788407 1 112761639 G A 0.224 1493 0.3332 -9.7131 3.8785 0.012267
rs9332168 10 96731292 T C 0.2066 1493 0.5815 -9.9441 3.9707 0.012268
rs1007155 3 56035242 G A 0.1289 1493 0.8174 -11.985 4.7865 0.012281
rs4921496 5 158848071 T C 0.213 1493 0.0445 -9.5082 3.7972 0.012281
rs12987030 2 104773607 G A 0.2629 1493 0.8412 9.1088 3.6379 0.012284
rs10486872 7 69966192 G A 0.1707 1491 0.3141 10.49 4.1898 0.012286
rs2532060 19 55614923 T C 0.4464 1493 0.9166 8.0519 3.2159 0.012287
rs10009253 4 11216238 T C 0.1323 1493 0.8217 -11.759 4.6969 0.012295
rs6953751 7 155377430 T C 0.2435 1493 0.2326 -9.1653 3.6611 0.0123
rs9911523 17 76681826 T C 0.218 1493 0.0805 -9.9083 3.9579 0.0123
rs11100479 4 164012901 T C 0.2371 1493 0.7207 9.4416 3.7716 0.012303
rs10060587 5 53382156 G A 0.1273 1493 0.3524 -11.847 4.7328 0.012308
rs9568131 13 49493085 T C 0.2408 1493 0.832 9.3155 3.7215 0.012309
rs10497104 2 153408076 G A 0.1648 1493 0.2587 10.94 4.3705 0.01231
rs12943140 17 65738773 G A 0.1819 1493 0.6023 -10.432 4.1678 0.012316
rs6430345 2 149584946 T C 0.0402 1493 0.73 20.228 8.0818 0.01232
rs11084166 19 52963650 G A 0.2388 1493 0.8869 9.3504 3.736 0.012322
rs9901138 17 68920884 T C 0.2626 1493 0.0381 -9.3348 3.7298 0.012322
rs2820455 1 219596070 T C 0.1886 1493 0.499 -10.121 4.0441 0.012323
rs2703841 4 167907991 T C 0.2207 1493 0.4993 9.7173 3.8827 0.012324
rs10037599 5 76541325 C A 0.431 1493 0.792 -8.0328 3.21 0.012333
rs9819930 3 59933791 T C 0.0998 1493 0.0436 -12.977 5.1865 0.012348
rs11239766 10 43264591 G A 0.2987 1493 0.2404 -8.5858 3.4324 0.012371
rs2583230 12 104407441 G A 0.3205 1493 0.2348 8.6904 3.4744 0.012375
rs1127348 4 123280860 T C 0.2492 1493 0.3003 -9.3552 3.7403 0.012377
rs7784053 7 43307817 G A 0.0741 1492 0.1317 -15.557 6.2199 0.012378
rs12682880 9 81775281 G A 0.3366 1493 0.015 -8.7248 3.4885 0.012383
rs2108935 4 16843910 G A 0.2629 1438 0.8382 9.1906 3.6748 0.012386
rs12137534 1 187428231 G A 0.3141 1493 0.7639 -8.56 3.4228 0.012389
rs863492 3 168175261 G A 0.1661 1493 0.4559 -10.622 4.2476 0.012391
rs1476892 7 44243953 T C 0.2733 1493 0.7447 -8.9142 3.5649 0.0124
rs1505929 10 59487363 T C 0.2314 1493 0.5606 -9.3878 3.7543 0.012401
rs7566096 2 172107822 G A 0.3413 1493 0.1345 8.2535 3.3008 0.012404
rs11719890 3 140086874 T C 0.4571 1493 0.0852 8.1977 3.2786 0.012406
rs7326878 13 52416567 G A 0.4943 1493 0.7561 7.9445 3.1773 0.012406
rs6932267 6 96014686 G A 0.3975 1493 0.5169 -8.0825 3.2326 0.012408
rs1563244 8 83152911 T C 0.2766 1493 0.1367 8.7465 3.4982 0.012411
rs3008833 6 39986303 G A 0.363 1493 0.6544 8.2443 3.2974 0.012412
rs16907779 9 23801446 T C 0.1075 1493 0.2228 12.669 5.0672 0.012414
rs6957121 7 124897780 G A 0.4548 1493 0.0284 7.7892 3.1159 0.012425
rs3106075 2 231825834 G A 0.2405 1493 0.6711 -9.389 3.756 0.012429
rs8107350 19 1690895 C A 0.342 1491 0.6454 -8.4722 3.3894 0.012433
rs9267948 6 32212233 G A 0.2525 1493 0.6312 9.2475 3.6997 0.012437
rs13390848 2 172957643 T G 0.2046 1493 0.382 9.7732 3.9106 0.012449
rs6585775 10 123751997 C A 0.3754 1493 0.5811 -8.2981 3.3204 0.012451
rs846908 1 209858453 G A 0.0258 1493 1 25.125 10.043 0.012454
rs17499544 2 172640734 T C 0.1902 1493 0.4495 10.271 4.11 0.012456
rs1462278 7 46432603 T C 0.2713 1493 0.556 -9.0408 3.6181 0.012462
rs924140 7 45963114 T C 0.4756 1493 0.9587 7.9889 3.1973 0.012466
rs946987 10 99276108 G A 0.1855 1493 0.6078 10.332 4.1352 0.01247
rs4632505 3 165827721 G A 0.1879 1493 0.5536 -10.131 4.055 0.012478
rs4290266 11 118285995 G A 0.1212 1493 0.7162 -12.286 4.9179 0.012485
rs1020312 8 72830625 T C 0.3168 1493 0.1884 8.4221 3.3715 0.012489
rs9301898 13 94291513 G A 0.4394 1493 0.4624 -8.1085 3.2465 0.012504
rs1026834 11 38685169 G A 0.4464 1493 0.2088 8.1544 3.2651 0.01251
rs9323192 14 51198815 T C 0.286 1493 0.8492 8.8476 3.5428 0.012511
rs1275928 2 26865646 C A 0.4474 1493 0.4963 8.0885 3.2388 0.012512
rs2068162 17 62273080 C A 0.3182 1493 0.9524 8.5685 3.4312 0.012517
rs4393605 17 63446416 T G 0.1447 1493 0.173 11.123 4.4545 0.012522
rs3734969 7 128866389 T G 0.3121 1493 0.5468 8.6715 3.4727 0.012523
rs1889513 10 19547472 T G 0.275 1493 0.7951 8.8892 3.5604 0.012536
rs1374597 2 116733337 T G 0.0918 1493 0.2116 -14.058 5.6306 0.012537
rs2901679 5 161917408 G A 0.2371 1493 0.086 -9.1627 3.67 0.012537
rs9458753 6 163629787 G A 0.3081 1493 0.8081 8.5955 3.443 0.012543
rs7802012 7 68722152 T C 0.2869 1492 0.2824 8.9387 3.5805 0.012544
rs340005 15 60878030 G A 0.4015 1493 0.9571 -8.1324 3.2577 0.012548
rs7506 2 113289701 T G 0.0111 1493 1 -38.268 15.314 0.012552
rs4241857 4 190098562 T C 0.1952 1493 0.8691 -10.023 4.0154 0.012554
rs3772003 2 7111737 G A 0.3567 1493 0.367 -8.2164 3.2919 0.012563
rs16985578 19 54844626 T G 0.1826 1490 0.2601 10.169 4.0744 0.01257
rs11872867 18 3203194 G A 0.1744 1491 0.5902 -10.582 4.2402 0.012571
rs769864 11 39709068 G A 0.1102 1492 0.4289 12.595 5.0475 0.012585
rs8587 16 85813231 C A 0.1993 1493 0.123 9.7682 3.9148 0.01259
rs7115616 11 63370158 T G 0.4421 1493 0.5998 -7.9572 3.1897 0.012609
rs9852867 3 189969372 T G 0.4243 1493 0.427 -8.1396 3.263 0.012613
rs10925137 1 236659941 G A 0.3979 1493 0.0042 -7.8425 3.1443 0.012625
rs3019665 11 134525634 T C 0.3511 1488 0.7329 -8.3922 3.3648 0.012627
rs10859318 12 92865332 T C 0.1748 1493 0.4201 -10.371 4.1584 0.012628
rs2290154 18 77211175 T C 0.3624 1493 0.0645 8.4898 3.4041 0.01263
rs7140410 14 52162092 G A 0.2656 1493 0.5075 9.0921 3.6457 0.012633
rs10147815 14 35985525 T C 0.1664 1493 0.7794 10.639 4.2662 0.012636
rs16915618 9 113737831 T C 0.1869 1493 0.3076 10.077 4.0408 0.012639
rs4954223 2 135914653 T C 0.1326 1493 0.0022 -12.211 4.8966 0.012643
rs2258497 1 167408073 C A 0.147 1493 0.0384 11.555 4.6339 0.012649
rs6723027 2 52513418 G A 0.2577 1492 0.3789 9.2149 3.6958 0.012655
rs1428180 19 52941171 T C 0.0261 1493 1 24.919 9.984 0.012656
rs10519721 5 122551276 C A 0.1775 1493 0.4248 10.532 4.2245 0.012665
rs635247 18 41765678 T C 0.1055 1493 0.7837 -13.021 5.2235 0.012677
rs3781998 11 114089231 T C 0.071 1493 0.2354 15.769 6.3262 0.012679
rs11242200 5 133325781 G A 0.1433 1493 0.1143 -11.593 4.6511 0.012686
rs1444309 15 86668480 T C 0.2174 1493 0.7038 9.5944 3.8494 0.012687
rs8034585 15 23772934 G A 0.4183 1493 0.151 7.9122 3.1745 0.012689
rs7197489 16 56683993 T C 0.2361 1493 0.7197 9.3143 3.7374 0.012694
rs17198253 2 124479731 T G 0.4196 1493 0.0382 -8.2863 3.325 0.012698
rs10886051 10 118994479 C A 0.1829 1493 1 10.283 4.1265 0.012702
rs2591919 5 57894922 G A 0.1488 1492 1 -11.176 4.4849 0.012703
rs12132961 1 96854358 G A 0.1152 1493 0.0746 12.168 4.883 0.012704
rs4948418 10 62185494 T C 0.0462 1493 0.5538 18.82 7.5523 0.012704
rs4132671 5 7317925 G A 0.3205 1493 0.1086 -8.3452 3.3491 0.01271
rs17148019 5 120883097 G A 0.3617 1493 0.4329 8.362 3.3561 0.012717
rs6991997 8 117360816 G A 0.1631 1493 0.7766 -10.725 4.3046 0.012717
rs11061839 12 1655449 G A 0.439 1493 0.5993 7.9534 3.1922 0.012719
rs4421076 5 27447863 G A 0.3942 1493 0.0929 8.3224 3.3403 0.012721
rs9924893 16 10437093 T G 0.0536 1493 0.4363 17.923 7.1938 0.012723
rs7744152 6 139663885 T C 0.354 1493 0.8211 8.2868 3.3268 0.012741
rs1538294 1 246146328 G A 0.215 1493 0.5915 -9.751 3.9146 0.012742
rs6469999 8 122415207 G A 0.1635 1492 0.6366 -10.826 4.3461 0.012743
rs4971623 2 49292885 G A 0.0271 1492 0.6242 24.815 9.9627 0.012745
rs6686879 1 71103392 T C 0.3547 1493 0.0237 -8.0705 3.2403 0.012749
rs13245385 7 152907497 T G 0.3389 1493 0.5636 -8.4644 3.3984 0.01275
rs7595040 2 50705043 G A 0.0808 1492 0.8618 14.575 5.8519 0.012751
rs268938 8 52938924 G A 0.2443 1488 0.2611 9.121 3.6624 0.012758
rs7621186 3 140889825 G A 0.0111 1490 1 -38.214 15.328 0.012758
rs746166 14 46626121 T C 0.2289 1492 0.6604 -9.4115 3.7791 0.012759
rs4297565 13 106650873 T G 0.2083 1493 0.7535 9.7398 3.9109 0.01276
rs1567615 15 57676566 G A 0.2074 1492 1 9.8068 3.9379 0.012761
rs11811680 1 190895591 T C 0.3272 1493 0.6809 -8.5169 3.4202 0.012769
rs7596859 2 201368368 T C 0.1276 1493 0.8169 11.882 4.7717 0.012771
rs7169953 15 53217502 T C 0.2662 1493 1 -8.9846 3.6084 0.012778
rs6983729 8 41028520 T C 0.132 1493 0.1751 -11.535 4.6332 0.012789
rs10265101 7 103353742 G A 0.4451 1493 0.3198 8.0992 3.2534 0.012795
rs7428773 3 86199626 T G 0.1674 1493 0.1933 -10.459 4.2014 0.012795
kgp5162277 18 49381082 C A 0.0559 1493 1 17.357 6.9726 0.012798
rs6677808 1 240933445 T C 0.0422 1493 0.3323 19.537 7.8488 0.012806
rs7044285 9 132666628 T C 0.4675 1493 0.0963 8.1391 3.2701 0.012811
rs10202203 2 240484995 T C 0.2428 1489 0.3235 -9.1609 3.6808 0.012815
rs655258 9 23542707 T C 0.4414 1486 0.4306 -7.941 3.1907 0.012817
rs6561979 13 59162783 T C 0.1517 1493 0.0153 -10.72 4.3077 0.012824
rs13276184 8 142246961 G A 0.2666 1493 0.7914 -8.9495 3.5963 0.012828
rs853346 6 14167198 T C 0.2194 1493 0.4969 -9.686 3.8923 0.012828
rs3826442 17 10227708 T C 0.3771 1493 0.5819 -8.2528 3.3169 0.012842
rs4798850 18 9752939 T C 0.2796 1493 0.8474 8.8694 3.5649 0.012848
rs6052095 20 3803446 T C 0.2425 1493 1 -9.2567 3.7209 0.012855
rs214992 6 152766766 C A 0.2441 1491 0.3997 -9.1366 3.6727 0.012857
rs10956658 8 133355244 T C 0.3094 1493 0.7621 -8.6251 3.4673 0.012863
rs1363602 5 169606878 G A 0.2602 1493 0.5911 8.9841 3.6117 0.012864
rs1212171 9 87282527 T C 0.425 1493 0.2238 -8.159 3.28 0.012866
rs10090638 8 19673750 T G 0.4256 1492 0.4588 8.1042 3.2583 0.012873
rs1156909 3 28126595 G A 0.2361 1493 0.4739 -9.4353 3.7935 0.012875
rs12228054 12 127276443 G A 0.3801 1493 1 8.1711 3.2852 0.012875
rs879716 3 140052260 T C 0.3831 1493 0.325 8.2699 3.325 0.012876
rs2482806 1 182684087 C A 0.4511 1493 0.2295 8.1042 3.2586 0.012881
rs1482182 8 122504923 G A 0.0214 1493 1 27.67 11.115 0.01289
rs9562435 13 43450607 G A 0.3781 1493 0.6598 -8.2334 3.311 0.012894
rs4943543 13 38474387 G A 0.2686 1493 0.2634 -9.086 3.654 0.012898
rs3895168 6 148213642 G A 0.1356 1493 0.2693 11.771 4.7338 0.0129
rs7139573 13 32390588 T C 0.4635 1493 0.8351 7.9302 3.1895 0.012908
rs12359234 10 5902711 C A 0.4377 1493 0.3443 7.8995 3.1773 0.01291
rs1399090 7 131829128 T C 0.0837 1493 0.8654 -14.287 5.7466 0.012912
rs701446 22 20179255 T C 0.499 1477 0.2522 7.8405 3.1538 0.012917
rs923419 16 83518410 G A 0.217 1493 0.253 9.479 3.8129 0.012917
rs806889 17 51413321 T G 0.3644 1493 0.3718 8.3406 3.3551 0.012921
rs6808378 3 3142943 T C 0.2465 1493 0.2968 -9.3326 3.7544 0.012926
rs1992744 13 69759676 G A 0.3001 1493 1 8.659 3.4835 0.012929
rs12934725 16 6879217 G A 0.3028 1493 1 8.6286 3.4715 0.012934
rs7826140 8 28166098 T G 0.4705 1493 0.3241 -7.8455 3.1564 0.012934
rs3783938 14 81594380 T C 0.0703 1493 0.8419 -15.619 6.2839 0.012935
rs1367204 2 183324227 G A 0.205 1493 0.1317 -10.025 4.0335 0.012939
rs2366447 4 73633046 T C 0.4494 1493 0.464 8.0541 3.2405 0.012939
rs17809949 12 10894663 G A 0.3409 1493 0.2998 8.486 3.4144 0.012943
rs1593149 16 59298158 G A 0.4759 1493 0.9175 -7.9294 3.1906 0.012948
rs4506750 12 103864665 G A 0.1366 1493 0.6604 11.474 4.6171 0.012953
rs16895064 8 97761434 G A 0.0606 1493 0.3622 -16.862 6.7855 0.012957
rs13004254 2 154908839 G A 0.4628 1493 0.7948 7.9808 3.2118 0.012959
rs1919309 11 14029854 T C 0.4608 1493 0.9171 -7.9427 3.1964 0.01296
rs1893431 18 52918500 G A 0.4417 1492 0.8749 8.01 3.2237 0.012964
rs7950933 11 21478022 T C 0.2756 1493 0.517 8.9524 3.6033 0.012973
rs1282633 18 68399298 T C 0.205 1493 0.4758 -9.7334 3.9178 0.012977
rs7906088 10 1518682 T C 0.2388 1493 0.6181 -9.368 3.7708 0.012978
rs10138555 14 30489965 T G 0.0479 1493 1 18.619 7.4946 0.01298
rs4536454 16 19117670 G A 0.4082 1493 0.1637 7.9201 3.1881 0.012982
rs6762835 3 69764792 G A 0.0707 1493 0.0446 15.046 6.0566 0.012983
rs2270288 16 8875529 T G 0.4541 1493 0.2966 -7.8534 3.1614 0.012985
rs895594 8 135288668 T C 0.214 1493 0.0087 9.3408 3.7602 0.012986
kgp2699216 2 222618435 G A 0.0288 1493 1 -23.763 9.5663 0.012989
rs17432003 1 66967395 G A 0.367 1492 0.4689 8.3102 3.3455 0.012992
rs2479394 1 55486064 G A 0.2763 1493 0.9484 -8.8765 3.5735 0.012993
rs17155248 10 14449211 G A 0.1008 1493 0.2549 -12.979 5.2256 0.012998
rs1836470 10 45779319 T C 0.364 1493 0.78 8.2693 3.3294 0.013002
rs11858577 15 67066563 T C 0.074 1493 1 15.149 6.0993 0.013004
rs4241446 3 67146476 T C 0.4722 1492 0.0043 8.2551 3.3237 0.013004
rs9403498 6 143851294 T C 0.2612 1493 0.461 9.113 3.6692 0.013004
rs11938483 4 135678228 C A 0.1229 1493 0.187 -11.869 4.7788 0.013005
rs1993104 19 52240249 T C 0.2666 1493 0.0204 -8.6981 3.5022 0.013007
kgp11540692 5 137358317 T C 0.0871 1493 0.2513 -13.84 5.5727 0.01301
rs630446 1 55949987 T G 0.1433 1493 0.0908 11.058 4.4528 0.01301
rs4892150 18 71497993 T C 0.3804 1493 0.8264 8.1384 3.2772 0.013014
rs868093 10 26705832 T C 0.4645 1493 0.4669 -8.0204 3.2299 0.013023
rs1384925 2 52812988 G A 0.2565 1493 0.0668 -8.8591 3.5679 0.013029
rs10181963 2 46091279 C A 0.2096 1491 0.3482 9.8661 3.9736 0.013031
rs16840190 1 5282726 T C 0.0502 1493 0.5816 18.364 7.3961 0.013031
rs17775970 17 68185919 T C 0.3058 1493 0.4285 8.5102 3.4281 0.013047
rs11144655 9 78479072 T G 0.3798 1493 0.3796 8.2578 3.3268 0.013057
rs1882587 16 7272560 G A 0.35 1493 0.6088 8.3624 3.369 0.013059
rs4504228 4 153732359 T C 0.3971 1492 0.9569 -8.0904 3.2594 0.013059
rs7918741 10 134916045 T C 0.2456 1492 0.7269 -9.2515 3.7273 0.013062
rs6549383 3 71266885 T C 0.492 1493 0.0554 7.7295 3.1142 0.013065
rs6991671 8 15152926 G A 0.1246 1493 0.0428 11.678 4.705 0.013066
rs13332557 16 72314252 T C 0.2964 1493 0.107 -8.859 3.5697 0.013075
rs1430468 11 98582099 T G 0.1478 1492 0.1821 -10.972 4.4215 0.013083
rs7280885 21 20808841 T C 0.1293 1493 0.357 -11.659 4.6989 0.013093
rs6749625 2 111957894 G A 0.3547 1493 0.127 -8.4463 3.4041 0.013094
rs26110 5 14491969 G A 0.4541 1492 0.5661 -8.0165 3.231 0.013099
rs2421005 10 123878679 T C 0.2917 1493 0.4908 8.7943 3.5446 0.0131
rs11936688 4 4259052 G A 0.1149 1493 0.2538 -12.24 4.9338 0.013105
rs1924651 1 82078790 G A 0.3068 1493 0.8552 -8.5625 3.4514 0.013105
rs3828890 6 31440669 G C 0.1163 1492 0.4506 -12.233 4.931 0.013105
rs2298982 4 110846796 G A 0.0676 1493 0.3077 -16 6.4501 0.013119
rs6890039 5 135173188 C A 0.2174 1493 0.2542 -9.4564 3.8124 0.013123
rs8101626 19 10246029 G A 0.3861 1493 0.7851 -8.1003 3.2658 0.013125
rs7868935 9 90917641 T C 0.0586 1493 0.0314 16.369 6.5996 0.013126
rs16915157 10 62346638 T C 0.1614 1493 1 10.752 4.3351 0.013128
rs7864914 9 122631415 G A 0.132 1493 0.7349 11.76 4.7416 0.013132
rs7856616 9 129332556 T C 0.2592 1493 0.121 -8.8504 3.5687 0.013137
rs453394 19 46923752 T C 0.4752 1493 0.2134 -8.0543 3.2481 0.013151
rs4904901 14 92877083 T G 0.3429 1493 0.1515 8.183 3.3005 0.013163
rs12330405 3 35393058 T C 0.1052 1493 0.4908 -12.78 5.1552 0.013174
rs35375192 3 136175525 G A 0.3165 1493 0.9523 8.4969 3.4277 0.013178
rs1858432 5 19398317 T G 0.3019 1492 0.3261 -8.5091 3.4327 0.01318
rs6797343 3 89268714 T G 0.1656 1489 1 10.637 4.2913 0.013181
rs7206177 16 88157291 T C 0.1134 1491 0.0011 13.029 5.2566 0.013193
rs2062919 14 86722953 T C 0.2053 1493 0.9368 9.8078 3.9572 0.013196
rs1662813 18 3319915 T C 0.1587 1493 0.7715 10.783 4.3506 0.013198
rs1759007 1 197027606 G A 0.1011 1493 0.2565 -13.325 5.3765 0.013199
rs1398450 11 80505800 T C 0.4997 1493 0.3792 8.0016 3.2288 0.013204
rs751104 4 82723964 T G 0.4732 1493 1 -7.9213 3.1967 0.013213
rs270028 6 128173126 T C 0.3614 1493 0.0158 8.5042 3.4321 0.013217
rs1460060 4 166815429 C A 0.2616 1493 0.2545 9.1392 3.689 0.013233
rs12539606 7 67102353 T C 0.4853 1493 0.1957 -7.7794 3.1402 0.013236
rs10852936 17 38031714 T C 0.4307 1493 0.0131 8.2558 3.3326 0.013238
rs11209673 1 71144279 G A 0.223 1493 3e-04 -9.0703 3.6614 0.013238
rs13140249 4 142419423 G A 0.1862 1490 0.5504 10.073 4.0663 0.013241
rs250508 19 8334280 T C 0.3948 1493 0.7048 8.1278 3.281 0.013241
rs671958 8 2837777 C A 0.22 1493 0.2577 9.399 3.7943 0.013244
rs480603 1 177887214 T C 0.0613 1493 1 -16.533 6.675 0.013255
rs2560851 5 16887383 T C 0.4327 1493 0.0821 -7.8014 3.15 0.013262
rs6961894 7 122894149 T C 0.1112 1493 0.5117 12.462 5.0317 0.013264
rs6449775 5 64512523 G A 0.3232 1493 0.4779 8.3697 3.3799 0.013274
rs1527952 7 39119320 C A 0.2699 1493 0.8955 -8.8809 3.5864 0.013275
rs11774243 8 52998935 T C 0.4005 1493 0.4838 7.9902 3.2267 0.013277
rs6868154 5 19240987 G A 0.1487 1493 0.4134 10.988 4.4374 0.013277
rs7720729 5 109962107 G A 0.152 1493 0.3663 -10.876 4.3922 0.013277
rs1353793 12 24190988 T G 0.4987 1493 0.679 -7.9452 3.2091 0.013291
rs448503 5 150566792 T C 0.3081 1493 0.0247 8.8182 3.5617 0.013292
rs1529860 3 5856373 G A 0.2498 1493 0.9449 -9.1422 3.693 0.013303
rs7359142 14 101835195 C A 0.2354 1493 0.472 9.2191 3.7241 0.013303
rs12155383 7 127806005 T C 0.2927 1493 0.9502 -8.6922 3.5114 0.013309
rs2241302 3 173741221 T C 0.1788 1493 0.0775 10.072 4.0691 0.013309
rs294279 3 31128482 G A 0.4608 1492 0.4658 7.8495 3.171 0.01331
rs2179179 6 11346572 T C 0.2073 1493 0.875 -9.724 3.9288 0.013322
rs4129994 11 98427125 T C 0.4966 1493 0.4689 -7.9753 3.2223 0.013323
rs12050849 15 99974576 T C 0.3078 1493 0.6708 8.5055 3.4371 0.013337
rs7257153 19 7507444 T C 0.3768 1493 0.4085 -8.2403 3.3301 0.013344
rs39395 7 103489729 G A 0.4863 1493 0.325 -8.0064 3.2357 0.013347
rs13320534 3 46171700 T G 0.1668 1493 0.1917 -10.787 4.3595 0.01335
rs3765166 2 172693780 G A 0.2391 1493 0.5697 -9.3287 3.7706 0.013359
rs4131890 5 67027882 G A 0.069 1493 0.4186 15.422 6.2337 0.013361
rs6492611 13 93142706 T C 0.2194 1493 0.0411 9.8071 3.9641 0.013361
rs4478368 5 152291650 G A 0.2853 1493 0.6572 8.69 3.513 0.013375
rs1365899 2 85080251 T C 0.1825 1493 0.6025 10.303 4.1652 0.013381
rs2924606 5 99265461 T G 0.3078 1493 0.6271 -8.6087 3.4806 0.013387
rs7606395 2 76881210 G A 0.2066 1493 0.237 9.9034 4.0041 0.013387
rs4883431 12 7872595 T C 0.4662 1493 0.212 -8.0452 3.253 0.013393
rs1918316 4 28158977 G A 0.221 1493 0.2927 9.3802 3.793 0.013398
rs6767565 3 153259376 T C 0.2314 1493 0.0809 9.1495 3.6998 0.0134
rs13316042 3 122227471 T C 0.4126 1493 1 8.0149 3.2413 0.013409
rs6715171 2 136157913 T C 0.1588 1492 0.1 11.035 4.4628 0.013412
rs2044473 2 129751723 T C 0.4866 1493 0.8766 -7.8763 3.1855 0.013416
rs1883761 1 15477865 G A 0.2096 1493 0.5851 9.6247 3.8927 0.013419
rs7181951 15 46694779 T C 0.4215 1484 0.0993 -8.1865 3.3112 0.013424
rs11568563 12 21457434 T G 0.072 1493 0.5622 -15.162 6.1332 0.013428
rs10495540 2 6771256 G A 0.1996 1493 0.6855 -9.8155 3.9705 0.013431
rs10949741 7 158511628 T C 0.4042 1493 0.9145 -8.025 3.2462 0.013431
rs6886336 5 70806958 G A 0.1722 1492 1 -10.458 4.2305 0.013434
rs10814192 9 34999992 G A 0.2796 1493 0.2474 -8.6548 3.5011 0.013435
rs7622363 3 120071567 T C 0.4625 1493 0.1932 7.7778 3.1466 0.013441
rs10174400 2 166125219 T C 0.3426 1493 0.4216 8.4 3.3984 0.013445
rs12313180 12 30308868 T C 0.3711 1493 0.6573 -8.2168 3.3243 0.013445
rs986397 4 73578725 G A 0.4561 1493 0.6019 7.9779 3.2277 0.013447
rs11639051 15 101992998 C A 0.3331 1492 0.4843 8.4496 3.4187 0.013452
rs10911725 1 185395182 G A 0.3302 1493 0.3492 -8.2808 3.3509 0.013466
rs324526 9 9042075 T C 0.3473 1493 0.1711 -8.1382 3.2933 0.013468
rs1258326 10 50909264 T C 0.4762 1492 0.7953 7.8699 3.1848 0.013469
rs12538214 7 155276541 G A 0.1969 1493 0.2518 9.7675 3.9527 0.01347
rs796825 3 120017480 G A 0.3788 1493 0.0097 7.8635 3.1828 0.013487
rs7296239 12 54591704 T C 0.2816 1493 0.0962 -8.964 3.6284 0.013491
rs606404 1 30894160 T C 0.4645 1493 0.9172 -7.9139 3.2037 0.013501
rs12089229 1 229229775 T C 0.1279 1493 0.3536 11.959 4.8412 0.013505
rs2964671 5 116131757 T G 0.4692 1493 0.3776 7.99 3.2347 0.013508
rs17010738 2 75327682 G A 0.0322 1493 1 22.47 9.0974 0.013513
rs2078584 19 20426003 G A 0.1973 1490 0.011 -9.5941 3.8845 0.013518
rs1418236 9 104705253 C A 0.2215 1492 0.549 9.4242 3.8163 0.013532
rs7296215 12 103790415 G A 0.1356 1493 0.8256 11.555 4.679 0.013532
rs13432654 2 162300286 G A 0.1058 1493 0.8914 -12.794 5.1811 0.013535
rs12686399 9 29393359 C A 0.2632 1493 0.8414 8.9216 3.613 0.013537
rs7871293 9 1354036 T C 0.2719 1493 0.7438 -8.8148 3.5698 0.013539
rs9324588 8 143491473 T C 0.1011 1493 0.7767 13.03 5.277 0.013539
rs6020752 20 49411269 G A 0.3155 1493 0.5102 8.4066 3.4046 0.013542
rs8170 19 17389704 G A 0.1547 1493 0.6919 10.968 4.4427 0.013562
rs11031650 11 32251787 T C 0.3048 1493 0.7604 8.5245 3.4531 0.013564
rs5765475 22 45959337 T C 0.3866 1490 0.0217 7.8541 3.1816 0.013564
rs8011977 14 30587928 G A 0.2503 1492 0.5349 9.0228 3.6552 0.01357
rs1863270 15 61012259 C A 0.3172 1493 0.4372 -8.374 3.3925 0.013574
rs2739085 12 12035664 G A 0.434 1493 0.958 7.937 3.2156 0.013575
rs2177086 2 203021290 G A 0.352 1493 1 -8.2447 3.3403 0.013577
rs6740660 2 224943685 G A 0.1343 1493 0.0335 11.227 4.5488 0.013581
rs3934914 7 1410550 G A 0.4233 1493 0.3679 7.8764 3.192 0.013606
rs10915428 1 4158955 T G 0.4779 1493 0.9174 -7.8698 3.1895 0.013608
rs2726959 8 27749344 T G 0.1909 1493 0.7378 -10.069 4.0807 0.013608
rs7073871 10 98060917 G A 0.1025 1493 0.0475 12.647 5.1255 0.01361
rs6855627 4 87898302 G A 0.0311 1493 0.3979 23.033 9.3353 0.013614
rs493352 6 16744169 T C 0.4478 1493 0.6009 -7.9731 3.2317 0.013618
rs2287253 13 113891075 G A 0.2019 1493 0.2608 9.6623 3.9165 0.013622
rs10239528 7 55908211 C A 0.1825 1493 0.2241 -10.027 4.0644 0.013623
rs1355071 3 3448534 G A 0.3038 1493 1 8.5547 3.4677 0.013627
newrs17546822 17 43008970 T C 0.0543 1493 0.3143 17.651 7.1557 0.013634
rs10925391 1 237540615 C A 0.2498 1493 0.7298 9.1421 3.7063 0.013639
rs2381710 2 146035130 T C 0.3098 1493 0.8559 -8.4868 3.4408 0.013644
rs12501131 4 104753831 G A 0.4109 1493 0.7487 -7.9658 3.2296 0.013646
rs255315 5 172613028 T C 0.4544 1493 0.7542 -7.9378 3.2186 0.013655
rs1506007 21 24551609 G A 0.0997 1489 0.0288 12.778 5.1814 0.013657
rs187432 5 14334735 C A 0.4394 1485 0.292 -7.8357 3.1776 0.013665
rs1555145 20 12004113 T C 0.3439 1493 0.6463 8.3391 3.3817 0.013666
rs2297040 10 30663275 G A 0.3685 1491 0.3165 -8.277 3.3567 0.01367
rs2036847 5 126129243 T C 0.1758 1493 0.8585 -10.313 4.1828 0.013674
rs1930510 13 41707710 G A 0.0596 1493 0.2407 -16.351 6.6322 0.013685
rs1471797 4 176924716 T C 0.2168 1492 0.6479 9.4837 3.8468 0.013688
rs2060642 3 3581077 T C 0.1788 1493 0.93 -10.257 4.1607 0.013691
rs17046094 12 79344826 G A 0.1212 1493 0.6264 11.972 4.8565 0.013693
rs2438307 2 86125299 G A 0.127 1492 1 11.821 4.7952 0.013698
rs11209181 1 68416023 T C 0.2421 1493 0.5726 -9.2568 3.7554 0.013704
rs2146315 1 42050366 T C 0.2196 1491 0.3646 9.3988 3.8133 0.01371
rs2189952 7 10252414 T C 0.2202 1492 0.2916 -9.6346 3.9089 0.01371
rs11097239 4 90795804 C A 0.3396 1493 0.7729 8.2682 3.3546 0.013713
rs17634990 8 138612866 T C 0.1601 1493 1 -10.73 4.3536 0.013714
rs1147322 9 125675601 G A 0.1561 1493 0.695 -10.898 4.4226 0.013729
rs1386981 3 7883440 T G 0.3349 1493 1 8.3355 3.3826 0.01373
rs7560183 2 142403763 T G 0.0506 1493 0.0295 -18.439 7.4829 0.013735
rs4821544 22 37258503 T C 0.4148 1444 0.0394 -8.3353 3.3827 0.013737
rs11995191 8 21266578 C A 0.4732 1493 0.7555 7.9086 3.2097 0.013739
rs10276012 7 36805549 G A 0.2632 1493 0.5047 9.0113 3.6572 0.013741
rs7015706 8 4287134 G A 0.3703 1492 1 8.1378 3.3028 0.013743
rs10898281 11 84345829 G A 0.2106 1493 0.697 9.5866 3.8909 0.013745
kgp17703483 3 89603072 C A 0.0114 1493 1 37.221 15.093 0.013755
rs6793963 3 89602412 G A 0.0114 1493 1 -37.221 15.093 0.013755
rs1729116 8 13198792 T C 0.0218 1492 1 -27.183 11.023 0.01376
rs288757 7 155626047 G A 0.3396 1493 0.1843 8.156 3.3108 0.013761
rs4751873 10 123880823 G A 0.1989 1493 0.8075 -9.888 4.014 0.013764
rs8065164 17 12031109 T C 0.3003 1490 0.036 -8.8269 3.5833 0.013764
rs13228919 7 100711147 G A 0.1165 1493 0.101 11.987 4.8666 0.013775
rs3802754 11 26682434 T C 0.2247 1493 0.373 9.5319 3.87 0.013777
rs10887820 10 90198999 T C 0.2217 1493 0.4996 -9.3753 3.8066 0.013783
rs9322396 6 153055554 T C 0.3885 1493 0.5491 7.9975 3.2473 0.013783
rs7113386 11 23386182 G A 0.4816 1493 0.4683 7.9412 3.2244 0.013784
rs4906007 14 101221942 T C 0.3245 1493 0.7235 -8.4326 3.4244 0.013797
rs12548727 8 114520181 T C 0.2123 1493 0.8772 9.6314 3.9113 0.013799
rs972396 14 32435312 T C 0.489 1493 0.5689 7.922 3.2172 0.013801
rs4241970 4 137729375 T C 0.356 1493 0.032 -8.4445 3.4295 0.013805
rs2349764 10 85675348 T C 0.3878 1493 0.7854 -8.0338 3.2629 0.01381
rs1425390 4 65501761 C A 0.4705 1493 0.9586 7.8649 3.1943 0.013811
rs972114 12 98520552 T C 0.419 1493 0.111 -7.8023 3.169 0.013814
rs2514530 8 97174637 T C 0.4581 1493 0.7153 -7.8447 3.1864 0.013818
rs2570054 17 65580271 T C 0.4436 1488 0.6367 -7.9746 3.2391 0.013819
rs10816943 9 112983819 G A 0.0626 1493 0.3718 -16.015 6.5054 0.013822
kgp415599 1 149234524 G A 0.0302 1492 0.6423 -23.345 9.4828 0.013824
rs11846959 14 94846316 G A 0.288 1493 0.4489 8.5869 3.4881 0.013826
rs10953322 7 100746658 G A 0.1283 1493 0.2033 11.558 4.6952 0.013831
rs6954727 7 41007872 C A 0.2093 1493 0.4345 9.7604 3.9652 0.013835
rs6567001 18 52621650 T C 0.1721 1493 0.0691 -10.661 4.3316 0.013848
rs310966 13 63059709 G A 0.3237 1492 0.7675 -8.3605 3.3971 0.013853
rs7921931 10 102511889 G A 0.0151 1493 0.2858 31.723 12.877 0.013856
rs10188503 2 21134040 C A 0.2468 1493 0.6262 9.1713 3.7268 0.013858
rs11789683 9 24724747 C A 0.3091 1493 0.5445 -8.5718 3.4832 0.01386
rs4498196 4 3747842 C A 0.3824 1493 0.3241 8.1879 3.3273 0.013861
rs12655291 5 78124029 T C 0.1624 1493 0.6341 -10.576 4.2978 0.013862
rs12125250 1 188379428 C A 0.2585 1493 0.637 9.0261 3.6682 0.013868
rs2295852 6 35923246 T C 0.3797 1492 0.6208 -8.1525 3.3132 0.013871
rs9906526 17 27555828 G A 0.4678 1493 0.4994 -7.9394 3.2269 0.013881
rs1545976 5 176006611 G A 0.2234 1493 0.3707 9.5433 3.8793 0.01389
rs9523030 13 91262300 T G 0.3486 1493 0.6901 -8.1932 3.3305 0.013891
rs740294 7 22471195 G A 0.2522 1493 0.5831 -8.9722 3.6475 0.013901
rs9822116 3 179074615 T G 0.4893 1492 0.7562 -7.889 3.2072 0.013903
rs10774589 12 121689798 T C 0.1875 1493 0.9323 10.042 4.0826 0.013904
rs4860106 4 62850522 G A 0.4159 1493 0.9575 7.9538 3.2337 0.013905
rs10807240 6 40417196 T C 0.3563 1493 0.5726 -8.26 3.3586 0.013918
rs943837 9 134708706 T C 0.3131 1493 1 -8.4647 3.4421 0.013926
rs2673270 2 45170515 G A 0.2535 1493 0.9455 -9.0335 3.6735 0.013928
rs7335295 13 62090894 C A 0.4029 1493 0.0359 -7.788 3.1671 0.013932
rs9427661 1 196946546 T C 0.1035 1493 0.2078 -13.118 5.3347 0.013933
rs460154 9 136909309 G A 0.2833 1493 0.5665 8.7761 3.5691 0.013935
rs9615376 22 46919541 T C 0.2513 1492 0.054 9.279 3.7738 0.01394
rs5762766 22 29135889 T C 0.2004 1492 0.043 10.081 4.1001 0.013942
rs6783551 3 1985238 T C 0.3473 1493 0.014 -7.984 3.2473 0.013944
rs2709725 7 20978000 T C 0.4642 1493 0.061 -7.6774 3.1228 0.013951
rs4533339 17 28684245 G A 0.2927 1493 0.1336 -8.4563 3.4396 0.013952
rs13384669 2 234759800 T C 0.1845 1493 0.102 10.34 4.2058 0.013955
rs2882661 4 113317475 T C 0.206 1493 0.3034 -9.5685 3.8922 0.013956
rs6989817 8 11330364 C A 0.489 1493 0.0976 7.6822 3.1249 0.013957
rs4319064 8 77313242 T G 0.2719 1493 0.5135 -8.8947 3.6187 0.013971
rs9410306 9 91295698 T C 0.4705 1493 0.2125 -7.9916 3.2516 0.013981
rs12524695 6 162281168 T C 0.4324 1493 0.493 7.9922 3.2519 0.013982
rs6516781 21 15816204 G A 0.3516 1493 0.3637 8.3172 3.3843 0.013987
rs9940469 16 80398920 G A 0.2475 1489 1 9.1062 3.706 0.014004
rs7641474 3 55821111 T C 0.2053 1493 0.6341 -9.6433 3.925 0.014014
rs7803594 7 53654002 T C 0.4109 1492 0.069 -7.7865 3.1693 0.014014
rs16884641 5 55212446 T G 0.2528 1493 0.732 -8.9771 3.654 0.014019
rs6759399 2 126089222 T C 0.0157 1493 1 31.711 12.895 0.014021
rs6789629 3 22476773 T G 0.1396 1493 0.8296 11.279 4.5912 0.014027
rs737844 22 49746915 T C 0.4594 1492 0.8349 -7.846 3.1939 0.014028
rs11615641 12 130917475 C A 0.1196 1493 0.5378 11.978 4.8761 0.014032
rs218388 1 37641047 T C 0.0583 1493 0.8139 -16.839 6.8552 0.014034
rs6459182 6 57126898 G A 0.4072 1493 0.8724 7.9598 3.2408 0.014044
rs17834211 12 14402358 T G 0.3979 1493 0.9569 -7.9978 3.2564 0.014047
rs7315539 12 1661143 G A 0.4062 1493 0.9146 7.993 3.2546 0.014052
rs8521 11 117067699 T C 0.2555 1493 0.3767 -8.8814 3.6165 0.014058
rs2891328 9 29426335 G A 0.2612 1493 0.5025 8.8399 3.5997 0.01406
rs7677413 4 124375248 T C 0.1819 1493 0.7284 -10.211 4.1583 0.014062
rs6719948 2 68665732 C A 0.2217 1493 0.0162 9.7462 3.9689 0.014063
rs3079 15 67161719 G A 0.1701 1493 0.9269 10.456 4.2581 0.014066
rs16837959 2 202531624 G A 0.1698 1493 0.5819 10.362 4.2196 0.014067
rs211030 5 161530735 T C 0.3151 1493 0.1338 -8.2702 3.3682 0.014072
rs4794067 17 45808828 T C 0.2833 1493 0.4836 -8.7781 3.5751 0.014073
rs10761508 10 62246634 T C 0.4528 1493 0.321 -7.979 3.2496 0.014074
rs7304081 12 19561543 C A 0.4213 1493 0.5958 7.8793 3.209 0.014074
rs10864392 1 9250991 T C 0.4404 1493 0.1281 -7.7401 3.1523 0.014076
rs17018741 2 4231211 G A 0.1149 1493 0.61 -12.395 5.0483 0.014078
rs11008420 10 19374137 T C 0.2418 1493 0.7241 9.1032 3.7077 0.014079
rs10038426 5 16242706 G A 0.3392 1486 0.2715 8.4298 3.4336 0.014085
rs16980286 19 15174953 T C 0.2415 1493 0.0665 -8.942 3.6425 0.014091
rs2070229 21 42821113 T C 0.3506 1493 0.4952 8.2878 3.3761 0.014095
rs4715306 6 52399307 T G 0.4029 1493 0.1464 -7.8368 3.1925 0.014098
rs10229649 7 53103257 T C 0.1524 1493 0.0208 -11.241 4.5798 0.014109
rs10045569 5 111505578 G A 0.4997 1486 0.2997 7.7502 3.1578 0.014115
rs8003187 14 104865071 G A 0.3218 1493 0.3745 -8.2881 3.3769 0.014115
rs1333027 13 66082476 T C 0.4297 1493 0.1873 8.0495 3.2799 0.014119
rs11786405 8 143302889 T C 0.4421 1493 0.1154 -7.7254 3.1479 0.014122
rs10925637 1 238560794 C A 0.3351 1492 0.4856 -8.3805 3.415 0.014127
rs7097367 10 28288057 T G 0.3175 1493 0.0834 8.2279 3.3528 0.014127
rs9289197 3 122277034 G A 0.4193 1493 0.9154 7.9495 3.2397 0.014136
rs41805 7 106234010 T G 0.4314 1493 0.1396 7.7548 3.1605 0.014141
rs1406449 2 148495285 T C 0.4544 1493 0.0048 8.1686 3.3294 0.014148
rs13105686 4 131468686 T C 0.1701 1493 0.9269 10.447 4.2581 0.014153
rs17672688 1 195686601 G A 0.3553 1493 0.3092 8.2933 3.3806 0.014158
rs6740847 2 182308352 G A 0.4427 1493 0.8751 7.8967 3.219 0.014162
rs3802512 10 25890341 T C 0.1728 1493 0.2768 10.514 4.2863 0.014168
rs6453619 6 73743509 C A 0.214 1493 0.9387 -9.5292 3.8851 0.014176
rs385987 11 131385495 G A 0.3687 1493 0.9115 -8.0983 3.3019 0.014182
rs6506323 18 5803819 G A 0.3286 1491 0.4116 8.2485 3.3631 0.014182
rs11069626 13 106737457 T C 0.3922 1493 0.7043 -7.9763 3.2522 0.014183
rs9942926 9 75188446 G A 0.1236 1493 0.9053 -11.882 4.8447 0.014183
rs1766151 14 84555125 T C 0.146 1493 0.4687 -11.196 4.5651 0.014184
rs4074217 9 38671889 G A 0.2304 1493 0.0106 -8.9953 3.6677 0.014184
rs4359551 18 67258303 G A 0.0968 1493 0.2352 13.034 5.3147 0.014187
rs4620356 9 85579528 C A 0.4303 1493 0.0817 7.7298 3.1518 0.014189
rs7965950 12 19733483 T C 0.3721 1486 0.0456 -7.9095 3.2252 0.014191
kgp9374728 4 142573714 G A 0.0656 1493 0.8314 15.749 6.4221 0.014195
rs2171262 16 55239232 G A 0.1859 1493 0.9319 -10.048 4.0973 0.014197
rs17303301 19 38004356 G A 0.1711 1493 0.7848 10.356 4.2232 0.014198
rs12669706 7 121545143 G A 0.1661 1493 0.5759 10.44 4.2578 0.014202
rs1522367 12 114947741 G A 0.1232 1493 0.4028 -11.78 4.8041 0.014203
rs2165562 8 20759417 G A 0.1487 1493 0.4134 10.881 4.4374 0.014203
rs5761664 22 27053120 T C 0.4195 1466 0.5202 -7.9477 3.2413 0.014206
rs934012 2 19729725 G A 0.2816 1493 0.5225 8.776 3.5791 0.014206
rs175115 11 60825214 T C 0.4796 1493 0.1199 7.9968 3.2614 0.014207
rs7450979 6 161186889 T G 0.354 1493 1 -8.1809 3.3365 0.01421
rs9854060 3 26329265 T C 0.0198 1493 0.4426 -27.875 11.359 0.014223
rs6838378 4 185510238 G A 0.4058 1491 0.021 7.7392 3.1569 0.014224
rs1997254 3 84032058 G A 0.1721 1493 0.7172 10.317 4.2087 0.014228
rs7831515 8 126132816 T C 0.3342 1493 0.8161 8.2632 3.3707 0.014229
rs7633522 3 26286986 T C 0.0204 1493 0.1235 27.003 11.004 0.014231
rs4904900 14 92876837 G A 0.2538 1493 0.9455 -9.0048 3.6735 0.014236
rs12488085 3 55834871 G A 0.2609 1491 0.5458 8.8443 3.6087 0.014254
rs11019701 11 91674642 T C 0.3483 1493 0.1387 8.0547 3.2867 0.014257
rs9683691 4 11201074 T C 0.1316 1493 0.735 -11.627 4.745 0.014268
rs2574784 10 78875741 G A 0.4072 1493 0.1982 8.0996 3.3054 0.014269
rs683312 11 108068954 T C 0.2234 1493 0.9406 9.3758 3.8266 0.014279
rs10892068 11 116928546 T C 0.0526 1493 0.7944 17.645 7.2027 0.014293
rs2343479 1 162854145 T C 0.0827 1493 0.8641 -14.265 5.823 0.014293
rs10057 14 75937022 G A 0.3242 1493 0.067 -8.5605 3.4944 0.014294
rs208198 20 41505388 G A 0.2914 1491 0.1675 8.7781 3.5835 0.014301
rs2352798 16 19289237 G A 0.2763 1493 1 8.7391 3.5676 0.014302
rs12647989 4 152000891 G A 0.0995 1493 1 -13.094 5.346 0.014312
rs1422358 5 151682559 T C 0.4605 1493 0.3228 7.7414 3.1608 0.014319
rs1996312 2 189762841 T C 0.1577 1493 0.3309 -10.59 4.3243 0.014332
kgp11038913 3 89748809 T G 0.0553 1493 1 17.16 7.0075 0.014334
rs1589334 3 89748145 T C 0.0553 1493 1 -17.16 7.0075 0.014334
rs10779832 1 232307419 T C 0.4983 1493 0.3792 7.9061 3.2288 0.014341
rs44637 12 52815465 T C 0.3757 1493 0.7406 8.0269 3.2791 0.014368
rs2146705 6 41330218 G A 0.2431 1493 0.3994 9.209 3.7621 0.014371
rs10947832 6 39658651 T C 0.3137 1492 0.336 -8.314 3.3965 0.014373
rs7766717 6 5155210 T C 0.2552 1493 0.4538 -8.8673 3.6227 0.014376
rs2036295 3 46100691 T C 0.2619 1493 0.2842 -9.0138 3.6826 0.014378
rs3006842 10 26636901 G A 0.4746 1493 0.8763 7.8009 3.1872 0.014383
rs893923 3 34132701 C A 0.3299 1493 0.7699 -8.2732 3.3802 0.014383
rs4416837 8 53935438 G A 0.1497 1493 0.919 -10.929 4.4652 0.014385
rs10518427 4 125225084 T C 0.1092 1492 0.0825 12.827 5.2409 0.014387
rs1888090 20 51476998 T G 0.3925 1493 0.278 7.8861 3.2222 0.014388
rs10923030 1 88617883 T C 0.2307 1493 0.8841 9.2928 3.7974 0.014398
rs1564353 13 95778542 C A 0.4491 1493 0.4326 7.9366 3.2432 0.014399
rs6871296 5 55139267 T C 0.3406 1493 0.9084 8.2524 3.3724 0.014402
rs3733540 4 55161254 T C 0.1518 1492 1 10.876 4.4448 0.014406
rs13152810 4 161137084 T C 0.3875 1493 0.8701 -7.9921 3.2662 0.01441
rs8046061 16 80752293 T C 0.4344 1493 0.5984 -7.8187 3.1955 0.014413
rs561332 6 11610581 T C 0.2368 1493 0.6673 9.2451 3.7789 0.014424
rs9594858 13 43594717 G A 0.4608 1493 0.3759 -7.9271 3.2403 0.014428
rs9885550 5 120792844 G A 0.1621 1493 0.3906 -10.729 4.3858 0.014437
rs276711 19 48919939 G A 0.489 1493 0.717 7.8482 3.2084 0.014441
rs9891379 17 15976558 T G 0.433 1493 0.1401 -7.7288 3.1597 0.014444
rs1716524 12 77660013 G A 0.3336 1493 0.5219 -8.3538 3.4153 0.014445
rs12567271 1 107107254 G A 0.4608 1493 0.1596 7.9809 3.2629 0.014447
rs1430189 2 56031285 G A 0.3064 1493 0.3306 8.5754 3.5061 0.014451
rs1495357 3 55704079 G A 0.354 1493 0.4619 -8.2449 3.3713 0.014459
rs754943 2 142488678 T C 0.3148 1493 0.9522 8.4131 3.4401 0.014462
rs881786 10 118046534 T C 0.3664 1493 0.181 -8.2458 3.372 0.014471
rs10498546 14 81124336 T C 0.2636 1493 0.1619 -9.0225 3.69 0.01448
rs7723898 5 97064784 T C 0.1631 1493 0.0226 10.254 4.1936 0.014484
rs2526121 5 9158742 G A 0.279 1493 0.0459 8.4767 3.4671 0.014489
rs3011937 1 7775407 G A 0.4149 1493 0.5228 7.852 3.2117 0.014491
rs7135551 12 77671267 T C 0.4092 1493 0.3091 8.0454 3.2907 0.014491
rs1001111 2 207583406 T C 0.4119 1493 0.6307 -7.8739 3.2207 0.014493
rs11163106 1 81227145 T C 0.3925 1493 1 7.9874 3.2671 0.014494
rs2943248 10 50127136 G A 0.3895 1493 0.1739 7.861 3.2154 0.014494
rs226035 16 21294737 T C 0.1802 1493 0.4304 -10.045 4.109 0.014498
rs6840831 4 189884512 C A 0.3209 1491 0.2847 8.4873 3.4718 0.0145
rs10837180 11 39611400 T C 0.3339 1493 0.7712 8.238 3.3699 0.014502
rs2826603 21 22281047 T C 0.4253 1493 0.6722 -7.8458 3.2097 0.014509
rs12781083 10 103101769 T C 0.3466 1493 0.7752 8.1626 3.3394 0.014512
rs2791384 1 245953416 G A 0.1634 1493 0.6367 10.621 4.3453 0.014519
rs7427 10 23408278 T C 0.3064 1493 0.9514 -8.4474 3.4562 0.014519
rs6487464 12 25391456 T C 0.3503 1493 0.1908 8.0344 3.2875 0.01453
rs9290841 3 186666546 T C 0.0713 1493 0.5562 -15.042 6.1549 0.014531
rs1817031 4 139488136 T C 0.4355 1489 0.3991 7.9699 3.2612 0.014532
rs1009391 16 46889354 C A 0.1324 1492 0.368 -11.382 4.6582 0.014546
rs6789373 3 3528343 C A 0.1366 1493 0.6604 -11.282 4.6171 0.014549
rs6508014 18 48141359 G A 0.3636 1492 0.467 -8.0247 3.2842 0.01455
rs1187936 2 121669113 C A 0.3439 1493 0.9543 -8.2012 3.3566 0.014552
rs324059 5 40962547 G A 0.225 1493 0.8241 -9.3089 3.81 0.014556
rs1830542 20 29540629 T G 0.2277 1493 0.4183 -9.1973 3.7645 0.014558
rs9541581 13 69371631 T C 0.1468 1492 0.5357 -10.935 4.4758 0.014562
rs11203550 8 13802354 G A 0.0905 1492 0.2679 -13.39 5.4808 0.014565
rs4833022 4 38251292 C A 0.2123 1493 0.5366 9.6136 3.9352 0.014565
rs12479765 20 33825378 G A 0.1996 1493 1 9.7605 3.9954 0.014569
rs7170961 15 39493179 T C 0.3624 1493 0.5757 8.0501 3.2953 0.01457
rs11656631 17 30841962 T C 0.423 1493 0.5597 -7.9554 3.2567 0.014574
rs7842755 8 6749770 C A 0.1711 1493 0.9275 -10.341 4.2332 0.014576
rs7677444 4 76139891 G A 0.1547 1493 0.7672 -10.741 4.3973 0.014578
rs919276 19 51231068 T C 0.2632 1491 0.1091 -9.051 3.7058 0.014591
rs10108199 8 74326231 G A 0.3208 1493 0.0206 -8.6115 3.526 0.014594
rs1113439 5 39907157 T G 0.295 1493 0.901 -8.529 3.4923 0.014597
rs16844002 3 128053487 T G 0.1243 1492 0.552 11.923 4.8824 0.014603
rs11072312 15 33481944 G A 0.1232 1493 0.4028 -11.731 4.8041 0.014609
rs425974 4 189377718 C A 0.1609 1492 0.3886 10.492 4.2968 0.014609
rs6919707 6 143428150 T G 0.0154 1493 1 -31.851 13.03 0.014609
rs16921385 9 4507513 G A 0.3413 1493 0.5649 8.1544 3.3394 0.014611
rs11735694 4 101026248 T C 0.2441 1493 0.9441 -9.0847 3.7205 0.014614
rs10282940 8 118187826 G A 0.0918 1493 0.8763 13.47 5.5167 0.014617
rs935398 2 174858646 G A 0.4906 1493 0.0491 -8.0029 3.2775 0.014617
rs227028 14 22985006 T G 0.3406 1493 0.2262 8.0903 3.3134 0.014618
rs2705608 7 3559826 C A 0.3316 1493 0.7264 -8.2387 3.3741 0.014618
kgp6350485 11 37812598 T C 0.2517 1488 0.1908 8.8197 3.6121 0.014619
rs9322920 14 33664284 T C 0.4709 1493 0.8762 -7.8251 3.2048 0.01462
kgp11293473 11 63005213 G A 0.0342 1493 0.4144 -21.833 8.9427 0.014629
rs12696598 3 189647882 T G 0.3218 1493 0.2606 8.2199 3.3669 0.01463
rs2708906 7 48023754 G A 0.4488 1493 0.9583 7.8377 3.2105 0.014636
rs699260 1 66930964 C A 0.4203 1493 0.0632 8.0896 3.3138 0.01464
rs10839833 11 7676385 T C 0.3784 1493 0.869 -8.0504 3.2979 0.014645
rs10460765 22 47944748 T C 0.286 1493 0.6573 -8.6761 3.5545 0.014652
rs6758362 2 136081193 T G 0.1564 1493 0.0042 -11.139 4.5635 0.014652
rs11964542 6 30071760 T C 0.0335 1493 1 -21.797 8.93 0.014653
rs1430331 10 77383569 T G 0.251 1488 0.9451 -9.0129 3.6927 0.014656
rs11690161 2 86032343 T C 0.4618 1493 0.6395 7.7628 3.1805 0.014657
rs351776 8 28191306 C A 0.4635 1493 0.7949 -7.8371 3.2111 0.014663
rs7275326 21 28785912 G A 0.3114 1493 0.763 -8.445 3.4603 0.014666
rs895600 4 140430625 C A 0.158 1491 0.495 -10.796 4.4237 0.014666
kgp9372546 17 19646750 T C 0.0298 1493 0.6394 23.255 9.5291 0.014671
rs225848 14 30594657 G A 0.077 1493 0.7141 -14.73 6.0364 0.014676
rs7218946 17 14897097 G A 0.3345 1492 0.0233 8.5154 3.4896 0.014679
rs11242760 6 2366199 G A 0.2061 1492 0.6923 -9.5722 3.9229 0.014683
rs33967759 16 77988934 T C 0.2996 1492 0.1088 -8.3315 3.4144 0.014683
rs2634539 3 110983620 T C 0.1604 1493 0.1022 10.388 4.2572 0.014687
rs6861020 5 159310695 G A 0.2538 1493 0.1013 9.1436 3.7475 0.01469
rs783322 1 66941630 C A 0.4749 1493 0.2762 7.9093 3.2416 0.01469
rs6677361 1 197521877 T C 0.2115 1492 0.1875 -9.7063 3.9786 0.014702
rs744539 2 26804122 T G 0.493 1493 0.4686 -7.7106 3.1608 0.014709
rs4754133 11 105503658 T C 0.2612 1493 0.1401 8.6924 3.5634 0.014715
rs10788196 10 123417635 T G 0.1386 1493 0.3851 11.412 4.6786 0.014716
rs7276699 21 19642285 T G 0.1829 1493 0.7952 -10.111 4.1451 0.014716
rs12779841 10 87754821 G A 0.1755 1493 0.4209 -10.35 4.2433 0.014725
rs7996008 13 58365712 G A 0.2441 1475 0.29 9.262 3.7975 0.01473
rs2039509 6 131180122 T C 0.3473 1493 0.458 -8.259 3.3864 0.014732
rs9452723 6 95145322 T G 0.2642 1482 0.8937 8.8753 3.6393 0.014738
rs7235319 18 77747542 T C 0.212 1493 0.0362 -9.2635 3.7989 0.014748
rs8078723 17 38166879 T C 0.3536 1493 0.7341 8.0975 3.321 0.014757
rs17018376 2 80221392 T C 0.1088 1416 0.0084 12.233 5.0175 0.014767
rs17617468 2 185489430 T C 0.1171 1490 0.2095 -12.334 5.059 0.014767
rs2159905 14 75343027 G A 0.1028 1493 1 -12.842 5.2678 0.014773
rs1188786 10 86323214 T C 0.4595 1493 0.4661 7.8805 3.2328 0.014782
rs2169990 12 25649357 G A 0.2073 1493 0.3056 -9.7366 3.9942 0.014782
rs1400009 2 182915414 G A 0.1658 1493 0.0925 10.237 4.1997 0.014792
rs8070454 17 38160754 T C 0.3536 1493 0.6506 -8.0824 3.3162 0.014798
rs9378638 6 1579190 T C 0.3023 1492 0.3905 8.5714 3.5169 0.014801
rs2862481 3 176294153 T C 0.2991 1493 0.4974 -8.4183 3.4544 0.014811
rs11989470 8 23923170 G A 0.0161 1493 1 31.137 12.765 0.014816
rs1800896 1 206946897 T C 0.4146 1493 0.2407 7.7703 3.1887 0.014817
rs2224371 10 37879010 G A 0.2328 1493 0.3845 9.0947 3.7326 0.014829
rs13165201 5 111538602 T G 0.3607 1493 0.9107 8.1089 3.3282 0.014833
rs6946302 7 21060304 C A 0.28 1493 0.0464 8.8968 3.6518 0.014839
rs12063741 1 37070248 G A 0.1795 1493 0.2528 -10.295 4.2259 0.014843
rs12422304 12 93747731 G A 0.4032 1493 0.2367 7.8015 3.2024 0.014844
rs7757134 6 110685093 G A 0.1698 1493 0.5204 -10.452 4.2906 0.014846
rs219909 12 14094914 T G 0.3727 1493 0.2931 -7.9296 3.255 0.014847
rs4743271 9 98508628 T C 0.1169 1493 0.0015 11.596 4.76 0.014848
rs2327538 6 12224531 T C 0.4772 1493 0.4069 7.6987 3.1604 0.01485
rs7824285 8 40285421 T C 0.1926 1493 0.8028 9.8209 4.0317 0.014854
rs4793111 17 42571104 G A 0.3402 1493 0.6867 -8.2485 3.3867 0.014869
rs6055912 20 8556693 T C 0.1742 1493 0.5904 -10.325 4.2393 0.014869
rs7300198 12 132327368 T C 0.3376 1493 0.183 -8.0744 3.3153 0.014872
rs7783893 7 108014337 T C 0.4136 1493 0.5221 7.9602 3.2684 0.014872
rs914874 13 45459103 T C 0.1808 1493 0.7938 -10.137 4.1622 0.014872
rs11617079 13 43597865 G A 0.242 1492 0.9437 -9.0674 3.7232 0.014875
rs11996666 8 54890848 T G 0.1667 1476 0.3487 -10.339 4.2454 0.014877
rs986079 15 87232413 T C 0.3617 1493 0.5754 -8.1489 3.3462 0.014879
rs6977656 7 69908696 T C 0.1604 1493 0.1493 -10.392 4.2674 0.014881
rs9285480 6 135619996 T C 0.0388 1493 0.4866 19.971 8.2014 0.014891
rs3860922 9 86048883 T G 0.0687 1493 1 15.366 6.3104 0.014892
rs490528 11 75001493 C A 0.3111 1493 0.4687 8.477 3.4817 0.014903
rs1991222 4 65493709 T C 0.4642 1493 0.8351 -7.7635 3.1889 0.014911
rs6799845 3 172591359 G A 0.2957 1493 0.4947 8.4372 3.4656 0.014911
rs12476042 2 35618483 C A 0.1263 1493 0.726 11.65 4.7859 0.01492
rs35942196 3 148221464 G A 0.2472 1493 0.8896 8.9897 3.6931 0.014927
rs6777784 3 62376645 T G 0.419 1493 0.7904 -7.9037 3.2471 0.014932
rs586286 10 30468830 G A 0.0593 1493 0.2379 16.178 6.6469 0.014933
rs10950298 7 71603773 T C 0.4702 1492 0.6034 -7.7261 3.1744 0.014938
rs7501858 17 42549992 G A 0.3402 1492 0.7293 -8.2456 3.3881 0.014944
rs8032461 15 71956136 T C 0.204 1493 0.0459 9.3891 3.858 0.014947
rs1544224 1 112046540 G A 0.2324 1493 0.1465 9.0184 3.7058 0.01495
rs2194156 5 146934785 T C 0.2689 1493 0.5986 -8.6965 3.5736 0.014951
rs10511360 3 116499373 T C 0.4812 1493 0.0873 -7.9508 3.2673 0.014957
rs4784206 16 62720635 T C 0.3771 1489 0.2698 -7.908 3.2497 0.014957
rs759445 2 75551754 C A 0.3543 1493 0.821 -8.1453 3.3474 0.01496
rs1029970 16 6672741 G A 0.1715 1493 1 10.296 4.2316 0.014966
rs1899082 3 34155206 G A 0.3305 1493 0.907 8.2405 3.3869 0.014973
rs7180198 15 87228075 T C 0.361 1493 0.5008 -8.16 3.3538 0.014973
rs12122463 1 24886818 G A 0.1942 1493 0.0823 9.5945 3.9436 0.014976
rs2033737 15 96696462 C A 0.2043 1493 0.3809 9.5156 3.9113 0.014981
rs7335922 13 21878779 T C 0.1788 1493 0.0775 -9.8993 4.0691 0.014981
rs4974136 3 56398307 T C 0.3138 1493 0.2068 8.5109 3.4985 0.014984
rs1121582 5 174837538 G A 0.1601 1493 0.249 10.753 4.4203 0.014991
rs9299199 9 114287275 T C 0.4933 1493 0.6413 -7.7135 3.1712 0.015
rs12695024 2 241452068 T C 0.3607 1493 0.537 8.0134 3.2948 0.015009
rs7962908 12 113621510 T C 0.0824 1493 0.1724 13.876 5.7054 0.015014
rs6106895 20 2503071 T C 0.1289 1493 1 11.606 4.7721 0.015016
rs10085098 5 117017440 T C 0.1638 1493 0.1556 10.696 4.3984 0.01502
rs3843460 5 55078065 C A 0.2763 1493 0.174 -8.8399 3.6351 0.015025
rs17101161 14 103476876 G A 0.0425 1493 1 -19.335 7.9516 0.01503
rs4440505 6 106186425 T C 0.1892 1493 0.6732 -9.8498 4.0506 0.01503
rs9820644 3 166389520 C A 0.438 1493 0.6741 7.8667 3.2353 0.015035
rs6828619 4 11666971 T C 0.3845 1493 0.5845 -7.9141 3.2551 0.015043
rs9369215 6 40605168 T C 0.3871 1493 0.1905 7.8292 3.2201 0.015043
rs11689233 2 213317794 G A 0.1309 1493 0.4263 -11.385 4.6826 0.015046
rs6483683 11 20458498 T G 0.063 1493 0.1832 15.697 6.4562 0.015046
rs11084402 19 56093365 T C 0.1698 1493 0.783 -10.381 4.2699 0.015048
rs7150469 14 98308170 G A 0.3425 1492 0.8631 8.2026 3.3739 0.015049
rs7200676 16 89168911 T C 0.2394 1491 0.6697 -9.156 3.7662 0.015053
rs689187 1 33611890 T C 0.2699 1493 0.5993 8.6746 3.5683 0.015056
rs9310908 3 29745863 T C 0.0472 1493 0.7697 18.467 7.5969 0.015062
rs7784579 7 20527424 G A 0.4602 1493 0.0682 -7.9781 3.2821 0.015065
rs7720654 5 173684581 T C 0.1423 1493 0.2042 -11.293 4.6464 0.015076
rs2591699 5 5533625 T C 0.1457 1493 0.4677 -10.894 4.4824 0.015077
rs1062174 1 162493009 T C 0.4511 1493 0.9583 7.801 3.2096 0.015078
rs4254643 3 792207 G A 0.1932 1493 0.6789 -9.7727 4.0211 0.015085
rs4698103 4 15379272 C A 0.3125 1493 0.508 8.441 3.4733 0.015089
rs9978560 21 46060222 G A 0.1922 1493 0.5058 9.7583 4.0155 0.015093
kgp10013124 17 45518583 T G 0.1879 1493 0.2042 -10.097 4.155 0.015094
rs12005022 9 90939033 G A 0.0466 1493 0.5585 -18.296 7.5293 0.015101
rs1960034 3 87998942 T G 0.3922 1493 0.1925 8.0835 3.3271 0.015115
rs1876560 6 106247394 G A 0.4414 1493 0.8338 7.7835 3.2036 0.015116
rs10503473 8 13864063 C A 0.3051 1493 0.7603 -8.4576 3.4812 0.015118
rs13132036 4 142466804 T C 0.179 1492 0.5968 10.032 4.1301 0.015141
rs10075871 5 79497415 T C 0.4772 1493 0.4069 7.676 3.1604 0.015147
rs13423988 2 68911266 T C 0.1731 1493 0.4692 -10.141 4.1752 0.015148
rs1501139 4 16410294 C A 0.2626 1493 0.5476 8.8811 3.6569 0.015157
rs9986277 5 28500714 C A 0.3322 1493 0.7263 -8.1861 3.3708 0.015158
rs7019227 9 85639259 G A 0.4762 1493 0.2333 -7.6407 3.1465 0.015169
rs16946248 17 12473371 T C 0.1252 1493 0.4792 -11.828 4.871 0.01517
rs13143170 4 133622871 G A 0.1376 1493 0.0084 -10.861 4.4729 0.015173
rs9287022 1 229278349 C A 0.0697 1493 0.546 -15.396 6.3408 0.015178
rs924837 4 45972653 G A 0.3902 1493 0.8279 7.9666 3.2811 0.015181
rs7765035 6 14215149 G A 0.1959 1493 0.8052 9.7245 4.0051 0.015182
rs869183 2 45465799 G A 0.2334 1493 0.2474 -9.3033 3.8318 0.015185
rs4703859 5 81234311 T C 0.1574 1493 0.2828 10.8 4.4485 0.01519
rs6981656 8 13002824 C A 0.1592 1492 0.6298 -10.666 4.3935 0.015197
rs10181857 2 224015791 G A 0.3305 1493 0.6403 8.1851 3.3717 0.015199
rs11628716 14 81829172 G A 0.3868 1493 0.4782 -7.8787 3.2456 0.015201
rs1392383 5 165788235 G A 0.4032 1493 0.2821 -7.7844 3.2067 0.015202
rs6025268 20 55530163 T C 0.4062 1493 0.4527 -7.9669 3.2821 0.01521
rs2228611 19 10267077 T C 0.4605 1493 0.7546 7.8067 3.2163 0.015214
kgp4259264 7 124838438 T G 0.1199 1493 0.3898 -11.789 4.857 0.015217
rs10190089 2 159249741 G A 0.361 1493 0.6949 -8.0225 3.3053 0.015217
rs9613768 22 29402832 T G 0.4042 1493 0.2165 8.0247 3.3063 0.015221
rs2895553 6 103882949 T C 0.1684 1493 0.4053 10.233 4.2161 0.015223
rs9551232 13 26600933 G A 0.3804 1493 0.3506 8.0804 3.3293 0.015223
rs1039897 2 220337196 G A 0.3665 1491 0.5773 -8.1059 3.34 0.015229
rs11943670 4 65501422 T G 0.4642 1493 0.7549 -7.7287 3.1847 0.015231
rs8140340 22 24029646 T G 0.4538 1493 0.4649 -7.8553 3.2371 0.01524
rs6999873 8 92060665 C A 0.081 1493 0.3888 14.367 5.921 0.015247
rs10795879 10 11767916 T C 0.3892 1493 0.2316 7.8202 3.223 0.01525
rs729269 7 154512110 G A 0.2187 1493 0.8797 9.3905 3.8702 0.01525
rs6933965 6 38895358 G A 0.3848 1493 0.7432 -7.9228 3.2654 0.015254
rs11786952 8 28986357 T C 0.4776 1493 0.3782 7.6623 3.1581 0.015257
rs2224211 6 85563069 G A 0.2275 1490 0.2686 9.3828 3.8673 0.015258
rs2260914 19 58598784 G A 0.2434 1473 0.8319 -9.0589 3.7339 0.01526
rs2359682 2 207580309 G A 0.2566 1477 0.9456 -8.9105 3.6728 0.015263
rs2612086 18 691266 G A 0.3821 1493 0.3242 -7.8653 3.2421 0.015267
rs1534478 2 28840691 T C 0.3081 1493 0.9034 8.3648 3.4484 0.01528
rs1656966 3 186466252 G A 0.1219 1493 0.2751 12.025 4.9573 0.015281
rs7728953 5 135544695 C A 0.4323 1491 0.3166 7.7163 3.1812 0.015283
rs2974180 2 80067886 C A 0.4886 1493 0.756 -7.7769 3.2064 0.01529
rs7623819 3 111124619 T C 0.147 1493 0.6808 -10.876 4.4844 0.015295
rs10097315 8 10060638 G A 0.4153 1493 0.9575 7.8462 3.2352 0.015297
rs11572093 10 96824406 T C 0.2736 1493 0.5584 -8.7493 3.6077 0.0153
rs278986 4 40494616 T C 0.293 1493 0.3486 -8.3951 3.4617 0.015304
rs10821109 9 96091688 T G 0.192 1492 0.0792 -10.068 4.1517 0.01531
rs11628959 14 95943833 T C 0.4893 1493 0.1203 -7.9035 3.2595 0.01532
rs11736888 4 62923797 T C 0.214 1493 0.7586 -9.4768 3.9084 0.015321
rs2770725 9 7285885 T C 0.2364 1493 0.7201 9.0612 3.7372 0.015324
rs2948286 8 8130160 G A 0.4544 1492 0.7147 7.8158 3.2238 0.015333
rs1917091 3 78166986 T C 0.0422 1493 1 19.345 7.9792 0.015334
kgp8799341 12 64281973 T C 0.0817 1493 0.1172 -14.443 5.9576 0.015336
rs1258192 10 50994547 T C 0.4112 1493 1 -7.8654 3.2445 0.01534
rs4786338 16 2910786 T C 0.1239 1493 0.7213 -11.809 4.871 0.01534
rs11136934 8 5690484 T G 0.0626 1493 0.5135 -15.859 6.542 0.015343
rs214966 6 152778598 T C 0.2212 1492 0.6522 -9.2634 3.8214 0.015348
rs4865529 5 51515468 T C 0.0201 1493 1 27.818 11.465 0.015352
rs17746227 8 9981654 T C 0.4518 1493 0.7539 7.7361 3.1915 0.015353
rs250425 5 139928128 T C 0.225 1493 0.8241 9.2347 3.81 0.01536
rs1022361 1 201790270 G A 0.3222 1493 0.3433 8.1744 3.3726 0.015361
rs2933168 11 29141778 G A 0.4146 1493 0.7901 7.8773 3.2501 0.015364
rs2251907 2 129651161 T C 0.3888 1493 0.3269 7.8297 3.2306 0.015367
rs7226782 18 45852077 G A 0.2143 1493 0.0776 -9.6471 3.9805 0.015368
rs7864244 9 4909719 T C 0.352 1493 0.281 -8.217 3.3904 0.015368
rs1735990 21 23050798 G A 0.3624 1493 0.5378 8.115 3.3484 0.015369
rs11762189 7 70585797 T C 0.1668 1493 0.4562 10.485 4.3271 0.015388
rs919594 12 70937443 T C 0.1125 1493 0.1939 12.029 4.9643 0.015388
rs7641944 3 67132470 T C 0.3778 1493 0.0069 -8.2742 3.4147 0.015389
rs16942628 12 113661883 G A 0.0861 1493 0.1011 13.502 5.5723 0.015391
rs7869606 9 83838856 G A 0.4263 1493 0.7914 -7.7883 3.2143 0.015392
rs2284408 12 13842657 G A 0.1344 1492 1 11.338 4.6799 0.015403
rs11892551 2 206125313 T C 0.1774 1491 0.9294 10.142 4.1868 0.015415
rs9982931 21 16632477 G A 0.4973 1493 0.3518 7.8271 3.2311 0.015416
rs7077048 10 84111105 T C 0.1447 1493 0.8348 10.964 4.526 0.01542
rs9357565 6 47881668 G A 0.4062 1493 0.8301 -7.893 3.2591 0.015443
rs12111306 6 70389764 G A 0.0121 1493 1 -35.582 14.679 0.015453
rs13012094 2 16631289 T C 0.2483 1492 0.3318 8.8211 3.6434 0.015473
rs4979108 9 115140133 T C 0.3295 1493 0.7256 8.1817 3.3794 0.015476
rs2669318 13 63555614 G A 0.3543 1493 0.6108 -8.0214 3.3134 0.015481
rs7909330 10 67103240 T C 0.0767 1493 0.7131 -14.638 6.0464 0.015481
rs1722034 7 109736919 G A 0.4303 1493 0.126 -7.6503 3.1601 0.015483
rs10495805 2 34264495 T G 0.4233 1492 0.2436 7.9436 3.2814 0.015486
rs9287666 2 16136922 T C 0.498 1493 0.2338 7.6049 3.1417 0.015493
rs882782 13 25773489 T G 0.2287 1493 0.3051 -9.0754 3.7496 0.015505
rs7653493 3 165852207 T C 0.1896 1493 0.4491 -9.7593 4.0322 0.015507
rs17039374 4 161149981 T G 0.3845 1493 0.8268 -7.9114 3.2688 0.015508
rs7193708 16 8084800 T C 0.0693 1493 0.1082 -15.541 6.4215 0.015514
rs6593093 7 53690391 T C 0.4802 1492 0.4683 -7.662 3.1661 0.015518
rs182564 8 23698746 T C 0.44 1493 0.0589 7.5953 3.1385 0.015519
rs5757465 22 39477123 T C 0.4893 1493 0.6787 -7.7696 3.2105 0.015519
rs6472189 8 66165333 T C 0.1788 1493 0.3777 9.9559 4.1141 0.015523
rs17010476 4 121034480 T C 0.2006 1493 0.5721 -9.7222 4.0183 0.015542
rs7468919 9 118720333 G A 0.2458 1493 0.2948 -8.8412 3.6542 0.015543
rs16884543 5 1761089 G A 0.2917 1493 0.6166 -8.4374 3.4874 0.015547
rs35499 12 115507485 T C 0.2682 1493 0.8433 8.6886 3.5913 0.015548
rs4238213 13 98869342 T G 0.4325 1489 0.4288 -7.7099 3.1867 0.015548
rs4979816 10 80231861 C A 0.1638 1493 1 10.431 4.3115 0.015548
rs6933882 6 150210802 G A 0.4143 1493 0.7897 -7.8056 3.2263 0.015549
rs181106 7 88080623 G A 0.216 1493 0.4014 9.2806 3.8365 0.015561
rs125676 8 40245200 G A 0.1825 1493 0.3853 9.8749 4.0822 0.015562
rs17171260 7 38064005 T G 0.0472 1493 0.7697 -18.376 7.5969 0.015566
rs2052647 8 5897635 G A 0.4839 1493 0.1333 -7.8777 3.2569 0.015574
rs543502 5 162221666 T G 0.493 1493 0.9175 7.7061 3.186 0.015575
rs9992933 4 82092967 T C 0.2197 1493 0.4507 9.2308 3.8165 0.015578
rs11963531 6 28754704 T C 0.0261 1493 1 24.173 9.9852 0.015587
rs13138661 4 161135028 G A 0.1407 1493 0.8305 11.145 4.6084 0.015591
rs1316396 1 49232075 C A 0.0606 1493 0.8183 -16.119 6.6655 0.015591
rs2727865 2 52633563 G A 0.4584 1443 0.3137 7.7485 3.2045 0.015605
rs1432316 4 70463600 T G 0.1614 1493 0.702 -10.431 4.3138 0.015606
rs488292 18 77844759 G A 0.3138 1493 0.2297 8.1867 3.3858 0.015609
rs2898295 8 11595969 G A 0.493 1493 0.1783 7.5829 3.1361 0.015611
rs2279584 5 52257301 T C 0.0931 1493 1 -13.272 5.4891 0.015614
rs30923 16 55316496 G A 0.4531 1493 0.6761 -7.7961 3.2246 0.01562
rs4697799 4 10872167 T G 0.1795 1493 0.1605 9.8746 4.0844 0.015621
rs4740135 8 81101996 G A 0.2444 1477 0.5259 -8.9043 3.6837 0.01564
rs7429328 3 82542364 G A 0.4776 1493 0.8764 -7.7047 3.1875 0.015643
rs1621374 13 101424571 C A 0.1829 1493 0.6032 -9.9076 4.099 0.015645
rs4900734 14 47744407 T C 0.2981 1493 1 -8.4388 3.4914 0.015648
rs2436728 6 40365601 G A 0.3905 1493 0.0387 -7.6971 3.1846 0.015649
rs3110454 17 28651363 T C 0.3948 1493 0.8285 7.8632 3.2535 0.015657
rs661893 10 30895478 G A 0.4742 1493 0.4366 7.8031 3.2287 0.015659
rs9978154 21 36122553 G A 0.2656 1493 0.9471 -8.7196 3.608 0.015661
rs12025763 1 99219716 G A 0.1956 1493 0.9344 -9.7433 4.0316 0.015662
rs6508347 18 22671321 T C 0.3305 1493 0.447 8.2844 3.4286 0.01568
rs1602204 13 82378976 G A 0.4916 1493 0.4075 7.6277 3.1569 0.015683
rs3020401 6 152283044 G A 0.2743 1493 0.1528 -8.8093 3.6459 0.015683
rs4717561 7 70350082 T G 0.1854 1464 0.4359 9.8928 4.0945 0.015686
rs17073097 8 5194198 T C 0.0469 1493 0.5635 18.136 7.5066 0.015689
rs12245506 10 14076153 T G 0.2076 1493 0.7534 9.5488 3.9523 0.01569
rs3739022 2 136562472 G A 0.1618 1493 0.214 10.654 4.4102 0.015701
rs1451055 1 105516008 T C 0.0486 1491 1 18.011 7.4555 0.015703
rs4815021 20 21120543 T C 0.3305 1493 0.447 8.2824 3.4286 0.015705
rs4410460 3 19017070 G A 0.2803 1493 0.7977 8.613 3.5656 0.015711
rs3782094 11 64892470 G A 0.4444 1493 0.1902 7.8942 3.2681 0.015713
rs6469961 8 121907688 G A 0.2907 1493 0.7536 -8.5298 3.5315 0.015721
rs7567289 2 6389676 G A 0.2257 1493 0.3004 9.0963 3.7664 0.015731
rs7836255 8 19564742 G A 0.2438 1493 0.7788 8.9363 3.7004 0.015737
rs7253937 19 20474655 T C 0.1504 1493 0.3635 10.915 4.5201 0.015741
rs1194486 1 66855387 G A 0.294 1493 0.0061 -8.774 3.6334 0.015744
rs16919529 8 79108318 T C 0.0368 1493 0.7191 -20.653 8.5527 0.015746
rs184084 5 73470103 T C 0.2806 1493 0.949 -8.5677 3.5482 0.015751
rs6985201 8 18986961 T C 0.1822 1493 0.2235 10.154 4.2051 0.015752
rs6538367 12 93352786 C A 0.0693 1493 0.3112 15.422 6.387 0.015755
rs4957263 5 40286497 T C 0.4635 1493 0.2116 -7.6002 3.1477 0.015756
rs9424522 1 232453032 T C 0.1017 1489 0.6696 12.676 5.2503 0.01576
rs6057603 20 29942695 T C 0.1633 1488 0.8494 -10.476 4.3389 0.015763
rs4907385 8 142715130 T G 0.4742 1492 0.146 -7.8687 3.2592 0.015764
rs6790738 3 38154167 T C 0.3724 1493 0.1214 7.8127 3.2359 0.015764
rs4934149 10 87840814 G A 0.2522 1493 0.5831 8.8062 3.6475 0.015766
rs12210777 6 38976575 T C 0.0723 1493 0.4365 14.708 6.0924 0.01577
rs525210 6 152752324 T C 0.4407 1493 0.4626 7.6847 3.1832 0.015773
rs7162434 15 62888070 G A 0.3439 1493 0.0059 -7.8293 3.2432 0.015774
rs1909881 8 96515888 G A 0.1032 1493 0.2613 12.477 5.1688 0.015781
rs6049839 20 2518565 T G 0.4326 1492 0.5618 -7.7152 3.1961 0.015782
rs4504918 1 200557767 T C 0.2157 1493 1 9.3711 3.8824 0.015789
rs7301894 12 5918550 G A 0.4397 1493 0.172 -7.6214 3.1575 0.015789
rs1509605 11 24577183 T G 0.4799 1493 1 7.7061 3.1927 0.015791
rs886161 17 32747064 T C 0.358 1493 0.8659 8.0129 3.3198 0.015792
rs1798816 12 127239259 T C 0.3563 1493 0.612 7.9887 3.3098 0.015795
rs4904896 14 92875213 T C 0.3704 1493 0.0457 -7.7728 3.2206 0.015803
rs10030678 4 187043908 G A 0.434 1493 0.7123 7.7286 3.2025 0.01581
rs2403600 11 20520461 T C 0.0623 1469 0.1728 -15.771 6.5354 0.015813
rs2073574 8 17921921 T C 0.3504 1491 0.4263 -7.9957 3.314 0.015833
rs2578565 5 5460569 T C 0.3151 1493 0.7193 8.3278 3.4516 0.015833
rs11075971 16 73197239 G A 0.4357 1493 0.3998 -7.8532 3.255 0.015836
rs2311340 10 45829807 G A 0.354 1493 0.7772 8.0856 3.3513 0.015836
rs2069772 4 123373133 T C 0.2907 1493 0.4899 -8.5627 3.5491 0.015837
rs12995589 2 23577270 T C 0.2942 1492 0.3496 -8.3459 3.4596 0.015849
rs7613225 3 31764508 T C 0.0251 1493 1 -24.893 10.309 0.01585
rs8003131 14 37444794 T C 0.3138 1493 0.4005 8.2048 3.4012 0.015853
rs1015563 20 6690101 T C 0.3336 1493 0.6418 8.1149 3.364 0.015855
rs970930 3 55736867 C A 0.2013 1493 0.6292 9.6684 4.0081 0.015856
rs11830497 12 128651244 C A 0.2847 1493 0.7994 -8.4999 3.5237 0.015857
rs10773780 12 130899033 C A 0.3392 1493 0.1844 8.2756 3.4308 0.015858
rs4875696 8 5920629 T C 0.3483 1493 0.3623 -7.9849 3.3103 0.015858
rs187875 5 39315745 G A 0.3125 1493 0.7635 -8.3384 3.4569 0.015861
rs2460968 8 119628230 T C 0.0784 1493 0.0463 13.946 5.782 0.015865
rs989343 3 66854987 T G 0.4558 1493 0.6767 7.7699 3.2214 0.015868
rs10867751 9 84013508 T C 0.1969 1493 0.413 -9.5721 3.9691 0.015879
rs1410771 6 8609514 T C 0.2947 1493 0.756 -8.4076 3.4862 0.01588
rs9655257 7 25377346 T C 0.4873 1493 0.0226 7.9401 3.2926 0.015885
rs3740374 10 95185696 T G 0.0235 1492 0.1929 24.972 10.345 0.015889
rs175197 22 20165632 T C 0.3952 1493 0.3035 -7.7627 3.2191 0.01589
rs1452454 15 87229547 T C 0.4718 1490 0.5678 7.7558 3.2163 0.015892
rs9751543 2 4154552 T C 0.3275 1493 0.2406 -8.3261 3.4531 0.0159
rs1499063 15 76274512 G A 0.308 1490 0.0208 -8.6076 3.5699 0.015901
rs1948425 12 46778881 T G 0.078 1493 1 14.347 5.9504 0.015903
rs623546 18 77595228 T C 0.3434 1491 0.6459 8.0608 3.3432 0.015904
rs225184 17 30882127 T C 0.2408 1493 0.5244 -8.9241 3.7013 0.015906
rs6799328 3 184682214 T C 0.2555 1493 0.1179 8.6452 3.5858 0.01591
rs11041941 11 1961869 T C 0.4411 1493 0.6746 7.7936 3.2327 0.015913
rs12692701 2 164469186 T G 0.4123 1493 0.8308 7.7892 3.2309 0.015917
rs12881440 14 78472730 T C 0.4879 1493 0.9175 -7.7094 3.1979 0.015919
rs3850223 6 140780824 T G 0.3336 1493 0.8161 -8.1339 3.3741 0.015922
rs1304769 16 8261106 G A 0.1127 1491 0.0131 11.779 4.8863 0.015929
rs12534073 7 107863395 G A 0.2823 1493 0.7985 -8.5152 3.5326 0.01593
rs1124184 3 170935941 G A 0.4594 1492 0.8349 -7.6965 3.193 0.015932
rs7175089 15 61567692 T C 0.3329 1493 0.2438 -8.292 3.44 0.015933
rs2219479 11 81957965 G A 0.2766 1493 0.0096 -8.9035 3.6938 0.015934
rs34374273 19 45338895 G A 0.1366 1493 0.913 11.224 4.6565 0.015937
rs2736549 11 5394480 T C 0.1872 1493 0.7985 9.8217 4.0748 0.015938
rs11047825 12 25247088 T C 0.2028 1487 0.0916 -9.3759 3.89 0.015941
rs618617 6 44568740 T C 0.4524 1481 0.2706 7.8786 3.2687 0.015941
kgp10140506 4 100888148 G A 0.2693 1493 0.3578 -8.7774 3.6418 0.015943
rs2376803 1 1967954 T C 0.2294 1484 0.9415 -9.1909 3.8133 0.015943
rs821663 1 232121222 T C 0.3279 1493 0.7692 8.159 3.3856 0.015955
rs2975762 2 241531737 G A 0.3788 1493 0.9561 7.9167 3.2851 0.015956
rs836628 2 173501069 G A 0.0697 1492 1 15.124 6.2758 0.015957
rs4719155 7 71107224 G A 0.2426 1492 0.573 -8.9066 3.6961 0.015963
rs7181230 15 40360741 G A 0.3114 1493 0.9519 -8.312 3.4495 0.015969
rs1397590 16 49160042 G A 0.2991 1493 0.7111 8.4439 3.5043 0.015971
rs3741635 12 106136330 G A 0.4213 1493 0.6329 -7.8392 3.2534 0.015972
rs7910985 10 24805665 T C 0.2869 1490 0.7519 8.4751 3.5175 0.015977
rs1841014 5 32662087 T C 0.0771 1485 0.0285 14.861 6.168 0.015982
rs9640279 7 150268098 T G 0.2331 1493 0.885 9.076 3.7671 0.015983
rs303200 10 91235928 T C 0.4374 1493 0.7523 -7.7866 3.2319 0.015984
rs816353 12 117684780 T G 0.4283 1493 0.7916 -7.7987 3.2369 0.015985
rs2901600 1 171835654 G A 0.4236 1493 0.525 -7.7145 3.2021 0.015989
rs11770870 7 62338 T C 0.3801 1468 0.0525 -8.1843 3.3976 0.016004
rs3791424 2 240038996 G A 0.4441 1493 0.4958 -7.6661 3.1826 0.016006
rs9935441 16 5020539 G A 0.4481 1493 1 7.7251 3.2071 0.016006
rs11979443 7 27386618 T C 0.1778 1493 1 10.055 4.1743 0.016007
rs2241064 9 125680547 T C 0.1581 1493 0.5608 -10.62 4.41 0.016033
rs6556154 5 174134301 T C 0.4153 1493 0.1224 7.6448 3.1745 0.016033
rs1503990 4 21651620 T C 0.419 1493 0.3661 7.8853 3.2745 0.016037
rs10134592 14 67640666 G A 0.2254 1493 0.8243 -9.225 3.8317 0.01606
rs8083980 18 73228951 T G 0.2924 1493 0.6167 -8.5079 3.5339 0.016063
rs1709942 3 106589586 T C 0.2505 1493 0.3712 -8.9715 3.7266 0.016065
rs11198845 10 121010851 T C 0.2823 1493 0.4437 -8.4488 3.5096 0.016069
rs1977025 16 78470718 G A 0.0295 1492 1 -22.796 9.4694 0.016069
rs12670014 7 85433391 T G 0.0476 1493 0.5741 17.963 7.4618 0.016071
rs1036486 16 64386493 T C 0.0961 1493 0.6565 -12.969 5.3876 0.016078
rs7040614 9 110424575 T C 0.295 1493 0.3839 -8.3265 3.4592 0.016079
rs1795825 12 54984333 T C 0.3861 1493 0.2296 8.0197 3.3319 0.016087
rs4482907 5 18759551 G A 0.4407 1493 0.9581 -7.7446 3.2177 0.016091
rs550781 15 46943877 T G 0.3311 1492 0.5992 -8.1078 3.3686 0.016091
rs17816375 15 33080747 T C 0.303 1492 0.6679 -8.4138 3.4959 0.016094
rs9386233 6 101149540 T C 0.4715 1493 0.9173 7.681 3.1914 0.016095
rs17009100 3 21634204 G A 0.1567 1493 0.0016 11.008 4.5737 0.016096
rs13265356 8 14969057 C A 0.4082 1493 0.4864 -7.8866 3.277 0.016098
rs1050998 17 4638737 G A 0.4521 1493 0.497 -7.6441 3.1763 0.0161
rs12416136 10 88713604 C A 0.4792 1464 0.0468 8.0014 3.3248 0.016104
rs12600505 17 5233817 T C 0.1196 1493 0.902 -11.809 4.9069 0.016106
rs11062694 12 3628473 T C 0.2863 1493 0.4861 -8.4156 3.4973 0.016113
rs1741621 20 62119121 C A 0.0543 1493 0.7981 -17.103 7.108 0.016119
rs11745658 5 168380438 C A 0.3054 1493 0.5423 8.4047 3.4929 0.01612
rs1436789 10 128333011 T C 0.4342 1490 0.1021 7.9279 3.2949 0.016123
rs2421030 10 124417900 T C 0.3593 1493 0.9105 -7.9862 3.3191 0.016124
rs7221365 17 76134828 C A 0.3938 1493 0.7866 7.8293 3.2541 0.016129
rs2829558 21 26514597 T C 0.2706 1493 0.6003 -8.703 3.6176 0.01614
rs12673033 7 25132897 G A 0.0794 1493 0.8586 14.159 5.8858 0.016142
rs11204828 1 151458193 T C 0.1812 1493 0.7936 10.009 4.1609 0.016147
rs11989244 8 115923992 T C 0.2194 1493 0.9398 -9.2888 3.8616 0.016154
rs6948903 7 156314702 G A 0.0388 1493 0.279 19.555 8.1297 0.016158
rs2708699 4 69341037 T C 0.438 1485 0.2683 7.868 3.2712 0.016162
rs4965176 15 97864563 T C 0.1015 1493 0.3185 12.542 5.2144 0.016165
rs472029 6 44575446 G A 0.1708 1493 0.1709 10.021 4.1665 0.016171
rs11102221 1 111784816 G A 0.2368 1493 0.943 -9.0207 3.7508 0.016172
rs7551983 1 160129495 G A 0.3885 1493 0.5491 -7.8075 3.2473 0.016202
rs216459 17 28893647 G A 0.4357 1492 1 7.7351 3.2173 0.016206
rs7430660 3 38703974 G A 0.1551 1493 0.429 10.487 4.362 0.016206
rs11696781 20 58348589 G A 0.2015 1491 1 -9.5823 3.9857 0.016209
rs7539318 1 244464197 T C 0.2271 1493 0.8828 9.1368 3.8007 0.016218
rs13333999 16 74490556 G A 0.1875 1493 0.0748 -9.606 3.9959 0.01622
rs536811 1 76719571 G A 0.2388 1493 0.3936 8.8994 3.7021 0.016224
rs6926668 6 20467578 G A 0.2468 1493 0.6262 -8.9584 3.7268 0.016225
rs1787864 18 13835001 G A 0.4665 1493 0.2749 -7.8025 3.246 0.016227
rs1014497 2 200241229 T C 0.2488 1489 0.8352 8.9157 3.7093 0.016233
rs11099514 4 82896862 G A 0.4735 1493 0.4674 -7.6064 3.1647 0.016238
rs10474928 5 11658814 T C 0.073 1493 0.0564 15.112 6.2887 0.016261
rs1050008 21 42824661 G A 0.1125 1493 0.4356 12.007 4.9968 0.016264
rs11956750 5 133368048 C A 0.1614 1493 0.924 -10.443 4.3459 0.016265
rs3800191 6 2236926 G A 0.189 1489 0.1769 -9.9888 4.1569 0.016265
rs865772 3 168202823 C A 0.3004 1493 0.58 8.4259 3.5065 0.016266
rs2612091 18 683607 T C 0.4431 1493 0.3726 -7.8138 3.252 0.016271
rs11253637 10 15810354 T C 0.0566 1493 0.2284 -16.884 7.0279 0.016284
rs1399357 11 82080010 T C 0.418 1493 0.3383 -7.6742 3.1944 0.016287
rs1354065 18 67046926 G A 0.3754 1493 0.956 -7.9084 3.2919 0.016288
rs13412518 2 137332558 G A 0.1804 1491 0.54 9.8999 4.1212 0.016298
rs7811509 7 140179500 T G 0.0288 1493 0.3484 22.708 9.4531 0.016299
rs16832006 2 136543147 G A 0.0546 1493 0.4448 16.702 6.953 0.0163
rs10255892 7 55334240 G A 0.3834 1492 0.9563 -7.8728 3.2777 0.016307
rs4240358 4 151070611 G A 0.2376 1492 0.6168 -8.9466 3.725 0.016314
rs10985793 9 125606191 C A 0.1628 1493 0.4472 10.498 4.3709 0.016315
rs1931565 1 94596867 G A 0.3741 1493 0.4725 7.9982 3.3301 0.016316
rs12793524 11 72004835 G A 0.4612 1493 0.4987 -7.6197 3.1727 0.016322
rs4076396 11 7490236 T G 0.0147 1493 1 32.008 13.315 0.016322
rs12107380 3 39809692 T G 0.1611 1493 0.214 -10.6 4.4142 0.016331
rs1544811 16 62656937 G A 0.4886 1493 0.4684 -7.7418 3.2239 0.016332
kgp7340502 2 110982530 T C 0.0435 1493 0.1105 19.216 8.0023 0.016336
rs7604411 2 110983320 T G 0.0435 1493 0.1105 19.216 8.0023 0.016336
rs16971887 13 108752078 G A 0.0184 1493 0.3975 -28.206 11.735 0.016339
rs4668588 2 8842714 G A 0.2515 1485 0.1902 -9.0249 3.7585 0.016342
rs6729656 2 455683 T C 0.0784 1493 0.1029 -13.945 5.8076 0.016343
rs2199619 2 28854958 T C 0.2767 1491 0.6982 8.5327 3.5538 0.016349
rs7278458 21 23333160 T C 0.4816 1493 0.7955 -7.6378 3.1812 0.016353
rs9582259 13 99385990 T G 0.0429 1493 0.1087 19.347 8.0586 0.016357
rs9525974 13 45100748 T C 0.4792 1493 0.4069 -7.5846 3.1593 0.016363
rs11146145 10 133884354 G A 0.3747 1484 0.8247 -7.9642 3.3176 0.016367
rs12897122 14 34471005 T G 0.2113 1493 0.3512 -9.5093 3.9613 0.016371
rs9854387 3 132862516 T G 0.2853 1493 0.4098 -8.3923 3.4961 0.016373
rs13228166 7 47894326 G A 0.419 1493 0.2024 -7.6373 3.1816 0.016375
rs6943931 7 22414646 C A 0.3557 1493 0.2588 7.8833 3.2843 0.016381
rs1390262 4 21387660 T G 0.1229 1493 0.9044 -11.646 4.8523 0.016386
rs9891860 17 48883131 T C 0.366 1492 0.0087 -8.2426 3.4342 0.016387
rs4777536 15 73056329 G A 0.2415 1493 0.5248 -9.0307 3.7626 0.01639
rs16861826 2 174358434 C A 0.0841 1493 0.1308 13.539 5.6413 0.016397
rs7583376 2 66913252 T C 0.3479 1486 0.8639 -8.0777 3.3659 0.016401
rs11916895 3 116890295 T G 0.0851 1493 0.5036 13.892 5.7888 0.016402
rs6984322 8 77285055 G A 0.2723 1493 0.4331 8.6999 3.6252 0.016402
rs12255119 10 17023350 T C 0.1664 1493 0.1916 -10.466 4.3613 0.016406
rs2333423 14 29077188 T G 0.3017 1493 0.951 -8.3518 3.4808 0.016422
rs2007993 17 56590643 T C 0.1742 1493 0.8576 -10.077 4.1997 0.016423
rs4841026 8 8603182 G A 0.4856 1492 0.5688 7.7184 3.2168 0.016423
rs12518569 5 85299269 C A 0.2555 1493 0.4964 8.8622 3.6936 0.016424
rs1895689 18 11752943 C A 0.2773 1493 0.6054 8.4908 3.539 0.01643
rs778532 1 229128091 T C 0.4886 1493 0.1085 7.5022 3.127 0.016433
rs13279396 8 121891108 T C 0.2823 1493 0.9491 8.5166 3.5501 0.016441
rs4969376 17 79052815 G A 0.2431 1493 0.439 8.8297 3.6807 0.016444
rs171440 17 43893487 G A 0.4133 1493 0.3106 7.8813 3.2854 0.016446
rs1001099 7 157802672 G A 0.125 1492 1 11.59 4.8317 0.016449
rs4282227 4 184588121 T C 0.2056 1493 0.2057 9.3195 3.8851 0.016451
rs198793 5 22664717 G A 0.0434 1485 0.356 -18.616 7.7609 0.016453
rs1539339 9 115593729 C A 0.2816 1493 0.4429 8.5996 3.5852 0.016455
rs2123183 3 56374916 T C 0.3313 1449 0.9527 -8.2435 3.4368 0.016458
rs7150144 14 54198782 T C 0.1477 1493 0.8371 -10.83 4.5154 0.016461
rs2505658 6 2329626 T C 0.1698 1493 0.7136 10.144 4.2295 0.016466
rs7785694 7 85593562 G A 0.1306 1493 0.3045 11.206 4.6723 0.016467
rs1978604 5 175949049 G A 0.1189 1493 0.0625 11.534 4.8092 0.016469
rs1196160 2 182928012 G A 0.2019 1493 0.3351 9.412 3.9244 0.01647
rs2928183 1 93477292 G A 0.435 1493 0.6736 7.7659 3.2381 0.016473
rs10920205 1 201422201 G A 0.3814 1493 0.7423 -7.9129 3.2995 0.016477
rs3791936 2 218768422 T G 0.3942 1493 0.5157 7.7636 3.2374 0.01648
rs1106568 4 176861301 G A 0.2348 1493 0.6661 -9.082 3.7872 0.016482
rs621624 20 3741800 G A 0.4374 1493 0.4001 -7.8037 3.2544 0.016489
rs7620193 3 150115046 G A 0.149 1493 0.003 11.167 4.6574 0.016497
rs2037958 17 42472045 T G 0.3466 1493 0.4931 -8.1148 3.3844 0.016498
rs6576051 14 105045922 G A 0.2607 1492 0.9465 -8.7061 3.6312 0.016504
rs2025384 1 46967890 G A 0.1263 1493 1 -11.544 4.815 0.016508
rs2345016 7 46491184 T G 0.2066 1493 0.7521 -9.4034 3.9222 0.016508
rs2009723 19 20091702 G A 0.3908 1493 0.3849 7.7521 3.2336 0.016514
rs2178686 12 81992545 G A 0.2809 1490 0.4809 8.4315 3.5173 0.016524
rs16854335 3 169461571 T G 0.2646 1493 0.1833 -8.8308 3.684 0.016526
rs1522596 7 150235783 G A 0.423 1493 0.7105 7.7847 3.2476 0.016527
rs6441582 3 100854588 T C 0.3406 1487 0.6863 8.0509 3.3587 0.016529
rs7248584 19 39258110 T C 0.4267 1493 0.3973 7.6457 3.1899 0.016537
rs2622128 7 153538274 G A 0.2354 1493 0.6661 -8.9586 3.7377 0.016539
rs3803285 14 104711488 G A 0.3928 1493 0.5508 -7.7685 3.2412 0.01654
rs4815613 20 3796136 T C 0.2535 1493 0.5384 -8.8671 3.6999 0.016548
rs17625032 4 150480129 T C 0.154 1493 0.4273 10.714 4.4705 0.016551
rs11632233 15 74524730 C A 0.4039 1493 0.1068 7.9657 3.324 0.016556
rs2834945 21 36854998 T C 0.2185 1492 0.7623 9.2244 3.8492 0.016556
rs12241441 10 84008661 G A 0.1182 1493 0.2132 -11.65 4.8617 0.016561
rs349707 3 11154466 G A 0.2867 1493 0.8993 8.436 3.5204 0.016561
rs1005281 7 140865752 T C 0.278 1493 0.0936 8.7296 3.6432 0.016569
rs12604978 18 67346440 C A 0.4819 1493 0.1083 7.817 3.2624 0.016571
rs461567 9 19206930 T C 0.3406 1493 0.3002 8.1789 3.4135 0.016573
rs2284218 7 30714333 T C 0.3768 1493 0.4738 -7.9675 3.3253 0.016574
rs4298010 3 28749348 G A 0.1075 1493 0.788 -12.309 5.1371 0.016574
rs498738 3 196712778 G A 0.4893 1493 0.7958 7.6199 3.1805 0.016583
rs2437811 9 107680458 T C 0.2194 1493 0.1124 9.4386 3.9397 0.016586
rs3927739 1 80233281 T C 0.3292 1493 0.1595 -7.9866 3.3338 0.016592
rs7207499 17 64447165 G A 0.2441 1493 0.7792 8.8637 3.7003 0.016603
rs2254827 12 104838431 T C 0.1755 1493 0.4743 9.9539 4.1556 0.016606
rs487006 1 87381454 C A 0.2086 1493 0.3081 9.5399 3.9831 0.016616
rs12230030 12 81952609 T C 0.2485 1491 0.2677 -8.7269 3.6439 0.016622
rs6588140 1 65839065 G A 0.0733 1493 0.3391 -14.88 6.2131 0.016625
rs4925435 22 49085205 G A 0.4044 1491 0.3898 7.7084 3.2187 0.016626
rs17190104 2 164299829 T C 0.3188 1493 0.1898 8.0599 3.3655 0.016627
rs726332 4 133508013 T C 0.1551 1493 0.429 -10.446 4.362 0.016635
rs11764232 7 43583428 T C 0.3557 1493 0.1421 -7.8308 3.2704 0.016645
rs6692983 1 223854684 G A 0.3225 1493 0.6359 8.2265 3.4356 0.016645
rs12525128 6 101174245 G A 0.4578 1493 1 -7.666 3.2017 0.01665
rs5009567 13 85394807 T C 0.1972 1493 0.5137 9.5209 3.9764 0.01665
rs37312 7 41360478 T C 0.2957 1493 0.6191 -8.4321 3.5217 0.016651
rs9386745 6 97145600 T C 0.2796 1493 0.3039 -8.3963 3.5068 0.016651
rs7934386 11 91509923 T C 0.3835 1493 0.4771 -7.7847 3.2514 0.016654
rs17012377 2 126041526 T C 0.0171 1493 1 -29.711 12.397 0.016655
rs10902453 12 132297091 T G 0.4387 1493 0.713 7.6593 3.1991 0.016658
rs4954246 2 136123848 G A 0.1584 1493 0.1197 10.69 4.4653 0.01667
rs1196045 11 64902738 T C 0.3975 1488 0.5516 -7.8793 3.2915 0.016673
rs3112511 17 16207526 G A 0.438 1493 0.2269 7.579 3.1663 0.01668
rs11863271 16 84422815 T C 0.212 1493 0.877 -9.3258 3.8963 0.016687
rs463778 5 160639336 T C 0.2254 1493 0.3736 -9.0327 3.7738 0.016687
rs7967827 12 114946288 G A 0.1239 1493 0.6329 11.515 4.8113 0.016692
rs17730306 5 98057031 C A 0.356 1493 0.9102 7.9882 3.3378 0.0167
rs7077857 10 85700055 T G 0.1956 1493 0.4114 -9.5272 3.9809 0.016701
rs16889265 8 117936482 T C 0.2103 1493 0.8762 -9.3503 3.9071 0.016705
rs6926458 6 161019866 G A 0.2143 1493 0.4896 -9.2232 3.854 0.016705
rs7045203 9 18947253 T C 0.1768 1493 0.6573 -9.9532 4.1594 0.016715
rs11901946 2 198044985 T C 0.2472 1493 0.4049 8.9488 3.7404 0.016737
rs7355577 2 227247737 T C 0.2602 1493 0.8402 8.7302 3.6494 0.016748
rs11190921 10 103073654 G A 0.3198 1493 0.1905 -8.0437 3.3626 0.016752
rs11860936 16 83058508 G A 0.211 1493 0.8156 9.3242 3.8981 0.016756
rs13110033 4 139256359 C A 0.0268 1493 0.0864 -23.068 9.644 0.016758
rs4591025 13 80306657 T G 0.1165 1493 0.0586 11.604 4.8515 0.016764
rs7195989 16 86507434 C A 0.3192 1493 0.2842 -8.0756 3.3763 0.016764
rs4804030 19 47742310 T C 0.3372 1493 0.6855 -8.1175 3.3939 0.016766
rs723768 20 19215642 G A 0.3416 1493 0.421 8.1338 3.4007 0.016766
rs343769 1 111370372 G A 0.22 1493 0.7634 9.2513 3.8683 0.016777
rs4745444 9 78407484 T C 0.4049 1493 0.555 -7.8354 3.2764 0.016781
rs5767791 22 47937655 T C 0.2103 1493 0.3913 9.4779 3.9632 0.016781
rs8001366 13 19459541 G A 0.4577 1490 0.4974 -7.5976 3.177 0.016782
rs33700 5 87490908 T C 0.2867 1493 0.3432 -8.5452 3.5733 0.016783
rs2876427 20 16355254 T C 0.3968 1493 1 -7.7992 3.2615 0.016788
rs2362396 17 77854454 T C 0.216 1493 0.9392 9.2642 3.8742 0.016789
rs316507 5 98011096 G A 0.1825 1493 0.4364 9.9827 4.1748 0.016793
rs10793060 11 73120653 G A 0.209 1493 0.6954 -9.4436 3.9496 0.0168
rs2908835 12 11648418 T C 0.2656 1493 0.791 8.6713 3.6267 0.016805
rs625413 11 126164349 T C 0.2741 1492 0.3976 -8.6609 3.6224 0.016806
rs7718389 5 23623138 G A 0.0171 1493 1 -29.669 12.397 0.016811
rs8100863 19 54789266 T G 0.497 1481 0.4359 7.7441 3.2392 0.016815
rs12601766 17 75551060 G A 0.3175 1493 0.2322 -8.3292 3.4841 0.016821
rs17502134 7 70145442 T G 0.2662 1493 0.3207 8.7469 3.6589 0.016822
rs713119 2 154507989 G A 0.4019 1493 0.628 7.835 3.2775 0.016823
rs7325835 13 23454112 T C 0.1023 1491 0.8877 12.567 5.2568 0.016823
rs817738 13 38483689 T C 0.1728 1493 0.2398 -9.9387 4.1576 0.016825
rs2078693 14 107246846 T C 0.292 1493 0.1176 8.2198 3.4387 0.016831
rs11728092 4 11631446 G A 0.3853 1491 0.4773 -7.7696 3.2505 0.016837
rs12149 21 42647821 T C 0.4833 1493 0.277 7.7423 3.2392 0.01684
rs858884 14 46728554 T C 0.3014 1493 0.4996 -8.2398 3.4474 0.016841
rs11136922 8 5644695 G A 0.0559 1493 0.2224 16.355 6.8425 0.016842
rs6934838 6 153045227 G A 0.3582 1492 0.8659 7.9402 3.3221 0.016842
rs9884192 4 116409580 T C 0.4916 1493 0.9587 7.636 3.1948 0.016842
rs10460976 3 18419859 G A 0.4253 1493 0.6337 -7.7663 3.2496 0.016851
rs191899 5 73445817 T C 0.4226 1493 0.1115 7.561 3.1638 0.016855
rs2615867 18 4440419 T G 0.2969 1492 1 -8.3571 3.4969 0.016855
rs1013870 7 70037996 T C 0.1638 1493 0.9247 -10.329 4.3221 0.016857
rs10418352 19 18054851 G A 0.2116 1493 0.3136 9.4651 3.9607 0.016859
rs515194 1 108657934 G A 0.3748 1493 0.6994 7.9178 3.3132 0.01686
rs4886097 13 59243612 T C 0.2693 1493 0.5993 -8.6566 3.6228 0.016874
rs13061996 3 22462205 G A 0.3135 1493 0.7182 -8.1753 3.4215 0.016876
rs7449295 5 70746762 T C 0.1916 1493 0.8672 9.6612 4.0434 0.016876
rs244948 5 133445061 G A 0.1582 1492 0.9225 -10.431 4.3659 0.016887
rs10800120 1 165605310 G A 0.4354 1493 0.3999 -7.6044 3.1831 0.016896
rs10495437 1 239297423 T C 0.3389 1493 1 8.0574 3.3729 0.0169
rs16906530 8 80046610 T C 0.0181 1493 0.3862 28.301 11.835 0.0169
rs2026298 1 232232335 T C 0.1765 1493 0.8587 -10.032 4.1993 0.0169
rs915172 6 131184770 T G 0.3001 1493 0.498 8.243 3.4506 0.016902
rs1386483 12 72412494 T C 0.3386 1493 0.3258 -7.9488 3.3275 0.016903
rs17057846 5 159902313 G A 0.1199 1493 0.0263 -11.392 4.769 0.016904
rs10033940 4 22161298 T G 0.2813 1493 0.8477 -8.5058 3.5608 0.016907
rs8192835 7 139656609 T C 0.205 1493 0.3402 -9.3208 3.9021 0.016908
rs2995706 1 108607571 T C 0.4853 1493 0.9587 7.6205 3.1903 0.01691
rs4821653 22 37771985 G A 0.4156 1493 0.11 7.576 3.1717 0.016912
rs2337360 1 151514603 G A 0.42 1493 0.559 7.6609 3.2074 0.016918
rs2728661 12 25122192 G A 0.2204 1493 0.6514 9.2561 3.8755 0.016922
rs10498156 2 224741642 G A 0.0111 1493 1 -36.617 15.317 0.016923
rs2640806 8 97369634 C A 0.4246 1493 0.1383 7.8635 3.2924 0.016924
rs2285935 11 2014646 G A 0.4883 1493 0.0623 7.4444 3.1171 0.016929
rs2896462 14 103434739 G A 0.0482 1493 0.5764 17.978 7.5278 0.016932
rs1378378 4 80034047 T C 0.2013 1493 0.5197 9.5923 4.0166 0.016933
rs10281434 7 94573429 G A 0.07 1493 0.3151 -14.731 6.1683 0.016934
rs11223396 11 100118859 T C 0.2013 1493 0.4689 -9.4137 3.942 0.016938
rs1003712 20 10416440 T G 0.0837 1493 0.8654 -13.722 5.7466 0.01695
rs9625066 22 27068702 C A 0.2502 1493 0.0847 -8.604 3.6036 0.016957
rs6496469 15 88735310 G A 0.2113 1493 0.6412 -9.4 3.937 0.016959
rs9377263 6 101594795 C A 0.1242 1493 0.2835 11.731 4.9134 0.01696
rs6478703 9 128141348 G A 0.4421 1493 0.8338 7.6461 3.2026 0.016966
rs6800579 3 63379696 T C 0.2244 1493 0.71 -9.1852 3.8477 0.016978
rs330295 18 30149847 C A 0.4364 1493 0.3711 -7.5896 3.1794 0.01698
rs6956771 7 140020787 T C 0.3848 1493 0.2296 -7.7089 3.2294 0.016981
rs1362622 16 49885737 G A 0.192 1492 0.4043 -9.5606 4.0053 0.016987
rs1537106 21 40359005 G A 0.4059 1493 0.4854 -7.8309 3.2807 0.016988
rs10269351 7 108075566 T G 0.2078 1492 0.9373 -9.3767 3.9283 0.016989
rs7463937 8 72597645 G A 0.4625 1492 0.603 -7.5878 3.1789 0.01699
rs12709500 17 26134974 T C 0.2431 1493 0.7789 -8.9131 3.7344 0.016997
rs10955850 8 119050918 G A 0.4946 1493 0.1622 7.4796 3.1339 0.017
kgp3430646 10 128614338 T C 0.0333 1485 0.4065 21.615 9.0566 0.017001
rs6559412 9 81422195 C A 0.2877 1493 0.7524 8.3775 3.5103 0.017006
rs9851497 3 128212526 T C 0.3021 1493 0.3907 -8.389 3.5152 0.017008
rs6671978 1 117019614 T C 0.1979 1493 0.935 9.545 3.9997 0.017014
rs17381815 13 109015760 T C 0.205 1493 0.5792 -9.3681 3.9257 0.017018
rs903173 12 94158487 G A 0.4926 1493 1 -7.6182 3.1925 0.017018
rs2958083 3 111033241 G A 0.1946 1493 0.2158 9.4663 3.9671 0.017023
rs1509001 4 121110203 T C 0.2884 1493 0.4122 -8.5027 3.5635 0.017031
rs1908552 4 21389678 G A 0.1102 1493 1 12.162 5.0973 0.017032
rs7840489 8 23893742 G A 0.0117 1493 1 -35.544 14.883 0.017037
rs3020167 8 117928825 T C 0.2133 1493 1 9.2904 3.8939 0.017039
rs2140327 8 123570236 T C 0.2957 1493 0.32 8.4568 3.5449 0.01705
rs4688255 3 65965346 T C 0.2378 1493 0.3176 9.0641 3.7998 0.01706
rs6462079 7 28415827 G A 0.216 1493 0.5408 9.3338 3.913 0.017063
rs10173092 2 174321840 T G 0.295 1493 0.534 -8.2773 3.4701 0.017064
rs12930149 16 76188497 G A 0.3624 1493 0.9553 7.9286 3.3239 0.017066
rs559251 8 27539370 T C 0.3336 1493 0.6836 -8.1214 3.4048 0.017068
rs593241 11 75941236 T C 0.0817 1493 0.488 13.767 5.7719 0.01707
rs932541 20 16455774 T G 0.2498 1493 0.4907 -8.7149 3.6538 0.017073
rs10231055 7 53553734 C A 0.2518 1493 0.6313 8.715 3.6539 0.017074
rs10090994 8 59388531 T C 0.3905 1489 0.0123 -8.0836 3.3895 0.017085
rs12541635 8 107090000 T C 0.4446 1490 0.7137 -7.6288 3.1989 0.017088
rs8878 4 76942300 G A 0.4152 1492 0.8729 7.7053 3.2311 0.017092
rs1336197 10 56497659 G A 0.3376 1493 0.488 7.9752 3.3444 0.017097
rs10517889 4 65313497 T G 0.4976 1491 0.8765 -7.5865 3.1817 0.017106
rs10825427 10 56764751 C A 0.2666 1493 0.8948 8.5892 3.6025 0.017113
rs10059384 5 173349116 G A 0.2723 1493 0.8449 -8.525 3.576 0.017129
rs6043988 20 16455165 T C 0.2502 1493 0.5348 -8.7102 3.6538 0.017133
rs10510044 10 120237076 T C 0.3359 1493 0.8165 8.0818 3.3903 0.017135
rs1022058 1 163310510 T C 0.4953 1493 0.501 -7.5382 3.1625 0.017144
rs4978959 9 113597938 T C 0.3272 1493 0.8141 -8.0783 3.3891 0.017144
rs534654 4 56290220 G A 0.218 1493 0.172 9.0499 3.797 0.017151
rs933830 4 68019294 C A 0.2279 1492 0.1052 -9.2757 3.8917 0.017152
rs245464 5 57643108 G A 0.4568 1493 0.3478 7.7335 3.2447 0.017153
rs2061929 3 140011602 T C 0.4518 1493 0.2298 7.7642 3.2577 0.017157
rs9357387 6 42052577 T G 0.3958 1493 0.6263 7.8291 3.2851 0.017163
rs1778353 10 22905234 T C 0.359 1493 0.4649 7.8508 3.2943 0.017165
rs10878764 12 68564677 G A 0.08 1493 0.7253 -14.111 5.9215 0.017168
rs9857925 3 20436149 G A 0.209 1493 0.7547 9.317 3.9096 0.017168
rs10790047 11 114695923 G A 0.3302 1493 0.0611 -7.8927 3.312 0.017169
rs9784637 5 73268494 T C 0.0221 1493 0.0329 -24.97 10.469 0.017177
rs4405487 15 61533501 G A 0.2629 1493 0.4238 -8.7296 3.6635 0.017179
rs6690037 1 207263829 G A 0.3895 1493 0.6245 -7.7458 3.251 0.017192
rs2700436 3 41573511 T C 0.1989 1493 0.4172 9.4245 3.9558 0.017197
rs6812305 4 16396682 G A 0.3627 1493 0.5381 7.8418 3.2917 0.017205
rs2254248 16 85821306 T C 0.1721 1493 0.2372 -9.9112 4.1605 0.017209
rs4624543 3 178544317 T C 0.4297 1493 0.2452 7.5605 3.1738 0.017213
rs10472487 5 22820390 T C 0.218 1493 0.82 -9.2393 3.8788 0.017218
rs3790021 13 51576884 T G 0.3004 1493 0.6669 -8.3389 3.5009 0.017222
rs2210585 20 10129600 G A 0.3667 1493 0.5774 -7.8266 3.2858 0.017223
rs4326344 8 31369158 T C 0.1246 1493 0.2368 11.34 4.7608 0.017223
rs4680626 3 166399946 G A 0.4749 1493 0.1949 7.7427 3.2506 0.017223
rs3787062 19 6229287 C A 0.3717 1493 0.4059 7.7776 3.2654 0.017227
rs17834780 2 144638809 G A 0.1822 1493 0.0147 9.5389 4.0051 0.017233
rs4469340 6 3189935 T C 0.1832 1493 0.6653 -9.8915 4.1532 0.017235
rs4702049 5 14759246 T C 0.367 1493 0.0451 -8.0969 3.4 0.017244
rs9870347 3 3429642 T C 0.2863 1493 0.5267 -8.48 3.5609 0.017245
rs4240589 6 101426759 T C 0.4387 1493 0.8336 -7.6805 3.2253 0.01725
rs10914625 1 33298822 T G 0.3634 1493 0.0738 -8.0898 3.3972 0.017251
rs17356067 12 96007582 T G 0.1396 1493 0.6668 10.903 4.5786 0.017254
rs6552123 4 68686507 G A 0.1106 1487 1 12.154 5.1043 0.017257
rs10841322 12 19866642 T C 0.3272 1493 0.445 -8.182 3.4362 0.017259
rs1151790 7 155629975 T C 0.2629 1493 0.256 -8.5005 3.5701 0.017265
rs12259062 10 92610045 G A 0.3761 1493 0.4406 7.9231 3.3277 0.017268
rs7768539 6 146971848 C A 0.2535 1493 0.5384 8.8087 3.6999 0.017275
rs7778137 7 122139167 T C 0.3542 1492 0.4976 8.0182 3.3679 0.017277
rs7587877 2 36902056 T C 0.4612 1493 0.4047 7.7079 3.2377 0.01728
rs16901163 8 127176405 G A 0.2019 1493 0.748 9.4187 3.9566 0.01729
rs7264 1 33789382 T C 0.2991 1493 0.2943 -8.1842 3.4383 0.017297
rs4970619 1 39160381 G A 0.2897 1493 0.4135 -8.2807 3.4792 0.017309
rs8054288 16 73145431 G A 0.3503 1493 0.4955 -8.033 3.3751 0.017309
rs7297032 12 30317071 G A 0.4779 1493 0.4366 -7.6835 3.2286 0.01732
rs10822467 10 66900545 G A 0.297 1493 0.8042 -8.2785 3.4787 0.017322
rs12634229 3 112376308 T C 0.0717 1493 0.1761 -14.478 6.0839 0.017325
rs2164937 4 68911041 T C 0.2528 1493 0.7842 8.7724 3.6865 0.017332
rs997607 6 132434060 G A 0.1196 1493 0.902 11.676 4.9069 0.017332
rs2908895 16 49164414 G A 0.2977 1493 0.8046 -8.3331 3.5021 0.017338
rs1579690 2 188923773 G A 0.2639 1493 0.9469 -8.627 3.6258 0.017343
rs11749358 5 77809989 T C 0.2284 1493 0.8832 -9.0228 3.7922 0.017346
rs7893268 10 101262809 T C 0.2592 1493 0.3809 -8.5624 3.599 0.017354
rs2299269 7 95619377 T C 0.076 1493 0.7119 14.433 6.0668 0.017358
rs716451 5 158040346 T C 0.1152 1493 1 -11.919 5.0103 0.017365
rs1507263 1 86593968 T C 0.349 1493 0.8644 -7.9835 3.356 0.017367
rs1187343 9 87308783 G A 0.3677 1493 0.1065 8.0445 3.3819 0.017372
rs7339017 13 111188728 T C 0.3007 1490 0.8536 -8.3057 3.4918 0.017378
rs4520971 2 211765267 C A 0.253 1482 0.8368 8.7975 3.6988 0.017385
rs7538164 1 229182292 G A 0.1062 1493 1 -12.354 5.1941 0.017386
rs7577053 2 49849708 T C 0.2662 1493 0.0977 8.779 3.6916 0.017401
rs7435327 4 139497265 G A 0.152 1493 0.7633 10.525 4.4261 0.01741
rs2736587 11 5443739 T C 0.3841 1493 0.1894 -7.9386 3.3386 0.017417
rs7191632 16 5026484 T C 0.43 1493 0.6346 -7.7155 3.245 0.017422
rs6856283 4 3602109 G A 0.3022 1461 0.3522 -8.2765 3.481 0.017423
rs1929273 9 110658115 G A 0.4166 1493 0.0888 -7.8708 3.3105 0.017428
rs4739035 8 55513201 T C 0.3299 1493 0.4468 7.9886 3.36 0.017429
rs39129 7 29370447 C A 0.4987 1493 0.1475 -7.735 3.2534 0.017432
rs11897805 2 40725202 G A 0.3898 1493 0.8704 -7.7969 3.2798 0.017442
rs9290488 3 173689779 T C 0.2709 1493 0.2138 8.4004 3.5337 0.017442
rs3006819 10 26718561 G A 0.3791 1493 0.8691 -7.8005 3.2816 0.017453
rs7010237 8 23702685 G A 0.3406 1493 0.0571 7.8085 3.285 0.017454
rs4496814 6 156305117 G A 0.2376 1488 0.018 8.6656 3.6456 0.017455
rs10788226 10 123724389 T C 0.3175 1493 0.5115 8.0777 3.3984 0.017457
rs2240610 12 2057592 G A 0.4916 1493 0.1333 -7.7396 3.2566 0.017475
rs2049923 6 113788356 C A 0.2987 1493 0.1745 -8.4364 3.5499 0.017478
rs6661540 1 146512899 G A 0.1583 1478 0.2038 10.61 4.4649 0.017488
rs652014 1 229200392 C A 0.3972 1493 0.2567 -7.6365 3.2137 0.017489
rs2320 10 5930512 T G 0.3409 1493 0.4544 7.921 3.3336 0.017496
rs151796 5 126841120 T C 0.2616 1493 0.181 8.4816 3.5696 0.017497
rs34014814 7 72725885 T C 0.2401 1493 1 -8.8752 3.7354 0.017502
rs82625 10 115756130 T C 0.0335 1493 0.2285 20.785 8.7483 0.017506
rs658624 11 118018767 G A 0.3379 1493 0.6857 -7.9715 3.3552 0.017508
rs1003356 20 20222978 G A 0.2654 1492 0.2887 -8.4722 3.5663 0.017517
rs3992620 5 118530872 G A 0.0636 1493 0.1908 15.274 6.4299 0.017524
rs7580578 2 1124416 T G 0.495 1493 0.1783 7.4487 3.1358 0.017533
rs10282109 7 15699816 C A 0.2331 1493 0.3464 -9.0847 3.8246 0.017535
kgp22778303 7 85466506 T C 0.0472 1493 0.5687 -17.776 7.4841 0.017539
rs349293 4 132902055 T C 0.2807 1491 0.898 8.4573 3.5607 0.017541
rs9387603 6 96063401 G A 0.4044 1491 0.4517 -7.6508 3.2217 0.017559
rs1113405 8 69366270 G A 0.464 1484 0.2732 -7.5155 3.1648 0.017563
rs457759 6 5115596 C A 0.4521 1493 0.4332 -7.5322 3.1721 0.01757
rs6574575 14 80915590 T C 0.2725 1492 0.0673 -8.3149 3.5017 0.01757
rs6546730 2 72111155 T G 0.35 1493 0.6906 7.9879 3.364 0.017572
rs1079005 8 55394269 T G 0.3094 1493 0.4312 -8.2856 3.4895 0.017574
rs872134 3 133265532 T G 0.4092 1493 0.9148 -7.6937 3.2403 0.01758
rs9846164 3 117831077 G A 0.2562 1485 0.4139 8.7975 3.7053 0.017582
rs10828101 10 20965972 G A 0.1785 1468 0.593 9.8867 4.1643 0.01759
rs10520617 15 86807542 T C 0.1942 1493 0.7413 9.6219 4.0529 0.017591
rs11104162 12 87261354 T C 0.3995 1493 0.4504 7.8131 3.2909 0.017591
rs528059 1 34186193 T C 0.0328 1493 0.2109 -20.952 8.8257 0.017597
rs4836849 9 119526375 T C 0.3824 1493 0.7014 7.7531 3.266 0.017602
rs9957668 18 53177670 T C 0.3349 1493 0.8163 -8.054 3.3928 0.017604
rs16902864 5 87183433 T C 0.2456 1478 0.2622 -8.7325 3.6786 0.017605
rs4979326 9 116780465 G A 0.2981 1493 0.8046 8.3136 3.5026 0.017619
rs2636804 10 98930061 T C 0.1068 1493 0.8922 12.303 5.1836 0.017622
rs788534 5 29458042 T C 0.3185 1493 0.5511 8.1963 3.4534 0.017626
rs16845307 3 172016725 G A 0.2438 1493 1 -8.8142 3.7138 0.017627
rs9472521 6 45569863 G A 0.1135 1493 0.8975 11.985 5.0498 0.017627
rs592596 13 101746440 T C 0.3262 1493 0.317 8.1875 3.4498 0.017628
rs9490068 6 121226570 G A 0.2713 1493 0.7436 8.5575 3.6057 0.017629
rs1558836 9 128800424 G A 0.4176 1493 1 7.6812 3.2366 0.017634
rs4451650 10 103205272 G A 0.2902 1492 1 -8.3522 3.5196 0.017641
rs1897191 10 77143467 G A 0.3399 1493 0.1062 8.1711 3.4434 0.017645
rs4747817 10 9024136 T C 0.3291 1492 0.0347 7.837 3.3029 0.017654
rs10235951 7 85608916 G A 0.3955 1493 0.8286 7.7694 3.2745 0.017657
rs16953584 15 67015660 G A 0.1999 1493 0.5173 -9.5584 4.0286 0.017661
rs17110523 10 90031903 G A 0.2026 1493 0.5748 -9.3454 3.9389 0.017663
rs9486302 6 106642208 T C 0.1534 1493 0.2326 10.348 4.3616 0.017664
rs6604616 1 218646954 T C 0.0817 1493 0.1661 -13.575 5.7219 0.017668
rs4945943 6 113712036 T G 0.1934 1492 0.934 9.6061 4.049 0.017671
rs2392382 7 35732879 G A 0.4578 1493 0.8757 -7.6164 3.2104 0.017672
rs11690406 2 122992346 G A 0.3814 1493 0.1001 -7.9659 3.3578 0.017674
rs13149928 4 178593268 T C 0.2723 1493 0.3604 8.3993 3.5405 0.017675
rs7306503 12 96242775 T G 0.0117 1493 1 -35.341 14.883 0.017677
rs12114308 8 35920869 G A 0.4896 1493 0.836 -7.5497 3.1825 0.01768
rs4739429 8 35922813 G A 0.4896 1493 0.836 -7.5497 3.1825 0.01768
rs3736209 12 13229306 T C 0.494 1493 0.6789 -7.6135 3.2095 0.017683
rs769825 11 39729692 T C 0.1984 1492 0.4153 9.385 3.9563 0.017683
rs12562614 1 201814994 G A 0.3791 1493 0.0886 7.6345 3.2184 0.017685
rs11145103 9 71698581 C A 0.1865 1493 0.733 9.6705 4.0771 0.017697
rs7135760 12 26786911 T C 0.3128 1493 1 8.1617 3.4414 0.01771
rs3213871 2 136615222 T C 0.1808 1493 0.1374 -10.032 4.2303 0.017713
rs6900527 6 149437584 T C 0.1709 1492 1 -10.064 4.2435 0.017715
rs6736403 2 52233463 T C 0.4458 1493 0.7936 -7.6391 3.2212 0.017717
rs2773091 1 178657616 T C 0.1601 1493 0.5 10.223 4.3108 0.017723
rs12524422 6 36798081 T C 0.1062 1493 0.6842 -12.23 5.1577 0.017724
rs9856481 3 183306876 G A 0.1165 1493 1 11.801 4.9764 0.017724
rs1479993 3 22121708 T C 0.4136 1493 0.915 7.6964 3.2457 0.017727
rs8041529 15 55118892 T C 0.3962 1493 0.9139 7.7492 3.2679 0.017727
rs6662068 1 223874213 T C 0.2006 1493 0.4675 -9.5486 4.0268 0.017729
rs703745 5 174794364 G A 0.2642 1493 0.4639 -8.4955 3.5828 0.017731
rs7958507 12 22250653 C A 0.0231 1492 0.1844 24.715 10.414 0.017737
rs13378709 13 36152425 T G 0.2113 1493 0.6984 9.2223 3.8897 0.017742
rs6501496 17 69570941 T C 0.1123 1492 0.05 12.316 5.195 0.017748
rs12025124 1 248356143 G A 0.1362 1490 0.7416 -10.999 4.6394 0.017752
rs12702682 7 7971917 T C 0.2964 1493 0.2913 8.4061 3.546 0.01776
rs215543 20 2780151 G A 0.2043 1493 1 -9.3861 3.9594 0.017761
rs12266240 10 30400396 T C 0.0395 1493 0.5005 19.296 8.1408 0.017774
rs4901085 14 51639604 T C 0.4338 1487 0.6728 -7.6019 3.2071 0.017774
rs1403646 3 167121000 G A 0.0991 1493 0.664 -12.591 5.3122 0.017781
rs7172954 15 96436880 G A 0.4792 1493 0.7558 7.5375 3.1802 0.017783
rs1048497 12 124499542 G A 0.1731 1493 0.0235 -10.305 4.3481 0.017787
rs6483921 11 23376126 T C 0.4816 1493 0.6045 -7.6206 3.2156 0.017795
rs2013828 3 1262474 T C 0.354 1493 0.8652 -7.9303 3.3463 0.017796
rs2779761 9 17181689 G A 0.2083 1493 0.0994 -9.5207 4.0175 0.017796
rs10041720 5 105993785 C A 0.3888 1493 0.6631 -7.709 3.253 0.017798
rs4555391 2 48977120 T G 0.4632 1493 0.7156 -7.5442 3.1835 0.017798
rs3005911 1 56794965 G A 0.3781 1493 0.6598 -7.8461 3.311 0.017801
rs1466988 3 20301653 G A 0.205 1493 0.8738 -9.3979 3.9661 0.017811
rs12670839 7 147958844 T C 0.2187 1493 1 9.1522 3.8626 0.017813
rs12375125 7 47382518 G A 0.419 1493 0.9576 7.6727 3.2382 0.017815
rs11915706 3 168064070 G A 0.1477 1493 0.7578 10.614 4.4795 0.017818
rs4716535 7 157823810 T C 0.2669 1493 0.7409 8.5066 3.5904 0.017824
kgp6761044 5 17512598 C A 0.0224 1474 1 26.008 10.967 0.017825
rs1569666 22 44513473 T C 0.3587 1493 0.1156 -7.7247 3.2609 0.01784
rs1411922 9 112984666 C A 0.4538 1493 0.7149 7.5547 3.1891 0.017841
rs6672060 1 207159378 C A 0.4424 1493 0.3724 -7.5196 3.1744 0.017844
rs11680343 2 239852239 G A 0.1432 1442 0.6677 -11.106 4.6884 0.017847
rs17022256 4 147919958 T C 0.0244 1493 0.5943 24.41 10.295 0.017847
rs8067532 17 10232311 G A 0.2428 1493 0.2909 8.9441 3.7763 0.01786
rs7902336 10 102379091 G A 0.4578 1493 0.1593 -7.7306 3.264 0.017862
rs9936644 16 78843942 T G 0.1561 1493 0.9217 10.394 4.3888 0.017867
rs7943420 11 106330810 T C 0.4387 1493 0.7928 7.5867 3.2035 0.017871
rs6442791 3 3344733 T C 0.2706 1493 1 8.5089 3.5929 0.017873
rs225331 21 43764252 G A 0.2703 1493 1 -8.5082 3.5927 0.017874
rs4937951 11 134617321 G A 0.3324 1483 0.5586 7.9933 3.3753 0.017875
rs11139936 9 85781709 T G 0.2964 1493 0.8043 8.2488 3.4832 0.017876
rs12417154 11 129407865 T C 0.2177 1493 0.5956 9.2233 3.8947 0.017878
rs899080 15 66472090 T C 0.4107 1489 0.0247 -7.9205 3.3447 0.017882
rs874546 3 127538412 G A 0.1691 1493 0.9268 10.071 4.2529 0.017885
rs6498868 16 62731174 G A 0.2267 1491 0.8825 9.0617 3.8268 0.017886
rs3002188 13 25642003 G A 0.4454 1493 0.0184 7.3762 3.115 0.017888
rs978443 7 28707099 T C 0.3071 1493 0.8554 8.2126 3.4683 0.01789
rs11162094 1 76645080 G A 0.1926 1493 0.56 9.506 4.0146 0.017891
rs3761392 21 45752176 C A 0.152 1493 0.4822 10.427 4.4034 0.017892
rs12138574 1 56790773 T C 0.294 1493 0.6625 -8.3456 3.5249 0.017903
rs2230166 18 3188857 G A 0.0663 1493 0.8333 15.144 6.3966 0.01791
rs7068057 10 128880582 T C 0.3114 1493 0.5873 8.2178 3.4713 0.017916
rs1911877 4 132298239 T C 0.3748 1493 0.1678 -7.9469 3.3572 0.017925
rs1911424 10 55847948 G A 0.4484 1493 0.6758 -7.6362 3.2263 0.01794
rs3107482 8 119642918 T C 0.3098 1493 0.2036 8.0319 3.3936 0.017944
rs4776125 15 53561587 T C 0.4216 1493 0.152 7.5074 3.172 0.017944
rs487489 6 165765865 G A 0.3634 1493 0.0217 -7.6235 3.221 0.017944
rs2494295 1 203218176 G A 0.4745 1492 0.3503 7.4692 3.1559 0.017946
rs4529405 7 84405422 G A 0.4933 1493 0.8766 7.5347 3.1838 0.017955
rs4962390 10 126270056 G A 0.2679 1493 0.2098 -8.3849 3.5433 0.017961
rs12128227 1 12640081 T C 0.1587 1493 0.6982 10.399 4.3946 0.017967
rs7544608 1 166458160 C A 0.3426 1493 1 7.9568 3.3628 0.017976
rs6702132 1 7524476 G A 0.3684 1493 0.3735 -7.9241 3.3491 0.01798
rs11771119 7 136563813 T C 0.1902 1493 0.7369 9.5759 4.0475 0.017987
rs12547658 8 76121824 G A 0.4042 1493 0.5192 7.6269 3.2239 0.017993
rs2300426 20 5892853 T C 0.3737 1493 0.4389 -7.8868 3.3338 0.017994
rs6419368 12 94520404 G A 0.1879 1493 0.352 -9.5517 4.0375 0.017995
rs632057 6 139834012 T G 0.3118 1493 0.2784 -8.037 3.3974 0.017998
rs13396689 2 98758847 G A 0.4129 1493 0.7089 -7.6287 3.225 0.018006
rs6765905 3 67163881 T G 0.2622 1493 0.1244 8.7584 3.7026 0.018007
rs10167513 2 26778413 G A 0.2162 1492 0.8785 -9.2041 3.891 0.018008
rs12583777 13 60899897 T C 0.1032 1493 0.5745 12.313 5.2055 0.018009
rs6899965 6 78104273 T C 0.1189 1493 1 11.663 4.9308 0.018013
rs4331802 4 168656374 T G 0.2458 1491 0.7802 -8.7322 3.6917 0.018014
rs10935766 3 149244786 C A 0.1871 1483 0.6698 9.7596 4.1263 0.018021
rs684913 11 120819562 T C 0.0506 1493 1 17.319 7.3227 0.018028
rs2122369 3 22532660 T C 0.4749 1493 0.678 7.512 3.1764 0.018033
rs6508351 18 22707681 G A 0.4588 1493 0.9584 -7.5642 3.1985 0.018033
rs1825730 16 55122421 T C 0.1819 1493 0.8622 9.8116 4.1489 0.018036
rs13226735 7 21446473 T C 0.1403 1493 0.3913 -10.997 4.6504 0.018039
rs11149652 16 84448005 G A 0.1706 1492 0.41 -9.9285 4.1988 0.01805
rs12896494 14 23816998 T C 0.3912 1493 0.0389 -7.9501 3.3623 0.018055
rs1807968 2 70708261 G A 0.4903 1493 0.8766 -7.5635 3.1994 0.018078
rs28360848 17 77805949 C A 0.1515 1492 1 -10.525 4.4523 0.018081
rs494983 1 15431657 T G 0.3838 1493 0.7018 -7.7982 3.2989 0.018083
rs2277725 18 77694168 T G 0.4273 1493 0.4282 -7.7044 3.2592 0.018084
rs2286910 14 75323343 G A 0.1011 1493 1 12.52 5.2965 0.018091
rs10305895 4 148434688 G A 0.2358 1493 0.1963 -8.7384 3.697 0.018096
rs1465726 12 129406391 G A 0.3483 1493 0.7756 -7.9513 3.364 0.018098
rs9390412 6 146986428 C A 0.4236 1493 0.4266 -7.7128 3.2644 0.018142
rs2035464 12 68208988 T G 0.3302 1493 0.9534 8.0241 3.3964 0.018149
rs2183770 9 79574979 G A 0.4712 1493 0.568 -7.4953 3.1726 0.018152
rs2046045 5 76535811 T G 0.4347 1493 0.7523 7.5722 3.2057 0.018171
rs819032 2 176848708 T C 0.4906 1493 0.0338 7.3381 3.1066 0.018171
rs4905467 14 96684959 G A 0.2682 1493 0.2625 -8.3839 3.5494 0.018172
rs12644622 4 164114844 T C 0.1289 1493 0.7308 -11.205 4.7438 0.018177
rs10426183 19 57756071 G A 0.2093 1493 0.4815 9.1777 3.8856 0.018179
rs1902054 2 165792339 G A 0.1889 1493 0.3524 9.5085 4.0257 0.01818
rs11618092 13 44751973 T C 0.1236 1493 0.5521 -11.372 4.815 0.018185
rs6787045 3 65544252 T G 0.439 1493 0.9581 7.6006 3.2182 0.018187
rs169773 16 12625171 T G 0.2388 1493 1 8.8397 3.7429 0.018189
rs10243634 7 34792221 G A 0.491 1493 0.9175 7.525 3.1864 0.018197
rs944510 9 117853022 T C 0.4394 1493 0.9581 -7.5832 3.2111 0.018198
rs10027212 4 30976208 T G 0.2884 1493 0.8499 -8.3449 3.5341 0.018214
rs7203301 16 9222778 T G 0.1334 1488 0.0927 -10.865 4.6017 0.018217
rs936012 2 25755848 T C 0.1823 1492 0.3849 9.8782 4.1837 0.018219
rs7672960 4 91884244 G A 0.1989 1493 0.8075 -9.4775 4.014 0.018221
rs11151899 18 71499151 G A 0.3707 1493 0.3753 7.892 3.3426 0.018224
rs406058 9 26371680 G A 0.0861 1493 0.6215 -13.55 5.7388 0.018224
rs2120650 15 86618696 G A 0.0894 1493 0.1503 -13.476 5.7081 0.018229
rs3790022 13 51576170 G A 0.0958 1493 0.3678 12.985 5.5002 0.018236
rs12407709 1 80589739 T C 0.1371 1492 0.8267 -10.925 4.6277 0.018237
rs9381282 6 44008325 C A 0.1775 1493 0.723 9.813 4.1567 0.018237
rs410109 16 73832185 G A 0.3301 1492 0.3201 -7.9112 3.3513 0.018242
rs4964927 12 132316248 T C 0.4414 1493 0.7529 7.5525 3.1993 0.018243
rs10512080 9 81657195 G A 0.2455 1493 0.4849 -8.6721 3.6737 0.018244
rs2073454 22 22517479 C A 0.4051 1491 0.1324 -7.5229 3.1871 0.018252
rs2578553 5 5449367 T C 0.3402 1493 0.6867 -7.9939 3.3867 0.018255
rs1478049 4 19193583 G A 0.4277 1493 0.4596 7.5398 3.1945 0.018261
rs7983829 13 109736676 T C 0.4009 1493 0.0847 -7.5167 3.1847 0.018263
rs9404000 6 149234031 G A 0.1108 1493 0.2357 11.808 5.0031 0.018265
rs9937891 16 79288234 T C 0.0616 1493 0.1173 16.002 6.7801 0.018271
rs16918323 10 19471726 T C 0.1855 1493 0.9317 9.6727 4.0985 0.018272
rs3814332 1 183907291 G A 0.4641 1492 0.6772 7.5983 3.2196 0.018273
rs1596518 12 41198144 T C 0.312 1492 1 8.1342 3.4468 0.018277
rs7970994 12 92917434 T G 0.3258 1493 0.0067 -7.7598 3.2882 0.01828
rs2485888 1 210374337 C A 0.3775 1478 0.0079 -7.5234 3.1882 0.018286
rs472656 6 109115347 C A 0.1859 1493 1 -9.6898 4.1064 0.018291
rs7152980 14 30593428 C A 0.284 1493 0.3399 -8.2456 3.4945 0.018294
rs13164349 5 111538333 G A 0.349 1493 1 7.8953 3.3461 0.018298
rs979317 18 66251235 G A 0.4417 1493 0.2485 -7.6995 3.2632 0.018298
rs3849834 8 4038869 G A 0.3001 1481 0.1549 -8.0871 3.4275 0.018301
rs9497926 6 148386997 G A 0.4116 1493 0.5568 -7.7119 3.2687 0.018307
rs485335 16 5425168 T C 0.4514 1493 0.0531 7.379 3.1276 0.01831
rs7203981 16 9975584 G A 0.3302 1493 0.2922 -7.8935 3.346 0.018318
rs1211913 12 127244939 T C 0.4635 1493 0.5323 7.4842 3.1726 0.018325
rs2236620 22 24222710 T C 0.4189 1492 0.0292 -7.8601 3.3323 0.018336
rs2452944 6 92819644 C A 0.4481 1493 0.229 -7.6903 3.2604 0.01834
rs4327688 6 23890877 T C 0.3295 1493 0.143 7.8537 3.3297 0.018341
rs9322955 14 35975341 G A 0.4052 1493 0.0415 -7.8763 3.3398 0.018356
rs12174214 6 162883484 T C 0.1819 1493 0.9306 9.7404 4.1302 0.018358
rs12369591 12 125764947 T C 0.1068 1493 0.4975 -12.312 5.2206 0.018358
rs4283320 18 61918743 T C 0.4327 1493 0.0307 -7.39 3.1336 0.01836
rs7830584 8 121914565 G A 0.4431 1493 0.5296 7.5135 3.1861 0.018364
rs9483377 6 132380668 G A 0.3098 1493 0.1638 -7.9903 3.3885 0.018369
rs1113765 7 55889334 G A 0.2056 1493 1 -9.3103 3.9484 0.018373
rs7794935 7 52530601 G A 0.4869 1493 0.836 -7.5062 3.1833 0.018374
rs10842902 12 27476545 G A 0.4577 1490 0.917 7.5698 3.2104 0.018381
rs9315143 13 32324793 T C 0.3704 1493 0.3746 7.6995 3.2655 0.018383
rs17143109 7 20618597 T C 0.2803 1493 0.2754 -8.2565 3.5018 0.018384
rs635790 5 32462868 T C 0.0301 1493 0.3914 21.84 9.2629 0.018386
rs7231765 18 70725830 T C 0.3486 1493 0.0462 7.6963 3.2644 0.018393
rs1284400 18 13587951 G A 0.4494 1493 0.9167 7.5772 3.214 0.018395
rs7597320 2 142776441 G A 0.3657 1493 0.1182 7.6522 3.246 0.018401
rs256427 5 89306388 G A 0.1477 1493 0.0098 -10.973 4.6549 0.018405
rs3136621 10 6001409 G A 0.275 1493 0.3634 -8.3239 3.531 0.018406
rs135676 22 47091321 T C 0.2535 1493 0.7845 8.6139 3.6541 0.018407
rs2049449 7 14698853 T G 0.1677 1488 0.6432 10.156 4.3083 0.01841
rs6049473 20 24159265 T C 0.3885 1493 0.703 -7.6757 3.2563 0.018415
rs2042867 10 79722242 T C 0.2086 1493 0.6952 9.3106 3.9502 0.018424
rs1446468 2 164963486 T C 0.4873 1493 0.2545 7.6415 3.2421 0.018425
rs2052459 5 160016007 T C 0.217 1493 0.761 9.1638 3.888 0.018426
rs10016142 4 37406051 T C 0.3004 1493 0.7585 -8.238 3.4953 0.018428
rs1076102 22 17658341 G A 0.4645 1493 0.0376 -7.7519 3.2892 0.018434
rs11648372 16 8877401 G A 0.3199 1491 0.6773 8.0226 3.404 0.018434
rs2073124 20 49870811 G A 0.4672 1493 0.1317 -7.6914 3.2635 0.018434
rs10936674 3 170931099 T C 0.3557 1493 0.1941 -7.9936 3.3919 0.018438
rs622175 11 94813500 T G 0.4605 1493 0.4046 7.6319 3.2384 0.018438
rs1998957 13 103266783 T C 0.1879 1493 0.8652 9.6611 4.0995 0.018441
rs13262566 8 755494 G A 0.1517 1493 1 10.49 4.4513 0.018444
rs2066936 19 58018848 G A 0.2562 1493 0.1746 8.4643 3.592 0.018452
rs47150 2 137220743 G A 0.3577 1493 0.159 -7.9953 3.3933 0.018463
rs4777120 15 69424143 T C 0.2937 1493 0.5749 8.3177 3.5301 0.018464
rs4698221 4 18181274 G A 0.4638 1493 0.7551 -7.5702 3.213 0.018466
rs1250043 2 216498833 T C 0.223 1493 0.1792 9.1958 3.9029 0.018467
rs11901661 2 237410658 T C 0.0097 1493 0.1283 37.195 15.772 0.018471
rs11246321 11 816017 G A 0.0328 1493 0.6717 21.01 8.9176 0.018473
rs11220566 11 126513773 G A 0.4082 1493 0.6683 -7.6032 3.2272 0.018475
rs7306565 12 19817618 G A 0.4102 1493 0.3632 -7.5503 3.2049 0.018481
rs723584 6 13870749 T C 0.064 1493 0.5147 -15.544 6.5982 0.018484
rs9851923 3 30252515 G A 0.362 1493 0.3131 -7.7166 3.2756 0.018484
rs12413892 10 126236581 T C 0.2612 1493 0.8933 -8.5385 3.6245 0.018485
rs1997317 15 32985954 G A 0.495 1493 0.4377 -7.5953 3.2247 0.018506
rs5754691 22 34212294 T C 0.2418 1493 0.8879 -8.7963 3.7348 0.018511
rs10490571 2 102717337 T C 0.2927 1493 0.2113 -8.1262 3.4504 0.018515
kgp11244105 1 17006479 C A 0.0724 1477 0.6968 14.727 6.2533 0.018517
rs2833447 21 32940469 T C 0.3135 1493 0.2072 8.2376 3.4977 0.018517
rs7856710 9 15521362 G A 0.0459 1493 0.1249 -17.577 7.4636 0.01852
rs6967009 7 108385515 C A 0.1668 1493 0.4562 10.19 4.3271 0.018521
rs13279518 8 69193594 G A 0.4189 1492 0.4253 -7.7031 3.271 0.018525
rs10927083 1 236109373 C A 0.2013 1493 0.8092 9.3402 3.9664 0.018531
rs12491369 3 6789265 T G 0.4461 1493 0.7139 -7.5999 3.2274 0.018531
rs440962 6 160811154 G A 0.3004 1493 0.951 -8.2044 3.4841 0.018531
kgp8732854 2 115429810 C A 0.0928 1493 0.2162 -12.741 5.4106 0.018533
rs1194876 11 87361488 G A 0.3402 1489 0.7728 7.9097 3.3592 0.01854
rs17050103 2 119427742 G A 0.0466 1493 0.5585 -17.728 7.5293 0.018544
rs2861071 3 172828084 T C 0.2661 1488 0.7908 8.5511 3.6317 0.018546
rs6823281 4 142775313 T C 0.1336 1493 0.5768 10.966 4.6574 0.01855
rs16962840 19 29938906 G A 0.1065 1493 0.8922 -12.216 5.1888 0.018556
rs7722581 5 153676440 T C 0.4373 1451 0.062 -7.5147 3.192 0.018562
rs6674761 1 146942884 T C 0.4604 1491 0.2114 -7.424 3.1535 0.018563
rs192706 13 34368904 G A 0.3258 1493 0.1758 -7.8766 3.3458 0.018565
rs3781956 11 1945884 G A 0.3587 1493 0.9105 -7.8202 3.3219 0.018565
rs7126554 11 82066388 T C 0.2892 1435 0.369 8.344 3.5446 0.018571
rs9784225 22 33001950 T C 0.2552 1493 0.1171 -8.4408 3.5857 0.018573
rs6775473 3 38109174 T G 0.3885 1493 0.0913 7.5398 3.2031 0.018578
rs12711922 2 119898769 G A 0.0934 1493 0.7593 12.853 5.4607 0.018587
rs6556759 5 163892479 C A 0.0868 1487 1 13.364 5.678 0.018588
rs10842972 12 27897424 T C 0.3339 1493 0.6417 8.0154 3.4057 0.018597
rs1690678 10 27930818 C A 0.1373 1493 0.0623 -10.646 4.5235 0.018599
rs2175789 1 227354535 T C 0.1507 1493 0.2661 10.661 4.5299 0.018599
rs2133759 5 116133051 T C 0.3925 1493 0.7449 -7.6568 3.2535 0.0186
rs2766692 14 100684192 G A 0.3007 1493 0.0965 8.3768 3.5594 0.0186
rs8004059 14 75734471 G A 0.3071 1493 0.7152 8.0985 3.4412 0.018602
rs13068113 3 33211735 G A 0.0723 1493 0.6977 14.626 6.215 0.018605
rs6040369 20 11107386 G A 0.3488 1491 0.6899 7.8448 3.3336 0.018611
rs4653015 1 33776431 T C 0.2629 1493 0.5939 -8.4725 3.6005 0.018614
rs10484505 6 164628975 G A 0.2847 1493 0.6565 -8.374 3.5588 0.01862
rs9323025 14 40980030 T C 0.3667 1493 1 7.787 3.3094 0.018624
rs1838114 13 19496434 T C 0.4581 1493 0.8349 -7.5579 3.2122 0.018629
kgp3806936 19 15740445 C A 0.4126 1493 0.0089 7.3756 3.1348 0.018632
rs738516 22 37087493 C A 0.2977 1493 0.6208 -8.2665 3.5135 0.018632
rs2010649 14 95803335 G A 0.2917 1493 0.1037 8.0892 3.4383 0.018639
rs3751209 12 104373600 G A 0.2187 1493 0.3248 8.9639 3.8105 0.018653
rs4362733 3 84509525 C A 0.2716 1493 0.3263 -8.556 3.6372 0.018655
rs6712232 2 72131032 T C 0.069 1493 0.3097 15.052 6.3994 0.018666
rs756699 5 133446575 T C 0.1584 1493 0.9226 -10.263 4.3635 0.018678
rs12878418 14 92923032 G A 0.2297 1493 0.6093 8.9842 3.82 0.01868
rs6714226 2 177076890 T G 0.4512 1476 0.4308 7.5066 3.1919 0.018682
rs9523752 13 93301642 T C 0.491 1493 0.3253 7.606 3.2343 0.01869
rs6875059 5 142080602 G A 0.1189 1493 0.3863 -11.747 4.9951 0.018691
rs9392653 6 5071492 T C 0.2756 1493 0.9483 -8.388 3.5669 0.018693
rs949571 1 197313189 T C 0.3332 1493 0.3827 8.054 3.4249 0.018694
rs7565206 2 236717001 T G 0.2716 1493 0.7939 -8.4075 3.5755 0.018703
rs10902158 11 396308 G A 0.1731 1493 1 9.9319 4.2239 0.018705
rs2981578 10 123340311 T C 0.4943 1493 0.1334 -7.6561 3.2561 0.018708
rs1131964 21 34610487 T C 0.4387 1493 0.0829 7.3932 3.1446 0.018717
rs10499684 7 48627660 T C 0.0841 1493 0.737 13.609 5.7887 0.018725
rs1730875 4 69174057 T C 0.1604 1493 0.3868 -10.105 4.2984 0.01873
rs1420331 7 34132131 G A 0.2518 1493 0.0194 8.3859 3.5672 0.018733
rs4435249 16 51306980 G A 0.1731 1493 0.5282 9.8363 4.1848 0.018748
rs393652 14 46338255 T G 0.2562 1493 0.6838 8.5451 3.6355 0.018749
rs3740030 10 91222287 C A 0.073 1493 0.1245 -14.134 6.0134 0.018753
rs4402575 16 20297138 G A 0.0301 1493 0.3914 21.771 9.2629 0.018755
rs3018249 11 98035433 T G 0.1668 1493 0.78 -10.023 4.2645 0.01876
rs7188200 16 89167094 T C 0.227 1491 0.7678 -8.9239 3.7969 0.01876
rs2891122 9 18295768 T C 0.294 1493 0.7552 -8.2708 3.5191 0.018761
rs1654135 5 145091210 T C 0.1417 1493 0.5228 -10.663 4.5373 0.018765
rs1423319 5 97260047 C A 0.3265 1493 0.9531 -7.9853 3.3978 0.018766
rs9943555 11 80954031 G A 0.079 1493 0.8581 13.982 5.9496 0.018768
rs2073514 6 16659539 T C 0.4923 1493 0.9175 7.4874 3.1861 0.018773
rs540049 1 87328308 T C 0.2116 1493 0.3939 -9.2884 3.9525 0.018773
rs2108937 4 16914874 G A 0.2746 1493 0.3304 -8.2973 3.5308 0.018774
rs10245008 7 101513404 T C 0.4183 1493 0.425 7.5201 3.2001 0.018775
rs2017532 7 10276673 G A 0.3922 1493 0.1033 -7.8529 3.3417 0.018776
rs3861787 11 4647770 T G 0.0975 1493 0.8828 12.698 5.4036 0.018778
rs7674517 4 16411704 T C 0.4528 1493 0.0322 7.7555 3.3004 0.018782
rs10241406 7 107938376 G A 0.2384 1493 0.154 -8.6371 3.6759 0.018789
rs6424106 1 24898453 T C 0.0784 1492 0.2838 -13.774 5.8621 0.01879
rs758853 17 15903602 C A 0.4393 1490 0.1274 -7.4194 3.1577 0.018792
rs731394 6 1405284 T C 0.2686 1493 0.3238 -8.5696 3.6476 0.018806
rs4783222 16 82583110 G A 0.4588 1493 0.0854 7.3575 3.1318 0.018808
rs3860918 9 86038298 T C 0.1028 1493 0.1221 12.608 5.3667 0.018811
rs435730 16 78012073 G A 0.2116 1493 0.7563 9.1359 3.8891 0.018819
rs4128405 7 84289915 G A 0.1986 1493 0.416 -9.2944 3.9566 0.01882
rs2029119 3 54148716 T C 0.4963 1493 0.1204 7.3464 3.1276 0.01883
rs1456459 4 155927800 G A 0.1644 1493 1 -10.118 4.3079 0.018841
rs7769338 6 113813639 G A 0.2438 1493 0.293 -8.8519 3.7689 0.018841
rs11624778 14 61579863 G A 0.2746 1493 0.4356 -8.4895 3.6147 0.018846
rs4936114 11 130660298 G A 0.417 1493 0.3122 -7.5021 3.1943 0.018846
rs755586 2 135068007 T G 0.1346 1493 0.739 11.042 4.7019 0.018849
rs2388966 12 32189006 G A 0.4216 1493 0.5595 -7.5284 3.2062 0.018869
rs4823421 22 45319317 T C 0.284 1493 0.8486 -8.2858 3.5287 0.018869
rs9796292 13 114740938 G A 0.3359 1493 0.3242 -7.8308 3.3353 0.018881
rs297808 5 168550565 T C 0.3409 1493 0.9541 7.8963 3.3632 0.018883
rs2067096 5 111820871 T C 0.1567 1493 0.6251 -10.243 4.3627 0.018884
rs12325935 17 16263213 T C 0.0244 1493 0.5943 -24.194 10.296 0.018889
rs9509076 13 20747640 G A 0.2364 1493 0.519 8.7412 3.7235 0.018897
rs4638118 1 237525382 G A 0.362 1493 0.1617 -7.94 3.3823 0.018901
rs9381631 6 47888700 T C 0.2455 1493 0.6249 8.7649 3.7338 0.018903
rs6481369 10 59607602 T C 0.1852 1493 0.8641 -9.6233 4.0997 0.018909
rs1619856 1 234585790 T C 0.4876 1488 0.3246 7.6032 3.2392 0.018913
rs6588376 1 50602495 G A 0.1785 1493 0.4274 9.6812 4.1246 0.018917
rs7777514 7 105511660 T C 0.2709 1493 0.5559 -8.3623 3.563 0.018927
rs12049 16 8889628 T C 0.4853 1493 0.1957 7.3697 3.1402 0.018931
rs2636047 5 173905800 C A 0.1983 1493 0.7446 9.4445 4.0243 0.018933
rs7832057 8 55489041 G A 0.2569 1489 0.3774 -8.4822 3.6143 0.018935
rs7297966 12 97398758 T G 0.3396 1493 0.0837 -8.0911 3.4478 0.018938
rs11540058 1 12640650 T C 0.1571 1493 0.626 -10.364 4.4162 0.018939
rs1917814 10 50853526 T C 0.065 1493 0.0531 -14.811 6.3113 0.018939
rs10001636 4 6886830 G A 0.3589 1492 0.9551 7.8005 3.324 0.01894
rs1168745 12 66556960 G A 0.2505 1493 0.7827 -8.6816 3.6996 0.018945
rs6036640 20 24076005 G A 0.4039 1493 0.2167 7.5106 3.2007 0.01895
rs4964059 12 27529219 C A 0.3482 1492 0.254 -7.7483 3.3021 0.018951
rs7382539 6 169668998 G A 0.3207 1492 0.44 -7.9398 3.3837 0.018953
rs9644758 8 11818364 C A 0.4849 1493 0.6788 7.4511 3.1755 0.018955
rs9817356 3 58335573 T C 0.1671 1493 0.1639 10.224 4.3576 0.018964
rs3795437 1 31206806 T C 0.3083 1492 0.8082 8.0821 3.4448 0.018967
rs10202342 2 141796256 T C 0.2771 1492 0.5181 8.4452 3.5996 0.018969
rs10518834 15 56345066 G A 0.348 1493 0.5684 7.7977 3.3237 0.018972
rs2973296 4 37526213 G A 0.4538 1493 0.7541 7.5523 3.2194 0.018983
rs1861984 2 159368196 T C 0.3691 1493 0.4701 -7.6818 3.2749 0.018994
rs10405467 19 48297228 G A 0.1614 1493 0.5659 10.094 4.3033 0.018995
rs4572503 18 69935826 T C 0.348 1493 0.9546 7.8649 3.3531 0.018999
newrs12568784 1 152323132 T G 0.1631 1493 0.8495 10.171 4.3364 0.019001
rs2065954 1 152321344 T G 0.1631 1493 0.8495 -10.171 4.3364 0.019001
rs12969361 18 61507368 G A 0.1986 1493 0.8075 -9.417 4.0149 0.019002
rs13195066 6 30560796 G A 0.1289 1493 0.248 -10.997 4.6886 0.019004
rs12929499 16 8170733 G A 0.3091 1493 0.0689 7.9087 3.372 0.019006
rs10842396 12 24860035 T C 0.4468 1493 0.1289 7.6838 3.2762 0.019008
rs823530 3 195182985 T C 0.1286 1493 0.4876 -11.302 4.8192 0.019019
rs7896794 10 12376977 C A 0.1611 1493 0.3376 10.046 4.2843 0.01903
rs6574495 14 79599274 T C 0.3791 1493 0.5824 7.7726 3.3147 0.019032
rs7413508 1 210839705 C A 0.2701 1492 0.115 8.262 3.5234 0.019032
rs1905603 3 730719 G A 0.2229 1492 0.5503 8.9195 3.8038 0.019033
rs922450 16 84433034 T C 0.4826 1493 0.6784 7.4436 3.1744 0.019033
rs7683876 4 46042083 G A 0.4498 1493 0.9583 7.5294 3.2114 0.019046
rs4703469 5 34660854 C A 0.3282 1490 0.5569 8.0412 3.4297 0.019048
rs1926264 1 69900116 T G 0.3034 1493 0.9026 -8.1548 3.4782 0.019049
rs12588667 14 22988571 T C 0.4296 1492 0.4924 -7.4886 3.1941 0.019053
rs11070664 15 49220617 C A 0.3952 1493 0.7866 7.6202 3.2503 0.019055
rs6799467 3 3712668 G A 0.4665 1493 0.1316 -7.6517 3.2641 0.019068
rs10108624 8 121642058 C A 0.3028 1493 0.8063 -8.1121 3.4605 0.019069
rs13185499 5 10175162 G A 0.2086 1493 0.9376 9.2219 3.9341 0.019074
rs4674036 2 201270538 G A 0.4246 1493 0.3408 -7.6632 3.2692 0.019075
rs6674167 1 163511425 G A 0.3423 1493 0.8631 7.9039 3.3719 0.019077
rs7099467 10 78814288 G A 0.4735 1493 0.8763 -7.5076 3.2029 0.019079
rs12489432 3 77547882 G A 0.1414 1492 0.6693 -10.674 4.554 0.01909
rs4489867 13 91210713 G A 0.3088 1493 0.9517 -8.0846 3.4497 0.0191
rs17202944 8 13803949 T G 0.2889 1492 0.4495 8.341 3.5591 0.019101
rs8003274 14 63977321 C A 0.129 1492 0.7308 -11.219 4.7871 0.019101
rs4246608 2 149206943 T C 0.1249 1493 0.6373 11.247 4.8003 0.019126
rs1283140 13 101390757 C A 0.0318 1493 0.6594 21.185 9.042 0.019134
rs10241921 7 126045783 C A 0.2294 1493 0.5581 -8.9675 3.8277 0.01914
rs2931360 11 24793160 T G 0.4012 1493 0.7877 -7.5972 3.2428 0.01914
rs6706778 2 43317253 G A 0.1575 1492 1 -10.267 4.3825 0.019146
rs267210 3 45652275 T C 0.2063 1493 0.937 -9.2274 3.9389 0.019147
rs2568637 7 13756103 T C 0.3684 1493 0.6974 -7.7103 3.2913 0.01915
rs1909020 4 115091159 T C 0.4246 1493 0.7911 -7.5322 3.2154 0.019151
rs7629489 3 6781909 G A 0.3587 1493 0.3685 7.7038 3.2886 0.019152
rs733794 17 20157957 T C 0.4163 1493 0.4248 7.6633 3.2714 0.019153
rs17053023 6 125618969 T C 0.079 1493 0.0495 13.504 5.7647 0.019156
rs1847520 13 63714849 G A 0.3272 1493 0.4105 -7.8796 3.3638 0.019156
rs1323068 4 20263058 G A 0.3195 1493 0.0429 8.2381 3.517 0.019162
rs1022242 12 71206355 G A 0.2405 1493 0.8316 8.7173 3.7216 0.019163
rs5755174 22 35033249 C A 0.3647 1493 0.1319 7.6168 3.2519 0.019167
rs844930 20 23158402 G A 0.4826 1493 0.9587 7.4846 3.1957 0.019175
rs2299633 11 17825099 G A 0.3192 1493 0.4753 7.9429 3.3916 0.019184
rs1379720 3 56023942 G A 0.2495 1493 0.5341 -8.7109 3.7198 0.019192
rs6038673 20 6956299 T C 0.3877 1492 0.7437 -7.7086 3.2919 0.019194
rs10994293 10 62045698 T C 0.0435 1493 1 18.431 7.8707 0.019198
rs542494 1 234424289 T C 0.145 1493 0.7539 -10.564 4.5113 0.019199
rs4814454 20 16186378 G A 0.4946 1493 0.3253 7.3765 3.1502 0.0192
rs6748903 2 129599075 T C 0.204 1493 0.2651 9.1421 3.9042 0.0192
rs10743969 12 12059452 T C 0.489 1493 1 7.4724 3.1912 0.019203
rs7103063 11 106605259 T G 0.3957 1476 0.9134 -7.6747 3.2778 0.019211
rs11753543 6 113638355 T G 0.2626 1493 0.7892 8.4584 3.6126 0.019215
rs2090954 7 150238170 C A 0.425 1493 0.6341 -7.6047 3.248 0.019215
rs6533118 4 104850169 C A 0.286 1493 0.8492 8.2942 3.5428 0.019224
rs7607589 2 159469920 T C 0.4622 1493 0.2116 -7.372 3.1489 0.019225
rs9596975 13 33787522 G A 0.3721 1493 0.0232 -7.9669 3.403 0.019225
rs13417920 2 128387937 G A 0.2247 1493 0.8236 -8.9201 3.8104 0.019233
rs1551085 2 200460345 T C 0.1822 1493 0.1174 -9.8902 4.2248 0.019233
rs1042631 15 89402239 T C 0.1893 1492 0.3114 -9.6768 4.1337 0.019236
rs8039613 15 31723279 T C 0.0295 1493 0.3698 21.9 9.3564 0.01925
rs8043207 15 39687127 G A 0.4163 1493 0.099 -7.7448 3.3089 0.019251
rs6426865 1 164288668 G A 0.346 1493 0.6893 -7.8928 3.3723 0.019259
rs17044045 3 1841292 T G 0.1792 1493 0.93 9.757 4.1689 0.01926
rs7670560 4 69138643 G A 0.2528 1493 0.4513 8.5072 3.6349 0.019262
rs12120922 1 163850670 C A 0.1549 1488 0.9213 10.312 4.4063 0.019267
rs10931115 2 184909755 G A 0.3128 1493 0.0161 8.3174 3.5539 0.019268
rs7189400 16 84392996 T C 0.499 1493 0.0624 7.2908 3.1155 0.019274
rs1710563 10 126128552 T C 0.4076 1493 0.9573 7.6073 3.2512 0.019291
rs1886909 9 37656212 G A 0.428 1493 0.5612 -7.4879 3.2003 0.019296
rs12577310 11 98746614 G A 0.0298 1493 0.0392 -21.3 9.104 0.0193
rs1505180 14 86846845 G A 0.419 1493 0.5239 -7.5028 3.2073 0.019322
rs10127488 1 87505590 G A 0.216 1493 0.4445 9.1718 3.9209 0.019324
rs10852675 16 6340645 C A 0.3808 1493 0.8693 -7.6688 3.2784 0.019325
rs6670505 1 171426448 C A 0.2197 1493 1 9.0142 3.8536 0.019327
rs12158564 22 32561588 G A 0.2844 1491 0.8488 8.2616 3.532 0.019333
rs12562017 1 233731047 G A 0.0238 1493 1 -24.772 10.582 0.019345
rs4975616 5 1315660 G A 0.4421 1493 0.1568 -7.6575 3.2741 0.019346
rs1566816 15 48965218 T C 0.2698 1492 0.4702 -8.3351 3.5639 0.019348
rs4699764 4 100740709 C A 0.49 1493 0.7958 -7.4379 3.1803 0.019349
rs2253085 22 34245401 T C 0.3928 1493 0.3565 -7.5491 3.2279 0.01935
rs3784867 16 16203345 T C 0.222 1493 0.8224 8.9518 3.8282 0.019368
rs1939549 7 105396550 T C 0.2009 1493 0.3342 -9.4344 4.0346 0.019369
rs16982041 19 48880183 T C 0.1691 1493 0.7124 10.016 4.2836 0.019374
rs4727941 7 122088595 T C 0.3536 1493 0.5339 7.8687 3.3652 0.019374
rs10521087 9 110709587 G A 0.3064 1493 0.7608 -8.0558 3.4453 0.019378
rs6870105 5 80513068 T C 0.2109 1489 0.8765 -9.1395 3.9089 0.01938
rs9491859 6 128064363 C A 0.3878 1493 0.703 7.618 3.2583 0.019387
rs7624164 3 65969410 G A 0.2542 1493 0.133 8.7453 3.7406 0.019391
rs422455 16 83763460 T G 0.3851 1493 0.382 -7.7579 3.3183 0.019392
rs12923180 16 6859492 G A 0.1407 1493 0.9147 10.714 4.5829 0.019393
rs10841839 12 21673363 G A 0.1983 1493 0.6845 -9.3094 3.9821 0.019398
rs6778909 3 172823151 T G 0.1299 1493 0.6478 11.034 4.7197 0.019399
rs6470924 8 132317922 G A 0.4287 1493 0.3691 7.4478 3.1862 0.019413
rs9597616 13 58396986 T C 0.1541 1486 0.5519 10.429 4.4617 0.019415
rs1916141 2 57514841 C A 0.0961 1493 0.3692 12.498 5.3469 0.019418
rs10053511 5 174472998 G A 0.3402 1492 0.2991 -7.9914 3.4191 0.019424
rs2843937 8 35926584 C A 0.49 1493 0.7958 7.4327 3.1803 0.019434
rs10509643 10 93915653 G A 0.0362 1493 1 19.96 8.5407 0.019436
rs10858633 12 88116725 G A 0.2867 1493 0.2827 -8.365 3.5793 0.019436
rs1419107 10 132839543 T C 0.3912 1493 0.8706 -7.6222 3.2619 0.019455
rs1519349 8 78644605 G A 0.3165 1493 0.0084 -7.7501 3.3167 0.019456
rs8107416 19 39237950 C A 0.4156 1493 0.11 -7.4111 3.1717 0.019459
rs616040 9 10295912 T G 0.1986 1493 0.8708 -9.322 3.9896 0.019461
rs1852961 10 43006451 T G 0.1182 1493 0.4552 11.431 4.8922 0.019462
rs893293 3 127323830 T C 0.2194 1493 0.0233 8.7522 3.7458 0.019463
rs241529 14 56511463 T C 0.4662 1493 0.3234 -7.3778 3.1577 0.019469
rs1470453 17 62404390 T C 0.1822 1493 0.6643 9.6035 4.1105 0.019475
rs7544572 1 224265217 T C 0.3533 1493 1 7.8018 3.3394 0.019476
rs13259216 8 8673601 C A 0.444 1492 0.319 7.4076 3.1707 0.019478
rs17179362 17 27730988 T C 0.1731 1493 0.0858 10.083 4.3161 0.019478
rs6709211 2 2192750 G A 0.1327 1492 0.0907 10.745 4.5992 0.019481
rs4896036 6 134582426 T C 0.4468 1493 0.0752 -7.3295 3.1374 0.019484
rs1773440 1 236793400 T C 0.0141 1492 1 -31.761 13.583 0.019488
rs4875678 8 5888705 T C 0.4769 1493 0.2131 -7.5906 3.2493 0.019488
rs11104627 12 77687546 T C 0.0921 1493 0.4395 12.769 5.4662 0.019492
rs2505082 10 30407527 G A 0.1703 1489 0.143 10.124 4.3338 0.019492
rs4074143 4 19428544 G A 0.1966 1493 0.0404 9.6403 4.127 0.019495
rs12879135 14 96062023 G A 0.1079 1492 0.4211 12.162 5.2068 0.019499
rs10008162 4 164841877 G A 0.1416 1487 0.9154 -10.693 4.5778 0.0195
rs10470293 22 46840290 C A 0.4173 1493 0.5583 -7.6198 3.2622 0.019502
rs4281453 11 98435327 C A 0.4457 1492 0.3457 -7.5995 3.2536 0.019504
rs7930676 11 133244692 G A 0.1045 1493 0.8897 -12.239 5.2399 0.019504
rs713829 22 37386920 T C 0.2914 1493 1 8.1972 3.5095 0.019506
rs7775641 6 73478625 T C 0.4139 1493 0.0288 -7.7926 3.3363 0.019508
rs10101419 8 24022239 T C 0.0147 1493 1 -31.129 13.316 0.019513
rs12962070 18 74333627 T C 0.2019 1493 0.3774 -9.3967 4.0235 0.019519
rs17057865 6 130090404 G A 0.0512 1493 0.7938 -16.889 7.2317 0.019519
rs2547338 19 51878117 G A 0.4149 1493 0.8729 -7.5832 3.2471 0.019525
rs12198149 6 87491157 G A 0.3804 1493 0.2488 7.7976 3.3391 0.019529
rs11753090 6 157352528 G A 0.1842 1493 0.2274 9.7791 4.1876 0.01953
rs554004 6 125521338 G A 0.1155 1493 0.6117 -11.576 4.9571 0.01953
rs7568763 2 213351973 G A 0.1212 1493 0.3303 11.271 4.8266 0.019531
rs2294360 22 39897792 G A 0.4287 1493 0.3155 7.4305 3.182 0.019533
rs2455146 5 6374004 G A 0.4658 1493 0.3231 7.5709 3.2421 0.019533
rs8004642 14 95780132 T C 0.2153 1493 0.7016 -9.1215 3.9062 0.019537
rs6943806 7 29397321 G A 0.4267 1487 0.7912 7.5682 3.2412 0.019543
rs853356 6 14173428 G A 0.2157 1493 0.3587 9.1752 3.9294 0.019543
rs10866925 8 1339682 G A 0.3262 1493 0.9531 -7.9561 3.4074 0.019544
rs923474 3 87977722 G A 0.3798 1493 0.1241 -7.8366 3.3562 0.019546
rs6549876 3 28745091 T C 0.2646 1493 0.8942 -8.4667 3.6261 0.019548
rs12476467 2 19168314 G A 0.3446 1493 1 7.8415 3.3584 0.019551
rs4307135 5 146649327 T C 0.4437 1493 0.6751 7.4568 3.1937 0.019552
rs2206964 6 46145547 G A 0.3319 1493 0.2205 -7.7864 3.3352 0.019564
rs28399513 10 96602398 T A 0.1486 1491 0.8376 -10.445 4.4742 0.019571
rs13199812 6 161201960 T C 0.366 1493 0.8671 7.754 3.3216 0.019574
rs9320549 6 116128667 T C 0.4481 1493 0.6755 -7.4463 3.1898 0.019576
rs2923901 1 196030356 T C 0.066 1492 0.0585 15.37 6.5844 0.019583
rs1637995 19 960445 G A 0.0244 1493 1 -24.399 10.443 0.019585
rs3852741 16 53078224 G A 0.3034 1493 0.9026 -8.1184 3.4782 0.01959
rs4968360 17 57497792 G A 0.1524 1493 0.617 -10.298 4.4125 0.019603
rs9959828 18 30142389 G A 0.4356 1491 0.3433 7.4255 3.1816 0.019604
rs6945518 7 52594753 T C 0.1862 1493 0.551 9.645 4.1329 0.019609
rs7790473 7 12844796 T G 0.2476 1488 0.4873 -8.731 3.7412 0.019611
rs4344834 18 30146667 T C 0.4347 1493 0.4 -7.4307 3.1842 0.019618
rs2368554 5 97794710 G A 0.2532 1493 0.3054 8.68 3.72 0.019629
rs7797477 7 45325658 T C 0.2629 1493 0.6892 -8.4154 3.6066 0.019631
rs10908909 9 92273175 T C 0.4372 1488 0.2466 -7.6398 3.2742 0.019632
rs16994693 19 19993293 G A 0.0231 1493 1 -25.051 10.727 0.019632
rs2591277 5 14281126 G A 0.2009 1493 0.5199 -9.3739 4.0174 0.019633
rs12178386 6 66125137 G A 0.1993 1493 0.7462 -9.3638 4.0132 0.019634
rs2612103 18 712037 G A 0.418 1493 0.7098 7.5869 3.2516 0.019634
rs2883320 1 146813984 T G 0.3665 1491 0.8236 -7.7598 3.3259 0.019639
rs2922180 3 125280473 G A 0.0409 1493 0.3076 18.565 7.9571 0.019644
rs976327 20 42642929 T C 0.2579 1493 0.3443 8.6185 3.6942 0.019649
rs12220219 10 30397839 T C 0.3382 1493 0.6859 -7.9119 3.3914 0.019654
rs1413191 13 93213476 T C 0.1738 1493 0.2408 9.9876 4.2815 0.019662
rs7971253 12 132082710 G A 0.3359 1493 0.6426 -7.9324 3.4006 0.019668
rs4076997 15 78025468 G A 0.0971 1493 0.8827 -12.619 5.4099 0.01967
rs4816002 20 7464654 T G 0.4126 1493 0.5938 7.6128 3.264 0.019681
rs2546082 5 126641654 T C 0.3101 1493 0.9518 -8.0392 3.4469 0.019683
rs309753 4 177374643 C A 0.2093 1493 0.0851 -9.3651 4.0154 0.019684
rs2238443 16 4035897 G A 0.3095 1491 0.7621 -8.0917 3.4697 0.019696
rs1383395 14 56552680 C A 0.0768 1491 0.0656 13.642 5.8501 0.019704
rs7459881 8 64276115 T C 0.3198 1493 0.1218 -7.818 3.3526 0.019706
rs367825 19 3063409 T C 0.2813 1493 0.7489 8.3171 3.5667 0.019709
rs16837770 2 155366857 G A 0.2284 1493 0.7138 8.9104 3.8213 0.019711
rs834760 7 135840461 G A 0.0124 1493 1 -33.808 14.486 0.019718
rs2486022 1 232527958 C A 0.3979 1493 0.5524 -7.5401 3.2339 0.019723
rs2405494 4 136955744 T C 0.4587 1477 0.3456 7.4176 3.1815 0.019728
rs7255060 19 45604163 T C 0.0948 1493 0.8797 12.67 5.4342 0.019728
rs13164902 5 163882988 T C 0.4883 1493 0.5689 -7.5009 3.2174 0.019733
rs6711015 2 165049684 T C 0.4602 1493 0.2739 7.5769 3.25 0.019734
rs1885306 20 4795821 C A 0.4806 1493 0.2765 7.5547 3.2405 0.019735
rs10756956 9 18323742 G A 0.1236 1493 0.0934 11.058 4.7432 0.01974
rs11209041 1 41325801 G A 0.0492 1493 0.7794 -17.142 7.354 0.019753
rs12952340 17 21407795 T G 0.2585 1478 0.542 8.609 3.6933 0.019756
rs6431544 2 238417728 G A 0.1887 1492 0.5537 9.5952 4.1167 0.019763
rs12441992 15 25526256 G A 0.0188 1493 1 27.651 11.853 0.019765
rs4746874 10 71378767 G A 0.3865 1493 0.87 -7.6579 3.2855 0.019765
rs10219183 11 66090032 C A 0.2415 1493 0.2039 -8.5494 3.6682 0.019769
rs1259474 3 120234541 T C 0.268 1489 0.843 -8.4254 3.6151 0.019773
rs3809677 16 47494500 T A 0.1403 1493 0.1072 -10.485 4.4993 0.019786
rs4841465 8 10819854 T C 0.4849 1493 0.0976 -7.2849 3.1262 0.01979
rs9988938 12 92821171 C A 0.21 1493 1 9.1245 3.9156 0.01979
rs999297 11 60801310 C A 0.212 1493 0.439 -9.0075 3.8655 0.019794
rs10038487 5 166664740 T C 0.135 1481 0.5782 -11.038 4.7371 0.019796
rs3749819 5 132533135 G A 0.4307 1493 0.5978 -7.4559 3.1997 0.019797
rs2810068 14 54030396 G A 0.3004 1493 0.7118 8.0669 3.462 0.0198
rs7085273 10 72632403 T G 0.3634 1493 0.3146 -7.6309 3.2751 0.019809
rs3734277 6 133595684 C A 0.1993 1493 0.1948 9.4714 4.0652 0.019813
rs9469597 6 33794129 T C 0.3526 1493 0.5708 -7.7192 3.3132 0.019814
rs2305744 19 35556123 G A 0.2498 1493 0.8904 8.5733 3.6798 0.019815
rs7228959 18 7076464 G A 0.3362 1493 0.9538 -7.8771 3.381 0.019816
rs2589203 8 97549700 G A 0.2887 1493 0.5707 8.1416 3.4946 0.019819
rs1251110 2 129615246 G A 0.3985 1493 0.1956 7.4681 3.2058 0.019827
rs2081989 5 72779156 G A 0.0623 1493 0.6545 -15.538 6.6699 0.01983
rs9546985 13 85542367 T C 0.4682 1493 0.0426 -7.257 3.1155 0.019844
rs2594332 15 87520246 T C 0.4537 1490 0.3211 7.5737 3.2518 0.019856
rs1799859 11 17419279 T C 0.2994 1493 0.6661 -8.163 3.5049 0.019857
rs8037669 15 61349920 G A 0.3356 1493 0.1466 8.0287 3.4473 0.019858
rs7116404 11 27039674 T C 0.1865 1493 0.67 -9.6011 4.1224 0.01986
rs2618434 8 11398865 G A 0.4859 1493 0.3789 -7.3511 3.1564 0.019861
rs3782679 12 8190206 C A 0.4267 1493 0.2668 -7.6257 3.2743 0.019861
rs1485422 12 30292846 G A 0.4303 1493 0.1394 -7.6568 3.2879 0.019871
rs1414615 6 94491539 G A 0.4876 1493 0.0129 7.2042 3.0936 0.019874
rs1581773 13 26576949 T C 0.4993 1493 0.1786 -7.5654 3.2489 0.01988
rs10442688 1 216726333 T C 0.3369 1493 0.2025 7.9981 3.4349 0.019885
rs11097223 4 76987496 G A 0.4173 1493 0.8315 -7.5124 3.2263 0.019885
rs16874990 4 24092877 G A 0.0713 1493 1 14.476 6.2172 0.019892
rs8088164 18 55828612 T C 0.1008 1493 1 -12.345 5.3023 0.019897
rs1999334 21 46670457 G A 0.3235 1493 0.5154 7.8709 3.3806 0.0199
rs6469928 8 90246015 C A 0.0516 1493 0.794 -16.906 7.2618 0.019908
rs9840792 3 38106932 T C 0.3878 1493 0.0913 7.4613 3.2051 0.019913
rs245786 5 128636024 G A 0.3054 1493 0.903 8.0793 3.4707 0.019921
rs5754217 22 21939675 T G 0.1956 1493 0.2168 -9.5286 4.0934 0.019922
rs4958596 5 152327668 G A 0.2073 1493 0.0116 -9.4785 4.0719 0.019924
rs6936371 6 71882094 T C 0.0358 1493 0.2577 20.361 8.747 0.019926
rs17086857 13 29171703 T C 0.0543 1493 0.3143 -16.656 7.1557 0.019928
rs4431035 22 18996565 G A 0.1702 1481 0.4081 10 4.2961 0.019928
rs12438355 15 61231866 G A 0.2056 1493 0.1546 9.0254 3.8774 0.019929
rs1334596 10 96173304 T C 0.1487 1493 0.3573 -10.578 4.5447 0.019932
rs7915137 10 84870076 T C 0.3188 1493 0.3719 8.0648 3.4651 0.019941
rs1450704 14 88349067 C A 0.2015 1491 0.6876 9.2102 3.9574 0.019947
rs10472638 5 28513267 T C 0.3336 1493 0.7272 7.8406 3.3691 0.019953
rs276420 13 40572070 T G 0.4173 1493 0.4565 -7.4568 3.2044 0.019963
rs6588678 2 1482940 G A 0.4058 1486 0.7068 -7.6193 3.2743 0.019966
rs1395336 5 58862944 G A 0.2857 1493 0.5685 8.2832 3.56 0.01998
rs40200 5 35045745 G A 0.0958 1493 0.2293 -12.408 5.333 0.019981
rs34505 5 27328631 T C 0.358 1493 0.2156 -7.8738 3.3842 0.019983
rs870720 2 16367712 C A 0.4387 1493 0.6743 -7.5248 3.2342 0.019983
rs1581542 8 69214029 T C 0.4548 1493 0.4037 7.3728 3.1689 0.019988
rs2129026 14 97894909 G A 0.3309 1493 0.3808 7.7998 3.3525 0.019989
rs444816 19 44438366 T C 0.3801 1493 0.8693 7.6648 3.2946 0.019993
rs10044007 5 64491123 G A 0.4297 1493 0.493 7.5663 3.2524 0.019997
rs3793549 9 112062247 T G 0.3754 1493 0.4732 -7.5935 3.2641 0.019998
rs9922571 16 19642984 G A 0.358 1493 0.0809 7.5705 3.2544 0.020004
rs9426464 1 29800081 T C 0.0901 1493 0.5273 -12.864 5.5298 0.020005
rs1534991 1 11761252 T C 0.2776 1493 0.4392 -8.2058 3.5277 0.020012
rs4973649 2 243034519 T G 0.4039 1421 1e-04 -7.3567 3.1629 0.020019
rs11947034 4 35772231 C A 0.0874 1493 0.6248 -13.052 5.6112 0.02002
rs1353035 8 18140633 T C 0.1464 1493 1 -10.498 4.5133 0.020022
rs10933480 2 159263645 T C 0.2518 1493 0.1693 8.3954 3.6098 0.020033
rs527365 9 35098155 T C 0.1952 1493 0.5646 9.4393 4.0587 0.020036
rs6117395 20 6690841 C A 0.4086 1493 0.9573 -7.5396 3.242 0.020039
rs3815701 5 67575642 G A 0.2525 1493 0.2178 8.6821 3.7335 0.020048
rs11779978 8 123755268 G A 0.2073 1493 0.5813 -9.2301 3.9693 0.020052
rs931258 19 58808709 C A 0.3808 1493 0.2272 -7.7671 3.3404 0.020059
rs1726131 6 111977860 T C 0.3406 1493 0.0502 -8.0359 3.4561 0.020066
rs4886742 15 76072030 T C 0.3111 1493 0.7172 -8.0561 3.4651 0.020078
rs4975819 5 2103617 T C 0.4816 1493 0.756 -7.4554 3.2069 0.020083
rs16872512 7 108011268 T C 0.0651 1491 0.5187 15.248 6.5592 0.020088
rs10757292 9 22176961 T C 0.0415 1493 0.3194 18.37 7.9023 0.02009
rs494162 12 5241721 G A 0.3992 1493 0.4502 7.4991 3.2259 0.02009
rs4411217 10 120222457 G A 0.3888 1493 0.7856 -7.6363 3.2852 0.020101
rs4789081 17 71494247 G A 0.2897 1491 0.4887 -8.2679 3.557 0.020105
rs768711 8 125240331 G A 0.3041 1493 0.1789 -7.9248 3.4095 0.020107
rs7788959 7 134296821 T C 0.0288 1493 1 22.233 9.5663 0.020119
rs7958044 12 113487942 T C 0.3673 1492 1 7.6976 3.3121 0.020119
rs1795708 12 58750680 T C 0.3212 1493 0.6351 7.8925 3.3959 0.02012
rs10957882 8 78995713 C A 0.3868 1493 0.9565 7.6061 3.2729 0.020128
rs7322318 13 95923688 T C 0.3006 1492 0.5381 8.0247 3.4531 0.020129
rs7825359 8 1648035 G A 0.2465 1493 0.5771 -8.5368 3.6735 0.020132
rs12593361 15 53510372 C A 0.0543 1493 0.7981 -16.518 7.108 0.020135
rs7705332 5 128595494 G A 0.2672 1493 0.8948 8.4007 3.6152 0.020142
rs16996320 19 19887292 T C 0.2054 1492 0.3025 9.3154 4.009 0.020146
rs4954579 2 136968475 G A 0.3004 1493 0.7585 8.1215 3.4953 0.020147
rs6465406 7 93903748 G A 0.3165 1493 0.2094 -7.8438 3.3759 0.020152
rs28648758 19 48968312 G A 0.0191 1492 1 27.317 11.746 0.020154
kgp6890522 14 42029782 T C 0.1176 1492 0.317 -11.688 5.0312 0.020178
rs10919336 1 170216805 G A 0.2743 1493 0.516 8.3814 3.6082 0.020188
rs12405445 1 14732019 T C 0.1711 1493 0.361 9.7191 4.1841 0.020188
rs16853571 4 41753130 C A 0.0634 1491 0.6595 -15.137 6.5171 0.020197
rs7522426 1 63821329 G A 0.2636 1493 0.7393 8.4503 3.6382 0.020198
rs9960331 18 5821072 T G 0.497 1493 0.5345 7.3498 3.1644 0.0202
rs2944529 10 132958926 G A 0.4123 1493 0.2624 -7.6415 3.2902 0.020206
rs10877902 12 63044181 T G 0.2723 1493 0.2153 -8.4633 3.6441 0.020209
rs2415632 14 41168856 G A 0.1598 1492 0.5635 -10.043 4.3244 0.020211
rs2428168 6 110813928 T C 0.3449 1493 0.5668 -7.8598 3.3846 0.020222
rs7792596 7 94009634 T C 0.3389 1493 0.083 8.0145 3.4513 0.020223
rs12476278 2 148123250 G A 0.1664 1493 0.0761 9.7216 4.1868 0.020234
rs10823565 10 72312979 T C 0.3664 1493 0.0165 7.459 3.2126 0.020244
rs16822391 2 227506614 G A 0.2435 1493 0.7255 8.5906 3.7005 0.020261
rs7374644 3 170941083 T C 0.3563 1493 0.1423 -7.891 3.3992 0.020264
rs2073239 22 45350663 G A 0.2354 1493 0.7198 8.7738 3.7797 0.020269
rs12429460 13 99068255 T C 0.1212 1493 0.4653 -11.238 4.8415 0.020274
rs11852700 15 62929841 G A 0.3952 1493 0.1163 -7.4218 3.1974 0.020275
rs11710878 3 182640877 T C 0.2403 1492 0.4789 -8.5953 3.703 0.020277
rs12513486 5 178770485 C A 0.2143 1493 0.8178 8.9983 3.8768 0.020284
rs11158252 14 59725906 G A 0.4042 1493 0.7882 7.5761 3.2643 0.020293
rs4823969 22 49416063 T C 0.1514 1493 0.9197 10.363 4.4653 0.020295
rs7032223 9 86089295 C A 0.2555 1493 0.5406 8.4221 3.629 0.020299
rs7333797 13 106716595 G A 0.3928 1493 0.1751 -7.4501 3.2103 0.020303
rs235710 20 6740366 T C 0.4645 1493 0.3229 7.3266 3.1571 0.020305
rs13006859 2 201135222 G A 0.1929 1493 0.9338 -9.3737 4.0394 0.020309
rs12509279 4 127267782 T C 0.431 1493 0.7119 -7.4384 3.2056 0.020317
rs967023 8 88652017 T C 0.211 1493 0.2764 -9.2118 3.9701 0.020326
rs10119909 9 110649553 G A 0.2164 1481 0.3582 -9.1225 3.9317 0.020327
rs914142 21 34725807 G A 0.2756 1493 0.6042 8.3459 3.5972 0.020334
rs7519141 1 165425536 G A 0.4441 1493 0.1571 7.316 3.1533 0.020335
rs566352 18 6923291 G A 0.3968 1492 0.9139 7.5587 3.258 0.02034
rs13383316 2 10333767 T C 0.0482 1493 0.7739 -17.209 7.418 0.020343
rs17098538 1 76746909 G A 0.066 1493 0.6758 15.033 6.4797 0.020344
rs10505664 8 137769663 T C 0.0645 1427 0.0136 -14.817 6.3869 0.020348
rs7205176 16 55672541 T C 0.0248 1493 0.2283 23.435 10.093 0.020353
rs7655712 4 11668063 C A 0.3861 1493 0.5486 -7.5442 3.2521 0.020353
rs9872314 3 21435383 G A 0.222 1493 0.6004 -8.8463 3.8135 0.020356
rs10272500 7 24076563 G A 0.2448 1493 0.0249 -8.8756 3.8263 0.020362
rs6851287 4 115101499 T C 0.4297 1493 0.5974 7.4212 3.1994 0.020364
rs7973394 12 62567495 C A 0.07 1493 1 -14.528 6.2631 0.020365
rs714741 7 49295246 T C 0.3208 1493 0.138 8.0866 3.4863 0.020366
rs746988 17 4676714 T C 0.3784 1493 0.4747 -7.7042 3.3218 0.020379
rs12148784 15 86900775 G A 0.1628 1493 0.8494 -10.061 4.3383 0.020384
rs7421396 2 164403334 G A 0.3021 1493 0.3571 7.9606 3.4324 0.020384
rs6893396 5 67819584 G A 0.3751 1493 0.1224 -7.4939 3.2314 0.02039
rs2447449 17 61389944 C A 0.0389 1480 0.4833 -19.096 8.2347 0.020394
rs12494894 3 158596415 G A 0.3824 1493 0.7014 -7.5736 3.266 0.020399
rs10823569 10 72315214 T C 0.3677 1493 0.0749 7.4993 3.2343 0.020414
rs7029038 9 16178112 T G 0.1196 1493 0.8068 11.45 4.9383 0.020417
rs10133270 14 91199626 G A 0.0633 1493 0.1204 -15.544 6.7044 0.020422
rs4515348 6 83782301 T C 0.2388 1493 0.6697 -8.6293 3.7223 0.020435
rs12058310 1 187602253 T G 0.312 1492 0.6729 7.9355 3.4232 0.020442
rs1413116 13 59318236 G A 0.3706 1492 0.7814 -7.694 3.3191 0.020446
rs4597638 22 19902526 T C 0.0466 1493 0.249 17.324 7.4737 0.020454
rs10167782 2 153950651 T C 0.3831 1493 0.5469 7.5442 3.2547 0.020455
rs11250129 8 11202154 G A 0.4504 1493 0.2959 -7.3325 3.1636 0.020463
rs10051893 5 174101621 T C 0.4916 1493 0.0623 -7.2224 3.1163 0.020469
rs760335 14 94814944 T C 0.4715 1493 0.8355 7.3864 3.1872 0.020473
rs1004101 16 19346639 G A 0.364 1493 0.0832 -7.8667 3.3944 0.020474
rs42964 5 57617905 T C 0.1674 1493 0.5166 -9.9946 4.313 0.020486
rs36030 16 55693290 T C 0.152 1493 0.4219 -10.419 4.4961 0.020491
rs16892558 5 23571543 T C 0.1882 1493 0.4978 9.3732 4.0451 0.020496
rs10104374 8 66182076 T C 0.1443 1493 1 -10.521 4.5408 0.02051
rs7870599 9 1288574 G A 0.1075 1493 0.4987 12.071 5.21 0.02051
rs11998151 8 124733999 G A 0.3925 1493 0.3289 7.4751 3.2266 0.02052
rs9533317 13 43521227 T C 0.2455 1493 0.2946 8.7141 3.7615 0.020523
rs7138982 12 27502010 T C 0.4762 1493 0.9174 7.4157 3.2012 0.020529
rs6871019 5 26961133 T C 0.1999 1493 0.1052 9.0469 3.9054 0.020531
rs9603541 13 40021077 T C 0.4987 1493 0.0173 -7.6328 3.295 0.020532
rs2274557 9 16473118 T C 0.2472 1493 0.3657 8.464 3.654 0.020538
rs4134381 2 192469816 G A 0.1762 1493 0.2459 9.5539 4.1248 0.020546
rs11184894 1 106945362 G A 0.1778 1493 0.9294 9.6906 4.1839 0.020551
rs10744035 12 13645414 T C 0.1196 1493 0.048 11.702 5.0531 0.020565
rs8026716 15 96954995 G A 0.4136 1493 0.3108 -7.4042 3.1973 0.020572
rs6131464 20 13320457 T C 0.1132 1493 0.7966 -11.627 5.0208 0.020576
rs7927846 11 37306300 G A 0.294 1493 0.3191 8.0065 3.4577 0.020583
rs1074368 16 10314003 T C 0.2411 1493 0.2296 -8.7784 3.7911 0.020584
rs224980 14 80628241 G A 0.433 1493 0.9161 7.4447 3.2151 0.020584
rs6842243 4 46150637 T C 0.0141 1493 1 31.567 13.621 0.020584
rs877439 3 167799902 T C 0.4514 1493 0.21 -7.5495 3.2604 0.020586
rs11263621 11 69681843 T C 0.0948 1493 0.289 12.438 5.3719 0.020588
rs2569200 5 149285033 T C 0.2003 1493 0.1959 -9.0774 3.9204 0.020588
rs252782 5 77352850 T C 0.2046 1493 0.0067 8.8436 3.8195 0.020591
rs6840125 4 30025294 T C 0.08 1493 0.289 -13.838 5.9769 0.020597
rs7189887 16 68353915 T C 0.1323 1493 0.0713 -11.17 4.8246 0.020606
rs181500 10 119181871 T G 0.4507 1492 0.7143 7.4626 3.2236 0.020612
rs10875912 12 49416944 T C 0.3409 1493 0.7297 7.8322 3.3834 0.020619
rs10067993 5 7281915 G A 0.3141 1493 0.9521 7.9476 3.4334 0.020626
rs1460138 4 137676856 C A 0.3433 1493 0.2755 -7.8949 3.4107 0.020628
rs7676342 4 186901587 G A 0.3034 1493 0.8066 8.0634 3.4837 0.020634
rs13295594 9 129284289 T C 0.2894 1493 0.4133 8.2375 3.559 0.020637
rs7822538 8 143323109 T C 0.4196 1492 0.395 7.3982 3.1965 0.020642
rs13409750 2 7609558 T C 0.1885 1419 9e-04 -9.2935 4.0155 0.020646
rs7739499 6 132541408 G A 0.4518 1493 0.4031 -7.3371 3.1704 0.020652
rs4768992 13 29580769 T G 0.4839 1493 0.3254 -7.4852 3.2344 0.020656
rs8000454 13 90490883 G A 0.275 1493 0.7951 -8.2391 3.5604 0.020662
rs10429911 1 197146144 C A 0.1058 1493 0.2203 -12.207 5.2751 0.020667
rs4777170 15 69949516 T C 0.3704 1493 0.8679 7.6646 3.3123 0.02067
rs1992264 4 178145355 T C 0.0747 1493 0.7099 -13.997 6.0491 0.020672
rs2244707 8 2147744 T C 0.365 1493 0.468 7.7457 3.3475 0.020673
rs2953172 2 241525316 T C 0.2572 1493 0.3428 8.3401 3.6045 0.020679
rs8011194 14 95447773 G A 0.0683 1493 0.6818 14.551 6.2894 0.020688
rs7188098 16 20326407 T C 0.0697 1493 0.8408 14.593 6.3075 0.020694
rs17158770 10 2703572 T C 0.1112 1493 0.7939 11.799 5.1001 0.020698
rs3807285 7 154665152 T C 0.138 1493 0.7438 10.654 4.6055 0.0207
rs13128284 4 122015591 G A 0.1902 1493 0.1099 -9.6153 4.1564 0.020703
rs13194198 6 2431429 T C 0.1443 1493 0.7532 -10.562 4.5657 0.020703
rs6798822 3 81896410 T G 0.1621 1493 0.4472 -9.9223 4.2892 0.020705
rs12151473 2 34827388 G A 0.4839 1493 0.7958 7.4111 3.2037 0.020706
rs2528611 2 159560048 C A 0.4384 1493 0.8335 7.416 3.2062 0.02072
rs10992535 9 95688099 T G 0.2103 1493 0.3913 -9.167 3.9632 0.020722
rs10031057 4 154746806 G A 0.4735 1493 0.0334 7.6056 3.2884 0.020728
rs1524078 7 38056445 C A 0.4049 1493 0.9572 7.525 3.2535 0.020728
rs8182116 16 81878481 T C 0.1889 1493 0.0031 -9.804 4.239 0.020732
rs2090422 4 148488545 T C 0.0616 1493 1 -15.404 6.6603 0.020733
rs1932917 13 85555284 G A 0.3804 1493 0.2276 7.4843 3.2363 0.020741
rs578043 10 110938966 G A 0.1919 1493 0.6166 -9.3086 4.0251 0.020742
rs2193410 2 51227254 G A 0.4571 1493 0.917 7.3955 3.1982 0.020755
rs16954803 13 98719298 G A 0.3801 1493 0.3509 7.695 3.3281 0.020769
rs9314362 8 28076271 C A 0.3084 1493 0.5444 7.9249 3.4277 0.020775
rs9907783 17 8650958 C A 0.2425 1493 0.9439 -8.6183 3.7277 0.02078
rs3735494 7 45124286 G A 0.3479 1492 0.0349 7.5449 3.2635 0.020781
rs504083 6 10541213 G A 0.3192 1493 0.9053 -7.9011 3.4176 0.020782
rs11603266 11 91034922 T G 0.4826 1493 0.1332 7.531 3.2575 0.020785
rs16843536 2 159857642 G A 0.0244 1493 0.2191 -23.497 10.155 0.02079
rs9294602 6 95145888 G A 0.0506 1493 0.7885 16.809 7.2716 0.020797
rs1997520 5 151665028 G A 0.4648 1493 0.4357 -7.3214 3.1672 0.020799
kgp11881630 22 46638171 G A 0.1259 1493 0.4797 -11.242 4.8634 0.0208
kgp3855514 22 46638365 G A 0.1259 1493 0.4797 11.242 4.8634 0.0208
kgp5894000 22 46638312 G A 0.1259 1493 0.4797 11.242 4.8634 0.0208
rs6947759 7 145175716 T G 0.2478 1493 0.8896 8.5674 3.7064 0.020805
rs7177654 15 70167419 G A 0.2942 1492 0.1514 -7.9472 3.4382 0.020807
rs1390566 5 18624481 T C 0.2705 1490 0.6938 -8.2631 3.5749 0.020808
rs226047 16 21301472 T C 0.1792 1493 0.3787 9.5066 4.1128 0.020808
rs10259329 7 131126531 G A 0.0867 1493 0.5147 -13.005 5.6264 0.020809
rs2764407 1 156333831 G A 0.2307 1493 0.0085 8.4621 3.661 0.020809
rs1202281 2 138050346 C A 0.4012 1493 0.451 7.6006 3.2886 0.020823
rs178791 17 16127206 C A 0.4397 1493 0.2934 7.3258 3.17 0.020833
rs1860757 7 28446340 C A 0.2606 1493 0.5455 8.3324 3.6056 0.020835
rs11998573 8 61035433 G A 0.0693 1493 0.6877 -14.453 6.2541 0.020839
rs2555149 11 6533090 T C 0.4886 1493 0.4374 7.3017 3.1597 0.02084
rs10902489 12 132081559 T G 0.3362 1493 0.6851 7.8484 3.3963 0.020841
rs12457700 18 60860246 T C 0.2532 1493 0.2177 8.342 3.6099 0.020841
rs6501526 17 70250318 T C 0.419 1493 0.7098 7.5139 3.2517 0.020844
rs16967380 17 75914646 T G 0.0589 1493 1 -15.669 6.7815 0.02086
rs10009327 4 98160778 G A 0.3228 1493 0.3149 7.784 3.369 0.020863
rs11978231 7 86765760 T G 0.0894 1493 0.8744 12.967 5.6126 0.020871
rs10865241 2 49697619 G A 0.4799 1493 0.0971 7.2223 3.1263 0.020877
rs13120080 4 84737580 T C 0.4836 1493 0.6788 -7.4159 3.2104 0.020888
rs9636312 2 153897536 G A 0.0887 1493 0.4259 -12.84 5.5586 0.020889
rs4782805 16 83538170 T C 0.3295 1493 0.1982 7.714 3.3395 0.020891
rs10485983 7 21868744 T C 0.1705 1493 0.0353 -9.541 4.1304 0.020892
rs10945764 6 162068432 G A 0.3061 1493 0.4648 7.9199 3.4287 0.020896
rs6047404 20 21352236 G A 0.2987 1493 0.0261 8.2964 3.5919 0.0209
rs12028122 1 61463426 G A 0.0797 1493 0.2883 13.827 5.9865 0.020902
rs11948159 5 87269005 T C 0.2589 1493 0.5004 8.3405 3.6112 0.020908
rs7541201 1 63478358 G A 0.2445 1493 0.4843 8.6559 3.7478 0.02091
rs10400410 12 111193499 G A 0.0981 1493 0.3816 -12.547 5.4327 0.020914
rs7803407 7 53551618 G A 0.0663 1493 0.1437 14.54 6.2957 0.020915
rs12146110 1 215936900 G A 0.2281 1493 0.4196 8.6931 3.7642 0.020919
rs2222757 16 65868244 T C 0.281 1493 0.4813 8.2778 3.5844 0.020923
rs3862675 18 49885137 G A 0.3399 1493 0.954 7.7711 3.3655 0.020942
rs8020575 14 81859521 G A 0.3379 1493 0.3858 7.7017 3.3355 0.020943
rs7572183 2 68954919 G A 0.4746 1493 0.5681 -7.3201 3.1703 0.020946
rs4714299 6 40045165 T C 0.145 1493 0.8351 10.501 4.548 0.020948
rs4380914 8 132311479 G A 0.2428 1493 0.9439 8.6065 3.7276 0.020952
rs12244574 10 88443060 C A 0.1192 1493 0.326 -11.232 4.8649 0.020954
rs2878950 1 151464911 T C 0.0291 1493 0.6342 -22.237 9.6312 0.020954
rs2881264 15 86771961 T C 0.2184 1493 0.5449 -8.8498 3.833 0.020954
rs5746847 22 19921003 T C 0.366 1493 0.0258 7.4349 3.2203 0.020958
rs778211 2 137607974 C A 0.3315 1478 0.7693 7.8256 3.3898 0.020965
rs7931071 11 23330293 G A 0.4987 1493 0.679 -7.4085 3.2091 0.020965
rs1513838 17 5550299 T C 0.3322 1493 0.6833 7.8644 3.4066 0.020966
kgp8372543 9 125094940 G A 0.0941 1493 1 12.625 5.4688 0.02097
rs6852817 4 128005362 T C 0.0603 1493 0.8173 15.422 6.6803 0.02097
rs13247446 7 110405982 T G 0.384 1491 0.0487 7.3913 3.2018 0.020971
rs4763206 12 10750848 T C 0.0877 1493 0.022 12.627 5.4697 0.020971
rs1381719 11 23416801 G A 0.1937 1492 0.7403 9.2849 4.0222 0.020976
rs10240209 7 150292701 G A 0.2318 1493 0.7717 8.6978 3.7681 0.020983
rs1393853 4 166908851 G A 0.0124 1493 0.2021 32.579 14.101 0.020984
rs6732761 2 141334737 C A 0.4678 1493 0.4668 -7.3095 3.1668 0.020988
rs7924805 11 40211252 T C 0.4541 1493 0.4337 -7.4755 3.2389 0.020999
rs715187 5 136452619 T C 0.2585 1493 0.8926 8.3919 3.6361 0.021003
kgp3715692 17 20380453 T C 0.3297 1453 0.3734 8.0364 3.4823 0.02101
rs10795068 10 3782419 G A 0.2632 1493 0.0451 8.5925 3.7233 0.021012
rs3793555 9 112033697 G A 0.4581 1493 0.5317 7.4536 3.2298 0.021014
rs4668795 2 13167258 C A 0.2606 1493 0.5455 8.3205 3.6056 0.021018
rs3816246 8 19682545 G A 0.2204 1493 0.7066 -8.8387 3.8303 0.021024
rs913418 9 14525980 T C 0.3582 1492 0.2154 -7.8107 3.3853 0.021041
rs16971810 13 108730881 T C 0.0241 1493 1 24.276 10.512 0.021042
rs17197550 14 22356225 T G 0.3754 1493 0.5811 -7.6608 3.3204 0.021045
rs2815545 10 27959429 G A 0.3938 1493 0.8283 7.5605 3.277 0.021047
rs2049283 3 182547256 T G 0.2528 1493 1 -8.4743 3.6734 0.021058
rs6894872 5 94758774 T G 0.1725 1493 0.7855 -9.705 4.2072 0.021068
rs2159814 7 52557903 T C 0.2629 1493 0.8939 8.3478 3.619 0.021074
rs7992904 13 113599499 T C 0.359 1493 0.7787 -7.6426 3.3133 0.021074
rs12217173 10 62091912 G A 0.4688 1493 0.4061 -7.4568 3.2328 0.021076
rs1420740 12 108036232 G A 0.4411 1493 0.2705 7.3073 3.168 0.021076
rs199679 1 77487417 T C 0.2981 1493 1 8.053 3.4914 0.021081
rs17822261 11 87375501 T C 0.1068 1493 0.5869 -11.831 5.1295 0.021083
rs2409781 8 11359557 T C 0.2549 1493 0.7853 -8.4137 3.6479 0.021085
rs12245515 10 11396152 G A 0.1674 1493 0.8526 9.828 4.2612 0.021087
rs17426830 4 38253255 T C 0.2532 1493 0.7842 -8.5028 3.6866 0.021087
rs11149888 16 76291621 T C 0.2177 1493 0.6483 -8.8598 3.8414 0.021089
rs7188650 16 81314381 T C 0.2843 1493 0.7027 -8.1127 3.5176 0.021092
rs2585193 5 126641770 G A 0.2981 1493 0.9508 8.0391 3.4858 0.021098
rs9380934 6 12229938 T C 0.4106 1493 0.6688 7.4347 3.2238 0.0211
rs6099356 20 55505582 C A 0.289 1493 0.6599 8.1657 3.5409 0.021102
rs4685366 3 16656331 G A 0.4451 1493 0.0138 -7.6534 3.3188 0.021107
rs1534702 7 147936803 T C 0.2344 1493 0.6137 -8.7503 3.7946 0.021111
rs4680877 3 30192418 G A 0.4618 1493 0.6026 -7.4339 3.2237 0.021111
rs232921 12 113089641 C A 0.365 1493 0.022 7.8828 3.4188 0.021126
rs6712017 2 56029444 T C 0.3064 1493 0.2737 8.0971 3.5118 0.021129
rs2987574 6 8702472 T C 0.1711 1493 0.3169 9.9012 4.2944 0.021131
rs9295586 6 10571260 G A 0.4344 1493 0.343 -7.3281 3.1784 0.021135
rs2281490 6 131152851 G A 0.2719 1493 0.2666 8.1486 3.5344 0.021138
rs7827139 8 83140097 C A 0.2647 1481 0.1417 8.198 3.5559 0.021143
rs17654474 19 18038782 G A 0.346 1493 0.3032 -7.6273 3.3085 0.021148
rs1923682 13 40541790 G A 0.0703 1493 0.6955 -14.338 6.2196 0.021153
rs2427951 9 136950303 T C 0.4571 1493 0.4341 7.4635 3.2376 0.021153
rs11209689 1 71229637 T G 0.149 1493 1 10.331 4.4817 0.021156
rs12440695 15 62435156 T C 0.3824 1493 0.7424 -7.6038 3.2986 0.021156
rs10169352 2 66357905 T C 0.4431 1493 0.9582 7.4141 3.2164 0.02116
rs663907 11 75923069 T C 0.071 1493 0.3238 14.142 6.1353 0.021162
rs17204569 10 67008048 T G 0.2279 1492 0.9414 -8.7637 3.8019 0.021163
rs12253257 10 72657973 G A 0.0415 1493 0.7393 18.366 7.9681 0.021169
rs12884802 14 69826159 G A 0.2765 1492 0.174 -8.3807 3.6362 0.021177
rs2782292 10 13104515 G A 0.3004 1493 0.8536 8.0429 3.4897 0.021178
rs7899176 10 101289123 T C 0.2157 1493 0.4912 -8.8604 3.8444 0.021181
rs2589201 8 97551112 G A 0.2669 1493 1 -8.3172 3.6088 0.021184
rs4776010 15 52472683 T G 0.1701 1493 0.3127 9.6536 4.1887 0.021185
rs11207322 1 59352323 C A 0.2662 1493 0.7407 8.3592 3.6271 0.021186
rs10207605 2 52286399 T C 0.3627 1493 0.5757 -7.7079 3.3445 0.021187
rs1881726 7 147933618 T C 0.2328 1493 0.5146 8.7812 3.8103 0.021188
rs1788027 18 52942827 G A 0.4776 1493 0.2996 7.4666 3.2399 0.021191
rs2183230 1 205324725 G A 0.4518 1493 0.4973 7.4555 3.2352 0.021194
rs7898549 10 5629111 G A 0.0345 1493 1 20.304 8.811 0.021198
rs1402788 4 157449136 C A 0.1144 1491 0.2493 11.393 4.9441 0.0212
rs6012360 20 46842415 G A 0.0764 1493 1 -13.889 6.0275 0.021212
rs13282766 8 23174883 G A 0.247 1492 0.8894 -8.5141 3.6952 0.021216
rs7809363 7 152457803 T C 0.4933 1493 0.6413 7.3065 3.1712 0.021221
rs7712888 5 159984054 G A 0.3332 1493 0.2688 7.9155 3.4356 0.021223
rs1907740 10 78717892 T G 0.4066 1493 0.0861 -7.3198 3.1772 0.021231
rs17218253 7 20740718 T G 0.2733 1493 0.2407 -8.3828 3.6387 0.021233
rs7385988 8 132346996 G A 0.2671 1492 0.4671 -8.2308 3.5729 0.021242
rs1961957 3 122104122 G A 0.4036 1493 0.7473 7.5237 3.2661 0.021245
rs138657 22 28398528 G A 0.4568 1493 0.4344 -7.3038 3.1709 0.021258
rs9564833 13 72148746 C A 0.1135 1493 0.1996 -11.791 5.119 0.02126
rs7009818 8 115195537 G A 0.1664 1493 0.3515 -9.9954 4.3396 0.021262
rs4315585 20 41496896 G A 0.2981 1493 0.4578 -8.12 3.5255 0.021266
kgp851783 3 119484667 T C 0.0311 1493 0.3979 -21.5 9.3353 0.021275
rs2223006 21 42113422 G A 0.2669 1493 0.8949 8.3257 3.615 0.021275
rs9530420 13 75890242 T C 0.1303 1493 1 10.926 4.7443 0.021276
rs8078855 17 78225055 T G 0.3168 1493 0.811 -7.8703 3.4178 0.021293
rs943174 9 7399175 G A 0.4434 1493 0.8751 7.38 3.205 0.021297
rs2974205 19 48161124 G A 0.2445 1493 0.2931 8.4297 3.6609 0.021299
rs17197569 2 110458666 G A 0.3881 1493 0.3268 -7.443 3.2326 0.021307
rs2793673 1 56756907 T C 0.445 1492 1 7.3994 3.2136 0.021307
rs10761514 10 62276317 T C 0.1993 1493 0.8077 -9.1619 3.9796 0.021323
rs7627545 3 180438462 G A 0.4923 1493 0.2547 -7.239 3.1444 0.021324
rs10486810 7 40646301 T C 0.0981 1493 0.0282 12.706 5.5191 0.021328
rs11005161 10 57747976 T C 0.4508 1493 0.9168 -7.3949 3.2122 0.021329
rs12700737 7 3284594 C A 0.3617 1493 0.1973 7.5169 3.2654 0.021335
rs7224898 17 52765165 T C 0.2468 1493 0.2964 8.6422 3.7543 0.021339
rs7319547 13 114547420 T C 0.0965 1492 0.0244 -12.073 5.2452 0.021348
rs9915090 17 76141133 T C 0.3533 1493 0.4616 7.6086 3.3056 0.021351
rs1322806 13 37949152 T C 0.3078 1493 0.3624 -7.8624 3.4159 0.021352
rs6429838 1 83262934 G A 0.4688 1493 0.8355 -7.3799 3.2064 0.021358
rs2291444 11 47179143 T C 0.4705 1493 0.6034 -7.4116 3.2204 0.021365
rs11845833 14 74702249 G A 0.4059 1493 0.9146 -7.4659 3.2441 0.021373
rs12810700 12 51511264 T C 0.1865 1493 0.5508 9.508 4.1317 0.021378
rs394487 6 160778639 T C 0.3121 1493 0.3988 8.0167 3.4837 0.021381
rs726342 2 6492395 G A 0.3279 1493 0.7246 7.8621 3.4166 0.021384
rs7341838 9 4198077 C A 0.1283 1489 0.2022 10.821 4.7025 0.021384
rs6984395 8 133374331 C A 0.0822 1490 1 13.39 5.8192 0.021393
rs12317107 12 130276410 G A 0.061 1493 0.4936 -15.215 6.6124 0.021395
rs9967427 18 64995000 T G 0.4869 1493 0.6788 -7.305 3.1748 0.021397
rs7700649 5 179121263 G A 0.1738 1493 1 9.6884 4.211 0.021406
rs136899 22 45048253 C A 0.1199 1493 0.3898 11.175 4.857 0.021408
rs1543551 13 34362526 G A 0.3118 1493 0.3353 7.8278 3.4025 0.021415
rs1077966 4 54517341 T C 0.1557 1493 0.8443 -10.101 4.3909 0.021421
rs3736038 8 86027418 G A 0.0442 1492 1 -17.992 7.8212 0.021427
rs16905106 8 135201068 G A 0.4873 1493 1 7.347 3.1938 0.021428
rs6835872 4 11191470 T G 0.1309 1493 0.2544 -11.063 4.8091 0.02143
rs2850374 4 102893323 T G 0.1447 1493 0.0464 -10.167 4.42 0.021435
rs11900994 2 42876940 G A 0.2113 1493 0.394 8.8939 3.8667 0.021439
rs12591037 15 62948909 T C 0.2344 1493 0.8288 -8.695 3.7803 0.021443
rs8113773 19 30350139 G A 0.4123 1493 0.3106 7.5564 3.2856 0.021455
rs6728709 2 18580069 G A 0.1616 1473 0.5642 -10.123 4.4017 0.021458
rs10492108 12 9531055 T C 0.1276 1493 0.9073 11.04 4.8006 0.021462
rs1110222 9 78936358 G A 0.3389 1493 0.2985 7.8635 3.4193 0.021462
rs9298164 8 72126639 T C 0.2894 1493 0.753 -8.1305 3.5355 0.021467
rs1525510 7 109734425 G A 0.3705 1490 0.5415 -7.5327 3.2756 0.021468
rs266177 2 108051515 T C 0.285 1493 0.7035 8.1711 3.5533 0.02147
rs1983210 2 220421417 G C 0.2629 1493 0.23 -8.4695 3.6831 0.021472
rs11667725 19 28852464 G A 0.2991 1493 0.156 7.8694 3.4223 0.02148
rs13091812 3 77745383 T C 0.4749 1493 0.8356 -7.3235 3.1849 0.02148
rs662065 11 59756311 T C 0.2455 1491 0.4844 8.4492 3.6745 0.021482
rs1410135 10 6662135 G A 0.1942 1493 0.2474 9.4211 4.0974 0.021488
rs956821 21 24200410 T G 0.3044 1493 0.6251 -8.0268 3.4911 0.021493
rs2632837 8 18675150 G A 0.0981 1493 0.5606 -12.443 5.4117 0.021494
rs316431 4 73614025 T C 0.4504 1493 0.6381 7.4218 3.228 0.021496
kgp6127957 11 66130477 T C 0.0335 1493 1 20.531 8.93 0.021498
rs11035577 11 39908662 T C 0.1819 1493 0.1917 9.35 4.0668 0.021499
rs7603711 2 141801011 T C 0.2602 1493 0.5911 8.3036 3.6117 0.021499
rs7613643 3 172026710 G A 0.1775 1493 0.723 -9.5565 4.1567 0.021501
rs17119662 14 84589783 G A 0.2994 1493 0.3877 7.9183 3.4441 0.021502
rs17057718 3 57136585 T C 0.1631 1493 0.4476 -10.044 4.369 0.021503
rs7987570 13 80657492 G A 0.4762 1492 0.3504 -7.4394 3.2359 0.021503
rs3906912 8 26953656 T C 0.2565 1493 0.5413 -8.3293 3.623 0.021504
rs889792 16 68524308 T C 0.1962 1493 0.6817 9.1858 3.9958 0.021512
rs2123793 15 36787977 T C 0.065 1493 0.0531 14.508 6.3113 0.021522
rs7577925 2 134040519 G A 0.3396 1493 0.954 7.734 3.3646 0.021526
rs9399515 6 145206430 C A 0.1584 1493 0.1453 -9.8582 4.2889 0.021532
kgp5752318 11 14900931 G A 0.0211 1493 0.4873 -25.354 11.022 0.02154
rs7456436 7 44935 T C 0.4042 1483 0.1058 -7.6636 3.3345 0.021546
rs7582574 2 237460365 T C 0.1247 1492 0.1555 -11.318 4.9244 0.021546
rs16977879 15 87171154 C A 0.2666 1493 0.2341 8.1685 3.5542 0.021547
rs2547958 5 97993953 T C 0.439 1493 0.3443 -7.2974 3.1752 0.021548
rs12537526 7 101630597 G A 0.1676 1492 0.0021 -9.441 4.1081 0.021556
rs17795074 14 91261431 T C 0.3724 1493 0.5068 7.5199 3.2722 0.021556
rs11124972 2 44351536 T G 0.1755 1493 0.4209 -9.7512 4.2433 0.021558
rs1995583 2 51226834 C A 0.4488 1493 0.7536 -7.3383 3.1932 0.021558
rs10234545 7 30603540 T C 0.0861 1493 0.5093 -12.965 5.6418 0.021565
rs13412851 2 50779296 G A 0.196 1492 0.9345 -9.2233 4.0137 0.021566
rs2976876 8 8318850 T C 0.4102 1493 0.5212 -7.5187 3.2719 0.021566
rs12258613 10 59668649 T C 0.2559 1493 0.0568 -8.1982 3.5678 0.02157
rs6967204 7 8426887 G A 0.4578 1493 0.8349 7.3372 3.1931 0.021572
rs10000976 4 84978944 T C 0.2636 1493 0.5048 8.2455 3.5886 0.021578
rs12736883 1 31241312 G A 0.1631 1493 0.1072 10.141 4.4136 0.021582
rs595422 6 101392348 G A 0.3329 1493 0.0311 -7.5693 3.2945 0.021585
rs1517862 2 105300588 G A 0.0338 1493 0.4113 20.64 8.9836 0.021587
rs10979996 9 112440123 G A 0.1618 1493 0.5039 -10.055 4.3767 0.02159
rs252046 5 52650747 T C 0.1567 1493 0.6251 10.023 4.3627 0.021595
rs9415372 10 57794104 T C 0.4461 1493 1 -7.3739 3.2098 0.021601
rs17023680 3 3003178 G A 0.2763 1493 0.7463 8.2372 3.5856 0.021602
rs7818169 8 11747232 T C 0.2341 1493 0.7728 -8.6202 3.7524 0.021605
rs4597706 3 107175934 G A 0.3312 1493 0.8152 7.7608 3.3784 0.021608
rs2505532 10 43594545 T C 0.3958 1493 1 -7.4931 3.262 0.021615
rs457891 5 94273438 T G 0.2803 1493 0.0628 7.9659 3.4684 0.021635
rs920399 12 97391684 T C 0.3426 1493 0.2509 -7.8409 3.414 0.021636
rs9687393 5 3845683 G A 0.4953 1493 0.4078 7.4106 3.2269 0.021646
rs4791665 17 16196056 G A 0.4484 1493 0.2718 7.2613 3.162 0.021652
rs1037924 12 27498107 G A 0.4802 1493 0.9587 7.3262 3.1903 0.021656
rs40222 16 3489644 T C 0.2264 1493 1 -8.7624 3.8159 0.021661
rs12100188 13 26173654 T C 0.1896 1493 0.355 9.2391 4.0236 0.021664
rs1468515 17 13799917 T C 0.4331 1488 0.154 7.268 3.1652 0.021666
rs10114882 9 128303425 T C 0.3888 1493 0.7438 7.4795 3.2576 0.021674
rs2824327 21 18853902 T C 0.3041 1493 0.8544 7.9883 3.4793 0.021681
rs7519501 1 196840173 T C 0.1394 1492 0.4501 -10.692 4.6569 0.021685
rs12546950 8 10438796 T C 0.2016 1493 0.936 9.1232 3.9738 0.021686
rs2296326 14 65414372 T C 0.3536 1493 0.3081 7.5588 3.2924 0.021687
rs7958520 12 103838430 T C 0.1386 1493 0.5888 -10.531 4.587 0.021689
rs34724 19 30369010 T G 0.4002 1493 0.3056 7.5825 3.3032 0.021704
rs7215333 17 75848699 T C 0.3527 1490 0.0358 7.4714 3.2548 0.021704
rs6895821 5 74300599 T C 0.2884 1493 0.0232 -8.3342 3.6309 0.021713
rs10785985 10 92823539 T C 0.4384 1493 0.8335 -7.3591 3.2062 0.021715
rs7842 12 8211187 T C 0.3285 1493 0.8148 -7.7736 3.3872 0.021732
rs11188324 10 97212537 T C 0.1062 1493 0.8921 -11.878 5.1758 0.021738
rs8929 11 45262126 T C 0.3992 1493 0.3053 7.5816 3.3037 0.02174
rs6825670 4 101168332 G A 0.2937 1493 0.119 -8.2095 3.5774 0.021742
rs2903305 16 13516074 G A 0.2378 1493 0.2533 8.736 3.807 0.021751
rs734627 10 92862341 C A 0.1598 1493 0.7724 -10.045 4.3775 0.021751
rs9329383 19 7484741 G A 0.0352 1493 1 -20.041 8.7345 0.021766
rs8022732 14 87290762 T C 0.3486 1493 0.7758 -7.6526 3.3353 0.021768
rs1034727 22 19097700 T C 0.2612 1493 0.8407 8.3594 3.6435 0.02177
rs6020924 20 49653970 T G 0.1582 1492 0.041 9.7715 4.2592 0.021779
rs11130613 3 58105995 C A 0.2796 1493 0.1084 -8.3332 3.6324 0.021782
rs6717388 2 11285016 T C 0.0211 1493 0.4873 -25.307 11.022 0.021786
rs4550206 11 19450893 G A 0.29 1493 0.4144 7.9812 3.4796 0.021808
rs4834056 4 126456859 T C 0.0777 1493 0.5885 13.798 6.0165 0.021824
rs4300734 18 52746868 C A 0.2304 1493 0.0085 -9.0048 3.9264 0.021826
rs2250079 1 237931094 T C 0.4524 1493 0.6387 7.3077 3.1865 0.021827
rs6572349 14 22736248 T C 0.1249 1493 0.8136 -11.042 4.8149 0.021829
rs1588549 6 23895830 T C 0.3272 1493 0.1583 -7.6574 3.339 0.02183
rs4737247 8 68686779 G A 0.2894 1493 0.3451 8.1755 3.5649 0.02183
rs1489347 12 87254962 G A 0.4377 1493 0.8336 7.3551 3.2072 0.021831
rs899622 3 140089611 G A 0.4943 1493 0.4376 7.3947 3.2248 0.021843
rs7151632 14 92478198 G A 0.0948 1493 0.6496 12.412 5.4132 0.021855
rs11791419 9 132478092 G A 0.1022 1492 0.8877 -12.061 5.2606 0.021865
rs7013471 8 8687325 G A 0.4575 1493 0.8758 -7.3266 3.1956 0.021865
rs13329064 14 40907992 C A 0.4836 1490 0.5337 7.3946 3.2255 0.021875
rs4666200 2 29538411 G A 0.3078 1493 0.9516 7.9166 3.4532 0.021875
rs12437784 15 95487052 G A 0.4139 1493 0.6313 -7.4748 3.2608 0.021887
rs11694684 2 65568634 G A 0.0599 1493 1 15.439 6.7351 0.021889
rs9313172 5 6854290 G A 0.4738 1490 0.2324 -7.2144 3.1473 0.02189
rs2215348 7 123757883 T C 0.4112 1493 0.7484 7.4683 3.258 0.021891
rs17694094 19 33723705 T G 0.4849 1491 0.1331 -7.1839 3.1341 0.021896
rs1944928 11 111290086 T C 0.0596 1493 0.1006 -15.114 6.5941 0.021901
rs6081547 20 19224587 T C 0.2314 1493 0.8273 -8.7026 3.7968 0.021901
rs7205198 16 77808304 G A 0.4307 1493 0.2678 7.4971 3.271 0.021907
rs8081520 17 5269132 G A 0.2167 1493 0.819 -8.9121 3.8885 0.021911
rs1177405 12 17574529 T C 0.2508 1493 0.9451 8.4488 3.6864 0.021912
rs635269 18 8408431 G A 0.424 1493 0.6335 -7.352 3.208 0.021917
rs880011 15 31465363 G A 0.1742 1493 0.0382 -9.3879 4.0964 0.021921
rs4076657 5 5290195 G A 0.4987 1493 0.605 -7.3642 3.2134 0.021923
rs833344 5 22604172 T C 0.4618 1493 0.835 -7.3574 3.2106 0.021927
rs9831518 3 118395847 G A 0.1199 1493 0.0263 10.929 4.769 0.021927
rs6964035 7 12032343 T C 0.2907 1493 0.4899 8.1329 3.5491 0.021931
rs9598029 13 34297679 C A 0.0157 1493 1 29.584 12.898 0.021931
rs1888601 1 232266922 T C 0.4822 1493 0.7955 7.2891 3.1809 0.021932
rs707589 1 5711647 T C 0.3814 1493 0.8693 -7.5072 3.2762 0.021938
rs10830799 11 91648061 T C 0.3721 1493 0.1836 7.4329 3.2438 0.021939
rs817977 1 112346109 T C 0.2334 1493 0.0599 -8.8663 3.8693 0.021939
rs37006 5 1355058 T C 0.4806 1493 0.641 -7.3643 3.2139 0.021943
rs2945788 8 134660741 G A 0.1658 1493 1 -9.8305 4.2903 0.021944
rs501525 1 12180805 T C 0.4324 1493 0.4609 7.3097 3.1903 0.021952
rs11925472 3 88838324 T C 0.0171 1493 1 -28.434 12.399 0.021953
rs11115026 12 82194099 C A 0.3165 1493 0.1351 7.7112 3.3658 0.02196
rs6049419 20 24104676 T C 0.4119 1493 0.262 7.3188 3.1946 0.021965
rs9318261 13 74952220 T C 0.1474 1493 0.9179 -10.295 4.4938 0.021966
rs7320505 13 31580438 T C 0.1872 1493 0.3492 -9.2547 4.0397 0.021967
rs498549 6 137984935 G A 0.4206 1493 0.1516 7.2666 3.1719 0.021968
rs7004362 8 11135974 G A 0.4056 1493 0.3082 7.3474 3.2074 0.021979
rs302653 11 87894630 T C 0.4447 1493 0.0014 -7.0658 3.0846 0.02198
rs7100103 10 49927627 T C 0.2368 1493 0.0854 8.4068 3.6701 0.021987
rs12487741 3 60267052 G A 0.1952 1493 1 9.2172 4.024 0.021988
rs1598632 4 154667382 G A 0.4364 1493 0.3438 7.4631 3.2584 0.021996
rs31489 5 1342714 C A 0.4367 1493 0.2696 7.4772 3.2646 0.022
rs295140 2 201160699 T C 0.4046 1493 0.8299 7.4692 3.2612 0.022001
rs1984369 11 21164694 T G 0.3895 1493 0.7034 -7.4563 3.2555 0.022002
rs7592105 2 159047406 G A 0.3894 1479 0.5476 -7.4764 3.2643 0.022002
rs4821264 22 34977907 T C 0.2904 1493 0.95 8.0608 3.5195 0.022003
rs7653312 3 194894133 T C 0.1042 1493 0.4867 -12.101 5.2838 0.022007
rs1545437 4 144617842 T G 0.3573 1493 0.215 -7.5009 3.2753 0.022012
rs1916463 10 65694772 C A 0.1199 1493 0.1398 -11.485 5.0152 0.022013
rs2224269 20 53239318 T C 0.28 1493 0.9488 8.1513 3.5593 0.022014
rs2316692 8 117351973 T G 0.1219 1485 1 11.196 4.8889 0.022015
rs6439099 3 127631561 T C 0.0914 1493 1 -12.701 5.546 0.022017
rs7855757 9 19712378 T C 0.0472 1493 0.3767 17.011 7.4295 0.02204
rs3809235 12 107487069 T C 0.4292 1489 0.5972 7.4459 3.252 0.022045
rs13125739 4 160526077 G A 0.1822 1493 0.3849 9.5818 4.1857 0.022068
rs2246683 12 99612149 T G 0.2532 1493 0.8376 8.3791 3.6605 0.022075
rs4281528 12 17834154 G A 0.4769 1493 0.2332 7.2015 3.1461 0.022078
rs5010468 4 162235993 G A 0.1778 1493 0.9294 9.5765 4.1839 0.022086
rs7432845 3 54555732 T C 0.3486 1493 0.9546 -7.6566 3.3452 0.022088
rs985113 19 57000173 T G 0.0817 1493 1 13.328 5.8232 0.022088
rs16929438 11 4104007 C A 0.0298 1493 1 21.555 9.4173 0.022089
rs9362961 6 92964208 G A 0.3634 1493 0.9554 7.6044 3.3224 0.022089
rs6583016 1 107763924 T G 0.0325 1493 1 -20.724 9.0545 0.022092
rs7857137 9 72328727 G A 0.3801 1493 0.2972 7.6281 3.3329 0.022097
rs425694 17 7016239 C A 0.366 1493 0.8236 -7.558 3.3025 0.022103
kgp2049186 22 46639457 T A 0.1256 1493 0.4793 11.139 4.8672 0.022109
rs11704508 22 46638540 G A 0.1256 1493 0.4793 11.139 4.8672 0.022109
rs4129246 4 126081446 G A 0.1688 1493 0.3105 -9.6221 4.2047 0.022114
rs13220419 6 76016421 T C 0.2907 1493 0.2329 -7.9139 3.4585 0.022125
rs7395007 11 20522290 G A 0.0613 1493 0.2595 -15.012 6.5606 0.022125
rs3942245 2 2371324 T G 0.1303 1493 0.6491 -10.92 4.7726 0.022131
rs17001926 19 12425269 T C 0.1855 1493 0.0323 9.1385 3.9939 0.022132
rs1157435 8 80498998 C A 0.4688 1489 0.1067 7.1792 3.1377 0.022134
rs12210797 6 162039711 T C 0.3999 1493 0.7876 -7.4796 3.2691 0.022141
rs1401346 8 134598104 G A 0.1447 1493 0.4045 -10.272 4.4898 0.022143
rs820983 2 57757289 G A 0.0847 1493 0.5023 13.263 5.7973 0.022146
rs17801939 18 47580262 G A 0.135 1493 0.3174 10.845 4.7403 0.022149
rs11076016 16 51557928 C A 0.431 1493 0.2249 -7.2555 3.1715 0.022153
rs1545254 13 106727371 T C 0.3379 1493 0.1484 -7.5755 3.3113 0.022153
rs591594 1 210394270 G A 0.2465 1493 0.0942 8.287 3.6224 0.022155
rs7512241 1 192946832 G A 0.1259 1493 0.7247 10.956 4.7895 0.022164
rs4111077 13 21732348 T C 0.2863 1493 1 -8.0784 3.5315 0.022167
rs4790344 17 2455523 G A 0.2364 1493 0.2231 8.456 3.6966 0.022167
rs2582705 7 62517629 T C 0.1796 1487 1 -9.5146 4.1594 0.022168
rs7122660 11 121262795 G A 0.0315 1493 0.3984 21.248 9.2888 0.022169
rs1284049 15 73120343 G A 0.4702 1493 0.1607 -7.4538 3.2587 0.022173
rs7209111 17 69959015 T C 0.2096 1493 0.5851 8.9042 3.8927 0.022174
rs8104782 19 48315529 T C 0.3622 1491 1 7.6033 3.324 0.022174
rs6482335 10 24029291 T G 0.2472 1493 0.9445 -8.4779 3.7065 0.022177
rs11160179 14 94892438 T G 0.3416 1493 0.7736 7.6626 3.3501 0.02218
rs1909183 12 30289950 T C 0.4293 1493 0.1133 -7.5295 3.2922 0.022191
rs1343819 12 103929727 T C 0.226 1493 0.0758 -8.9359 3.9072 0.022192
rs895772 2 223892964 G A 0.37 1466 0.9108 -7.5909 3.3192 0.0222
rs10894308 11 130891895 G A 0.428 1492 0.315 7.2794 3.1833 0.022209
rs1039931 2 160870601 T C 0.2376 1492 0.2535 -8.7089 3.8089 0.022226
rs1905630 8 10033264 T G 0.4019 1493 0.7063 7.4833 3.2728 0.022226
rs697760 1 18179816 T G 0.1829 1493 0.8624 -9.414 4.1172 0.022226
rs2367239 5 64459691 G A 0.493 1493 0.7561 -7.2651 3.1775 0.022231
rs500110 6 148185587 G A 0.2036 1493 0.8732 -9.0376 3.9528 0.022232
rs3897890 18 47579851 G A 0.1366 1493 0.324 10.769 4.7105 0.022246
rs11962977 6 166585603 G A 0.2398 1493 0.6701 -8.4922 3.7151 0.022264
rs11067553 12 115802916 C A 0.0958 1493 0.5487 -12.523 5.4785 0.022266
rs970447 13 37951706 T C 0.4585 1493 0.2972 7.22 3.1587 0.02227
rs4965800 15 101702901 G A 0.3627 1493 0.2398 7.4705 3.2685 0.022275
rs12432115 14 59491096 G A 0.3265 1493 0.2634 7.6614 3.3523 0.022288
rs6465411 7 94003260 T C 0.3392 1493 0.0735 7.8896 3.4522 0.022292
rs9521853 13 111237260 T C 0.4223 1493 0.8736 7.3635 3.2223 0.022301
rs17808854 16 1528387 T C 0.4816 1492 0.1948 -7.4312 3.252 0.022306
rs11850343 14 47814792 T C 0.3731 1493 0.5067 -7.4715 3.2699 0.022316
rs6758398 2 207138479 G A 0.4846 1493 0.5341 -7.3594 3.2209 0.022318
rs1935140 10 72958634 T C 0.0131 1493 0.2223 -31.474 13.763 0.022321
rs215006 6 152755628 T C 0.2485 1493 0.2385 -8.3047 3.6348 0.022326
rs4810086 20 56163687 G A 0.3664 1493 0.4032 -7.4836 3.2755 0.022327
rs10975175 9 5544405 G A 0.3386 1493 0.0833 7.883 3.4503 0.022329
rs717344 16 5039248 G A 0.491 1493 0.9175 7.2798 3.1864 0.022334
rs12162135 17 30805795 T G 0.4685 1493 0.3773 7.3914 3.2353 0.022335
rs6138214 20 24115883 T C 0.4635 1493 0.2116 7.1911 3.1477 0.022338
rs7699928 4 190088167 T C 0.4534 1493 0.4037 -7.243 3.1705 0.022342
rs7202731 16 17312099 G A 0.2023 1493 0.8098 9.1121 3.9888 0.022348
rs1861495 17 70043054 C A 0.2803 1493 0.898 8.1312 3.5597 0.022356
rs9868270 3 111220516 C A 0.1443 1493 0.7532 -10.429 4.5657 0.022358
rs1715230 18 77848002 T C 0.1867 1492 0.1726 -9.1974 4.0265 0.02236
rs12639218 3 132934607 G A 0.1257 1492 0.6374 -11.087 4.854 0.022368
rs7108306 11 134758036 C A 0.4772 1493 0.5001 7.365 3.2246 0.02237
rs8079416 17 38092713 T C 0.4712 1493 0.4998 7.2366 3.1684 0.022372
rs11724261 4 190522201 G A 0.3147 1492 0.7187 7.8057 3.4177 0.022377
rs6978334 7 135031484 T C 0.1654 1490 0.1595 10.002 4.3793 0.022378
rs3123634 6 160802239 T C 0.4708 1492 0.9172 -7.2894 3.192 0.022392
rs6064475 20 55530787 T C 0.3442 1492 0.6061 -7.727 3.3837 0.022397
rs10754213 1 197055925 T C 0.0959 1470 0.5475 12.552 5.4967 0.022402
rs6728797 2 161357608 T C 0.4632 1493 0.2313 7.1924 3.15 0.022415
rs11815967 10 108914383 G A 0.1042 1493 0.3297 -12.108 5.3033 0.022423
rs2389594 7 16342982 T C 0.2254 1493 0.3356 -8.834 3.8693 0.022423
rs843393 2 116173796 G A 0.0861 1493 0.7414 12.935 5.6656 0.022424
rs2283639 21 40176693 T C 0.2884 1493 0.6144 -7.9901 3.4998 0.02243
rs2764272 6 101659388 C A 0.2639 1493 0.3512 -8.1653 3.5766 0.022432
rs4726744 7 144842546 T C 0.2997 1493 0.6223 -7.9012 3.4609 0.022432
rs7219493 17 73044188 T C 0.1078 1493 0.8927 -11.716 5.132 0.022438
rs7536520 1 119224268 C A 0.078 1493 1 13.584 5.9504 0.022439
rs13329644 15 101729601 T C 0.3429 1493 0.8183 -7.7019 3.3738 0.02244
rs7128408 11 98062608 T C 0.4769 1493 0.3783 7.2103 3.1585 0.02244
rs11812459 10 117993920 G A 0.4277 1493 0.7113 7.4025 3.2427 0.022441
rs749977 5 116275461 G A 0.4143 1493 0.4557 7.468 3.2715 0.022443
rs3857267 5 63917733 G A 0.0797 1493 0.5946 13.354 5.8501 0.022448
rs4784922 16 58361284 G A 0.3737 1493 0.3196 -7.6322 3.3436 0.022451
rs16866572 2 226242049 T C 0.1735 1493 1 -9.6155 4.2125 0.022452
rs12249088 10 83922529 G A 0.0412 1493 0.7367 18.252 7.996 0.022453
rs573657 1 76697767 T C 0.2431 1493 0.1395 8.3274 3.6483 0.022459
rs9792307 8 23185202 G A 0.2825 1485 0.749 -8.0719 3.5364 0.022459
rs13070480 3 172830063 G A 0.2696 1493 0.2367 -8.3415 3.6548 0.022469
rs10211942 21 42442773 G A 0.4263 1493 0.3685 -7.277 3.1884 0.02247
rs4672251 2 58857542 G A 0.2786 1493 0.8976 8.1068 3.552 0.022471
rs6830661 4 79813622 T C 0.0419 1492 1 -18.264 8.0026 0.022473
rs611863 8 16691422 C A 0.2954 1493 0.7559 -7.946 3.4816 0.022474
rs6684 6 97339078 G A 0.4987 1493 0.8766 -7.265 3.1833 0.022474
rs9303121 17 14892744 T G 0.2545 1493 0.0243 -8.6163 3.7756 0.022483
rs6925158 6 125940188 T G 0.4625 1493 0.7947 7.2753 3.1884 0.022499
rs9813371 3 81851714 G A 0.1608 1493 0.6317 9.8521 4.3176 0.022499
rs2292881 2 238434249 T C 0.082 1493 1 -13.267 5.8144 0.022501
rs4802552 19 49590938 T C 0.4042 1493 0.7882 -7.4485 3.2643 0.022502
rs6794488 3 126134636 T C 0.4869 1493 0.7169 -7.3223 3.2091 0.022503
rs2678778 1 241242629 T G 0.1477 1493 0.4719 -10.168 4.4561 0.022504
rs29967 5 33546432 G A 0.3255 1493 0.3766 -7.678 3.365 0.022504
rs11599257 10 51040390 G A 0.285 1493 0.2044 -8.2035 3.5953 0.022505
rs10493675 1 81143121 G A 0.1919 1493 0.5592 -9.3243 4.0865 0.022506
rs10028130 4 65517439 T C 0.4732 1493 0.1944 7.1695 3.1422 0.022509
rs1368408 5 147258162 G A 0.1487 1493 0.9186 -10.258 4.4961 0.022511
rs2029818 8 80553068 T C 0.4886 1493 0.2338 -7.1717 3.1432 0.022511
rs1507279 1 86641674 T C 0.294 1493 0.7087 -7.9519 3.4852 0.022513
rs8031871 15 88493008 T C 0.3269 1493 0.6808 -7.7191 3.3832 0.022513
rs7090837 10 24806631 G A 0.4437 1493 0.4316 -7.4069 3.2464 0.022516
rs4814499 20 16440444 G A 0.4578 1493 0.6767 -7.2656 3.1846 0.02252
rs1079435 2 239239612 G A 0.285 1493 0.409 -7.9749 3.4957 0.022527
rs2064040 21 16584341 G A 0.4789 1493 0.038 7.4936 3.2848 0.022531
rs293136 7 9218021 T G 0.3891 1492 0.6631 7.4265 3.2554 0.022531
rs6869867 5 36739499 G A 0.3061 1493 0.4285 7.9838 3.4998 0.022537
rs11752900 6 159817950 T C 0.1784 1491 0.0933 -9.3108 4.0816 0.022539
rs1012919 14 35884639 T G 0.3285 1493 0.1597 7.8952 3.4611 0.02254
rs7768996 6 68765982 G A 0.4551 1493 0.2512 7.4215 3.2535 0.022543
rs1459085 5 116329875 G A 0.4588 1493 0.4981 7.2377 3.173 0.022545
rs7994441 13 62114971 G A 0.3182 1493 0.2335 7.6964 3.3742 0.022551
rs4072993 8 59169071 C A 0.063 1493 0.5138 15.147 6.6409 0.022552
rs4902352 14 65422796 G A 0.3175 1493 0.6761 -7.7748 3.4087 0.022558
rs13754 12 121867257 C A 0.078 1493 0.4705 13.447 5.8958 0.022563
rs698912 5 74681773 T C 0.1959 1493 0.2852 9.0392 3.9635 0.022571
rs17105223 1 81120474 T G 0.197 1490 0.2875 -9.2865 4.072 0.022574
rs17825286 17 69336174 T C 0.0743 1493 0.8501 13.953 6.1188 0.022587
rs1954138 13 76523209 T C 0.3034 1493 0.8066 7.9429 3.4837 0.022607
rs10756470 9 1340735 T C 0.365 1493 0.7378 -7.522 3.2992 0.02261
rs10484052 14 96009748 G A 0.2451 1493 0.8887 -8.4358 3.7001 0.022614
rs625637 5 67615731 C A 0.2753 1493 0.6044 -8.091 3.5489 0.022614
rs2419368 10 43087295 G A 0.1155 1493 0.7997 11.338 4.9732 0.022622
rs4745152 9 74649339 G A 0.1396 1493 0.3316 -10.645 4.6696 0.022624
rs4498198 4 118135356 T C 0.4069 1493 0.0158 -7.1792 3.1493 0.022632
rs9315921 13 43070771 T G 0.2595 1493 0.3457 8.4071 3.6882 0.022638
rs991057 16 55314110 T C 0.493 1493 0.7958 -7.3012 3.2032 0.022646
rs9830706 3 28678285 C A 0.3358 1492 0.6014 7.6472 3.355 0.022647
rs10837188 11 39635775 T C 0.2378 1493 0.7211 8.5007 3.7296 0.022653
rs16878957 4 11208907 T G 0.082 1493 0.3889 -13.432 5.8936 0.02266
rs16907082 9 121163842 T C 0.22 1493 0.4066 8.6797 3.8088 0.022675
rs12502732 4 181462408 T C 0.4471 1493 0.8753 -7.2967 3.2019 0.022677
rs324299 11 29680576 T C 0.4759 1492 0.6038 -7.2324 3.1738 0.022678
rs9544534 13 36094716 G A 0.1507 1493 0.9196 10.186 4.4699 0.022686
rs7128296 11 124976515 T G 0.4474 1493 0.6377 7.3594 3.2299 0.022697
rs9285261 13 69326894 T C 0.1443 1493 0.6753 -10.291 4.5164 0.022698
rs1800734 3 37034946 G A 0.2234 1493 1 8.7349 3.834 0.022709
rs10737261 1 185394176 G A 0.3938 1493 0.2129 7.322 3.2141 0.022719
rs7845836 8 23932243 G A 0.0174 1493 1 28.009 12.284 0.022719
rs7732798 5 120244182 T C 0.063 1493 0.5138 15.129 6.6409 0.022721
rs7619621 3 35342479 T G 0.1142 1493 0.0393 11.117 4.8801 0.022722
rs10487851 7 107992582 T C 0.3559 1475 0.9547 7.642 3.3547 0.022726
rs4766402 12 1756915 T C 0.4869 1493 0.9587 -7.2805 3.1961 0.022731
rs11619528 13 44826355 T C 0.2334 1493 0.347 8.4857 3.7253 0.022737
rs10427793 22 49715710 G A 0.3165 1493 0.9048 -7.8315 3.4383 0.022743
rs13290264 9 78240443 G A 0.3637 1493 0.7799 -7.5263 3.3043 0.022743
rs4565754 1 64624403 G A 0.3587 1493 0.0488 7.7836 3.4175 0.022752
rs1535872 1 64615775 G A 0.3516 1493 0.4268 -7.6961 3.3792 0.022756
rs1642762 17 7554772 T C 0.4109 1471 0.5903 -7.4823 3.2853 0.022757
rs4679610 3 59768262 G A 0.4089 1493 0.9147 -7.3764 3.2389 0.02276
rs7867061 9 137159154 G A 0.3919 1489 0.4802 7.5272 3.3051 0.022761
rs16849322 3 103485884 G A 0.0881 1493 0.5185 -12.96 5.6908 0.022764
rs6470996 8 132746158 T C 0.0958 1493 0.8814 12.331 5.4147 0.022764
rs10822431 10 66833436 T C 0.4662 1493 0.9586 -7.2778 3.1957 0.022765
rs17053230 8 25101936 G A 0.0181 1493 1 -27.493 12.063 0.022774
rs2469193 15 87171452 T C 0.4531 1493 0.375 7.2157 3.1688 0.022778
rs6505179 17 28668860 T C 0.3041 1493 0.1122 7.7396 3.3991 0.022789
rs16863167 2 222783386 T C 0.1132 1493 0.6986 -11.547 5.0715 0.022801
rs1918912 7 115906373 T C 0.2726 1493 0.7443 -8.1975 3.6006 0.022805
rs7548249 1 208719848 T C 0.4494 1493 0.6382 -7.2582 3.1881 0.022807
rs4707941 6 72473612 G A 0.2626 1493 0.9467 -8.2668 3.6314 0.022818
rs2958638 11 29147594 T C 0.2502 1493 0.2143 -8.5301 3.7472 0.022821
rs319897 5 104251851 T C 0.4437 1493 0.4018 7.2313 3.1767 0.022825
rs2637385 13 90694767 C A 0.1942 1493 0.1595 -9.0138 3.9598 0.022826
rs11854998 15 99612980 T G 0.2924 1493 0.1508 -7.8406 3.4445 0.022832
rs12578815 12 122706844 T G 0.2197 1493 0.4507 -8.6868 3.8165 0.022838
rs9531370 13 83180186 C A 0.2351 1493 0.6146 8.5079 3.7379 0.02284
rs1869892 12 62304706 C A 0.3048 1493 0.1272 -8.0512 3.5374 0.022845
rs992244 21 40252150 C A 0.4652 1493 0.119 -7.1375 3.136 0.022849
rs482533 2 80204308 G A 0.253 1488 0.7316 8.3047 3.649 0.022852
rs11013728 10 24107651 G A 0.2619 1493 0.4615 8.1792 3.5939 0.022853
rs1392966 8 75682535 T C 0.2425 1493 0.1052 -8.6598 3.805 0.022854
rs4889366 16 81721418 G A 0.2676 1493 0.5525 8.271 3.6343 0.022855
rs7223926 17 42578882 G A 0.3476 1493 0.6481 -7.6741 3.3721 0.022861
rs11945109 4 5936875 T G 0.2639 1493 0.4242 8.1531 3.5827 0.022863
rs7719200 5 29596410 T G 0.3969 1484 0.4811 7.5113 3.3007 0.022865
rs13078193 3 173716814 G A 0.2083 1493 0.6376 8.8815 3.9031 0.022876
rs2286886 9 129246177 T C 0.4642 1493 0.298 -7.1797 3.1553 0.022881
rs3820445 1 49224584 T G 0.1085 1493 0.789 11.736 5.1577 0.022881
rs2016865 5 151739218 G A 0.4585 1493 0.2972 -7.187 3.1587 0.022887
rs4796365 17 6956106 G A 0.1929 1493 0.3609 9.0935 3.9967 0.02289
rs10106306 8 137128189 T C 0.0164 1493 0.3299 -28.199 12.383 0.022891
rs9496698 6 143920811 G A 0.4655 1493 0.1071 -7.13 3.1337 0.022892
rs10992548 9 95700701 T C 0.249 1492 0.2679 -8.523 3.7461 0.022898
rs7942904 11 60598483 G A 0.0851 1493 0.1802 -12.782 5.618 0.0229
rs4146595 9 1116335 G A 0.1969 1493 0.3683 9.2429 4.0628 0.022905
rs8097130 18 66842196 T C 0.0218 1493 1 -25.132 11.037 0.022905
rs9808088 2 4680024 T C 0.1088 1493 0.7892 -11.722 5.1526 0.022909
rs1873886 11 130392708 C A 0.2853 1488 0.1435 -8.2124 3.6099 0.02291
rs783392 6 106989212 G A 0.429 1493 0.6347 7.3811 3.2446 0.022914
rs17152537 5 124605555 G A 0.0107 1493 1 -35.408 15.552 0.022917
rs9514848 13 109061266 G A 0.2905 1492 0.8017 -7.9715 3.5042 0.022917
rs7318040 13 59934064 C A 0.353 1493 0.8208 7.5719 3.3286 0.022919
rs1896479 4 167899470 G A 0.2023 1493 1 -9.0358 3.9722 0.022922
rs12626052 20 4299309 G A 0.0375 1493 0.4612 18.941 8.3272 0.022931
rs1642040 12 109580960 C A 0.2689 1493 0.693 -8.142 3.5796 0.022932
rs9893864 17 69640574 T C 0.1252 1490 9e-04 -11.446 5.0323 0.022933
rs2830927 21 28790923 T G 0.358 1493 0.311 -7.6739 3.374 0.022942
rs1589493 2 217247182 T G 0.4236 1493 0.4583 7.273 3.1978 0.022944
rs10175438 2 16653570 T C 0.0248 1493 0.2283 -22.977 10.094 0.022948
rs3742261 13 42703682 T C 0.42 1493 0.524 -7.4161 3.2608 0.022948
rs3810631 22 45897997 T C 0.3557 1493 0.0708 -7.4063 3.2566 0.022954
kgp10903269 10 96493058 T C 0.149 1493 0.6836 10.139 4.4582 0.02296
rs2322660 2 136557319 T C 0.4842 1490 0.8764 7.2559 3.1907 0.022961
rs7419564 2 152720030 G A 0.1802 1493 0.0534 -9.6949 4.2633 0.022963
rs1410244 1 167088473 C A 0.2497 1492 0.8901 8.3692 3.6803 0.022964
rs11942693 4 165930168 G A 0.2234 1493 0.4557 -8.8037 3.8716 0.022971
rs10519515 4 140901754 C A 0.354 1493 0.6105 -7.6431 3.3612 0.022972
rs4623417 8 83620515 C A 0.3188 1493 0.3403 -7.6873 3.3807 0.022972
rs11658926 17 66212662 T C 0.3002 1489 0.195 -7.7833 3.4229 0.022974
rs9313889 5 160981706 T G 0.3468 1488 0.2526 -7.5277 3.3105 0.022974
rs11971841 7 121334164 T C 0.0419 1493 0.5142 -18.363 8.0756 0.022975
rs3775380 4 89739808 G A 0.4923 1492 1 -7.2653 3.1952 0.022977
rs1354967 18 66907166 G A 0.4514 1493 0.5309 7.3521 3.2334 0.022978
rs17124060 12 61080039 T G 0.0151 1493 1 -29.979 13.173 0.02298
rs348793 20 59050689 T C 0.3811 1493 0.9563 7.4781 3.2889 0.022982
rs7355015 1 88015080 T C 0.2797 1491 0.404 -8.0023 3.5195 0.022985
rs1544181 9 78489484 G A 0.3322 1493 0.9071 -7.687 3.3809 0.022987
rs11758482 6 2438231 G A 0.2287 1493 0.509 8.7206 3.8357 0.022995
rs2235660 1 11595331 G A 0.1846 1492 1 -9.3476 4.1116 0.022997
rs1419472 7 126149319 T G 0.2562 1493 0.4551 8.3976 3.6937 0.022998
rs10903467 10 1535739 T C 0.3831 1493 0.444 -7.5365 3.3154 0.023014
rs734560 6 166889994 G A 0.2689 1493 0.211 8.3207 3.6607 0.023028
rs751958 11 91989508 G A 0.2946 1492 0.8518 7.9402 3.4933 0.023028
rs2460842 15 36178462 G A 0.1966 1493 0.8698 -9.1573 4.0289 0.023031
rs10808692 8 59195870 T G 0.0636 1493 0.5141 -15.029 6.6123 0.023036
rs7016671 8 11182455 G A 0.4528 1493 0.2967 7.1885 3.1629 0.023041
rs11157776 14 51341887 T C 0.2575 1493 0.1193 8.4721 3.7277 0.023043
rs1978320 16 46888411 G A 0.4354 1493 0.6357 7.3628 3.2398 0.023049
rs2731313 3 14158220 G A 0.4886 1493 0.5343 -7.3162 3.2195 0.023056
rs4894292 3 135238987 G A 0.4357 1493 0.6738 -7.3558 3.237 0.023062
rs12339193 9 76185813 T C 0.137 1493 0.3809 -10.427 4.5885 0.023065
rs1774950 10 29582248 T C 0.4216 1493 0.2431 -7.459 3.2825 0.023067
rs2043380 15 87612368 G A 0.3516 1493 0.4957 7.667 3.3741 0.023068
rs799930 7 80098487 T C 0.2589 1493 0.6368 -8.3352 3.6683 0.023071
rs11865295 16 7531880 G A 0.4946 1493 0.1956 -7.13 3.1379 0.023073
rs672413 5 78278229 G A 0.3051 1493 0.3599 7.9737 3.5093 0.023074
rs247975 3 173107443 T C 0.4776 1493 0.6409 -7.2134 3.1748 0.023082
rs838794 5 171242214 G A 0.4759 1493 0.7559 -7.2301 3.1821 0.023082
rs8177155 7 142565665 G A 0.0389 1492 0.7235 -18.974 8.3509 0.023083
rs7586951 2 52645704 G A 0.4997 1493 0.4075 7.1706 3.156 0.023084
rs12774375 10 118020066 C A 0.3992 1493 0.1176 7.5602 3.3277 0.02309
rs11714815 3 127373586 G A 0.1598 1493 0.8472 9.8709 4.3447 0.023092
rs4716866 7 157777861 C A 0.3088 1493 0.7618 7.813 3.4389 0.023092
rs2896065 14 88382306 T G 0.3104 1493 0.809 7.8079 3.4368 0.023095
rs1040544 6 83574391 T C 0.4709 1493 0.1461 -7.1279 3.1377 0.023104
rs1285814 14 91834388 T C 0.3768 1493 0.8687 7.4995 3.3014 0.023108
rs2733541 3 14228726 G A 0.493 1493 0.8766 -7.2666 3.1988 0.023109
rs11070178 15 39542522 G A 0.2093 1493 0.0721 8.7061 3.8327 0.023114
rs1031347 7 33622386 C A 0.2072 1489 0.8746 8.9356 3.9339 0.023121
rs10014198 4 46027834 G C 0.4206 1492 0.5591 7.4055 3.2603 0.023123
rs13270163 8 39449187 T C 0.4652 1493 0.323 7.3652 3.2427 0.023128
kgp7566959 11 89822001 T C 0.0876 1489 0 13.511 5.9485 0.023131
rs6737033 2 52740395 T G 0.205 1493 0.8121 8.9523 3.9417 0.023138
rs1316952 12 124399550 T C 0.1839 1493 0.0313 -9.6252 4.2381 0.023139
rs11664392 18 30113132 G A 0.4139 1493 0.1095 -7.2064 3.1732 0.023145
rs8035334 15 28080367 G A 0.3386 1493 0.4192 7.5788 3.3372 0.023148
rs1040914 13 29566537 G A 0.4622 1493 0.2744 -7.3756 3.2479 0.023153
rs223848 16 57460493 T C 0.1323 1493 0.0896 10.455 4.6043 0.023158
rs2541513 16 10760634 C A 0.214 1493 0.5901 8.7701 3.8621 0.023158
rs34715037 1 223078802 G A 0.1076 1483 0.4176 11.596 5.1068 0.023165
rs7116296 11 14113759 T C 0.4256 1493 0.4917 7.262 3.1982 0.023169
rs4762693 12 21162243 G A 0.2545 1493 0.785 8.2823 3.6478 0.02318
rs6125278 20 46942490 T C 0.0104 1493 1 35.893 15.795 0.023183
rs7246484 19 28817506 T C 0.4014 1491 0.957 7.3883 3.2542 0.023183
rs8052915 16 78844830 T C 0.4116 1493 0.7486 -7.329 3.2281 0.023184
rs2037004 7 134212611 G A 0.3781 1493 0.2057 7.3494 3.2371 0.023185
rs2881578 12 27909883 G A 0.3084 1493 0.4302 -7.9302 3.4931 0.023192
rs35061433 2 110465111 T C 0.353 1493 1 7.5785 3.3384 0.023201
rs1995334 15 71949248 G A 0.204 1493 0.0311 -8.741 3.8505 0.023202
rs4678757 3 35298744 G A 0.1115 1493 0.1152 -11.263 4.9615 0.023202
rs11737011 4 190071985 G A 0.4303 1493 0.3698 -7.2307 3.1853 0.023209
rs4759393 12 123282532 G A 0.0831 1493 0.4994 -13.024 5.7382 0.023222
rs476986 3 55493514 C A 0.2388 1493 0.1758 -8.6562 3.8138 0.023226
kgp11102272 2 172759776 G A 0.2689 1493 0.9475 8.1799 3.604 0.023227
rs2880366 2 198965495 G A 0.4012 1493 0.5182 7.4531 3.2839 0.023234
rs7011229 8 8543324 T C 0.4946 1493 0.4375 7.1682 3.1584 0.023236
rs16826010 3 116758205 T C 0.0114 1493 1 34.293 15.098 0.023241
rs487838 7 41537374 G A 0.0221 1492 1 -24.887 10.957 0.023243
rs918130 12 22310453 T C 0.4705 1493 0.9173 7.2687 3.2029 0.023244
rs6657047 1 88001013 G A 0.2756 1493 0.4759 -8.0273 3.5374 0.023253
rs7574166 2 164297858 C A 0.3446 1493 0.33 7.5211 3.3145 0.023258
rs1787922 18 62555734 T C 0.1407 1493 0.3353 10.286 4.533 0.023265
rs4619890 4 7853160 G A 0.4843 1493 0.0697 7.4259 3.2728 0.02327
rs11629812 15 60990128 G A 0.2009 1493 0.6868 -8.9824 3.959 0.023278
rs10134021 14 63811438 G A 0.0124 1493 1 32.898 14.488 0.02328
rs9646136 14 80595298 G A 0.0936 1485 0.0314 12.843 5.6607 0.023283
rs7548641 1 80563570 T C 0.1979 1493 0.415 9.1912 4.0512 0.023284
rs1152455 14 56522061 T C 0.4809 1493 0.4682 -7.3154 3.2247 0.023297
rs11973587 7 25607939 T C 0.1922 1493 0.4529 9.2884 4.0945 0.023298
rs11055087 12 12969740 T G 0.203 1493 1 -9.0074 3.9707 0.0233
rs991637 5 151748808 C A 0.1628 1493 0.5064 -9.7215 4.2856 0.023302
rs1845609 8 15331514 G A 0.4267 1493 0.2239 -7.438 3.2789 0.023303
rs9416637 10 59588583 G A 0.3818 1493 0.5469 7.3927 3.259 0.023305
rs7610675 3 140066293 G A 0.4973 1493 0.3008 7.3387 3.2355 0.02332
rs6791588 3 3503710 T C 0.3128 1493 0.5879 7.867 3.4685 0.023323
rs651226 6 141182922 G A 0.4648 1493 0.377 7.174 3.163 0.023325
rs789563 12 70327705 T G 0.3058 1493 0.855 7.8357 3.4549 0.023331
rs31437 14 79415313 T C 0.1333 1493 0.8228 10.692 4.7147 0.023335
rs10460872 3 166749739 T C 0.3503 1493 0.3336 -7.4878 3.3017 0.023337
rs1453007 14 64974203 G A 0.3121 1493 0.7632 -7.7774 3.4294 0.023338
rs1845228 18 1215776 C A 0.3635 1458 0.7341 7.5904 3.3473 0.023352
rs278709 9 89833267 G A 0.2592 1493 0.2002 8.1196 3.5807 0.023353
rs366496 20 54257450 T C 0.4571 1493 0.9584 -7.2715 3.2068 0.023358
rs12642294 4 131939529 G A 0.3249 1493 0.3163 -7.6265 3.3634 0.023361
rs9348682 6 9305544 G A 0.421 1493 0.8736 -7.3123 3.225 0.023368
rs1358489 16 5409673 T C 0.4876 1493 0.4075 -7.1597 3.1579 0.023378
rs12797899 11 89975477 G A 0.2649 1493 0.3194 -8.3081 3.6646 0.023382
rs7912002 10 77213547 G A 0.2964 1493 0.664 7.9735 3.517 0.023383
rs10001577 4 189850773 T C 0.2465 1493 0.5771 -8.3282 3.6735 0.023384
rs741743 21 37137766 T C 0.4484 1493 0.5304 7.3342 3.2352 0.02339
rs1899039 2 223910943 G A 0.3503 1493 0.3635 -7.6739 3.3852 0.023398
rs275913 13 64432922 T C 0.0807 1493 0.1158 13.569 5.986 0.023405
rs10755971 8 52415420 T C 0.3995 1493 0.4185 7.3051 3.2228 0.023408
rs7922818 10 85715936 G A 0.4086 1493 0.3626 7.2684 3.2067 0.023411
rs4682123 3 112597706 G A 0.141 1493 0.8306 10.439 4.6056 0.023419
rs11039345 11 47720228 G A 0.4936 1493 0.1086 -7.3905 3.2608 0.023422
rs4992074 7 100679809 T C 0.1294 1491 0.0496 -10.505 4.635 0.023423
rs924184 8 28296171 G A 0.4394 1493 0.3447 7.3783 3.2556 0.023428
rs3848549 19 49727996 G A 0.4987 1493 0.7958 -7.2049 3.179 0.023429
rs6704770 2 232109816 T G 0.3028 1493 0.9512 7.8801 3.477 0.023429
rs7203982 16 28954860 T C 0.0298 1493 0.6394 21.596 9.5291 0.02343
rs12409953 1 196234932 G A 0.0707 1493 0.3205 13.929 6.1462 0.023431
rs12519524 5 17078227 T G 0.2244 1493 0.882 -8.6515 3.8181 0.023456
rs7320943 13 99408109 C A 0.0918 1493 0.8763 12.5 5.5167 0.023461
rs869394 3 140448219 G A 0.3676 1492 0.1067 -7.6649 3.3829 0.023464
rs3812741 11 7244215 G A 0.3717 1493 0.618 -7.4298 3.2792 0.023468
rs3860499 3 132150183 G A 0.3837 1492 0.4772 -7.5088 3.3142 0.023472
rs9826952 3 116192091 T C 0.16 1491 0.3361 9.7513 4.3041 0.023479
rs7506840 18 6522756 G A 0.0549 1493 0.8005 15.814 6.9801 0.02348
rs4899866 14 85780554 G A 0.4993 1493 0.4078 -7.3098 3.2266 0.023483
rs744107 10 23444095 T C 0.1373 1493 0.2756 -10.36 4.573 0.023483
rs12943477 17 13815860 T G 0.4287 1493 0.7513 7.3362 3.2385 0.023495
rs17458029 1 80251768 T C 0.1775 1493 0.723 9.416 4.1567 0.023496
rs6757934 2 34331115 T G 0.4089 1493 0.487 -7.4193 3.2753 0.023498
rs12324766 15 66506180 C A 0.3791 1493 0.4414 7.5302 3.3243 0.0235
rs1153702 2 175920757 T C 0.359 1493 0.7787 7.5037 3.3133 0.023529
rs848458 7 77602832 G A 0.437 1493 0.4941 -7.2173 3.1868 0.023529
rs13075278 3 120074964 G A 0.4176 1493 0.8732 -7.3097 3.2277 0.023535
rs7298357 12 6000126 G A 0.3788 1444 0.5764 7.6539 3.3798 0.023539
rs352771 8 15646216 C A 0.4293 1493 0.8741 7.2803 3.2152 0.023553
rs2055177 4 81844526 T C 0.1487 1493 0.6094 -10.235 4.5202 0.023557
rs13035809 2 154605456 G A 0.3339 1493 0.1303 7.8196 3.4535 0.023558
rs10806600 6 69210493 T G 0.3935 1493 0.0927 7.2353 3.1955 0.023561
rs6783990 3 12797747 T G 0.0489 1493 0.577 16.943 7.483 0.023564
rs4803455 19 41851509 C A 0.4833 1493 0.0149 7.4693 3.2989 0.023565
rs4670591 2 36929420 C A 0.434 1493 0.5623 7.2314 3.1939 0.023566
rs10260862 7 87201482 G C 0.2204 1493 0.1316 8.8978 3.9302 0.023578
rs10479817 7 28978148 T G 0.4277 1493 0.2452 -7.1935 3.1774 0.023578
rs2160734 12 13984349 T C 0.432 1493 0.3169 7.3892 3.2639 0.023579
rs3760055 16 74490529 G A 0.3168 1493 0.1513 -7.6212 3.3665 0.023583
rs8018904 14 91189977 T G 0.0623 1493 0.1177 -15.28 6.7494 0.023583
rs10799912 1 163313262 G A 0.354 1493 0.8652 -7.5754 3.3463 0.023587
rs2964538 5 170732406 T C 0.2639 1493 0.0458 7.9893 3.5294 0.023596
rs6431421 2 236949119 G A 0.2127 1493 0.8772 -8.8523 3.9107 0.023599
rs12669927 7 67143897 T G 0.2773 1493 1 -8.0638 3.5625 0.023605
rs10200017 2 170819774 T C 0.2013 1493 0.5197 9.0912 4.0166 0.02361
rs7610277 3 55747996 G A 0.1906 1493 0.5568 9.2794 4.0998 0.023613
rs8076720 17 42484319 C A 0.348 1493 0.4588 -7.6576 3.3833 0.023613
rs9385111 6 120362271 T G 0.2545 1493 0.1332 -8.1291 3.5917 0.023615
rs7196183 16 78670954 G A 0.2651 1492 0.3522 -8.0868 3.5732 0.023623
rs7965900 12 68237143 G A 0.0127 1493 1 32.391 14.301 0.023636
rs9397554 6 153050768 G A 0.3654 1493 0.867 -7.479 3.305 0.023641
rs2008438 4 40424602 T G 0.4116 1493 0.014 -7.1122 3.143 0.023645
rs7638552 3 58091098 T C 0.2733 1493 0.1515 8.2625 3.6514 0.023645
rs4398388 3 28736622 G A 0.1983 1493 0.3282 -9.1847 4.0591 0.023652
rs494819 2 239324624 T C 0.2456 1492 0.6248 8.4532 3.7358 0.023653
rs6054480 20 6693076 T C 0.4578 1493 0.8349 -7.2246 3.1931 0.023664
rs8096982 18 40612642 T C 0.1443 1493 0.2094 -10.11 4.4687 0.023665
rs7580705 2 232373296 T C 0.222 1493 0.0989 8.4989 3.7564 0.023668
rs3809335 13 25861577 G A 0.0703 1493 0.0734 -13.793 6.0967 0.02367
rs13129052 4 3300783 G A 0.0566 1493 1 -15.697 6.9383 0.023671
rs1003830 16 26788718 G A 0.0492 1493 0.2588 -17.005 7.5162 0.023673
rs7207976 17 27004703 C A 0.2946 1490 0.4548 8.0058 3.5387 0.023674
rs7218051 17 70031984 G A 0.432 1493 0.4603 -7.2139 3.1888 0.02368
rs1367819 8 52368218 G A 0.3188 1493 0.2834 7.6364 3.3756 0.023682
rs267232 3 45644183 G A 0.1658 1493 0.9255 9.7292 4.3007 0.023683
rs2216167 17 70021748 G A 0.4792 1493 0.468 7.1563 3.1634 0.023685
rs10864570 1 12625101 T C 0.2658 1492 0.5505 8.1011 3.5813 0.023696
rs6728535 2 225952959 T C 0.1679 1456 0.1588 9.9588 4.4031 0.02371
rs6705941 2 51706314 G A 0.1765 1493 0.9291 9.4541 4.1799 0.023711
rs2842149 10 128335225 T C 0.4658 1493 0.5673 -7.2926 3.2243 0.023712
rs6890283 5 36001766 T C 0.1962 1493 0.0173 -9.3784 4.1466 0.023715
rs723054 6 16670901 T C 0.4873 1493 0.7958 -7.1944 3.1811 0.023719
rs1998639 1 158089212 T C 0.1976 1493 0.3689 8.9539 3.9591 0.023723
rs13234419 7 43577715 T C 0.2448 1493 0.6243 8.3379 3.6869 0.023729
rs10838795 11 5920721 T C 0.2636 1493 0.8939 8.1709 3.6131 0.023731
rs10809642 9 1199448 T C 0.2197 1493 0.3654 -8.6139 3.8092 0.023738
rs6563215 13 82044666 T C 0.3881 1493 0.4788 -7.4763 3.3061 0.023738
rs7176277 15 63316183 G A 0.0305 1492 0.6454 20.847 9.2192 0.023746
rs1234225 10 89673569 T C 0.3416 1493 0.7736 7.575 3.3501 0.023753
rs7782606 7 122375615 T C 0.2331 1493 0.6122 8.5983 3.8028 0.023755
rs11008005 10 30639220 G A 0.0248 1493 1 -23.483 10.377 0.023757
rs4749552 10 30610365 G A 0.0248 1493 1 -23.483 10.377 0.023757
rs800950 3 126200291 T C 0.4913 1493 0.5345 -7.2773 3.2188 0.023765
rs7700944 5 156366181 G A 0.3225 1493 0.4776 7.7918 3.4464 0.023767
rs9468469 6 28999218 G A 0.0145 1486 1 30.485 13.472 0.023767
rs2281991 13 102366825 G A 0.1453 1493 0.5319 -10.333 4.5703 0.02377
rs2190492 17 69980044 T G 0.4866 1493 0.2138 7.3401 3.2468 0.023777
rs6919324 6 108442222 T C 0.2066 1493 0.3432 8.7959 3.8908 0.02378
rs511625 2 141350100 T C 0.3339 1493 0.3519 -7.7462 3.4267 0.023788
rs4979125 9 115265330 T C 0.2706 1493 0.1314 7.9607 3.5219 0.023798
rs7247148 19 20411543 G A 0.206 1493 0.0217 8.6604 3.8316 0.023805
rs3845473 1 34282691 G A 0.3888 1493 0.1911 7.272 3.2174 0.023807
rs1441922 4 77159700 G A 0.2113 1493 0.9382 -8.8266 3.9053 0.023809
rs2012502 16 81728081 C A 0.3516 1493 0.7768 7.5253 3.3295 0.023809
rs421473 6 5101520 T C 0.3292 1487 0.2174 7.5576 3.3441 0.023822
rs7834762 8 114909016 T C 0.1437 1493 1 10.274 4.5461 0.023826
rs6978148 7 130678154 T C 0.359 1493 0.6129 7.4661 3.3038 0.023829
rs1988583 15 86821656 G A 0.2174 1493 0.7609 -8.7852 3.8875 0.02383
rs883322 5 166987674 T G 0.3814 1493 0.7839 -7.3932 3.2715 0.023831
rs9998695 4 115172667 T C 0.4384 1493 0.8335 7.2451 3.2062 0.023837
rs6974676 7 41007730 T C 0.1443 1493 0.8341 -10.233 4.5286 0.023838
rs6732639 2 57922033 T C 0.0848 1492 1 -12.99 5.7487 0.023847
rs1219563 10 36526084 T C 0.3634 1493 0.9554 -7.5066 3.3224 0.023859
rs4965006 12 132419533 T C 0.0968 1492 0.6576 -12.286 5.4382 0.023871
rs4902804 14 70735345 G A 0.3778 1493 0.2713 7.3307 3.2449 0.023875
rs2689326 3 154095084 T G 0.2515 1493 0.8907 -8.3281 3.6864 0.023876
rs1416628 1 14621842 T C 0.492 1493 0.501 -7.1456 3.163 0.023878
rs9630721 17 6850368 T C 0.4086 1493 0.5926 7.3854 3.2692 0.023879
rs4398526 4 102382498 C A 0.0214 1493 1 25.139 11.119 0.023892
rs2736794 3 59964805 G A 0.2157 1493 0.039 -8.5357 3.7788 0.023895
rs4470197 17 28464474 T C 0.4987 1493 0.8766 7.1902 3.1833 0.0239
rs4601615 1 107107290 G A 0.3094 1493 0.9517 7.807 3.4564 0.0239
rs3764189 15 76304642 T C 0.3078 1493 0.0209 8.0567 3.567 0.023901
rs4295010 2 114579876 G A 0.1886 1493 0.4463 9.3165 4.1247 0.023902
rs10051531 5 120850427 T C 0.0211 1493 1 -25.325 11.203 0.023911
rs3102471 1 244465254 G A 0.3737 1493 0.6582 -7.4965 3.3192 0.023915
rs11685108 2 33514753 G A 0.0827 1493 0.7333 13.035 5.7717 0.023917
rs3177253 6 4133855 T C 0.2706 1493 0.8441 8.087 3.5808 0.023918
rs2347240 15 87388226 G A 0.2803 1493 0.7977 -8.0527 3.5656 0.023919
rs6490643 13 21703584 T G 0.4343 1492 0.7519 7.3079 3.2359 0.023923
kgp12001237 22 46638486 T C 0.1256 1493 0.4793 10.99 4.8672 0.023948
rs12685019 9 92748385 T C 0.1922 1493 0.6768 9.2047 4.0765 0.023948
rs2547318 19 51883727 G A 0.2867 1493 0.8993 7.9489 3.5204 0.023949
rs4765135 12 127697927 T C 0.2297 1493 0.8266 8.5922 3.8054 0.023953
rs1355701 5 17830266 G A 0.0551 1489 0.449 -15.666 6.9387 0.023958
rs4885713 13 80843549 T C 0.3784 1493 0.2262 -7.3113 3.2382 0.023958
rs586353 11 81818208 T G 0.3228 1493 0.1553 7.857 3.4799 0.023959
rs12464740 2 236079843 G A 0.4019 1493 0.5537 7.41 3.2821 0.023964
rs10812332 9 2607430 G A 0.222 1493 0.4536 8.7618 3.8809 0.023967
rs17078730 18 65899000 G A 0.265 1481 0.4631 8.2885 3.6713 0.023968
rs10761930 10 66896049 T G 0.4806 1493 0.3508 7.1216 3.1545 0.02397
rs12478937 2 107869470 T G 0.1992 1491 0.3309 -8.9123 3.9478 0.023975
rs7515340 1 41386871 G A 0.431 1493 0.673 7.3162 3.2409 0.023977
rs7002710 8 29006708 G A 0.4632 1493 0.3227 -7.1298 3.1583 0.023978
rs884393 11 122616326 T C 0.2518 1493 0.099 8.1213 3.5975 0.023978
rs2999428 10 47630260 T C 0.2917 1476 0.3777 -8.0813 3.5799 0.023983
rs17171603 7 39615376 T C 0.1336 1493 0.823 -10.635 4.7115 0.023986
rs11725509 4 149311728 C A 0.0543 1493 0.0364 15.44 6.8404 0.023994
rs2796483 1 7541345 T C 0.4779 1493 0.3244 -7.3077 3.2375 0.023995
rs1263638 14 23009999 T C 0.3071 1493 0.6266 -7.7553 3.4358 0.023997
rs4668082 2 169497129 T G 0.0211 1493 0.4873 24.9 11.022 0.023999
rs11716038 3 111625374 G A 0.353 1493 0.5331 -7.6023 3.3681 0.024
rs11757 2 172641045 G C 0.3142 1483 0.8566 -7.7872 3.4501 0.024002
rs6510476 19 35784166 G A 0.1698 1487 0.9269 9.6239 4.2639 0.024003
rs3887557 8 54308719 G A 0.3697 1493 0.5791 7.4069 3.2818 0.02401
rs11241771 5 124179292 G A 0.3547 1493 0.955 -7.5349 3.3386 0.024013
rs7103207 11 3397231 T C 0.2197 1493 0.1315 -8.532 3.7804 0.024015
rs7019830 9 100287073 T C 0.3142 1491 0.9045 7.7802 3.4473 0.024016
rs6736609 2 171260787 G A 0.0841 1493 0.1755 13.24 5.8668 0.024017
rs6987670 8 9883177 T C 0.2854 1491 0.341 7.8848 3.4937 0.024018
rs10937349 3 188226359 G A 0.1701 1493 0.7145 9.5415 4.228 0.024023
rs4759380 12 3130938 G A 0.1872 1493 0.0105 8.9268 3.9556 0.024025
rs16960373 18 44246897 G A 0.0938 1493 0.5423 12.259 5.4328 0.024039
rs2839393 21 43255727 T G 0.3757 1493 1 7.4306 3.2931 0.024044
rs1499495 13 63172810 C A 0.1916 1493 0.278 9.2845 4.1148 0.024048
rs6787114 3 194792415 G A 0.2013 1493 0.8092 -8.9494 3.9664 0.024052
rs7690600 4 132351655 T C 0.3051 1493 0.5828 7.8797 3.4923 0.024053
rs2378646 9 85721119 T C 0.3948 1493 0.4169 7.4448 3.2998 0.024061
rs12355819 10 85600447 T G 0.145 1493 0.3469 -10.097 4.4755 0.024069
rs4767397 12 116780545 T C 0.4752 1493 0.2326 7.0953 3.145 0.024069
rs7290651 22 49033984 C A 0.4732 1471 0.229 7.1336 3.1621 0.024071
rs10209725 2 467580 G A 0.1008 1493 0.1964 11.747 5.2069 0.024073
rs2292434 4 189371244 G A 0.1163 1492 0.1641 11.024 4.8867 0.024075
rs7967302 12 32689580 G A 0.0877 1493 0.2562 12.538 5.5579 0.024079
rs16946427 17 12582787 T G 0.2468 1493 0.7807 -8.3163 3.6866 0.024081
rs743386 21 33236455 T C 0.1929 1493 0.4547 9.0348 4.0051 0.024082
rs10521183 17 11327461 G A 0.1966 1493 1 9.069 4.0203 0.024083
rs1996597 8 139524454 T C 0.1609 1492 0.7738 -9.7613 4.3272 0.024084
rs7929471 11 60765553 T C 0.2192 1492 0.7058 -8.6613 3.8397 0.02409
rs1700680 5 76238478 G A 0.3637 1493 0.576 7.54 3.343 0.024103
rs13313300 13 96011081 T G 0.2374 1493 0.0065 -8.7729 3.8897 0.024107
rs6789391 3 1852696 G A 0.4615 1493 0.193 -7.3473 3.2576 0.024108
rs569123 13 56642862 C A 0.0561 1479 0 14.702 6.5194 0.024127
rs6853754 4 76051855 T C 0.136 1493 0.7412 -10.455 4.6361 0.024127
rs12712508 2 36771309 G A 0.3952 1493 0.7456 7.3915 3.2777 0.02413
rs1304163 16 31737373 T C 0.3108 1493 0.9518 -7.7637 3.4428 0.02413
rs11241999 5 128789554 T C 0.1554 1493 1 -9.9314 4.4042 0.024135
rs928252 21 20804280 G A 0.2419 1488 0.0023 8.0938 3.5894 0.024137
rs11621338 14 101818580 G A 0.2545 1493 0.785 -8.2256 3.6478 0.024138
rs2651236 1 71001920 T G 0.4769 1493 0.5336 -7.2666 3.2226 0.024139
rs43217 5 57578037 G A 0.2415 1493 0.437 8.5 3.7696 0.024142
rs13227672 7 5177152 T C 0.3121 1493 0.228 7.8931 3.5005 0.024144
rs7192313 16 80788323 T C 0.2823 1493 0.097 7.8244 3.4704 0.02416
rs7841852 8 64316879 G A 0.3654 1493 0.1629 -7.3363 3.254 0.02416
rs11773260 7 17207578 G A 0.4755 1491 0.6403 -7.1646 3.1778 0.024161
rs4847569 1 5379624 T C 0.3788 1493 0.3498 -7.3236 3.2484 0.024162
rs8012792 14 86827719 G A 0.3448 1492 0.6062 7.5202 3.3356 0.024163
rs2047009 10 44539913 T G 0.4846 1491 0.3245 7.3057 3.2406 0.024171
rs2413241 22 34934348 T C 0.2873 1493 0.8007 7.9771 3.5386 0.024178
rs2028889 2 174874454 T C 0.3938 1493 0.9137 7.3768 3.2724 0.024181
rs6695906 1 167638557 G A 0.1892 1493 0.613 -9.2517 4.1042 0.024182
rs6088301 20 32369354 C A 0.3188 1493 0.766 -7.7497 3.438 0.024189
rs561312 18 2194248 T C 0.0844 1493 0.7372 13.029 5.7802 0.024196
rs11603151 11 134524449 G A 0.3606 1492 0.8662 7.515 3.3342 0.024201
rs858898 14 46741244 T C 0.3028 1493 0.6238 7.7751 3.4497 0.024204
rs3018105 11 123097158 G A 0.2137 1493 0.442 -8.6881 3.8551 0.024218
rs6734640 2 129590826 C A 0.3935 1493 0.0927 -7.2015 3.1955 0.024219
rs892074 19 29912414 T G 0.1882 1493 0.6724 -9.2567 4.1075 0.024221
rs2993120 1 42350837 C A 0.4822 1493 0.5686 -7.1399 3.1683 0.024223
rs4838657 10 50120095 T C 0.361 1493 0.5748 7.547 3.3489 0.024223
rs4978649 9 110677097 T C 0.3443 1493 0.8635 7.5889 3.3675 0.024224
rs359374 13 65199372 T C 0.2542 1493 0.6329 -8.2058 3.6414 0.024229
rs10077380 5 120612938 T C 0.3457 1491 1 -7.5708 3.3596 0.024231
rs855404 6 10042928 T C 0.2405 1493 1 8.4171 3.7353 0.024233
rs984578 2 66329532 G A 0.4993 1493 0.1786 -7.3211 3.2489 0.024234
rs2542026 22 47074937 T C 0.4879 1491 0.8359 -7.1807 3.1869 0.024246
rs6488646 12 14357059 G A 0.0804 1493 0.1572 12.968 5.7555 0.024248
rs7761698 6 149442245 G A 0.1802 1493 1 -9.3625 4.1554 0.024253
rs12137943 1 33867447 C A 0.2093 1493 0.6392 8.8972 3.9489 0.024254
rs6955484 7 53668078 G A 0.4699 1493 0.9586 -7.198 3.1948 0.024258
rs7186994 16 10296707 T C 0.2274 1493 0.5072 8.6614 3.8445 0.024262
rs3741480 12 117705774 T C 0.4615 1493 0.7155 7.2486 3.2175 0.024266
rs2032700 3 179040177 G A 0.1872 1493 0.9322 -9.1998 4.0838 0.024273
rs985543 9 87251183 G A 0.439 1493 0.0405 7.4449 3.3049 0.024277
rs2091615 7 53844931 T C 0.4454 1493 0.3461 -7.3226 3.2507 0.024282
rs17243191 8 63362315 T C 0.2455 1493 0.0506 8.1462 3.6163 0.024283
rs17062468 5 163313040 G A 0.0958 1493 0.2973 12.058 5.3531 0.024287
rs4761547 12 94427695 T C 0.4735 1493 0.8763 -7.2134 3.2029 0.024313
rs17104916 1 80985935 C A 0.0553 1493 0.62 -15.885 7.0533 0.024315
rs1456286 10 63372987 C A 0.2837 1493 0.9492 -7.9851 3.5458 0.024321
rs706134 9 33345616 G A 0.3547 1493 0.0237 7.2971 3.2403 0.024321
rs1559755 11 108884867 G A 0.3276 1491 0.0218 -7.9075 3.5113 0.024323
rs582186 6 6001381 G A 0.3835 1493 0.1889 7.5237 3.3409 0.024324
rs11992210 8 145290260 T C 0.4377 1493 0.563 7.3021 3.2425 0.024325
rs586364 6 86073707 G A 0.2703 1493 0.0151 -7.8407 3.4821 0.02434
rs7026544 9 130778514 T C 0.0416 1491 0.7395 17.94 7.9675 0.024343
rs2013262 11 12222345 G A 0.0757 1493 0.0402 -13.957 6.1987 0.024344
rs747423 17 76784781 T C 0.2694 1492 0.7423 8.0584 3.5792 0.024358
rs1179887 18 62885650 T C 0.3804 1493 0.7837 -7.4309 3.3006 0.02436
rs6005605 22 28141301 G A 0.2572 1493 0.136 8.0601 3.5801 0.024363
rs10771393 12 28088469 T C 0.4293 1493 0.0813 7.0951 3.1515 0.024366
rs235913 1 171618656 T G 0.367 1493 0.7386 -7.4205 3.2963 0.024375
rs4832465 2 16708548 T G 0.223 1493 0.6547 8.6823 3.8568 0.024376
rs17654757 4 47990809 C A 0.1581 1493 0.1736 10.03 4.4558 0.024385
rs214950 6 152708310 G A 0.2492 1493 0.2128 8.1673 3.6285 0.024391
rs12878670 14 41952148 T C 0.3423 1493 0.2748 -7.6819 3.413 0.024402
rs136858 22 40065322 T C 0.283 1493 0.6099 -8.0317 3.5687 0.02441
rs1266922 6 51822297 G A 0.2873 1493 0.6136 7.9902 3.5503 0.024414
rs17094182 14 74420440 C A 0.0248 1493 1 23.374 10.377 0.024415
rs1895191 5 159995502 T C 0.2163 1493 0.8191 -8.7524 3.889 0.024415
rs41758 7 116456466 G A 0.3848 1493 0.0805 7.2184 3.2074 0.024416
rs5744598 5 74846613 G A 0.1956 1493 0.2502 8.9219 3.9644 0.024416
rs6810900 4 470866 T C 0.2783 1493 0.2741 7.9014 3.5111 0.024424
rs11026102 11 3261658 T G 0.3128 1493 0.1858 -7.6145 3.3839 0.024434
rs10103911 8 111468172 T C 0.175 1491 0.3694 9.5833 4.2589 0.024436
rs10800777 1 201400088 T G 0.3821 1493 0.3242 7.2955 3.2421 0.024436
rs7331625 13 99084022 G A 0.2133 1493 0.8774 8.7445 3.8862 0.024439
rs10789205 1 66426100 T C 0.3794 1493 0.475 7.472 3.3207 0.024441
rs4690374 4 178123945 G A 0.075 1493 0.8511 -13.588 6.0389 0.024442
rs734053 7 70883515 T C 0.2019 1493 0.2967 -9.0726 4.0321 0.024443
rs7503709 17 21428752 T C 0.4969 1454 0.675 -7.2256 3.2114 0.02445
rs4979128 9 115289605 T C 0.2853 1493 0.3416 -7.8534 3.4904 0.024451
rs7074563 10 132952277 G A 0.2662 1493 0.3895 -8.2179 3.6525 0.024453
rs3845781 2 33740855 T C 0.136 1493 0.5083 10.581 4.703 0.024455
rs2127330 6 168630983 T C 0.4423 1490 0.8336 -7.2454 3.2206 0.024468
rs16902429 5 86151620 T G 0.3014 1493 0.4996 7.7555 3.4474 0.024471
rs1331501 9 93392332 T C 0.2582 1493 0.4992 -8.2811 3.6811 0.024473
rs3018438 8 105509049 T C 0.142 1493 0.7499 -10.342 4.5973 0.024474
rs1335786 13 64585496 T C 0.4353 1492 0.4939 7.3083 3.2488 0.024477
rs10088564 8 2545224 T C 0.2549 1493 0.1168 8.415 3.7407 0.024478
rs1491947 8 94471469 T C 0.1102 1493 0.6918 -11.546 5.1325 0.024481
rs4434040 2 43127816 T C 0.2023 1493 0.5744 -9.0103 4.0057 0.024487
rs2632057 11 19541784 T C 0.4076 1439 0.1561 7.3135 3.2516 0.024498
rs3760423 17 10243717 G A 0.2197 1493 0.1991 8.8239 3.9232 0.024502
rs11074926 16 10896063 T C 0.1239 1493 0.9054 10.921 4.8559 0.024505
rs10858638 12 88149750 T C 0.3252 1493 0.5167 -7.7292 3.4366 0.024508
rs3914953 3 167940789 G A 0.1738 1493 0.1248 9.2772 4.1252 0.02452
rs6534608 4 76031652 T G 0.4675 1491 0.0036 6.931 3.082 0.024522
rs978935 21 41337036 T G 0.3202 1493 0.9526 7.7017 3.425 0.024534
rs7010867 8 2671510 T C 0.2515 1493 0.0858 -8.0892 3.5975 0.024538
rs974474 16 26803575 G A 0.3429 1493 0.8634 7.5412 3.3538 0.024539
rs17571029 5 90286831 T C 0.2549 1493 0.2758 -8.1175 3.6102 0.024544
rs17536346 18 35667915 G A 0.1906 1493 0.1314 9.3219 4.1459 0.024546
rs6585487 10 120220709 G A 0.3316 1493 0.8609 -7.6441 3.3997 0.024547
rs2281985 1 165386158 T C 0.4471 1493 0.0939 7.3806 3.2826 0.024552
rs888821 5 80256909 T C 0.2463 1492 0.7275 8.2923 3.6884 0.024563
rs7999124 13 89018786 G A 0.2785 1492 0.5193 -7.9345 3.5293 0.024565
rs10128 7 130151694 T G 0.0944 1493 0.2869 -12.091 5.3783 0.02457
rs8055868 16 23348251 G A 0.0794 1493 0.5929 -13.171 5.8591 0.024577
rs2860183 19 7189375 T C 0.3577 1493 0.8218 -7.4596 3.3187 0.024594
rs9872658 3 59641369 G A 0.1058 1493 0.784 -11.729 5.2181 0.024594
rs1452027 5 4968029 T C 0.3305 1493 0.77 -7.6591 3.4076 0.024597
rs2870883 12 70561697 T C 0.3148 1493 0.7642 -7.7565 3.4509 0.024598
rs6858186 4 186734480 G A 0.3429 1493 0.0253 7.7839 3.4631 0.024599
rs1551847 12 79291372 C A 0.3238 1493 1 7.6696 3.4123 0.0246
rs10861654 12 107122896 G A 0.3637 1493 0.9554 -7.4481 3.3139 0.024604
rs7149928 14 54098459 G A 0.2153 1493 0.2503 -8.5917 3.8227 0.024605
rs11774692 8 131778235 T C 0.2575 1493 0.8924 8.1858 3.6422 0.024607
rs185275 16 62983538 T C 0.2884 1493 0.166 7.7783 3.461 0.024611
rs1425238 11 107029951 T C 0.1426 1473 0.2407 10.523 4.6825 0.024612
rs9403208 6 100354935 T C 0.4508 1493 1 -7.2091 3.2079 0.024621
rs566097 6 137960364 T G 0.1129 1493 1 11.331 5.0421 0.024622
rs1506097 3 19837587 T C 0.4782 1493 0.3506 7.2701 3.2351 0.024623
rs520472 1 194065895 T C 0.2612 1493 0.5025 -8.0895 3.5997 0.024623
rs11201443 10 86953013 T C 0.3091 1493 0.7623 7.7295 3.4396 0.024625
rs1392265 3 117800545 T G 0.4203 1493 0.7103 -7.3007 3.2488 0.024625
rs12191693 6 21342418 G A 0.3871 1493 0.2523 -7.4742 3.3262 0.024634
rs2793861 1 234638534 G A 0.2076 1493 0.9373 8.8268 3.9281 0.024634
rs1455777 15 92988741 G A 0.493 1493 0.1623 7.3062 3.2518 0.024653
rs9877898 3 188338763 T C 0.3875 1493 0.7027 7.318 3.2571 0.024653
rs11636528 15 86353461 T C 0.3597 1493 0.694 -7.5143 3.3445 0.024657
rs8043142 15 62901856 G A 0.1701 1493 0.7145 -9.4991 4.228 0.024657
rs2938609 6 39700434 G A 0.4056 1493 0.5553 -7.2453 3.2249 0.024664
rs13198106 6 148193929 T C 0.368 1493 0.1821 -7.566 3.3679 0.02467
rs1372094 4 58381197 T C 0.2572 1493 0.6844 8.1535 3.6294 0.024671
rs12477282 2 52699308 G A 0.2096 1493 0.5319 8.8879 3.9564 0.024673
rs2180834 14 23440404 G A 0.2482 1493 0.7289 -8.3412 3.7131 0.024676
rs7234864 18 57734857 T C 0.2538 1493 1 -8.2374 3.667 0.024683
rs1946312 2 52570207 G A 0.4725 1492 0.6402 7.1363 3.1769 0.024686
rs17049053 2 57910478 T C 0.0365 1493 0.1308 -18.753 8.3484 0.024689
rs7432948 3 89265366 T G 0.2915 1482 0.8504 7.946 3.5375 0.024691
rs12307214 12 108044250 T C 0.2796 1493 0.8978 -7.9673 3.5472 0.024697
rs13251447 8 6790710 C A 0.2351 1493 0.3498 8.3495 3.7175 0.024703
rs6825544 4 350579 G A 0.3624 1493 0.695 -7.4983 3.3385 0.024705
rs1761316 10 44895371 G A 0.1681 1493 0.4602 9.495 4.2277 0.02471
rs2244882 13 35876714 G A 0.137 1493 0.6613 10.363 4.6142 0.024712
rs496907 7 103362484 T C 0.2944 1493 1 7.8659 3.5026 0.024719
rs3844529 14 41768476 G A 0.2642 1493 0.3179 -8.019 3.5708 0.024722
rs1548378 9 20629553 C A 0.4746 1493 0.7952 -7.1476 3.183 0.024731
rs10518746 15 54273875 T G 0.0881 1493 0.8717 12.618 5.6194 0.024742
rs7530738 1 71327463 G A 0.1936 1493 1 9.0653 4.0374 0.024747
rs13384785 2 6375910 G A 0.4005 1493 0.4192 7.2349 3.2223 0.024753
rs139085 22 44560873 T C 0.4267 1493 0.4919 7.3104 3.256 0.024754
rs987531 13 101405983 G A 0.2137 1493 0.5385 8.6722 3.8627 0.02476
rs9204 12 121177778 G A 0.3845 1493 0.7022 -7.401 3.2967 0.024769
rs17056365 9 73768548 G A 0.0559 1493 0.0832 -15.962 7.1104 0.024777
rs6760986 2 14632564 T G 0.4555 1493 0.6764 7.15 3.1851 0.024777
rs634294 1 85402997 G A 0.2602 1493 0.7882 8.1352 3.6241 0.024785
rs793753 8 8105359 T G 0.4071 1486 0.1973 7.4449 3.3166 0.024787
rs3860935 9 86105137 T C 0.3195 1493 0.9053 7.6962 3.4288 0.024798
rs719784 11 127706941 G A 0.143 1490 0.169 10.069 4.4861 0.0248
[truncated: 15,541,598 more chars]
